# Supplementary material for: Inherent fast inactivation particle of Nav channels as a new binding site for a neurotoxin
Source: EMBO J. 2025 Apr 22;44(11):3180–209. doi: 10.1038/s44318-025-00438-9 (PMC12130229; doi:10.1038/s44318-025-00438-9)
Supplement: Supplementary file 2 — Table EV1 [file 44318_2025_438_MOESM2_ESM.xlsx]

## Sheet: Sheet1
Table EV1. The effect of rpTx1 on voltage dependence of activation and inactivation of rNav1.4, hNav1.7 and rNav1.8
	Control							rpTx1
	Activation (mV)			Inactivation (mV)				Activation (mV)			Inactivation (mV)
	V50	k	n	V50	k	n		V50	k	n	V50	k	n
rNav1.8	17.5 ± 2.1	8.8 ± 0.6	16	-35.7 ± 2.4	8.6 ± 0.4	20		13.9 ± 1.5	7.7 ± 0.5	18	-22.4 ± 3.6**	8.7 ± 1.3	18
rNav1.4	-26.4 ± 1.7	5.6 ± 0.2	9	-67.0 ± 1.5	5.7 ± 0.4	6		-28.7 ± 2.1	4.8 ± 0.3	8	-41.2 ± 2.1****	5.8 ± 1.0	8
hNav1.7	-18.0 ± 1.1	6.3 ± 0.2	12	-71.3 ± 1.5	5.5 ± 0.2	14		-25.9 ± 1.7***	5.8 ± 0.7	7	-38.3 ± 1.7****	5.0 ± 0.5	7
**p<0.01 and ****p<0.0001, when compared with control.
