# Supplementary material for: Inherent fast inactivation particle of Nav channels as a new binding site for a neurotoxin
Source: EMBO J. 2025 Apr 22;44(11):3180–209. doi: 10.1038/s44318-025-00438-9 (PMC12130229; doi:10.1038/s44318-025-00438-9)
Supplement: Supplementary file 3 — Table EV2 [file 44318_2025_438_MOESM3_ESM.xlsx]

## Sheet: Sheet1
Table EV2. The important data of four different states of the IFMT motif
States	Cluster	Fraction	Frames	Salt bridge frequencies
				E1730-K1447	E1731-K1453	E1734-K1453
B1	1	1	384	0.0755	0.8542	0.2604
B2	1	0.664	1800	0.4806	0.9483	0.32
	2	0.285
	3	0.051
T	1	0.46	776	0.5103	0.9317	0.4562
	2	0.327
	3	0.12
	4	0.054
	5	0.028
U	1	0.452	1869	0.4484	0.9069	0.5832
	2	0.236
	3	0.225
	4	0.048
	5	0.04
