# Supplementary material for: Inherent fast inactivation particle of Nav channels as a new binding site for a neurotoxin
Source: EMBO J. 2025 Apr 22;44(11):3180–209. doi: 10.1038/s44318-025-00438-9 (PMC12130229; doi:10.1038/s44318-025-00438-9)
Supplement: Supplementary file 5 — Source data Fig. 1 [file 44318_2025_438_MOESM5_ESM.zip]

Archive with 10 entries (9 files):
- Figure 1/
- Figure 1/1C.xlsx
- Figure 1/1D.xlsx
- Figure 1/1E.xlsx
- Figure 1/1F.xlsx
- Figure 1/1G.xlsx
- Figure 1/1H.xlsx
- Figure 1/1I.xlsx
- Figure 1/1J.xlsx
- Figure 1/1K.xlsx
