# Supplementary material for: Inherent fast inactivation particle of Nav channels as a new binding site for a neurotoxin
Source: EMBO J. 2025 Apr 22;44(11):3180–209. doi: 10.1038/s44318-025-00438-9 (PMC12130229; doi:10.1038/s44318-025-00438-9)
Supplement: Supplementary file 5 — Source data Fig. 1 [file 44318_2025_438_MOESM5_ESM.zip › Figure 1/1C.xlsx]

## Sheet: Sheet1
Time course (upper panel)																Lower panel
time	cell1	cell2	cell3	cell4	cell5	cell6	cell7	cell8	cell9	cell10	cell11	cell12	cell13			time	control	3 μM rpTx1	perfusion 0.1 μM TTX
10	-0.00656	0.006177	0	0	0.030909	0.013712	0.021495	-0.02138	0.027186	-0.00635	0.003428	0.015463	0.039553			0	2.86e-12	1.09266e-11	-1.46087e-11
20	0.006875	0.006729	0.010583	0.010526	0.032407	0.009385	0.01732	0.018333	0.025661	-0.00783	0.003265	0.030129	0.023921			2e-05	2.18582e-12	1.14458e-11	-1.09125e-11
30	-0.00696		0.01808	0.025688	0.034579	0.017293	0.015389	0.015268	0.014852	-0.00499	0.005218	0.020779	0.006484			4e-05	1.55577e-12	1.19086e-11	-6.79218e-12
40	-0.00743	0.009348	-0.00111	0.028319	0.034597	0.006136	0.021146	-0.01681	0.033105	-0.01106	0.004983	-0.01556	0.023343			6e-05	9.8858e-13	1.22658e-11	-2.46358e-12
50	-0.00861	0.006043	0.004348	0	0.034928	0.011926	-0.01235	0.013865	0.043969	0.005138	0.006729	0.029602	0.002853			8e-05	4.79583e-13	1.24774e-11	1.78732e-12
60	-0.00936	-0.0071	0.01285	0.033333	0.025352	0.014926	0.020508	-0.01557	0.030441	0.009081	0.006981	0.033232	0.014719			0.0001	1.11644e-15	1.25169e-11	5.64264e-12
70	-0.01223	0.008599	0.032421	0.054386	0.032195	0.016187	0.031726	0.014833	-0.00897	-0.0107	0.006426	0.020444	0.008407			0.00012	-4.87826e-13	1.23742e-11	8.79759e-12
80	0.008136	0.005864	-0.00292	0.020721	0.041232	0	0.016	0.019902	0.016058	0.006963	0.008839	0.021567	-0.00375			0.00014	-1.02171e-12	1.20545e-11	1.10113e-11
90	-0.01076	0.005716	0.007351	-0.00748	0.051643	0.01073	0.026904	-0.01324	0.021921	0.012069	0.00678	0.019814	0.000475			0.00016	-1.60578e-12	1.15719e-11	1.21501e-11
100	-0.00733	0.007758	-0.00526		0.035577	0.005714	0.027476	0.020788	0.015122	-0.00867	0.006636	0.03224	0.022202			0.00018	-2.19718e-12	1.09406e-11	1.22141e-11
110	-0.0092	-0.00714	0.019545	0.049074	0.025	0.009357	0.028873	-0.01856		0.009298	0.006716	0.022143	0.015377			0.0002	-2.69678e-12	1.01702e-11	1.13387e-11
120	-0.00783	-0.00585	0.010092	0.032407	0.009479	0.004855	0.041859	-0.01719	0.014138	0.018319	0.007725	-0.01752	0.031161			0.00022	-2.95708e-12	9.25978e-12	9.76935e-12
130	-0.01328	0.005691	0.009302		0.028293	0.006597	-0.01612	-0.01858	0.03114	0.007599	0.00645		0.023419			0.00024	-2.80852e-12	8.20163e-12	7.82133e-12
140	-0.01177	-0.00728	0.012999	-0.00273	0.035885	0.018958	0.014974	-0.01919	0.035556	-0.00518	0.004811	0.022649	0.016221			0.00026	-2.09843e-12	6.9865e-12	5.82291e-12
150	-0.01814	0.0066	0.020492		0.052657	0.006809	0.018777	0.010676	-0.02342	0.006493	0.004657	0.036991	0.011516			0.00028	-7.36376e-13	5.61318e-12	4.06349e-12
160	-0.00875	-0.00348	0.024975	0.030909	0.029412	0.014245	0.02	-0.01415	-0.01892	0.007238	0.007229	0.028337	0.012548			0.0003	1.27053e-12	4.09776e-12	2.75269e-12
170	0.006461			0.018868	0.04434	0.00971		0.017366	-0.01208	-0.00546	0.006821	0.036244	0.002369			0.00032	3.79797e-12	2.48076e-12	1.99851e-12
180	-0.01141	0.003208	-0.00595	0.016981	0.04375	0.008214	0.01625	-0.01281	0.012248	-0.00571	0.005779	0.031685	0.049109			0.00034	6.61195e-12	8.26156e-13	1.80865e-12
190	-0.00817	0.001032	0.030134	0.026415	0.015566	0.0175	-0.01931	-0.01721	-0.01449	-0.01085	0.005593	0.033369	0.008854			0.00036	9.39917e-12	-7.81477e-13	2.11165e-12
200	-0.00759	0.008064	0.024615	0.010714	0.016588	-0.00029	0.021231	0.024493	-0.02856	-0.01066	0.005543	0.033248	0.012943			0.00038	1.18196e-11	-2.2483e-12	2.78005e-12
210	0.008632	0.004111	0.010651	0.033945	0.038462	0.013972	-0.01479	0.019552	-0.01777	0.013373	0.007091	0.024145	0.01264			0.0004	1.35696e-11	-3.48493e-12	3.67231e-12
220	-0.00974	0.004457	0.013383	0.0362385	0.043128	-0.00232	-0.01265	0.021823	-0.0232	0.005794	0.00526	-0.01931	0.020914			0.00042	1.4438e-11	-4.42208e-12	4.65648e-12
230	-0.01332	0.00578	0.007135	0.029245	0.017961	0.015286	-0.01906	-0.01362	-0.01415	0.00965	0.006481	0.025261	0.020438			0.00044	1.43505e-11	-5.0197e-12	5.62629e-12
240	-0.0115	-0.00374	0.02807	0.035514	0.052582	0.008175	-0.01887	0.011981	-0.03439	0.01029	0.005714	0.027373	0.044188			0.00046	1.3385e-11	-5.27578e-12	6.50573e-12
250	-0.00968	0.005801	0.029204	0.0240541	0.034123	7.14e-05	0.02096	-0.01075	0.022315	0.006342	0.005161	0.027363	0.050633			0.00048	1.17583e-11	-5.22714e-12	7.24794e-12
260	0.009805	0.005224	0.020847	0.0266667	0.041706	0.007956	0.019548	0.013632	-0.02123	0.006393	0.006037	-0.02066	0.019763			0.0005	9.78648e-12	-4.94439e-12	7.81749e-12
270	-0.01174	0.003991	0.010988	0.007143	0.043458	0.01529	0.026633	0.014573	-0.03274	0.006035	0.005549	0.029353	0.024928			0.00052	7.82556e-12	-4.52356e-12	8.18143e-12
280	-0.01007	0.00415	-0.02511	-0.00531	0.033962	0.011324	0.019444	0.012118	-0.02706	0.00614	0.005636	0.020258	0.012839			0.00054	6.20238e-12	-4.07261e-12	8.2956e-12
290	0.008709	0.0047	0.011186	0.003478	-0.00144	0.012353	-0.00944	-0.03005	-0.01449	0.005598	0.005803	0.028999	0.01465			0.00056	5.15384e-12	-3.69677e-12	8.10702e-12
300	-0.00971	0.005022	0.046083	0.015179	0.031579	0.008444	-0.01546	-0.02254	0.015271	-0.00974	0.005285	0.021419	0.034614			0.00058	4.78343e-12	-3.48479e-12	7.56013e-12
310	-0.01315	0.007347	0.029651	0.016522	0.024883	0.003333	0.021546	-0.01452	-0.01815	0.009912	0.005821	0.033329	0.033511			0.0006	5.04563e-12	-3.49577e-12	6.61384e-12
320	-0.00449	0.0074	0.027431	0.010526	0.018636	0.006103	-0.01945	0.01191	-0.00894	0.008392	0.006622	-0.02166	0.011326			0.00062	5.76379e-12	-3.75092e-12	5.26477e-12
330	0.006645	0.007151	0.013498	0.014912	0.0277	0.001259	0.02348	-0.00975	0.027562	-0.01116	0.005532	0.033046	0.034945			0.00064	6.67489e-12	-4.23162e-12	3.56276e-12
340	-0.00974	0.009046	0.030193	0.0059322	0.040741	0.002015	0.02125	0.027437	0.020606	-0.00397	0.005433	0.028482	0.032657			0.00066	7.49171e-12	-4.88189e-12	1.63284e-12
350	0.008125	0.00621	0.003592	0.038644	0.03242	0.013955	-0.01116	-0.01379	0.013131	-0.00963	0.00471	0.023355	0.004975			0.00068	7.97029e-12	-5.61695e-12	-3.41449e-13
360	0.005327	0.007369	0.022002	0.013274	0.024299	0.003507	0.012732	-0.01194	-0.01476	0.005727	0.004635	0.029107	0.037981			0.0007	7.96163e-12	-6.33659e-12	-2.1241e-12
370	-0.01176	0.007427	0.027389	0.030769	0.03653	0.011818	-0.02599	0.01596	-0.01761	0.005768	0.004993	0.024062	0.00847			0.00072	7.44092e-12	-6.93651e-12	-3.46995e-12
380	-0.00696	0.008213	0.025488	0.019298	0.042593	0.017538	0.030657	-0.01896	-0.03331	-0.01132	0.005302	0.051735				0.00074	6.50762e-12	-7.32192e-12	-4.16849e-12
390	-0.01053	0.007935	0.020141	0.0251695	0.042326	0.009627	0.018227	-0.02041	-0.02143	0.009003	0.003749	0.028888	0.012833			0.00076	5.35455e-12	-7.41831e-12	-4.08713e-12
400	-0.00472	0.009265	0.030751	0.009322	0.03615	0.006617	-0.02366	-0.0202	-0.01224	0.005058	0.006371	-0.0221	0.014049			0.00078	4.22134e-12	-7.17628e-12	-3.209e-12
410	-0.01014	0.007449	0.048741	0.0249123	0.008571	0.014627	-0.01713	-0.01604	0.013812	-0.01009	0.005299	0.025128	0.036855			0.0008	3.34065e-12	-6.57679e-12	-1.64424e-12
420	0.00392	0.009344	0.021269	0.00339	0.027982	0.004737	0.023495	0.014439	-0.01133	-0.00536	0.006113	0.039351	0.015121			0.00082	2.88941e-12	-5.63146e-12	3.87375e-13
430	0.011582	0.009632	0.03913	0.00504	0.040724	-0.00393	0.019615	-0.01608	-0.02656	-0.00582	0.004865	0.041873	0.028127			0.00084	2.95909e-12	-4.38091e-12	2.59515e-12
440	-0.00779	0.0137	0.016093	0.005785	0.047982	0.002595	0.022286	0.018205	0.01612	-0.00367	0.004297	0.032909	0.009669			0.00086	3.54165e-12	-2.89364e-12	4.6712e-12
450	-0.00549	0.013363	-0.01066	0.033607	0.032558	-0.00573	0.010561	-0.02251	0.023743	-0.00888	0.004478	0.031779	0.010585			0.00088	4.53753e-12	-1.26076e-12	6.35354e-12
460	0.014324	0.011215	-0.00258	0.029268	0.045909	0.016923	0.019903	-0.00953	0.016977	0.010303	0.005122	0.030822	0.027764			0.0009	5.77802e-12	4.09555e-13	7.47128e-12
470	-0.00603	0.011446	0.00233	0.0259167	0.040092	-0.00884	0.015025	0.015026	0.024211	0.006361	0.005428	0.052751	0.020176			0.00092	7.05318e-12	1.99937e-12	7.96975e-12
480	-0.00851	0.009542	0.014045	0.008943	0.027854	-0.00108	-0.00934	-0.01526	0.019023	-0.00895	0.004504	0.029905	0.021461			0.00094	8.14617e-12	3.39208e-12	7.90573e-12
490	-0.00573	0.012926	-0.00525	0.042975	0.027803	-0.00938	-0.01961	-0.02036	-0.02224	0.013031	0.004656	0.031277	0.007716			0.00096	8.86508e-12	4.4865e-12	7.41905e-12
500	-0.00698	0.011817	0.0035	0.0265625	0.015859	-0.02233	0.030282	0.016495	-0.02203	-0.004	0.004014	0.018184	0.032174			0.00098	9.06891e-12	5.20714e-12	6.68898e-12
510	-0.00798	0.011239	0.00584	0.016393	0.028947	-0.00458	-0.01481	0.018051	-0.01876	0.010531	0.005171	0.02677	0.021909			0.001	8.68762e-12	5.51887e-12	5.89038e-12
520	-0.01166	0.01018	0.02664	0.0243902	0.027477	0.009141	0.022731	-0.01679	-0.01062	-0.00606	0.004007	0.038572	0.048956			0.00102	7.73031e-12	5.43314e-12	5.15148e-12
530	0.008605	0.015326	0.05724	0.02623	0.00362	0.012481	-0.00981	0.016425	0.018947	-0.00429	0.004171	0.034298	0.060322			0.00104	6.28153e-12	5.0076e-12	4.54214e-12
540	-0.01233	0.013212	0.00789	0	0.021719	0.005271	0.021296	-0.01929	-0.01701	-0.00621	0.004954	0.030607	0.04768			0.00106	4.4881e-12	4.33881e-12	4.07387e-12
550	0.00785	0.01404	0.023851	0.01938	-0.01473	0.006308	0.014384	-0.01095	-0.02959	-0.00742	0.004815	0.024145	0.016437			0.00108	2.53288e-12	3.5488e-12	3.71867e-12
560	0.005442	0.011833	0.00865	0.0249219	0.021973	0.003937	0.020407	0.01565	0.015284	-0.00567	0.006008	0.028544				0.0011	6.07168e-13	2.7665e-12	3.43142e-12
570	-0.00809	0.012098	0.006182	0.0225591	0.026991	-0.01341	0.016729	-0.01729	-0.01633	-0.01089	0.005574	0.029914	0.053097			0.00112	-1.12097e-12	2.11046e-12	3.1764e-12
580	-0.00901	0.011057	0.020595	0.0263492	0.018696	-0.00718	0.013865	-0.01776	-0.01812	-0.00821	0.005452	0.018659	0.036099			0.00114	-2.53181e-12	1.67253e-12	2.9398e-12
590	-0.0066	0.011402	0.011965	0.00625	0.010965	0.013701	0.024769	-0.01285	-0.01041	-0.00791	0.003469	0.020662	0.022508			0.00116	-3.56865e-12	1.51129e-12	2.73352e-12
600	-0.01017	0.011625	0.01839	0.008462	0.024336	0.011429	0.014753	-0.02	-0.01094	-0.01367	0.00486	0.03121	0.028178			0.00118	-4.24019e-12	1.65033e-12	2.58205e-12
610	-0.01093	0.010467	0.001275	0.026791	0.014545	0.008819	-0.00881	-0.02493	-0.01676	0.011975	0.006613	0.03192	0.054278			0.0012	-4.60994e-12	2.08515e-12	2.51048e-12
620	-0.00724	0.013271	-0.00241	0.025814	0.010132	0.005814	0.018257	0.021421	-0.01358	-0.00744	0.00586	0.01769	0.035853			0.00122	-4.77488e-12	2.79101e-12	2.5316e-12
630	0.009	0.014954	0.023799	0.009774	0.026957	0.010394	0.016308	-0.01305	-0.02599	0.007398	0.005471	0.019087	0.033672			0.00124	-4.83822e-12	3.73043e-12	2.6314e-12
640	-0.00582	0.010701	-0.00657	0.029688	0.015721	0.013359	-0.00879	0.0145	-0.01738	0.007428	0.004474	0.029789	0.042488			0.00126	-4.8828e-12	4.85872e-12	2.77106e-12
650	0.006341	0.011935	-0.00214	0.0256618	0.020796	0.01512	0.015225	0.011343	-0.02524	0.012366	0.007658	0.037147	0.043179			0.00128	-4.94835e-12	6.12672e-12	2.8913e-12
660	0.005529	0.01713	-0.02011	0.0245185	-0.01525	0.007734	0.024541	-0.0132	0.020833	-0.01101	0.005287	-0.02809				0.0013	-5.02157e-12	7.47797e-12	2.9281e-12
670	-0.01114	0.012747	0.034702	0.027029	0.014537	-0.02155	0.023211	-0.01882	0.024727	0.005591	0.005407	0.030731	0.051314			0.00132	-5.03818e-12	8.84722e-12	2.8249e-12
680	0.007113	0.01178	0.013556	0.01353	0.027679	0.003281	-0.01018	0.021753	0.021053	-0.01301	0.007277	0.029604	0.043674			0.00134	-4.90076e-12	1.01606e-11	2.55082e-12
690	-0.00599	0.012438	0.027806	0.035507	0.008407	0.010156	0.022903	0.012398	-0.01957	0.009564	0.005125	0.024946				0.00136	-4.50687e-12	1.13416e-11	2.11368e-12
700	0.005241	0.017371	0.017472	0.043066	0.017982	0.003333	0.013165	-0.02311	-0.01879	0.008043	0.004847	0.025344	0.01956			0.00138	-3.78048e-12	1.23155e-11	1.56357e-12
710	-0.00753	0.013944	0.007194	0.063235	0	0.009389	0.018692	-0.01406	0.010121	0.007375	0.005855	0.02608				0.0014	-2.70338e-12	1.30216e-11	9.89086e-13
720	-0.00892	0.012839	0.005744	0.043796	0.022271	0.006797	0.013956	-0.02384	-0.02044	0.00675	0.004308	0.017986				0.00142	-1.33544e-12	1.34221e-11	5.05669e-13
730	-0.00613	0.013599	0.016513	0.021429	0.021875	0.008154	0.022009	-0.0249	-0.03283	0.009063	0.004755	0.025866	0.045257			0.00144	1.84524e-13	1.35072e-11	2.24706e-13
740	0.008454	0.009905	0.034109	0.017021	0.006222	0.007209	-0.0141	-0.01244	0.015404	-0.00724	0.00458	0.030307	0.041029			0.00146	1.65311e-12	1.32973e-11	2.31898e-13
750	-0.0079	0.013301	0.007236	0.021277	0.030901	0.021985	0.016261	-0.03005	0.016375	0.009057	0.006927	0.026523	0.048854			0.00148	2.84081e-12	1.28407e-11	5.57596e-13
760	0.011154	0.012778	0.0103	0.038732	0.017316	0.005	0.013242	-0.0122	0.017125	-0.00598	0.006336	0.026999	0.036265			0.0015	3.53845e-12	1.22068e-11	1.15901e-12
770	0.007867	0.015128	0.025842	0.029078	0.013333	0.016899	0.017032	-0.01111	-0.03241	-0.01533	0.004899	0.024549	0.05638			0.00152	3.60728e-12	1.14797e-11	1.9215e-12
780	0.004739	0.011903	0.010792	0.042143	0.026522	0.011406	0.016119	-0.02169	0.022061	-0.00772	0.005334	0.03378	0.057623			0.00154	3.01685e-12	1.07544e-11	2.68068e-12
790	0.00993	0.016639	0.008218	0.049655	0.012832	-0.01302	0.017864	-0.02243	0.021111	-0.00631	0.004655	0.028636	0.053237			0.00156	1.86005e-12	1.01299e-11	3.25559e-12
800	-0.0053	0.016244	0.029406	0.058571	0.024123	0.015344	0.017917	-0.03225	-0.02006	0.008423	0.005673	0.036582	0.026471			0.00158	3.3929e-13	9.70852e-12	3.49344e-12
810	0.005192	0.015081	0.033564	-0.00204	0.00307	0.016746	0.006847	0.014474	-0.02012	-0.00884	0.004632	0.029072	0.065403			0.0016	-1.27323e-12	9.59023e-12	3.31458e-12
820	0.007422	0.011005	0.00706	0.072535	0.011062	0.011094	0.010995	0.014339	-0.01691	0.004385	0.005879	0.029453	0.044794			0.00162	-2.69423e-12	9.86462e-12	2.74123e-12
830	-0.00858	0.018439	0.009239	0.073611	0.011894	0.018372	0.012036	0.014197	-0.01396	0.007304	0.004971	0.037231	0.033475			0.00164	-3.68825e-12	1.06008e-11	1.90309e-12
840	-0.01007	0.01593	0.0203	0.057432	0.008	0.007734	0.016787	-0.02097	-0.02484	0.005031	0.005753	0.030426	0.019872			0.00166	-4.1154e-12	1.18361e-11	1.01331e-12
850	0.005872	0.013478	0.006961	0.041259	-0.02398	0.016953	0.015023	0.013854	0.020938	0.009498	0.006423	0.012212	0.045371			0.00168	-3.95153e-12	1.35624e-11	3.28031e-13
860	0.013036	0.013526	-0.00469	0.068707	0.013242	-0.00496	0.018267	-0.02595	-0.01619	-0.01006	0.007441	0.037184	0.044767			0.0017	-3.28081e-12	1.57195e-11	9.05967e-14
870	0.009014	0.014037	0.0221	0.062	-0.02089	0.007266	0.011205	-0.0156	0.013987	0.006111	0.007583	0.020631	0.064717			0.00172	-2.26316e-12	1.81939e-11	4.72833e-13
880	-0.00932	0.016723	0.014198	0.052027	0.021918	0.005952	0.024318	0.019067	0.019152	0.008255	0.007793	0.028505	0.071119			0.00174	-1.08661e-12	2.08268e-11	1.53599e-12
890	-0.01121	0.016858	0.009538	0.077551	0.000905	0.024603	0.013519	-0.01624	0.017315	-0.00649	0.007373	-0.01398	0.049686			0.00176	7.87219e-14	2.34302e-11	3.2107e-12
900	-0.00569	0.016988	0.012673	0.058389	0.013426	-0.00032	0.014911	-0.03053	-0.01604	0.008634	0.006206	0.015936	0.052267			0.00178	1.11394e-12	2.58057e-11	5.30953e-12
910	-0.00814	0.01673	0.027255	0.072	0.004545	-0.00762	0.016895	-0.02231	-0.01319	0.009633	0.006862	0.02651	0.05489			0.0018	1.96426e-12	2.77686e-11	7.56526e-12
920	0.010638	0.017314	0.001709	0.048322	0	-0.00218	0.009585	0.012769	0.026284	-0.00688	0.007329	0.039019	0.075567			0.00182	2.63321e-12	2.91665e-11	9.68266e-12
930	0.008303	0.018695	0.014343	0.036667	0.021267	0.00187	-0.0145	-0.01953		0.004954	0.008593	0.027938	0.054603			0.00184	3.15868e-12	2.98961e-11	1.14005e-11
940	0.00617	0.018981	0.033168	0.062914	0.002778	0.019106	0.012735	-0.01332	0.021301	0.009815	0.00791	0.039178	0.050633			0.00186	3.58562e-12	2.99127e-11	1.25424e-11
950	-0.01032	0.020996	0.029406	0.083444	0.034234	0.001626	0.012018	-0.02754	-0.0385	0.00681	0.007943	0.024005	0.079345			0.00188	3.94169e-12	2.92309e-11	1.30472e-11
960	0.007643	0.014742	0.020495	0.071333	0.017489	-0.00376	0.014091	0.023246	0.013724	0.01367	0.007736	0.032594	0.070707			0.0019	4.22178e-12	2.79198e-11	1.29681e-11
970	0.010289	0.018996	0.022376	0.047712	-0.01	-0.01153	0.01982	-0.01948	-0.01174	0.00526	0.008755	-0.0277	0.068944			0.00192	4.38769e-12	2.60932e-11	1.24555e-11
980	0.007319	0.020796	0.017129	0.055769	0.046479	-0.0021	0.008727	0.009948		0.019491	0.00889	0.028676	0.053966			0.00194	4.38357e-12	2.38959e-11	1.17111e-11
990	0.007295	0.017491	0.032659	0.077273	0.010526	0.01032	0.012864	0.01474	0.011824	0.009521	0.008689	0.0313	0.054409			0.00196	4.15724e-12	2.14868e-11	1.09371e-11
1000	-0.01164	0.02281	0.0294	0.063399	0.008333	0.009677	0.012182	-0.02197	0.019796	-0.00985	0.006613	0.03354	0.06435			0.00198	3.68506e-12	1.90234e-11	1.02889e-11
1010	-0.00527	0.019083	0.013235	0.115385	0.018692	0.003008	0.017189	-0.01	-0.01637	0.007052	0.007297	0.034591	0.069604			0.002	2.99169e-12	1.66498e-11	9.84438e-12
1020	-0.0072	0.021651	0.019412	0.080128	0.004265	0.001532	0.017982	0.020052	-0.02705	0.007575	0.005628	0.021454	0.078216			0.00202	2.1571e-12	1.44841e-11	9.59729e-12
1030	-0.00844	0.021111	0.00396	0.049342	0.013426	0.005748	-0.00963	0.022806	0.011333	0.005801	0.008489	-0.02265	0.075032			0.00204	1.31051e-12	1.26132e-11	9.466e-12
1040	-0.01	0.023191	0.017647	0.110897	0.046009	-0.00764	0.014667	0.01911	0.011824	0.006465	0.008735	0.022027	0.075255			0.00206	6.07044e-13	1.10885e-11	9.33079e-12
1050	-0.00733	0.022285	0.0074	0.082353	0.029032	-0.01169	-0.01429	0.019643	-0.01284	0.010396	0.006612	0.035763				0.00208	1.9342e-13	9.92806e-12	9.06895e-12
1060	-0.00882	0.021361	0.029703	0.054487	0.041667	-0.00128	0.014711	0.009278	-0.01827	0.011012	0.007081	0.024882	0.055909			0.0021	1.71763e-13	9.11861e-12	8.59033e-12
1070	-0.00649	0.021483	0.025294	0.126282	0.035945	0.011575	0.014886	0.0225	0.016623	0.006574	0.008404	0.028407	0.041585			0.00212	5.65202e-13	8.62381e-12	7.86065e-12
1080	-0.0121	0.020762	0.020792	0.068387	0.023288	0.016929	0.017361	0.019439	0.0188	-0.00525	0.006691	0.025283				0.00214	1.30337e-12	8.39181e-12	6.90439e-12
1090	-0.01046	0.021756	0.0237	0.115385	0.029032	0.01024	-0.01123	-0.00953	0.024257	-0.00782	0.007249	-0.01742	0.066281			0.00216	2.22397e-12	8.36493e-12	5.79164e-12
1100	0.005091	0.025145	0.02314	0.075974	0.011765	-0.00283	0.018018	0.021771	0.028194	-0.00618	0.008223	0.025044	0.066584			0.00218	3.10003e-12	8.4906e-12	4.6195e-12
1110	-0.00816	0.021748	0.004129	0.066026	0.006075	0.015426	0.012694	0.007538	0.016928	-0.01112	0.007784	0.030299	0.047199			0.0022	3.68393e-12	8.72963e-12	3.4791e-12
1120	-0.00658	0.023679	0.028317	0.073377	0.05	0.00748	0.013773	0.031333	-0.01033	0.008872	0.008942	0.026709	0.043194			0.00222	3.76162e-12	9.06627e-12	2.43749e-12
1130	0.009607	0.0244	0.014314	0.080128	0.029108	-0.00233	0.013153	-0.02212	-0.01604	0.007771	0.009337	0.02378	0.034754			0.00224	3.19829e-12	9.51044e-12	1.52617e-12
1140	0.010253	0.027016	0.030196	0.118471	0.01713	0.006984	0.00905	0.01943	0.023791	0.009033	0.008948	0.028635	0.067004			0.00226	1.97325e-12	1.00944e-11	7.45291e-13
1150	-0.00975	0.023265	0.038119	0.110897	0.016514	0.013047	0.01765	-0.0113	0.033806	-0.00452	0.007904	0.018045	0.083386			0.00228	1.8651e-13	1.08644e-11	7.46428e-14
1160	-0.0073	0.022432	0.037129	0.07	0.018182	0.012992	0.013077	-0.00798	0.018981	0.006355	0.006896	0.019444	0.051656			0.0023	-1.95942e-12	1.18643e-11	-5.08152e-13
1170	-0.00579	0.027158	0.018219	0.129936	0.021681	-0.00617	-0.0136	0.013535	0.015519	-0.00976	0.008285	-0.04162	0.053594			0.00232	-4.19434e-12	1.31168e-11	-1.01334e-12
1180	-0.00407	0.024786	0.037624	0.123899	0.004091	0.008203	-0.01745	-0.0148	0.01625	-0.0056	0.006516	-0.03198	0.063532			0.00234	-6.23186e-12	1.46076e-11	-1.42381e-12
1190	0.007809	0.023922	0.036737	0.121429	0.008676	0.006744	0.014387	0.0167	0.011592	0.006845	0.009426	0.030024	0.07608			0.00236	-7.81694e-12	1.62737e-11	-1.69993e-12
1200	-0.00946	0.022727	0.037386	0.126582	0.016438	0.002656	0.008645	-0.02148	-0.01968	0.007552	0.009123	0.026759	0.064111			0.00238	-8.76533e-12	1.80013e-11	-1.78154e-12
1210	-0.00641	0.024945	0.041782	0.15125	0.027273	0.015271	0.011721	0.018838	0.018924	0.006369	0.010081	0.025829	0.064347			0.0024	-8.98699e-12	1.96387e-11	-1.60257e-12
1220	0.009278	0.02949	-0.00242	0.110828	0.029596	0.010391	0.014739	-0.01792	0.019873	0.006953	0.009414	0.02542	0.045603			0.00242	-8.48893e-12	2.10155e-11	-1.1054e-12
1230	0.010036	0.028348	0.0312	0.135099	0.021171	0.010317	0.021422	-0.01158	0.018805	0.00819	0.00825	0.033761	0.045365			0.00244	-7.36355e-12	2.19732e-11	-2.58464e-13
1240	0.007692	0.030222	0.031365	0.132704	0.031532	-0.00535	-0.01571	0.012965	0.024875	0.010385	0.010867	0.051048	0.056032			0.00246	-5.76357e-12	2.2393e-11	9.28261e-13
1250	-0.01048	0.028508	0.036805	0.11875	0.017568	0.002778	0.007477	-0.01045	0.043902	0.008432	0.006682	0.031029	0.059289			0.00248	-3.87328e-12	2.22201e-11	2.39817e-12
1260	-0.00955	0.031849	0.028394	0.075949	0.001357	0.007813	0.014545	0.028308	0.01216	0.004307	0.009013	0.026847	0.059202			0.0025	-1.88067e-12	2.14767e-11	4.04141e-12
1270	0.008364	0.03018	0.016496	0.120513	-0.02636	0.007364	-0.01377	0.018291	-0.01305	0.004088	0.008002	0.025091	0.056478			0.00252	4.41463e-14	2.02609e-11	5.70488e-12
1280	-0.00791	0.026116	0.037247	0.113072	0.032889	0.00938	0.024541	0.014293	0.023212	0.012735	0.011144	0.043584	0.088988			0.00254	1.76352e-12	1.87319e-11	7.20127e-12
1290	0.011898	0.028635	0.0376	0.124359	0.005628	0.006538	0.012404	0.021845	-0.00958	0.009206	0.008113	0.039084	0.045213			0.00256	3.17235e-12	1.70852e-11	8.33371e-12
1300	-0.01216	0.03018	0.035918	0.122078	0.038793	0.001318	0.01581	-0.02025	0.023434	0.005192	0.006935	0.021852	0.056691			0.00258	4.20014e-12	1.55218e-11	8.92205e-12
1310	-0.00701	0.025951	0.044151	0.082581	0.040343	0.026899	0.01505	0.009853	0.015361	0.008886	0.009461	0.040443	0.068493			0.0026	4.80394e-12	1.42169e-11	8.83558e-12
1320	-0.00651	0.032743	0.022998	0.106329	0.020513	0.015692			-0.01245	0.005777	0.009361	0.015153	0.079921			0.00262	4.96549e-12	1.32975e-11	8.01939e-12
1330	-0.00542	0.03031	0.030426	0.128571	0.037339	0.003333	-0.01954	0.013645	-0.01655	0.010528	0.010053	0.028231	0.074244			0.00264	4.69102e-12	1.28251e-11	6.51163e-12
1340	0.009815	0.026915	0.046916	0.124841	0.041453	0.010305	0.012525	0.014757	-0.01635	-0.00608	0.009801	0.022957	0.08993			0.00266	4.01093e-12	1.27923e-11	4.44857e-12
1350	0.012697	0.031808	0.020327	0.12716	0.044681	0.008769	0.014271	0.014229	-0.0145	-0.00693	0.008465	0.028938	0.04047			0.00268	2.98126e-12	1.31297e-11	2.0459e-12
1360	0.009478	0.03113	0.020309	0.12956	0.04477	0.009084	-0.01777	-0.01945	0.017733	0.006305	0.011496	0.031306	0.049803			0.0027	1.68747e-12	1.3719e-11	-4.29172e-13
1370	-0.00865	0.031064	0.076118	0.131646	0.021008	0.013203	0.023724	0.011194	-0.01148	0.010412	0.008726	0.023189	0.074899			0.00272	2.38017e-13	1.44132e-11	-2.70041e-12
1380	-0.00888	0.035244	0.03885	0.15	0.055833	0.014063	0.019257	0.01797	0.011943	0.006853	0.008677	0.035889	0.070013			0.00274	-1.24201e-12	1.50558e-11	-4.52367e-12
1390	0.006579	0.031513	0.045356	0.116561	0.04322	0.005969	0.006091	-0.00807	0.013258	0.005324	0.00982	-0.02659	0.083995			0.00276	-2.62702e-12	1.55005e-11	-5.72461e-12
1400	0.007887	0.03368	0.019695	0.121739	0.040336	0.00845	0.008883	-0.01419	0.023955	0.007088	0.010516	0.030382	0.103254			0.00278	-3.8023e-12	1.5626e-11	-6.21829e-12
1410	-0.00715	0.032432	0.037238	0.15283	0.042975	0.001846	0.024536	0.01403	0.016102	0.010265	0.008622	0.022078	0.083007			0.0028	-4.68205e-12	1.53462e-11	-6.01384e-12
1420	-0.00738	0.026176	0.050134	0.139752	0.039516	0.015504	0.01768	0.01314	0.02082	0.010533	0.009193	0.039328	0.079509			0.00282	-5.22047e-12	1.46157e-11	-5.19536e-12
1430	0.006667	0.035366	0.058367	0.121118	0.038272	0.015496	0.008737	-0.0077		0.004106	0.0097	0.029561	0.065905			0.00284	-5.41813e-12	1.34313e-11	-3.90535e-12
1440	0.009481	0.032258	0.081699	0.122981	0.054098	0.013485	0.013854	0.013153	0.023352	0.007257	0.010044	0.02692	0.070281			0.00286	-5.31704e-12	1.18307e-11	-2.31121e-12
1450	-0.00778	0.035354	0.088968	0.133742	0.039184	0.018582	0.01381	0.013532	0.020678	0.006243	0.009458	0.029237				0.00288	-4.99143e-12	9.89255e-12	-5.83817e-13
1460	0.009019	0.029307	0.04876	0.143558	0.046502	0.008593	0.008579		0.017446	-0.00574	0.00815	-0.02712	0.077869			0.0029	-4.5267e-12	7.72911e-12	1.12078e-12
1470	0.007444	0.036686	0.030265	0.154037	0.034137	0.019147	0.018449	0.019951	0.029396	0.007206	0.008695	0.028886	0.111253			0.00292	-4.0001e-12	5.48407e-12	2.66806e-12
1480	-0.01259	0.031028	0.084947	0.144654	0.024793	0.006061	0.018307	0.017402	0.01629	0.011441	0.009738	0.018275	0.10429			0.00294	-3.46106e-12	3.32341e-12	3.94639e-12
1490	-0.00747	0.03463	0.075766	0.155769	0.042857	0.029398	0.014216	0.013731	-0.01827	0.012645	0.009622	0.025788	0.061983			0.00296	-2.91885e-12	1.42453e-12	4.86463e-12
1500	0.005184	0.036047	0.077732	0.125316	0.039344	0.016541	0.011436	0.019289	0.014415	0.012448	0.008552	0.031199	0.065737			0.00298	-2.34146e-12	-3.70926e-14	5.35465e-12
1510	-0.00589	0.031107	0.061091	0.148765	0.038776	0.010303	0.015215	0.013831	0.024432	0.008129	0.0078	0.045243	0.106977			0.003	-1.66756e-12	-9.04525e-13	5.37157e-12
1520	0.006654	0.032342	0.084449	0.143827	0.03595	0.017556	0.012131	0.016162	0.027634	0.013605	0.010033	0.028949	0.106413			0.00302	-8.27996e-13	-1.06008e-12	4.90462e-12
1530	0.006471	0.031522	0.078882	0.150932	0.033333	0.001061	0.015196	0.021733	0.021882	0.013631	0.009581	0.033756	0.082973			0.00304	2.25024e-13	-4.40222e-13	3.98682e-12
1540	0.007594	0.031625	0.094742	0.144375	0.040408	0.006391	0.023722	0.016884	0.010368	0.006464	0.008979	0.051177	0.138732			0.00306	1.48891e-12	9.4994e-13	2.70586e-12
1550	0.008801	0.033447	0.085874	0.163354	0.035772	0.017669	0.018	0.015075	0.016402	0.010174	0.008492	0.018253	0.110478			0.00308	2.89544e-12	3.03201e-12	1.2021e-12
1560	0.007398	0.034328	0.084964	0.160366	0.028571	0.020451	0.016685	-0.0168	0.017949	0.012047	0.01059	0.030751	0.134266			0.0031	4.30721e-12	5.6574e-12	-3.42644e-13
1570	0.00556	0.036738	0.087043	0.155901	0.042678	0.012015	0.016966	-0.01734	0.020202	0.012824	0.011656	0.030152	0.13214			0.00312	5.53973e-12	8.62083e-12	-1.72489e-12
1580	-0.00682	0.031596	0.077607	0.186076	0.056067	0.019695	0.012267	-0.00814	0.024192	0.008168	0.010524	0.022533	0.192995			0.00314	6.39522e-12	1.16824e-11	-2.75048e-12
1590	-0.00947	0.030484	0.094301	0.167081	0.049576	0.021119	0.013933	-0.01749	0.019697	0.007879	0.011348	0.028438				0.00316	6.70924e-12	1.45961e-11	-3.26349e-12
1600	-0.01396	0.034189	0.094674	0.176543	0.031933	0.017985	0.022659	0.014732	0.023636	0.007623	0.010925	0.027895	0.178822			0.00318	6.39511e-12	1.71357e-11	-3.17408e-12
1610	0.011057	0.036613	0.106764	0.173248	0.045259	0.012105	0.01686	0.018537	0.017129	0.005813	0.011036	0.04636				0.0032	5.46887e-12	1.91241e-11	-2.47418e-12
1620	0.009163	0.034984	0.076259	0.188312	0.045887	0.016788	0.018107	0.013254	0.030762	0.005836	0.009923	0.043738	0.200687			0.00322	4.05706e-12	2.04501e-11	-1.24496e-12
1630	0.00483	0.036767	0.087979	0.199371	0.055702	0.018889	0.011716	0.02175	-0.01876	-0.00629	0.010209	0.02057	0.164639			0.00324	2.37575e-12	2.10791e-11	3.57239e-13
1640	-0.00544	0.033491	0.094769	0.179747	0.050862	0.01594	0.018698	0.013119	0.015093	0.008135	0.011534	0.0284	0.160279			0.00326	6.88196e-13	2.10513e-11	2.11596e-12
1650	0.005409	0.033176	0.094891	0.201299	0.040517	0.023759	0.009819	0.015743	0.014953	0.009578	0.010075	0.034358	0.158263			0.00328	-7.43762e-13	2.04703e-11	3.7852e-12
1660	-0.0084	0.032605	0.112725	0.201299	0.055157	0.01812	0.01037	0.016552	0.022442	0.007524	0.009679	0.038101	0.19596			0.0033	-1.71043e-12	1.9483e-11	5.12165e-12
1670	0.009231	0.033438	0.103531	0.219231	0.036889	0.025448	0.012945	0.021683	0.026667	0.009604	0.010443	0.023125				0.00332	-2.09033e-12	1.82562e-11	5.91439e-12
1680	0.010778	0.032087	0.116159	0.253548	0.05426	0.01197	0.00865	0.028058	0.033182	0.01033	0.009678	0.03403	0.157401			0.00334	-1.86478e-12	1.69523e-11	6.01648e-12
1690	-0.00559	0.030793	0.078794	0.254194	0.024554	-0.0006	-0.00887	0.009275	0.011193	0.005084	0.0104	0.034156	0.188218			0.00336	-1.11378e-12	1.57099e-11	5.36936e-12
1700	0.006641	0.033748	0.10924	0.239355	0.044091	0.03194	0.019936	0.01561	0.021345	-0.00872	0.007953	0.016715	0.166914			0.00338	8.98303e-15	1.46297e-11	4.02111e-12
1710	0.010231	0.036043	0.118211	0.23	0.064679	0.007239	0.01281	0.021244	0.031333	0.005215	0.010923	0.030409	0.169599			0.0034	1.3088e-12	1.37679e-11	2.12976e-12
1720	0.008479	0.030415	0.118238	0.24902	0.061364	0.015368	-0.00839	0.023088	0.0159	0.005461	0.009675	0.024774	0.153668			0.00342	2.58643e-12	1.31401e-11	-4.57776e-14
1730	-0.00502	0.03242	0.11532	0.245395	0.058065	0.02229	0.015033	0.014752		0.009379	0.010925	0.03502	0.192226			0.00344	3.6714e-12	1.27273e-11	-2.17288e-12
1740	-0.00611	0.034855	0.136364	0.233289	0.046009	0.025639	0.012133	0.014527		0.005897	0.012224	-0.02809	0.191401			0.00346	4.44276e-12	1.24851e-11	-3.89155e-12
1750	-0.00903	0.030166	0.087668	0.245033	0.053271	0.001407	0.015959			0.014104	0.010641	-0.01656	0.202151			0.00348	4.84062e-12	1.23576e-11	-4.86816e-12
1760	0.008654	0.032632	0.131921	0.248966	0.054762	0.013282	0.018231	0.015441		0.004984	0.010791	0.021116	0.247687			0.0035	4.86645e-12	1.22827e-11	-4.85757e-12
1770	-0.01043	0.032175	0.099688	0.246599	0.061137	0.024	0.021301	0.020296		0.007368	0.010328	0.040421	0.235505			0.00352	4.57291e-12	1.22031e-11	-3.7536e-12
1780		0.03056	0.113424	0.248649	0.070048	0.031053	0.025616	0.023659		0.006296	0.008829	0.026643	0.20029			0.00354	4.04872e-12	1.20706e-11	-1.62294e-12
1790		0.035812	0.109509	0.233557	0.054976	0.018182	0.01224	0.016734		0.010568	0.013918	0.039216				0.00356	3.39659e-12	1.18488e-11	1.29508e-12
1800		0.030723	0.116303	0.293836	0.065534	0.013308	0.01	0.022634		0.004502	0.009701	-0.02254				0.00358	2.7108e-12	1.15174e-11	4.62036e-12
1810		0.032078	0.12666	0.259441	0.042079	0.027293	0.022357	0.01802		0.014051	0.009105	0.040395	0.198671			0.0036	2.05942e-12	1.10724e-11	7.89475e-12
1820		0.032735	0.120597	0.267586	0.052475	0.014222	0.018235	0.016734		0.009091	0.012306	0.029285	0.273621			0.00362	1.47028e-12	1.05243e-11	1.0665e-11
1830		0.032326	0.141865	0.224648	0.066667	0.018712	0.012701	0.016305		0.006358	0.010455	-0.02957	0.18483			0.00364	9.28461e-13	9.89667e-12	1.25677e-11
1840		0.029955	0.150051	0.241135	0.077228	0.016241	0.024776	0.01871		0.00727	0.01039	0.029085	0.236823			0.00366	3.87629e-13	9.21818e-12	1.33933e-11
1850		0.03203	0.106472	0.291429	0.054726	0.018074	0.014427	0.018128		0.007402	0.010709	0.029881	0.21267			0.00368	-2.12166e-13	8.5165e-12	1.31223e-11
1860		0.033032	0.127958	0.312676	0.062245	0.026391	0.01015	0.017044		0.007236	0.012159	0.022849	0.217325			0.0037	-9.19456e-13	7.81128e-12	1.19195e-11
1870		0.03581	0.1279	0.289855	0.070558	0.014925		0.0125		0.005546	0.009229	0.021151	0.229119			0.00372	-1.74924e-12	7.10906e-12	1.00909e-11
1880		0.038438	0.122117	0.240441	0.070918	0.017537		0.00695		0.008199	0.011641	0.023992	0.234154			0.00374	-2.66986e-12	6.40371e-12	8.00773e-12
1890		0.034255	0.138304	0.238519	0.077835	0.022045		0.013881		0.00558	0.01028	0.023389	0.197183			0.00376	-3.59984e-12	5.67872e-12	6.03031e-12
1900		0.030448	0.133637	0.261029	0.070466	0.011805		0.013367		0.007727	0.010613	0.038357	0.22163			0.00378	-4.42318e-12	4.91625e-12	4.43371e-12
1910		0.036758	0.156917	0.328676	0.077041	0.01145		0.01965		0.008197	0.009969	0.038108	0.272388			0.0038	-5.01289e-12	4.10714e-12	3.36311e-12
1920		0.033384	0.10377		0.079381	0.023209		0.02125		0.008993	0.012399	0.033142	0.223476			0.00382	-5.25925e-12	3.25868e-12	2.82848e-12
1930		0.031651	0.137762		0.064103	0.014925		0.022157		0.010313	0.009345	0.045305	0.282431			0.00384	-5.09804e-12	2.39977e-12	2.72712e-12
1940		0.034206			0.062304	0.020388		0.016633		0.005018	0.008996	0.038467				0.00386	-4.52695e-12	1.58163e-12	2.89355e-12
1950		0.035423			0.065803	0.0175		0.014677		0.006791		0.033297	0.216604			0.00388	-3.60841e-12	8.7016e-13	3.16411e-12
1960		0.034424			0.079275	0.01687		0.023317		0.006139		0.033064	0.28028			0.0039	-2.45844e-12	3.35725e-13	3.42497e-12
1970		0.029449			0.078824	0.022121		0.01567		0.013142		0.022437	0.207658			0.00392	-1.22387e-12	3.96802e-14	3.64762e-12
1980		0.032512				0.02458				0.009808		0.031354	0.234837			0.00394	-5.53972e-14	2.22042e-14	3.89164e-12
1990		0.033333				0.022889				0.020514		0.025405	0.257082			0.00396	9.20193e-13	2.94716e-13	4.27894e-12
2000		0.035962				0.034925		0.020101		0.015363		0.02212	0.30462			0.00398	1.61847e-12	8.36533e-13	4.95055e-12
																0.004	2.00447e-12	1.59957e-12	6.0172e-12
																0.00402	2.09112e-12	2.51903e-12	7.51822e-12
																0.00404	1.93063e-12	3.51974e-12	9.40181e-12
																0.00406	1.59734e-12	4.52989e-12	1.15239e-11
																0.00408	1.17609e-12	5.48715e-12	1.36805e-11
																0.0041	7.45867e-13	6.3408e-12	1.56356e-11
																0.00412	3.70987e-13	7.05455e-12	1.71696e-11
																0.00414	9.03036e-14	7.6035e-12	1.81076e-11
																0.00416	-8.73528e-14	7.97286e-12	1.83441e-11
																0.00418	-1.85247e-13	8.15725e-12	1.78459e-11
																0.0042	-2.52739e-13	8.15842e-12	1.6648e-11
																0.00422	-3.5674e-13	7.98802e-12	1.48344e-11
																0.00424	-5.62701e-13	7.66827e-12	1.25229e-11
																0.00426	-9.16944e-13	7.23103e-12	9.84792e-12
																0.00428	-1.43084e-12	6.7177e-12	6.9552e-12
																0.0043	-2.06827e-12	6.17544e-12	3.99317e-12
																0.00432	-2.7485e-12	5.65081e-12	1.11625e-12
																0.00434	-3.35629e-12	5.18541e-12	-1.52116e-12
																0.00436	-3.76591e-12	4.80683e-12	-3.76194e-12
																0.00438	-3.87134e-12	4.52615e-12	-5.46532e-12
																0.0044	-3.61142e-12	4.33237e-12	-6.51511e-12
																0.00442	-2.98892e-12	4.19405e-12	-6.83785e-12
																0.00444	-2.0768e-12	4.06564e-12	-6.42075e-12
																0.00446	-1.00579e-12	3.89619e-12	-5.31533e-12
																0.00448	5.7007e-14	3.6396e-12	-3.6388e-12
																0.0045	9.42061e-13	3.26765e-12	-1.56006e-12
																0.00452	1.50949e-12	2.77838e-12	7.22101e-13
																0.00454	1.68161e-12	2.20044e-12	3.00787e-12
																0.00456	1.45861e-12	1.59368e-12	5.12376e-12
																0.00458	9.20648e-13	1.04213e-12	6.94726e-12
																0.0046	2.18202e-13	6.43755e-13	8.41669e-12
																0.00462	-4.5579e-13	4.97848e-13	9.53097e-12
																0.00464	-9.03063e-13	6.8961e-13	1.03338e-11
																0.00466	-9.5936e-13	1.27938e-12	1.08894e-11
																0.00468	-5.30634e-13	2.29123e-12	1.1259e-11
																0.0047	3.81651e-13	3.71e-12	1.14788e-11
																0.00472	1.67376e-12	5.47885e-12	1.15534e-11
																0.00474	3.15118e-12	7.50482e-12	1.14589e-11
																0.00476	4.562e-12	9.66741e-12	1.11604e-11
																0.00478	5.64041e-12	1.18309e-11	1.06328e-11
																0.0048	6.15476e-12	1.38585e-11	9.88391e-12
																0.00482	5.94956e-12	1.56269e-11	8.96501e-12
																0.00484	4.97493e-12	1.70367e-11	7.97478e-12
																0.00486	3.29373e-12	1.80214e-11	7.04193e-12
																0.00488	1.07093e-12	1.8552e-11	6.30412e-12
																0.0049	-1.4561e-12	1.86341e-11	5.87746e-12
																0.00492	-4.01485e-12	1.83025e-11	5.83182e-12
																0.00494	-6.34159e-12	1.76115e-11	6.17058e-12
																0.00496	-8.21414e-12	1.66244e-11	6.83227e-12
																0.00498	-9.4782e-12	1.54054e-11	7.69808e-12
																0.005	-1.00559e-11	1.40121e-11	8.62116e-12
																0.00502	-9.94633e-12	1.24953e-11	9.4512e-12
																0.00504	-9.21294e-12	1.0899e-11	1.00671e-11
																0.00506	-7.96683e-12	9.26123e-12	1.0399e-11
																0.00508	-6.34926e-12	7.61758e-12	1.04342e-11
																0.0051	-4.51411e-12	6.00346e-12	1.02149e-11
																0.00512	-2.61697e-12	4.45356e-12	9.81893e-12
																0.00514	-8.08431e-13	3.00039e-12	9.34034e-12
																0.00516	7.72414e-13	1.67431e-12	8.86089e-12
																0.00518	2.0057e-12	5.01393e-13	8.43646e-12
																0.0052	2.79821e-12	-4.93583e-13	8.08373e-12
																0.00522	3.09182e-12	-1.28776e-12	7.77994e-12
																0.00524	2.87345e-12	-1.85847e-12	7.47159e-12
																0.00526	2.18114e-12	-2.18388e-12	7.08501e-12
																0.00528	1.1036e-12	-2.24572e-12	6.54502e-12
																0.0053	-2.25539e-13	-2.03492e-12	5.78751e-12
																0.00532	-1.64502e-12	-1.55552e-12	4.7778e-12
																0.00534	-2.98231e-12	-8.28695e-13	3.52134e-12
																0.00536	-4.07931e-12	1.04904e-13	2.07353e-12
																0.00538	-4.81217e-12	1.1875e-12	5.3971e-13
																0.0054	-5.11056e-12	2.34878e-12	-9.28525e-13
																0.00542	-4.96538e-12	3.51032e-12	-2.15444e-12
																0.00544	-4.43208e-12	4.59361e-12	-2.95814e-12
																0.00546	-3.62078e-12	5.52712e-12	-3.19098e-12
																0.00548	-2.67533e-12	6.25036e-12	-2.76603e-12
																0.0055	-1.74886e-12	6.71812e-12	-1.68582e-12
																0.00552	-9.73993e-13	6.90522e-12	-4.67907e-14
																0.00554	-4.38874e-13	6.80474e-12	1.97061e-12
																0.00556	-1.71415e-13	6.43021e-12	4.1291e-12
																0.00558	-1.39755e-13	5.81192e-12	6.17822e-12
																0.0056	-2.64533e-13	4.99349e-12	7.89525e-12
																0.00562	-4.44168e-13	4.02664e-12	9.1269e-12
																0.00564	-5.80788e-13	2.96418e-12	9.81107e-12
																0.00566	-6.10091e-13	1.85478e-12	9.98096e-12
																0.00568	-5.16665e-13	7.37929e-13	9.74573e-12
																0.0057	-3.40177e-13	-3.59759e-13	9.26234e-12
																0.00572	-1.67588e-13	-1.42405e-12	8.69486e-12
																0.00574	-1.11813e-13	-2.44835e-12	8.17648e-12
																0.00576	-2.85235e-13	-3.42807e-12	7.78456e-12
																0.00578	-7.72988e-13	-4.35429e-12	7.53231e-12
																0.0058	-1.61098e-12	-5.20919e-12	7.37206e-12
																0.00582	-2.77003e-12	-5.9667e-12	7.22121e-12
																0.00584	-4.15497e-12	-6.59298e-12	6.99134e-12
																0.00586	-5.60911e-12	-7.05615e-12	6.61735e-12
																0.00588	-6.9309e-12	-7.33342e-12	6.07748e-12
																0.0059	-7.89833e-12	-7.41896e-12	5.39742e-12
																0.00592	-8.29902e-12	-7.32967e-12	4.64317e-12
																0.00594	-7.96254e-12	-7.10577e-12	3.89573e-12
																0.00596	-6.79871e-12	-6.80372e-12	3.22851e-12
																0.00598	-4.82245e-12	-6.48689e-12	2.68455e-12
																0.006	-2.17012e-12	-6.21297e-12	2.27069e-12
																0.00602	9.07184e-13	-6.01992e-12	1.95952e-12
																0.00604	4.07488e-12	-5.91481e-12	1.71642e-12
																0.00606	6.96752e-12	-5.87188e-12	1.52008e-12
																0.00608	9.25086e-12	-5.83483e-12	1.38364e-12
																0.0061	1.06841e-11	-5.72449e-12	1.37001e-12
																0.00612	1.11636e-11	-5.45307e-12	1.58143e-12
																0.00614	1.07382e-11	-4.94007e-12	2.13798e-12
																0.00616	9.59285e-12	-4.12533e-12	3.14293e-12
																0.00618	8.00681e-12	-2.98238e-12	4.64945e-12
																0.0062	6.2917e-12	-1.52177e-12	6.62916e-12
																0.00622	4.72965e-12	2.08346e-13	8.96902e-12
																0.00624	3.52186e-12	2.12851e-12	1.14736e-11
																0.00626	2.75762e-12	4.1368e-12	1.38963e-11
																0.00628	2.41306e-12	6.11896e-12	1.59722e-11
																0.0063	2.3709e-12	7.96134e-12	1.74625e-11
																0.00632	2.45807e-12	9.56049e-12	1.81896e-11
																0.00634	2.49555e-12	1.08341e-11	1.80601e-11
																0.00636	2.34015e-12	1.17275e-11	1.70826e-11
																0.00638	1.92157e-12	1.22194e-11	1.53628e-11
																0.0064	1.25635e-12	1.23273e-11	1.30932e-11
																0.00642	4.4571e-13	1.21053e-11	1.05293e-11
																0.00644	-3.48207e-13	1.16407e-11	7.96009e-12
																0.00646	-9.3889e-13	1.10435e-11	5.67128e-12
																0.00648	-1.16096e-12	1.04343e-11	3.91084e-12
																0.0065	-9.07435e-13	9.92797e-12	2.85879e-12
																0.00652	-1.56301e-13	9.61666e-12	2.59962e-12
																0.00654	1.02325e-12	9.55673e-12	3.11299e-12
																0.00656	2.48199e-12	9.76e-12	4.27784e-12
																0.00658	4.02221e-12	1.01932e-11	5.88905e-12
																0.0066	5.43352e-12	1.07838e-11	7.69144e-12
																0.00662	6.53033e-12	1.14353e-11	9.41824e-12
																0.00664	7.18186e-12	1.20421e-11	1.08324e-11
																0.00666	7.32485e-12	1.25071e-11	1.17549e-11
																0.00668	6.96984e-12	1.27564e-11	1.20926e-11
																0.0067	6.18954e-12	1.27451e-11	1.18424e-11
																0.00672	5.09975e-12	1.2458e-11	1.10828e-11
																0.00674	3.83924e-12	1.19042e-11	9.95749e-12
																0.00676	2.54828e-12	1.11111e-11	8.64351e-12
																0.00678	1.35032e-12	1.01158e-11	7.32288e-12
																0.0068	3.41218e-13	8.9609e-12	6.15369e-12
																0.00682	-4.1305e-13	7.69057e-12	5.24818e-12
																0.00684	-8.77233e-13	6.3521e-12	4.66077e-12
																0.00686	-1.04101e-12	4.99634e-12	4.39091e-12
																0.00688	-9.15898e-13	3.67814e-12	4.39077e-12
																0.0069	-5.31528e-13	2.45363e-12	4.58405e-12
																0.00692	6.46318e-14	1.37485e-12	4.88633e-12
																0.00694	8.06909e-13	4.84595e-13	5.2171e-12
																0.00696	1.61078e-12	-1.91007e-13	5.51743e-12
																0.00698	2.37827e-12	-6.42843e-13	5.74528e-12
																0.007	3.00558e-12	-8.7841e-13	5.87494e-12
																0.00702	3.39818e-12	-9.19787e-13	5.88663e-12
																0.00704	3.4869e-12	-7.95197e-13	5.76228e-12
																0.00706	3.24558e-12	-5.33875e-13	5.47765e-12
																0.00708	2.70264e-12	-1.62994e-13	5.00974e-12
																0.0071	1.94317e-12	2.94854e-13	4.33872e-12
																0.00712	1.09894e-12	8.21357e-13	3.45682e-12
																0.00714	3.2716e-13	1.39876e-12	2.37495e-12
																0.00716	-2.18455e-13	2.00798e-12	1.12435e-12
																0.00718	-4.17298e-13	2.62405e-12	-2.49249e-13
																0.0072	-2.10972e-13	3.21507e-12	-1.68857e-12
																0.00722	3.8431e-13	3.74194e-12	-3.13718e-12
																0.00724	1.27678e-12	4.15721e-12	-4.54498e-12
																0.00726	2.31598e-12	4.40872e-12	-5.87286e-12
																0.00728	3.32481e-12	4.44244e-12	-7.09053e-12
																0.0073	4.13587e-12	4.20832e-12	-8.17788e-12
																0.00732	4.62671e-12	3.66544e-12	-9.11335e-12
																0.00734	4.7453e-12	2.79021e-12	-9.87452e-12
																0.00736	4.51272e-12	1.58302e-12	-1.04294e-11
																0.00738	4.01356e-12	7.05749e-14	-1.07447e-11
																0.0074	3.36558e-12	-1.69143e-12	-1.07891e-11
																0.00742	2.68465e-12	-3.62163e-12	-1.0547e-11
																0.00744	2.0514e-12	-5.61972e-12	-1.00281e-11
																0.00746	1.4911e-12	-7.5751e-12	-9.27847e-12
																0.00748	9.69838e-13	-9.37625e-12	-8.38078e-12
																0.0075	4.10678e-13	-1.0921e-11	-7.44464e-12
																0.00752	-2.76908e-13	-1.21212e-11	-6.58619e-12
																0.00754	-1.15979e-12	-1.29103e-11	-5.90476e-12
																0.00756	-2.24994e-12	-1.32461e-11	-5.45452e-12
																0.00758	-3.48638e-12	-1.31113e-11	-5.2275e-12
																0.0076	-4.73826e-12	-1.25141e-11	-5.14814e-12
																0.00762	-5.82609e-12	-1.1487e-11	-5.08885e-12
																0.00764	-6.55828e-12	-1.00851e-11	-4.89043e-12
																0.00766	-6.77052e-12	-8.38235e-12	-4.40164e-12
																0.00768	-6.36294e-12	-6.46777e-12	-3.51254e-12
																0.0077	-5.31539e-12	-4.4369e-12	-2.18201e-12
																0.00772	-3.69193e-12	-2.38842e-12	-4.51001e-13
																0.00774	-1.62778e-12	-4.17884e-13	1.55901e-12
																0.00776	6.94495e-13	1.38544e-12	3.66226e-12
																0.00778	3.06824e-12	2.93931e-12	5.63757e-12
																0.0078	5.287e-12	4.16963e-12	7.26519e-12
																0.00782	7.15922e-12	5.01175e-12	8.35966e-12
																0.00784	8.52459e-12	5.41284e-12	8.80435e-12
																0.00786	9.26552e-12	5.34025e-12	8.57025e-12
																0.00788	9.31875e-12	4.78838e-12	7.72659e-12
																0.0079	8.68724e-12	3.78934e-12	6.43044e-12
																0.00792	7.44514e-12	2.41917e-12	4.90554e-12
																0.00794	5.73953e-12	7.99739e-13	3.40399e-12
																0.00796	3.77377e-12	-9.08893e-13	2.16669e-12
																0.00798	1.7854e-12	-2.52267e-12	1.3771e-12
																0.008	4.74224e-15	-3.8534e-12	1.13666e-12
																0.00802	-1.38186e-12	-4.73482e-12	1.43974e-12
																0.00804	-2.27077e-12	-5.04526e-12	2.17946e-12
																0.00806	-2.65973e-12	-4.72613e-12	3.16561e-12
																0.00808	-2.6493e-12	-3.79227e-12	4.15943e-12
																0.0081	-2.418e-12	-2.33142e-12	4.91652e-12
																0.00812	-2.18332e-12	-4.90504e-13	5.22535e-12
																0.00814	-2.14975e-12	1.54433e-12	4.94288e-12
																0.00816	-2.46369e-12	3.57628e-12	4.01281e-12
																0.00818	-3.17808e-12	5.42566e-12	2.46855e-12
																0.0082	-4.24043e-12	6.95251e-12	4.21609e-13
																0.00822	-5.50313e-12	8.07469e-12	-1.95903e-12
																0.00824	-6.75584e-12	8.77473e-12	-4.47642e-12
																0.00826	-7.76856e-12	9.09625e-12	-6.93521e-12
																0.00828	-8.33973e-12	9.12961e-12	-9.16402e-12
																0.0083	-8.33388e-12	8.99281e-12	-1.10307e-11
																0.00832	-7.70991e-12	8.80626e-12	-1.2452e-11
																0.00834	-6.52431e-12	8.67384e-12	-1.33852e-11
																0.00836	-4.91826e-12	8.66405e-12	-1.38252e-11
																0.00838	-3.08989e-12	8.80186e-12	-1.379e-11
																0.0084	-1.25498e-12	9.06808e-12	-1.33149e-11
																0.00842	3.92853e-13	9.4078e-12	-1.24434e-11
																0.00844	1.7174e-12	9.74268e-12	-1.12246e-11
																0.00846	2.65762e-12	9.98831e-12	-9.71727e-12
																0.00848	3.23469e-12	1.00696e-11	-7.99051e-12
																0.0085	3.53855e-12	9.93276e-12	-6.12996e-12
																0.00852	3.70095e-12	9.55225e-12	-4.23329e-12
																0.00854	3.86385e-12	8.93211e-12	-2.40783e-12
																0.00856	4.14743e-12	8.10365e-12	-7.61851e-13
																0.00858	4.62814e-12	7.11672e-12	6.08679e-13
																0.0086	5.32718e-12	6.03058e-12	1.63583e-12
																0.00862	6.21359e-12	4.90331e-12	2.2877e-12
																0.00864	7.21541e-12	3.78227e-12	2.57803e-12
																0.00866	8.23464e-12	2.69698e-12	2.56245e-12
																0.00868	9.15959e-12	1.65672e-12	2.3283e-12
																0.0087	9.87794e-12	6.53029e-13	1.98369e-12
																0.00872	1.02805e-11	-3.33096e-13	1.63326e-12
																0.00874	1.02709e-11	-1.32325e-12	1.36361e-12
																0.00876	9.77308e-12	-2.32897e-12	1.23047e-12
																0.00878	8.74274e-12	-3.34473e-12	1.25345e-12
																0.0088	7.18289e-12	-4.34096e-12	1.42032e-12
																0.00882	5.15419e-12	-5.26445e-12	1.69682e-12
																0.00884	2.78026e-12	-6.04188e-12	2.03551e-12
																0.00886	2.4108e-13	-6.58823e-12	2.38755e-12
																0.00888	-2.2452e-12	-6.81752e-12	2.70661e-12
																0.0089	-4.45097e-12	-6.65354e-12	2.94889e-12
																0.00892	-6.17017e-12	-6.04172e-12	3.0717e-12
																0.00894	-7.24721e-12	-4.9611e-12	3.0296e-12
																0.00896	-7.59951e-12	-3.43362e-12	2.77283e-12
																0.00898	-7.2272e-12	-1.52883e-12	2.25745e-12
																0.009	-6.21107e-12	6.37627e-13	1.45308e-12
																0.00902	-4.69937e-12	2.91098e-12	3.61628e-13
																0.00904	-2.88424e-12	5.11337e-12	-9.75234e-13
																0.00906	-9.71749e-13	7.06794e-12	-2.4688e-12
																0.00908	8.45525e-13	8.62227e-12	-3.98655e-12
																0.0091	2.41683e-12	9.67092e-12	-5.36948e-12
																0.00912	3.65215e-12	1.01732e-11	-6.45678e-12
																0.00914	4.52961e-12	1.01553e-11	-7.11817e-12
																0.00916	5.08883e-12	9.70444e-12	-7.28244e-12
																0.00918	5.41524e-12	8.95043e-12	-6.95447e-12
																0.0092	5.61358e-12	8.04245e-12	-6.22485e-12
																0.00922	5.78319e-12	7.12602e-12	-5.25613e-12
																0.00924	5.99668e-12	6.32397e-12	-4.2581e-12
																0.00926	6.28924e-12	5.72614e-12	-3.45163e-12
																0.00928	6.66037e-12	5.3869e-12	-3.02963e-12
																0.0093	7.08491e-12	5.32841e-12	-3.11833e-12
																0.00932	7.52449e-12	5.54607e-12	-3.75766e-12
																0.00934	7.94275e-12	6.01518e-12	-4.88927e-12
																0.00936	8.31152e-12	6.69541e-12	-6.36826e-12
																0.00938	8.6119e-12	7.53019e-12	-7.98947e-12
																0.0094	8.83047e-12	8.44912e-12	-9.51716e-12
																0.00942	8.95006e-12	9.36711e-12	-1.07243e-11
																0.00944	8.94675e-12	1.01903e-11	-1.14262e-11
																0.00946	8.7892e-12	1.08219e-11	-1.15057e-11
																0.00948	8.44493e-12	1.1176e-11	-1.09264e-11
																0.0095	7.89093e-12	1.11888e-11	-9.7325e-12
																0.00952	7.12646e-12	1.083e-11	-8.03772e-12
																0.00954	6.18105e-12	1.01087e-11	-5.99993e-12
																0.00956	5.1181e-12	9.07723e-12	-3.79588e-12
																0.00958	4.02963e-12	7.82284e-12	-1.58738e-12
																0.0096	3.0218e-12	6.4593e-12	4.95399e-13
																0.00962	2.19507e-12	5.10916e-12	2.36643e-12
																0.00964	1.62261e-12	3.88956e-12	3.97547e-12
																0.00966	1.33199e-12	2.89639e-12	5.29616e-12
																0.00968	1.29808e-12	2.19062e-12	6.30401e-12
																0.0097	1.44903e-12	1.79177e-12	6.9587e-12
																0.00972	1.68187e-12	1.6758e-12	7.1984e-12
																0.00974	1.88872e-12	1.77807e-12	6.94746e-12
																0.00976	1.98677e-12	2.00336e-12	6.13955e-12
																0.00978	1.94244e-12	2.23837e-12	4.7419e-12
																0.0098	1.77923e-12	2.36615e-12	2.77902e-12
																0.00982	1.57487e-12	2.28201e-12	3.49666e-13
																0.00984	1.44095e-12	1.90577e-12	-2.37768e-12
																0.00986	1.49162e-12	1.19198e-12	-5.18069e-12
																0.00988	1.81303e-12	1.38346e-13	-7.81537e-12
																0.0099	2.43645e-12	-1.21432e-12	-1.0051e-11
																0.00992	3.32693e-12	-2.78269e-12	-1.17082e-11
																0.00994	4.38944e-12	-4.45081e-12	-1.26805e-11
																0.00996	5.48709e-12	-6.08208e-12	-1.29459e-11
																0.00998	6.47416e-12	-7.53752e-12	-1.25663e-11
																0.01	7.22914e-12	-8.6949e-12	-1.16711e-11
																0.01002	7.68482e-12	-9.46793e-12	-1.04387e-11
																0.01004	7.84339e-12	-9.82162e-12	-9.07034e-12
																0.01006	7.77292e-12	-9.77955e-12	-7.76275e-12
																0.01008	7.58765e-12	-9.42319e-12	-6.68418e-12
																0.0101	7.41487e-12	-8.88317e-12	-5.95439e-12
																0.01012	7.35693e-12	-8.32003e-12	-5.63079e-12
																0.01014	7.46329e-12	-7.90342e-12	-5.69825e-12
																0.01016	7.71682e-12	-7.78816e-12	-6.07871e-12
																0.01018	8.03927e-12	-8.09563e-12	-6.64191e-12
																0.0102	8.31666e-12	-8.89689e-12	-7.23613e-12
																0.01022	8.43121e-12	-1.02059e-11	-7.71482e-12
																0.01024	8.29571e-12	-1.19792e-11	-7.97003e-12
																0.01026	7.8758e-12	-1.41205e-11	-7.95388e-12
																0.01028	7.1952e-12	-1.64933e-11	-7.69348e-12
																0.0103	6.3241e-12	-1.89345e-11	-7.28243e-12
																0.01032	5.35499e-12	-2.12731e-11	-6.86107e-12
																0.01034	4.37517e-12	-2.33473e-11	-6.58598e-12
																0.01036	3.447e-12	-2.50198e-11	-6.58955e-12
																0.01038	2.59859e-12	-2.61907e-11	-6.94842e-12
																0.0104	1.83213e-12	-2.6807e-11	-7.66069e-12
																0.01042	1.14258e-12	-2.68652e-11	-8.64025e-12
																0.01044	5.3565e-13	-2.64117e-11	-9.73594e-12
																0.01046	4.08628e-14	-2.5535e-11	-1.07591e-11
																0.01048	-2.84511e-13	-2.43553e-11	-1.15255e-11
																0.0105	-3.68263e-13	-2.30134e-11	-1.1895e-11
																0.01052	-1.38187e-13	-2.16509e-11	-1.18014e-11
																0.01054	4.5559e-13	-2.03977e-11	-1.12621e-11
																0.01056	1.4281e-12	-1.93538e-11	-1.03747e-11
																0.01058	2.7513e-12	-1.85807e-11	-9.28812e-12
																0.0106	4.35445e-12	-1.80926e-11	-8.16687e-12
																0.01062	6.13241e-12	-1.78573e-11	-7.15406e-12
																0.01064	7.95564e-12	-1.78031e-11	-6.34101e-12
																0.01066	9.68163e-12	-1.78341e-11	-5.75535e-12
																0.01068	1.11671e-11	-1.78479e-11	-5.36601e-12
																0.0107	1.228e-11	-1.7757e-11	-5.09913e-12
																0.01072	1.2913e-11	-1.75042e-11	-4.87218e-12
																0.01074	1.29998e-11	-1.70789e-11	-4.61892e-12
																0.01076	1.25279e-11	-1.65162e-11	-4.31229e-12
																0.01078	1.15474e-11	-1.58928e-11	-3.96842e-12
																0.0108	1.01753e-11	-1.53126e-11	-3.63875e-12
																0.01082	8.58496e-12	-1.48895e-11	-3.38946e-12
																0.01084	6.98681e-12	-1.47267e-11	-3.27752e-12
																0.01086	5.59803e-12	-1.48996e-11	-3.33676e-12
																0.01088	4.6059e-12	-1.54471e-11	-3.56947e-12
																0.0109	4.13538e-12	-1.63666e-11	-3.95327e-12
																0.01092	4.22305e-12	-1.7617e-11	-4.46116e-12
																0.01094	4.80507e-12	-1.9125e-11	-5.07607e-12
																0.01096	5.72564e-12	-2.07962e-11	-5.80167e-12
																0.01098	6.7596e-12	-2.2525e-11	-6.66349e-12
																0.011	7.65151e-12	-2.4204e-11	-7.69249e-12
																0.01102	8.15929e-12	-2.57301e-11	-8.89929e-12
																0.01104	8.10007e-12	-2.70099e-11	-1.02563e-11
																0.01106	7.38607e-12	-2.79603e-11	-1.1678e-11
																0.01108	6.04223e-12	-2.85112e-11	-1.30293e-11
																0.0111	4.20512e-12	-2.86091e-11	-1.41437e-11
																0.01112	2.09874e-12	-2.82165e-11	-1.48562e-11
																0.01114	-6.91589e-15	-2.73199e-11	-1.50411e-11
																0.01116	-1.84733e-12	-2.59319e-11	-1.46436e-11
																0.01118	-3.21676e-12	-2.40962e-11	-1.36921e-11
																0.0112	-4.00429e-12	-2.18885e-11	-1.22926e-11
																0.01122	-4.21484e-12	-1.94162e-11	-1.06044e-11
																0.01124	-3.96078e-12	-1.68138e-11	-8.80678e-12
																0.01126	-3.42988e-12	-1.42346e-11	-7.06256e-12
																0.01128	-2.8377e-12	-1.18383e-11	-5.49414e-12
																0.0113	-2.37473e-12	-9.78122e-12	-4.17721e-12
																0.01132	-2.16329e-12	-8.19631e-12	-3.14546e-12
																0.01134	-2.23281e-12	-7.18436e-12	-2.40424e-12
																0.01136	-2.51998e-12	-6.79639e-12	-1.94691e-12
																0.01138	-2.89149e-12	-7.03111e-12	-1.76754e-12
																0.0114	-3.18234e-12	-7.82942e-12	-1.85888e-12
																0.01142	-3.242e-12	-9.07989e-12	-2.20674e-12
																0.01144	-2.9752e-12	-1.06305e-11	-2.78101e-12
																0.01146	-2.36599e-12	-1.23053e-11	-3.52753e-12
																0.01148	-1.4854e-12	-1.39229e-11	-4.36885e-12
																0.0115	-4.73386e-13	-1.53153e-11	-5.21745e-12
																0.01152	4.947e-13	-1.63427e-11	-5.98916e-12
																0.01154	1.25188e-12	-1.69025e-11	-6.62111e-12
																0.01156	1.68252e-12	-1.69367e-11	-7.07564e-12
																0.01158	1.75012e-12	-1.64298e-11	-7.34143e-12
																0.0116	1.5051e-12	-1.54082e-11	-7.41903e-12
																0.01162	1.07091e-12	-1.39376e-11	-7.30249e-12
																0.01164	6.07401e-13	-1.21182e-11	-6.96703e-12
																0.01166	2.68371e-13	-1.00814e-11	-6.36563e-12
																0.01168	1.5876e-13	-7.98209e-12	-5.44001e-12
																0.0117	3.10896e-13	-5.98868e-12	-4.14135e-12
																0.01172	6.74555e-13	-4.26654e-12	-2.45961e-12
																0.01174	1.13336e-12	-2.9649e-12	-4.50603e-13
																0.01176	1.53732e-12	-2.19798e-12	1.75021e-12
																0.01178	1.74124e-12	-2.03222e-12	3.93362e-12
																0.0118	1.64373e-12	-2.47889e-12	5.83764e-12
																0.01182	1.21049e-12	-3.49303e-12	7.18911e-12
																0.01184	4.84654e-13	-4.97888e-12	7.75468e-12
																0.01186	-4.27944e-13	-6.80097e-12	7.38467e-12
																0.01188	-1.38437e-12	-8.79976e-12	6.05146e-12
																0.0119	-2.24019e-12	-1.08069e-11	3.8617e-12
																0.01192	-2.8871e-12	-1.26617e-11	1.04903e-12
																0.01194	-3.27927e-12	-1.42248e-11	-2.06291e-12
																0.01196	-3.44549e-12	-1.53879e-11	-5.10461e-12
																0.01198	-3.48511e-12	-1.60847e-11	-7.72128e-12
																0.012	-3.54603e-12	-1.62941e-11	-9.62534e-12
																0.01202	-3.79255e-12	-1.60413e-11	-1.06396e-11
																0.01204	-4.36712e-12	-1.53945e-11	-1.0724e-11
																0.01206	-5.35338e-12	-1.44543e-11	-9.97444e-12
																0.01208	-6.75278e-12	-1.33421e-11	-8.60731e-12
																0.0121	-8.47268e-12	-1.21851e-11	-6.91416e-12
																0.01212	-1.03363e-11	-1.10997e-11	-5.21393e-12
																0.01214	-1.21069e-11	-1.01816e-11	-3.79353e-12
																0.01216	-1.35269e-11	-9.49607e-12	-2.86041e-12
																0.01218	-1.4363e-11	-9.07544e-12	-2.51393e-12
																0.0122	-1.44503e-11	-8.92181e-12	-2.73391e-12
																0.01222	-1.37272e-11	-9.01188e-12	-3.39685e-12
																0.01224	-1.22559e-11	-9.30457e-12	-4.31136e-12
																0.01226	-1.02175e-11	-9.74954e-12	-5.2591e-12
																0.01228	-7.89285e-12	-1.02937e-11	-6.0363e-12
																0.0123	-5.61539e-12	-1.08866e-11	-6.49368e-12
																0.01232	-3.71867e-12	-1.14852e-11	-6.55258e-12
																0.01234	-2.47398e-12	-1.20555e-11	-6.21016e-12
																0.01236	-2.03944e-12	-1.25727e-11	-5.5268e-12
																0.01238	-2.42997e-12	-1.30192e-11	-4.60235e-12
																0.0124	-3.5086e-12	-1.33859e-11	-3.55109e-12
																0.01242	-5.01334e-12	-1.36672e-11	-2.47182e-12
																0.01244	-6.60344e-12	-1.38608e-11	-1.43216e-12
																0.01246	-7.92489e-12	-1.39663e-11	-4.57999e-13
																0.01248	-8.67756e-12	-1.39863e-11	4.68683e-13
																0.0125	-8.67435e-12	-1.39265e-11	1.39395e-12
																0.01252	-7.87662e-12	-1.37985e-11	2.37685e-12
																0.01254	-6.4003e-12	-1.36204e-11	3.46707e-12
																0.01256	-4.49232e-12	-1.34212e-11	4.68631e-12
																0.01258	-2.48196e-12	-1.32371e-11	6.01115e-12
																0.0126	-7.15092e-13	-1.31092e-11	7.37233e-12
																0.01262	5.10995e-13	-1.30785e-11	8.65594e-12
																0.01264	1.00224e-12	-1.31772e-11	9.71656e-12
																0.01266	6.96453e-13	-1.34201e-11	1.04001e-11
																0.01268	-3.34021e-13	-1.37993e-11	1.05643e-11
																0.0127	-1.90647e-12	-1.428e-11	1.01061e-11
																0.01272	-3.77124e-12	-1.48024e-11	8.97469e-12
																0.01274	-5.66183e-12	-1.52898e-11	7.18575e-12
																0.01276	-7.34142e-12	-1.56584e-11	4.82016e-12
																0.01278	-8.63583e-12	-1.58302e-11	2.01613e-12
																0.0128	-9.44986e-12	-1.57433e-11	-1.04273e-12
																0.01282	-9.76843e-12	-1.53605e-11	-4.14811e-12
																0.01284	-9.643e-12	-1.46709e-11	-7.08999e-12
																0.01286	-9.17301e-12	-1.36892e-11	-9.67409e-12
																0.01288	-8.48428e-12	-1.24522e-11	-1.17427e-11
																0.0129	-7.70791e-12	-1.10112e-11	-1.31856e-11
																0.01292	-6.96281e-12	-9.42766e-12	-1.39466e-11
																0.01294	-6.34289e-12	-7.76878e-12	-1.40239e-11
																0.01296	-5.9068e-12	-6.10447e-12	-1.34656e-11
																0.01298	-5.67408e-12	-4.50511e-12	-1.23626e-11
																0.013	-5.62415e-12	-3.03975e-12	-1.0842e-11
																0.01302	-5.70186e-12	-1.77239e-12	-9.05225e-12
																0.01304	-5.82707e-12	-7.60921e-13	-7.15811e-12
																0.01306	-5.9066e-12	-5.18467e-14	-5.32127e-12
																0.01308	-5.84928e-12	3.21003e-13	-3.68913e-12
																0.0131	-5.5775e-12	3.38068e-13	-2.3798e-12
																0.01312	-5.03884e-12	-5.75331e-15	-1.47064e-12
																0.01314	-4.21359e-12	-7.02643e-13	-9.88647e-13
																0.01316	-3.12023e-12	-1.73085e-12	-9.07899e-13
																0.01318	-1.81986e-12	-3.05518e-12	-1.15785e-12
																0.0132	-4.15434e-13	-4.62772e-12	-1.63232e-12
																0.01322	9.4886e-13	-6.38696e-12	-2.21056e-12
																0.01324	2.0974e-12	-8.25943e-12	-2.77423e-12
																0.01326	2.83782e-12	-1.01637e-11	-3.22649e-12
																0.01328	2.98504e-12	-1.20162e-11	-3.50539e-12
																0.0133	2.39029e-12	-1.37375e-11	-3.59042e-12
																0.01332	9.75045e-13	-1.52586e-11	-3.50002e-12
																0.01334	-1.24036e-12	-1.65253e-11	-3.2823e-12
																0.01336	-4.12034e-12	-1.74979e-11	-3.00273e-12
																0.01338	-7.41541e-12	-1.81481e-11	-2.72873e-12
																0.0134	-1.07848e-11	-1.84566e-11	-2.51712e-12
																0.01342	-1.38412e-11	-1.84081e-11	-2.40846e-12
																0.01344	-1.62074e-11	-1.7993e-11	-2.42285e-12
																0.01346	-1.75801e-11	-1.72076e-11	-2.56659e-12
																0.01348	-1.77835e-11	-1.60623e-11	-2.83996e-12
																0.0135	-1.68046e-11	-1.45875e-11	-3.24374e-12
																0.01352	-1.48001e-11	-1.28406e-11	-3.78958e-12
																0.01354	-1.20745e-11	-1.09082e-11	-4.49668e-12
																0.01356	-9.02507e-12	-8.90025e-12	-5.38763e-12
																0.01358	-6.07513e-12	-6.94128e-12	-6.47838e-12
																0.0136	-3.59408e-12	-5.15555e-12	-7.76567e-12
																0.01362	-1.83231e-12	-3.65179e-12	-9.21819e-12
																0.01364	-8.77469e-13	-2.50823e-12	-1.07783e-11
																0.01366	-6.46851e-13	-1.76322e-12	-1.23636e-11
																0.01368	-9.19192e-13	-1.41211e-12	-1.38819e-11
																0.0137	-1.39268e-12	-1.41078e-12	-1.52371e-11
																0.01372	-1.76791e-12	-1.68558e-12	-1.63441e-11
																0.01374	-1.8243e-12	-2.1468e-12	-1.71306e-11
																0.01376	-1.47705e-12	-2.70224e-12	-1.75415e-11
																0.01378	-7.96433e-13	-3.27044e-12	-1.75404e-11
																0.0138	1.44185e-14	-3.78739e-12	-1.71063e-11
																0.01382	6.76137e-13	-4.21193e-12	-1.62396e-11
																0.01384	9.1309e-13	-4.52403e-12	-1.49643e-11
																0.01386	5.26986e-13	-4.72166e-12	-1.33337e-11
																0.01388	-5.47924e-13	-4.81639e-12	-1.14382e-11
																0.0139	-2.22593e-12	-4.82838e-12	-9.40241e-12
																0.01392	-4.29143e-12	-4.78542e-12	-7.37909e-12
																0.01394	-6.45111e-12	-4.71983e-12	-5.53892e-12
																0.01396	-8.40138e-12	-4.66869e-12	-4.04655e-12
																0.01398	-9.89395e-12	-4.67283e-12	-3.04014e-12
																0.014	-1.07822e-11	-4.77377e-12	-2.61334e-12
																0.01402	-1.1038e-11	-5.00865e-12	-2.79903e-12
																0.01404	-1.07397e-11	-5.40401e-12	-3.56977e-12
																0.01406	-1.00386e-11	-5.96868e-12	-4.84604e-12
																0.01408	-9.11203e-12	-6.6911e-12	-6.50705e-12
																0.0141	-8.12224e-12	-7.53476e-12	-8.41475e-12
																0.01412	-7.1871e-12	-8.44099e-12	-1.04251e-11
																0.01414	-6.36966e-12	-9.33544e-12	-1.2401e-11
																0.01416	-5.68447e-12	-1.01361e-11	-1.42225e-11
																0.01418	-5.11751e-12	-1.07655e-11	-1.57861e-11
																0.0142	-4.64956e-12	-1.116e-11	-1.70072e-11
																0.01422	-4.27816e-12	-1.12789e-11	-1.78209e-11
																0.01424	-4.02865e-12	-1.1107e-11	-1.81861e-11
																0.01426	-3.95612e-12	-1.06572e-11	-1.80876e-11
																0.01428	-4.13198e-12	-9.96706e-12	-1.7539e-11
																0.0143	-4.62385e-12	-9.09239e-12	-1.65816e-11
																0.01432	-5.47247e-12	-8.09927e-12	-1.52834e-11
																0.01434	-6.66589e-12	-7.056e-12	-1.37281e-11
																0.01436	-8.12695e-12	-6.0255e-12	-1.20085e-11
																0.01438	-9.71104e-12	-5.05888e-12	-1.02171e-11
																0.0144	-1.12216e-11	-4.19207e-12	-8.44116e-12
																0.01442	-1.24403e-11	-3.44516e-12	-6.75683e-12
																0.01444	-1.31652e-11	-2.82503e-12	-5.22847e-12
																0.01446	-1.3255e-11	-2.33157e-12	-3.91033e-12
																0.01448	-1.26586e-11	-1.96527e-12	-2.846e-12
																0.0145	-1.14317e-11	-1.73138e-12	-2.0624e-12
																0.01452	-9.73314e-12	-1.64352e-12	-1.57343e-12
																0.01454	-7.79816e-12	-1.72084e-12	-1.37276e-12
																0.01456	-5.89812e-12	-1.98424e-12	-1.43434e-12
																0.01458	-4.29396e-12	-2.44717e-12	-1.71621e-12
																0.0146	-3.19005e-12	-3.10915e-12	-2.16224e-12
																0.01462	-2.70316e-12	-3.95294e-12	-2.70921e-12
																0.01464	-2.84517e-12	-4.94204e-12	-3.29519e-12
																0.01466	-3.52716e-12	-6.02514e-12	-3.8577e-12
																0.01468	-4.57998e-12	-7.14076e-12	-4.33487e-12
																0.0147	-5.78879e-12	-8.22242e-12	-4.67134e-12
																0.01472	-6.93149e-12	-9.2079e-12	-4.81252e-12
																0.01474	-7.8156e-12	-1.0042e-11	-4.71839e-12
																0.01476	-8.31109e-12	-1.06847e-11	-4.36773e-12
																0.01478	-8.36622e-12	-1.11133e-11	-3.7671e-12
																0.0148	-8.0107e-12	-1.13277e-11	-2.96548e-12
																0.01482	-7.34375e-12	-1.13524e-11	-2.0465e-12
																0.01484	-6.51e-12	-1.12371e-11	-1.126e-12
																0.01486	-5.66528e-12	-1.10514e-11	-3.26388e-13
																0.01488	-4.94537e-12	-1.08754e-11	2.49164e-13
																0.0149	-4.44138e-12	-1.07873e-11	5.52893e-13
																0.01492	-4.19419e-12	-1.08479e-11	6.17089e-13
																0.01494	-4.20695e-12	-1.10895e-11	5.72354e-13
																0.01496	-4.48116e-12	-1.15067e-11	6.38969e-13
																0.01498	-5.06904e-12	-1.20608e-11	1.09631e-12
																0.015	-6.14137e-12	-1.26886e-11	2.22987e-12
																0.01502	-8.06242e-12	-1.33197e-11	4.25933e-12
																0.01504	-1.14629e-11	-1.38931e-11	7.2599e-12
																0.01506	-1.73114e-11	-1.43704e-11	1.11031e-11
																0.01508	-2.69637e-11	-1.47418e-11	1.5422e-11
																0.0151	-4.21957e-11	-1.5022e-11	1.96187e-11
																0.01512	-6.51922e-11	-1.52421e-11	2.29189e-11
																0.01514	-9.84808e-11	-1.54379e-11	2.44745e-11
																0.01516	-1.44794e-10	-1.56482e-11	2.34884e-11
																0.01518	-2.06852e-10	-1.5916e-11	1.93464e-11
																0.0152	-2.87059e-10	-1.63078e-11	1.17196e-11
																0.01522	-3.87156e-10	-1.69369e-11	6.19992e-13
																0.01524	-5.07856e-10	-1.79933e-11	-1.36009e-11
																0.01526	-6.48535e-10	-1.97754e-11	-3.03199e-11
																0.01528	-8.07036e-10	-2.27106e-11	-4.87528e-11
																0.0153	-9.79657e-10	-2.73682e-11	-6.8084e-11
																0.01532	-1.16133e-09	-3.44599e-11	-8.7582e-11
																0.01534	-1.34602e-09	-4.48243e-11	-1.06689e-10
																0.01536	-1.52723e-09	-5.94048e-11	-1.25056e-10
																0.01538	-1.69869e-09	-7.92095e-11	-1.42538e-10
																0.0154	-1.85484e-09	-1.05268e-10	-1.59147e-10
																0.01542	-1.99143e-09	-1.38576e-10	-1.74985e-10
																0.01544	-2.10573e-09	-1.80032e-10	-1.90176e-10
																0.01546	-2.19667e-09	-2.30377e-10	-2.04818e-10
																0.01548	-2.26468e-09	-2.90136e-10	-2.18948e-10
																0.0155	-2.31141e-09	-3.59563e-10	-2.32529e-10
																0.01552	-2.33935e-09	-4.38607e-10	-2.45466e-10
																0.01554	-2.35137e-09	-5.26894e-10	-2.57613e-10
																0.01556	-2.35034e-09	-6.23729e-10	-2.68793e-10
																0.01558	-2.33884e-09	-7.28123e-10	-2.78815e-10
																0.0156	-2.31903e-09	-8.38838e-10	-2.87493e-10
																0.01562	-2.29252e-09	-9.54449e-10	-2.94664e-10
																0.01564	-2.26052e-09	-1.0734e-09	-3.00215e-10
																0.01566	-2.22387e-09	-1.1941e-09	-3.04106e-10
																0.01568	-2.18324e-09	-1.31496e-09	-3.06398e-10
																0.0157	-2.13922e-09	-1.43446e-09	-3.07261e-10
																0.01572	-2.09237e-09	-1.55124e-09	-3.06975e-10
																0.01574	-2.04333e-09	-1.66406e-09	-3.05902e-10
																0.01576	-1.99273e-09	-1.77191e-09	-3.04444e-10
																0.01578	-1.94118e-09	-1.87399e-09	-3.02989e-10
																0.0158	-1.88923e-09	-1.96971e-09	-3.01843e-10
																0.01582	-1.83728e-09	-2.05871e-09	-3.01186e-10
																0.01584	-1.78564e-09	-2.14083e-09	-3.01042e-10
																0.01586	-1.73447e-09	-2.21609e-09	-3.01275e-10
																0.01588	-1.68383e-09	-2.28466e-09	-3.01623e-10
																0.0159	-1.63375e-09	-2.34684e-09	-3.01746e-10
																0.01592	-1.58425e-09	-2.403e-09	-3.01301e-10
																0.01594	-1.53538e-09	-2.45355e-09	-3.00006e-10
																0.01596	-1.48728e-09	-2.49893e-09	-2.97697e-10
																0.01598	-1.4401e-09	-2.53957e-09	-2.94361e-10
																0.016	-1.39406e-09	-2.57587e-09	-2.90138e-10
																0.01602	-1.34937e-09	-2.6082e-09	-2.85298e-10
																0.01604	-1.30621e-09	-2.63692e-09	-2.80189e-10
																0.01606	-1.26471e-09	-2.66233e-09	-2.75174e-10
																0.01608	-1.22493e-09	-2.68472e-09	-2.70567e-10
																0.0161	-1.18681e-09	-2.70434e-09	-2.66578e-10
																0.01612	-1.15024e-09	-2.72142e-09	-2.63279e-10
																0.01614	-1.11504e-09	-2.73615e-09	-2.60599e-10
																0.01616	-1.08099e-09	-2.74872e-09	-2.5834e-10
																0.01618	-1.04789e-09	-2.7593e-09	-2.5623e-10
																0.0162	-1.01559e-09	-2.76804e-09	-2.53969e-10
																0.01622	-9.83977e-10	-2.7751e-09	-2.51297e-10
																0.01624	-9.53052e-10	-2.78064e-09	-2.48044e-10
																0.01626	-9.22876e-10	-2.78483e-09	-2.4416e-10
																0.01628	-8.93574e-10	-2.78781e-09	-2.39725e-10
																0.0163	-8.65308e-10	-2.78974e-09	-2.34931e-10
																0.01632	-8.3824e-10	-2.79076e-09	-2.30046e-10
																0.01634	-8.12501e-10	-2.79099e-09	-2.2536e-10
																0.01636	-7.88156e-10	-2.79056e-09	-2.21131e-10
																0.01638	-7.65195e-10	-2.78957e-09	-2.17539e-10
																0.0164	-7.43523e-10	-2.78813e-09	-2.14662e-10
																0.01642	-7.22973e-10	-2.78633e-09	-2.12459e-10
																0.01644	-7.03332e-10	-2.78426e-09	-2.10794e-10
																0.01646	-6.84372e-10	-2.78199e-09	-2.09463e-10
																0.01648	-6.65885e-10	-2.77959e-09	-2.08239e-10
																0.0165	-6.47717e-10	-2.77709e-09	-2.06917e-10
																0.01652	-6.29788e-10	-2.77449e-09	-2.05343e-10
																0.01654	-6.12098e-10	-2.77176e-09	-2.03435e-10
																0.01656	-5.94722e-10	-2.76889e-09	-2.01188e-10
																0.01658	-5.7779e-10	-2.76582e-09	-1.98655e-10
																0.0166	-5.61469e-10	-2.76254e-09	-1.95932e-10
																0.01662	-5.45928e-10	-2.75904e-09	-1.93118e-10
																0.01664	-5.31312e-10	-2.75538e-09	-1.90307e-10
																0.01666	-5.17718e-10	-2.75163e-09	-1.87566e-10
																0.01668	-5.05173e-10	-2.74792e-09	-1.84931e-10
																0.0167	-4.93617e-10	-2.74438e-09	-1.82414e-10
																0.01672	-4.82906e-10	-2.74116e-09	-1.80018e-10
																0.01674	-4.72814e-10	-2.73835e-09	-1.77743e-10
																0.01676	-4.6306e-10	-2.736e-09	-1.75599e-10
																0.01678	-4.53346e-10	-2.73409e-09	-1.73604e-10
																0.0168	-4.43397e-10	-2.73252e-09	-1.71775e-10
																0.01682	-4.33014e-10	-2.73115e-09	-1.70118e-10
																0.01684	-4.2211e-10	-2.72979e-09	-1.68618e-10
																0.01686	-4.10728e-10	-2.72824e-09	-1.67228e-10
																0.01688	-3.99041e-10	-2.72631e-09	-1.65877e-10
																0.0169	-3.87321e-10	-2.72386e-09	-1.64481e-10
																0.01692	-3.75895e-10	-2.72078e-09	-1.62962e-10
																0.01694	-3.65079e-10	-2.71707e-09	-1.61267e-10
																0.01696	-3.55127e-10	-2.71276e-09	-1.5938e-10
																0.01698	-3.46177e-10	-2.70796e-09	-1.57329e-10
																0.017	-3.38229e-10	-2.70283e-09	-1.5518e-10
																0.01702	-3.31154e-10	-2.69753e-09	-1.53028e-10
																0.01704	-3.24712e-10	-2.69226e-09	-1.50982e-10
																0.01706	-3.18612e-10	-2.6872e-09	-1.49154e-10
																0.01708	-3.12559e-10	-2.6825e-09	-1.4765e-10
																0.0171	-3.06319e-10	-2.67826e-09	-1.46559e-10
																0.01712	-2.99752e-10	-2.67454e-09	-1.45945e-10
																0.01714	-2.92835e-10	-2.67133e-09	-1.45842e-10
																0.01716	-2.85658e-10	-2.66857e-09	-1.46238e-10
																0.01718	-2.78393e-10	-2.66616e-09	-1.47062e-10
																0.0172	-2.71253e-10	-2.66395e-09	-1.48191e-10
																0.01722	-2.64439e-10	-2.6618e-09	-1.49448e-10
																0.01724	-2.58103e-10	-2.65961e-09	-1.50631e-10
																0.01726	-2.52315e-10	-2.65727e-09	-1.51538e-10
																0.01728	-2.47061e-10	-2.65478e-09	-1.52006e-10
																0.0173	-2.42255e-10	-2.65217e-09	-1.51941e-10
																0.01732	-2.37772e-10	-2.64952e-09	-1.51339e-10
																0.01734	-2.33479e-10	-2.64694e-09	-1.50282e-10
																0.01736	-2.2927e-10	-2.64452e-09	-1.48927e-10
																0.01738	-2.25081e-10	-2.64235e-09	-1.4747e-10
																0.0174	-2.20896e-10	-2.64046e-09	-1.46112e-10
																0.01742	-2.16737e-10	-2.63882e-09	-1.45024e-10
																0.01744	-2.12647e-10	-2.63739e-09	-1.44319e-10
																0.01746	-2.08667e-10	-2.63604e-09	-1.44045e-10
																0.01748	-2.04825e-10	-2.63469e-09	-1.44183e-10
																0.0175	-2.01124e-10	-2.63324e-09	-1.44661e-10
																0.01752	-1.97542e-10	-2.63163e-09	-1.45374e-10
																0.01754	-1.94037e-10	-2.62983e-09	-1.46195e-10
																0.01756	-1.90559e-10	-2.62788e-09	-1.46996e-10
																0.01758	-1.87058e-10	-2.62581e-09	-1.47651e-10
																0.0176	-1.83503e-10	-2.62372e-09	-1.48047e-10
																0.01762	-1.79885e-10	-2.62168e-09	-1.48089e-10
																0.01764	-1.76224e-10	-2.61975e-09	-1.47708e-10
																0.01766	-1.72574e-10	-2.61798e-09	-1.4687e-10
																0.01768	-1.6901e-10	-2.61637e-09	-1.45587e-10
																0.0177	-1.65623e-10	-2.61489e-09	-1.43919e-10
																0.01772	-1.62496e-10	-2.61351e-09	-1.41968e-10
																0.01774	-1.5969e-10	-2.61214e-09	-1.39878e-10
																0.01776	-1.57223e-10	-2.61073e-09	-1.37807e-10
																0.01778	-1.55063e-10	-2.60922e-09	-1.35908e-10
																0.0178	-1.53125e-10	-2.60758e-09	-1.34316e-10
																0.01782	-1.51284e-10	-2.60581e-09	-1.33117e-10
																0.01784	-1.49398e-10	-2.60396e-09	-1.32351e-10
																0.01786	-1.47337e-10	-2.60207e-09	-1.32004e-10
																0.01788	-1.45011e-10	-2.60024e-09	-1.3202e-10
																0.0179	-1.42392e-10	-2.59855e-09	-1.32312e-10
																0.01792	-1.39516e-10	-2.59707e-09	-1.32773e-10
																0.01794	-1.36472e-10	-2.59584e-09	-1.33297e-10
																0.01796	-1.33373e-10	-2.5949e-09	-1.33777e-10
																0.01798	-1.30325e-10	-2.59422e-09	-1.34126e-10
																0.018	-1.27399e-10	-2.59378e-09	-1.34275e-10
																0.01802	-1.24617e-10	-2.59353e-09	-1.34183e-10
																0.01804	-1.21953e-10	-2.5934e-09	-1.33846e-10
																0.01806	-1.19358e-10	-2.59334e-09	-1.33297e-10
																0.01808	-1.16786e-10	-2.59327e-09	-1.32612e-10
																0.0181	-1.1422e-10	-2.59313e-09	-1.31899e-10
																0.01812	-1.11689e-10	-2.59286e-09	-1.3129e-10
																0.01814	-1.09272e-10	-2.59243e-09	-1.30916e-10
																0.01816	-1.07077e-10	-2.59179e-09	-1.30883e-10
																0.01818	-1.05215e-10	-2.59092e-09	-1.31249e-10
																0.0182	-1.03775e-10	-2.58981e-09	-1.32012e-10
																0.01822	-1.02792e-10	-2.58845e-09	-1.33101e-10
																0.01824	-1.02243e-10	-2.58682e-09	-1.34388e-10
																0.01826	-1.02044e-10	-2.58489e-09	-1.35704e-10
																0.01828	-1.02073e-10	-2.58262e-09	-1.36866e-10
																0.0183	-1.02188e-10	-2.57995e-09	-1.37704e-10
																0.01832	-1.02254e-10	-2.57685e-09	-1.38092e-10
																0.01834	-1.02161e-10	-2.57327e-09	-1.37964e-10
																0.01836	-1.01835e-10	-2.56923e-09	-1.37319e-10
																0.01838	-1.01242e-10	-2.56478e-09	-1.3622e-10
																0.0184	-1.00379e-10	-2.56005e-09	-1.34775e-10
																0.01842	-9.92727e-11	-2.55522e-09	-1.33113e-10
																0.01844	-9.79666e-11	-2.55052e-09	-1.31359e-10
																0.01846	-9.65233e-11	-2.54621e-09	-1.29609e-10
																0.01848	-9.50208e-11	-2.54254e-09	-1.27924e-10
																0.0185	-9.3553e-11	-2.53972e-09	-1.26327e-10
																0.01852	-9.22241e-11	-2.53793e-09	-1.24821e-10
																0.01854	-9.11442e-11	-2.53721e-09	-1.23414e-10
																0.01856	-9.04169e-11	-2.53756e-09	-1.22127e-10
																0.01858	-9.01249e-11	-2.53884e-09	-1.2102e-10
																0.0186	-9.0313e-11	-2.54085e-09	-1.20175e-10
																0.01862	-9.0978e-11	-2.54332e-09	-1.19686e-10
																0.01864	-9.20621e-11	-2.54596e-09	-1.19627e-10
																0.01866	-9.34578e-11	-2.54846e-09	-1.20021e-10
																0.01868	-9.50208e-11	-2.55053e-09	-1.20814e-10
																0.0187	-9.65888e-11	-2.55192e-09	-1.21881e-10
																0.01872	-9.80046e-11	-2.55245e-09	-1.23037e-10
																0.01874	-9.91342e-11	-2.55199e-09	-1.24083e-10
																0.01876	-9.98798e-11	-2.55051e-09	-1.24845e-10
																0.01878	-1.00186e-10	-2.54802e-09	-1.25226e-10
																0.0188	-1.00036e-10	-2.54464e-09	-1.25222e-10
																0.01882	-9.94447e-11	-2.54052e-09	-1.2492e-10
																0.01884	-9.84492e-11	-2.53587e-09	-1.24475e-10
																0.01886	-9.71024e-11	-2.53092e-09	-1.24062e-10
																0.01888	-9.5469e-11	-2.52593e-09	-1.23833e-10
																0.0189	-9.36235e-11	-2.52114e-09	-1.23872e-10
																0.01892	-9.1651e-11	-2.51675e-09	-1.24181e-10
																0.01894	-8.96431e-11	-2.51296e-09	-1.24678e-10
																0.01896	-8.7692e-11	-2.50986e-09	-1.25223e-10
																0.01898	-8.58797e-11	-2.50755e-09	-1.25654e-10
																0.019	-8.42682e-11	-2.50604e-09	-1.25819e-10
																0.01902	-8.28879e-11	-2.50531e-09	-1.25614e-10
																0.01904	-8.17341e-11	-2.50534e-09	-1.25e-10
																0.01906	-8.07671e-11	-2.50605e-09	-1.24012e-10
																0.01908	-7.99204e-11	-2.50736e-09	-1.22744e-10
																0.0191	-7.91188e-11	-2.50918e-09	-1.21335e-10
																0.01912	-7.82955e-11	-2.51139e-09	-1.19941e-10
																0.01914	-7.74126e-11	-2.51389e-09	-1.18708e-10
																0.01916	-7.64715e-11	-2.51654e-09	-1.1775e-10
																0.01918	-7.55181e-11	-2.51923e-09	-1.17135e-10
																0.0192	-7.46358e-11	-2.52185e-09	-1.16875e-10
																0.01922	-7.39284e-11	-2.5243e-09	-1.1694e-10
																0.01924	-7.34953e-11	-2.52651e-09	-1.17266e-10
																0.01926	-7.34061e-11	-2.52845e-09	-1.17784e-10
																0.01928	-7.36783e-11	-2.53008e-09	-1.18435e-10
																0.0193	-7.42683e-11	-2.5314e-09	-1.19191e-10
																0.01932	-7.50747e-11	-2.53244e-09	-1.2005e-10
																0.01934	-7.59574e-11	-2.53325e-09	-1.21031e-10
																0.01936	-7.67661e-11	-2.53388e-09	-1.22145e-10
																0.01938	-7.73745e-11	-2.53441e-09	-1.23377e-10
																0.0194	-7.77068e-11	-2.53491e-09	-1.24663e-10
																0.01942	-7.77547e-11	-2.53545e-09	-1.25886e-10
																0.01944	-7.75768e-11	-2.53609e-09	-1.26885e-10
																0.01946	-7.72806e-11	-2.53685e-09	-1.27482e-10
																0.01948	-7.69913e-11	-2.5377e-09	-1.27525e-10
																0.0195	-7.68172e-11	-2.5386e-09	-1.2692e-10
																0.01952	-7.68174e-11	-2.53946e-09	-1.25668e-10
																0.01954	-7.6979e-11	-2.5402e-09	-1.23871e-10
																0.01956	-7.72145e-11	-2.54072e-09	-1.21724e-10
																0.01958	-7.73771e-11	-2.54097e-09	-1.1948e-10
																0.0196	-7.72893e-11	-2.54091e-09	-1.17407e-10
																0.01962	-7.67844e-11	-2.54053e-09	-1.15737e-10
																0.01964	-7.57465e-11	-2.53987e-09	-1.14622e-10
																0.01966	-7.41426e-11	-2.53895e-09	-1.14115e-10
																0.01968	-7.20387e-11	-2.53782e-09	-1.14158e-10
																0.0197	-6.95959e-11	-2.5365e-09	-1.14611e-10
																0.01972	-6.70486e-11	-2.53503e-09	-1.15281e-10
																0.01974	-6.46684e-11	-2.53342e-09	-1.15967e-10
																0.01976	-6.27182e-11	-2.53168e-09	-1.16505e-10
																0.01978	-6.14094e-11	-2.52985e-09	-1.16796e-10
																0.0198	-6.08656e-11	-2.52794e-09	-1.16817e-10
																0.01982	-6.11049e-11	-2.52603e-09	-1.16625e-10
																0.01984	-6.20422e-11	-2.52415e-09	-1.16326e-10
																0.01986	-6.35088e-11	-2.52238e-09	-1.16047e-10
																0.01988	-6.52922e-11	-2.52075e-09	-1.15895e-10
																0.0199	-6.71784e-11	-2.51932e-09	-1.15934e-10
																0.01992	-6.89904e-11	-2.5181e-09	-1.16164e-10
																0.01994	-7.06132e-11	-2.51709e-09	-1.16522e-10
																0.01996	-7.19992e-11	-2.51629e-09	-1.16907e-10
																0.01998	-7.31526e-11	-2.51569e-09	-1.17201e-10
																0.02	-7.41015e-11	-2.51528e-09	-1.17308e-10
																0.02002	-7.48687e-11	-2.51504e-09	-1.17178e-10
																0.02004	-7.54493e-11	-2.51498e-09	-1.16822e-10
																0.02006	-7.58026e-11	-2.51507e-09	-1.16313e-10
																0.02008	-7.58604e-11	-2.51531e-09	-1.15762e-10
																0.0201	-7.55479e-11	-2.51569e-09	-1.15297e-10
																0.02012	-7.48067e-11	-2.51622e-09	-1.15032e-10
																0.02014	-7.36168e-11	-2.51688e-09	-1.15038e-10
																0.02016	-7.20056e-11	-2.51767e-09	-1.15334e-10
																0.02018	-7.00438e-11	-2.51859e-09	-1.15883e-10
																0.0202	-6.7833e-11	-2.51963e-09	-1.1661e-10
																0.02022	-6.54889e-11	-2.52078e-09	-1.1741e-10
																0.02024	-6.31246e-11	-2.52198e-09	-1.1818e-10
																0.02026	-6.08442e-11	-2.5232e-09	-1.18823e-10
																0.02028	-5.87398e-11	-2.52435e-09	-1.19263e-10
																0.0203	-5.68982e-11	-2.52536e-09	-1.19449e-10
																0.02032	-5.54051e-11	-2.52615e-09	-1.19355e-10
																0.02034	-5.43438e-11	-2.52665e-09	-1.18975e-10
																0.02036	-5.37895e-11	-2.52683e-09	-1.18329e-10
																0.02038	-5.37923e-11	-2.52668e-09	-1.1746e-10
																0.0204	-5.43563e-11	-2.52624e-09	-1.16437e-10
																0.02042	-5.54236e-11	-2.52558e-09	-1.15355e-10
																0.02044	-5.68668e-11	-2.52476e-09	-1.14325e-10
																0.02046	-5.84965e-11	-2.52389e-09	-1.13467e-10
																0.02048	-6.00867e-11	-2.52301e-09	-1.12896e-10
																0.0205	-6.14087e-11	-2.52217e-09	-1.12706e-10
																0.02052	-6.22743e-11	-2.52135e-09	-1.12963e-10
																0.02054	-6.25709e-11	-2.52053e-09	-1.13689e-10
																0.02056	-6.22838e-11	-2.51965e-09	-1.14872e-10
																0.02058	-6.15019e-11	-2.51863e-09	-1.16456e-10
																0.0206	-6.0401e-11	-2.51745e-09	-1.18359e-10
																0.02062	-5.92093e-11	-2.51608e-09	-1.20473e-10
																0.02064	-5.81634e-11	-2.51457e-09	-1.22671e-10
																0.02066	-5.74635e-11	-2.51299e-09	-1.24814e-10
																0.02068	-5.72352e-11	-2.51145e-09	-1.26759e-10
																0.0207	-5.75097e-11	-2.51009e-09	-1.28363e-10
																0.02072	-5.82208e-11	-2.50905e-09	-1.29497e-10
																0.02074	-5.92213e-11	-2.50843e-09	-1.30052e-10
																0.02076	-6.03139e-11	-2.50832e-09	-1.29957e-10
																0.02078	-6.12882e-11	-2.50872e-09	-1.29185e-10
																0.0208	-6.19586e-11	-2.50962e-09	-1.2776e-10
																0.02082	-6.21888e-11	-2.51092e-09	-1.25757e-10
																0.02084	-6.19081e-11	-2.51249e-09	-1.23306e-10
																0.02086	-6.1113e-11	-2.51419e-09	-1.20569e-10
																0.02088	-5.98584e-11	-2.51586e-09	-1.17738e-10
																0.0209	-5.82441e-11	-2.51735e-09	-1.15011e-10
																0.02092	-5.63991e-11	-2.51856e-09	-1.12574e-10
																0.02094	-5.44691e-11	-2.5194e-09	-1.10586e-10
																0.02096	-5.26049e-11	-2.51984e-09	-1.09165e-10
																0.02098	-5.09542e-11	-2.51988e-09	-1.08376e-10
																0.021	-4.96519e-11	-2.51954e-09	-1.08228e-10
																0.02102	-4.8809e-11	-2.51888e-09	-1.08669e-10
																0.02104	-4.85004e-11	-2.51795e-09	-1.09593e-10
																0.02106	-4.87535e-11	-2.51681e-09	-1.10851e-10
																0.02108	-4.95441e-11	-2.51549e-09	-1.12276e-10
																0.0211	-5.07971e-11	-2.51404e-09	-1.13697e-10
																0.02112	-5.23972e-11	-2.51249e-09	-1.14965e-10
																0.02114	-5.42074e-11	-2.51089e-09	-1.1597e-10
																0.02116	-5.60861e-11	-2.5093e-09	-1.1665e-10
																0.02118	-5.79032e-11	-2.50779e-09	-1.16991e-10
																0.0212	-5.95475e-11	-2.50647e-09	-1.17024e-10
																0.02122	-6.09279e-11	-2.5054e-09	-1.16811e-10
																0.02124	-6.19667e-11	-2.5047e-09	-1.16434e-10
																0.02126	-6.25953e-11	-2.50442e-09	-1.15987e-10
																0.02128	-6.27563e-11	-2.50461e-09	-1.15558e-10
																0.0213	-6.24134e-11	-2.50527e-09	-1.15228e-10
																0.02132	-6.1567e-11	-2.50638e-09	-1.15058e-10
																0.02134	-6.0273e-11	-2.50788e-09	-1.1509e-10
																0.02136	-5.86486e-11	-2.5097e-09	-1.15339e-10
																0.02138	-5.68664e-11	-2.51176e-09	-1.15793e-10
																0.0214	-5.51273e-11	-2.51394e-09	-1.16418e-10
																0.02142	-5.36206e-11	-2.51617e-09	-1.17163e-10
																0.02144	-5.24845e-11	-2.51832e-09	-1.17974e-10
																0.02146	-5.17706e-11	-2.5203e-09	-1.18797e-10
																0.02148	-5.14328e-11	-2.52202e-09	-1.19585e-10
																0.0215	-5.13422e-11	-2.52337e-09	-1.203e-10
																0.02152	-5.1323e-11	-2.52424e-09	-1.209e-10
																0.02154	-5.12003e-11	-2.52457e-09	-1.2134e-10
																0.02156	-5.08505e-11	-2.52428e-09	-1.21556e-10
																0.02158	-5.02346e-11	-2.52333e-09	-1.21474e-10
																0.0216	-4.94088e-11	-2.52172e-09	-1.21014e-10
																0.02162	-4.85106e-11	-2.5195e-09	-1.20118e-10
																0.02164	-4.7722e-11	-2.51678e-09	-1.18766e-10
																0.02166	-4.72211e-11	-2.51369e-09	-1.17007e-10
																0.02168	-4.71373e-11	-2.51045e-09	-1.14956e-10
																0.0217	-4.75133e-11	-2.50727e-09	-1.128e-10
																0.02172	-4.82932e-11	-2.50437e-09	-1.10766e-10
																0.02174	-4.93299e-11	-2.50199e-09	-1.0909e-10
																0.02176	-5.04149e-11	-2.50028e-09	-1.07965e-10
																0.02178	-5.13241e-11	-2.49939e-09	-1.07505e-10
																0.0218	-5.1865e-11	-2.49937e-09	-1.07708e-10
																0.02182	-5.19204e-11	-2.5002e-09	-1.08455e-10
																0.02184	-5.14769e-11	-2.50183e-09	-1.09525e-10
																0.02186	-5.06337e-11	-2.50412e-09	-1.10636e-10
																0.02188	-4.95877e-11	-2.50692e-09	-1.115e-10
																0.0219	-4.85955e-11	-2.51007e-09	-1.11886e-10
																0.02192	-4.79243e-11	-2.51339e-09	-1.11663e-10
																0.02194	-4.7794e-11	-2.51673e-09	-1.10833e-10
																0.02196	-4.83267e-11	-2.51995e-09	-1.09526e-10
																0.02198	-4.95123e-11	-2.52295e-09	-1.07976e-10
																0.022	-5.1197e-11	-2.52562e-09	-1.06469e-10
																0.02202	-5.31049e-11	-2.52789e-09	-1.05282e-10
																0.02204	-5.48832e-11	-2.52971e-09	-1.04628e-10
																0.02206	-5.61681e-11	-2.53104e-09	-1.04616e-10
																0.02208	-5.66562e-11	-2.53183e-09	-1.05233e-10
																0.0221	-5.61654e-11	-2.53207e-09	-1.06357e-10
																0.02212	-5.46707e-11	-2.53173e-09	-1.07792e-10
																0.02214	-5.23125e-11	-2.53082e-09	-1.09311e-10
																0.02216	-4.93711e-11	-2.52934e-09	-1.10701e-10
																0.02218	-4.62135e-11	-2.52733e-09	-1.11801e-10
																0.0222	-4.32249e-11	-2.52484e-09	-1.12512e-10
																0.02222	-4.07425e-11	-2.52193e-09	-1.12802e-10
																0.02224	-3.89993e-11	-2.51869e-09	-1.12686e-10
																0.02226	-3.80955e-11	-2.51525e-09	-1.1222e-10
																0.02228	-3.79961e-11	-2.5117e-09	-1.11473e-10
																0.0223	-3.85535e-11	-2.50816e-09	-1.10532e-10
																0.02232	-3.95517e-11	-2.50473e-09	-1.09493e-10
																0.02234	-4.07533e-11	-2.50149e-09	-1.08471e-10
																0.02236	-4.19459e-11	-2.49848e-09	-1.07594e-10
																0.02238	-4.29777e-11	-2.49574e-09	-1.07003e-10
																0.0224	-4.37724e-11	-2.49327e-09	-1.06836e-10
																0.02242	-4.43309e-11	-2.49107e-09	-1.07199e-10
																0.02244	-4.47131e-11	-2.48912e-09	-1.08141e-10
																0.02246	-4.50109e-11	-2.48741e-09	-1.09628e-10
																0.02248	-4.53172e-11	-2.48594e-09	-1.11531e-10
																0.0225	-4.5695e-11	-2.48468e-09	-1.13636e-10
																0.02252	-4.61608e-11	-2.48364e-09	-1.15665e-10
																0.02254	-4.66777e-11	-2.48281e-09	-1.17322e-10
																0.02256	-4.71669e-11	-2.4822e-09	-1.18339e-10
																0.02258	-4.75319e-11	-2.48181e-09	-1.18526e-10
																0.0226	-4.76904e-11	-2.48163e-09	-1.17804e-10
																0.02262	-4.76008e-11	-2.48169e-09	-1.16227e-10
																0.02264	-4.72796e-11	-2.48197e-09	-1.13973e-10
																0.02266	-4.68015e-11	-2.48249e-09	-1.11318e-10
																0.02268	-4.62805e-11	-2.48324e-09	-1.08596e-10
																0.0227	-4.5839e-11	-2.48422e-09	-1.06146e-10
																0.02272	-4.55726e-11	-2.48543e-09	-1.04257e-10
																0.02274	-4.55221e-11	-2.48684e-09	-1.03122e-10
																0.02276	-4.56598e-11	-2.48843e-09	-1.02813e-10
																0.02278	-4.58976e-11	-2.49018e-09	-1.03272e-10
																0.0228	-4.61107e-11	-2.49206e-09	-1.04323e-10
																0.02282	-4.61736e-11	-2.49402e-09	-1.05711e-10
																0.02284	-4.59901e-11	-2.49604e-09	-1.07147e-10
																0.02286	-4.5517e-11	-2.49805e-09	-1.08357e-10
																0.02288	-4.47681e-11	-2.50002e-09	-1.09126e-10
																0.0229	-4.38044e-11	-2.50188e-09	-1.09324e-10
																0.02292	-4.27162e-11	-2.50357e-09	-1.08924e-10
																0.02294	-4.15983e-11	-2.50501e-09	-1.07992e-10
																0.02296	-4.05357e-11	-2.50614e-09	-1.0667e-10
																0.02298	-3.95925e-11	-2.5069e-09	-1.05152e-10
																0.023	-3.88121e-11	-2.50725e-09	-1.03645e-10
																0.02302	-3.82219e-11	-2.50717e-09	-1.02349e-10
																0.02304	-3.78381e-11	-2.50667e-09	-1.01427e-10
																0.02306	-3.76671e-11	-2.5058e-09	-1.00987e-10
																0.02308	-3.77042e-11	-2.50461e-09	-1.01077e-10
																0.0231	-3.79298e-11	-2.50319e-09	-1.01677e-10
																0.02312	-3.83097e-11	-2.50164e-09	-1.02706e-10
																0.02314	-3.87965e-11	-2.50005e-09	-1.04039e-10
																0.02316	-3.934e-11	-2.4985e-09	-1.05519e-10
																0.02318	-3.98995e-11	-2.49706e-09	-1.06981e-10
																0.0232	-4.04516e-11	-2.49578e-09	-1.08267e-10
																0.02322	-4.09954e-11	-2.49469e-09	-1.09247e-10
																0.02324	-4.15442e-11	-2.4938e-09	-1.09832e-10
																0.02326	-4.21093e-11	-2.49314e-09	-1.09981e-10
																0.02328	-4.2681e-11	-2.4927e-09	-1.0971e-10
																0.0233	-4.32113e-11	-2.49249e-09	-1.09081e-10
																0.02332	-4.36115e-11	-2.49251e-09	-1.08197e-10
																0.02334	-4.37631e-11	-2.49276e-09	-1.0719e-10
																0.02336	-4.35439e-11	-2.49324e-09	-1.06199e-10
																0.02338	-4.28661e-11	-2.4939e-09	-1.05356e-10
																0.0234	-4.17101e-11	-2.49471e-09	-1.04764e-10
																0.02342	-4.01512e-11	-2.4956e-09	-1.04487e-10
																0.02344	-3.83619e-11	-2.49648e-09	-1.04548e-10
																0.02346	-3.65931e-11	-2.49723e-09	-1.04926e-10
																0.02348	-3.51296e-11	-2.49775e-09	-1.05571e-10
																0.0235	-3.42318e-11	-2.49796e-09	-1.0642e-10
																0.02352	-3.40775e-11	-2.49778e-09	-1.07409e-10
																0.02354	-3.47177e-11	-2.4972e-09	-1.08487e-10
																0.02356	-3.60614e-11	-2.49626e-09	-1.09621e-10
																0.02358	-3.78912e-11	-2.49505e-09	-1.10784e-10
																0.0236	-3.9914e-11	-2.4937e-09	-1.1195e-10
																0.02362	-4.18246e-11	-2.49237e-09	-1.13068e-10
																0.02364	-4.33743e-11	-2.49124e-09	-1.14058e-10
																0.02366	-4.44195e-11	-2.49045e-09	-1.14809e-10
																0.02368	-4.4939e-11	-2.49008e-09	-1.15185e-10
																0.0237	-4.50172e-11	-2.49018e-09	-1.15057e-10
																0.02372	-4.47972e-11	-2.4907e-09	-1.14336e-10
																0.02374	-4.44248e-11	-2.49157e-09	-1.12997e-10
																0.02376	-4.39968e-11	-2.49264e-09	-1.11108e-10
																0.02378	-4.35338e-11	-2.49376e-09	-1.08825e-10
																0.0238	-4.29835e-11	-2.49477e-09	-1.0638e-10
																0.02382	-4.22547e-11	-2.49554e-09	-1.04042e-10
																0.02384	-4.12645e-11	-2.49602e-09	-1.02071e-10
																0.02386	-3.99887e-11	-2.49617e-09	-1.00677e-10
																0.02388	-3.84929e-11	-2.49607e-09	-9.99823e-11
																0.0239	-3.69364e-11	-2.49579e-09	-1.00009e-10
																0.02392	-3.55461e-11	-2.49549e-09	-1.00684e-10
																0.02394	-3.45664e-11	-2.49528e-09	-1.01857e-10
																0.02396	-3.42004e-11	-2.49531e-09	-1.0334e-10
																0.02398	-3.45568e-11	-2.49564e-09	-1.04933e-10
																0.024	-3.56148e-11	-2.49633e-09	-1.06458e-10
																0.02402	-3.72211e-11	-2.49735e-09	-1.07779e-10
																0.02404	-3.91141e-11	-2.49862e-09	-1.08806e-10
																0.02406	-4.09741e-11	-2.50002e-09	-1.09498e-10
																0.02408	-4.24863e-11	-2.50141e-09	-1.09854e-10
																0.0241	-4.34005e-11	-2.50262e-09	-1.09906e-10
																0.02412	-4.35776e-11	-2.50348e-09	-1.0971e-10
																0.02414	-4.30092e-11	-2.50389e-09	-1.09342e-10
																0.02416	-4.1808e-11	-2.50373e-09	-1.08888e-10
																0.02418	-4.01773e-11	-2.50299e-09	-1.08445e-10
																0.0242	-3.83599e-11	-2.50167e-09	-1.08108e-10
																0.02422	-3.6587e-11	-2.49987e-09	-1.07966e-10
																0.02424	-3.50366e-11	-2.49771e-09	-1.08085e-10
																0.02426	-3.38094e-11	-2.49536e-09	-1.08505e-10
																0.02428	-3.29246e-11	-2.49299e-09	-1.09225e-10
																0.0243	-3.23373e-11	-2.49078e-09	-1.10199e-10
																0.02432	-3.19646e-11	-2.48889e-09	-1.11337e-10
																0.02434	-3.17192e-11	-2.48742e-09	-1.12511e-10
																0.02436	-3.15332e-11	-2.48646e-09	-1.13566e-10
																0.02438	-3.13769e-11	-2.48601e-09	-1.14344e-10
																0.0244	-3.12614e-11	-2.48604e-09	-1.14714e-10
																0.02442	-3.12323e-11	-2.4865e-09	-1.1459e-10
																0.02444	-3.13538e-11	-2.4873e-09	-1.13967e-10
																0.02446	-3.16887e-11	-2.48832e-09	-1.12924e-10
																0.02448	-3.22808e-11	-2.48945e-09	-1.1163e-10
																0.0245	-3.31415e-11	-2.49059e-09	-1.10314e-10
																0.02452	-3.42423e-11	-2.49162e-09	-1.09233e-10
																0.02454	-3.55164e-11	-2.49248e-09	-1.08617e-10
																0.02456	-3.68661e-11	-2.49308e-09	-1.0862e-10
																0.02458	-3.81723e-11	-2.49341e-09	-1.09277e-10
																0.0246	-3.93106e-11	-2.49346e-09	-1.1049e-10
																0.02462	-4.01646e-11	-2.49326e-09	-1.1203e-10
																0.02464	-4.06397e-11	-2.49286e-09	-1.13582e-10
																0.02466	-4.06714e-11	-2.49234e-09	-1.14809e-10
																0.02468	-4.0233e-11	-2.4918e-09	-1.15415e-10
																0.0247	-3.93383e-11	-2.49132e-09	-1.1522e-10
																0.02472	-3.80404e-11	-2.49098e-09	-1.14193e-10
																0.02474	-3.64285e-11	-2.49082e-09	-1.12466e-10
																0.02476	-3.46227e-11	-2.49086e-09	-1.10302e-10
																0.02478	-3.27648e-11	-2.49109e-09	-1.08032e-10
																0.0248	-3.10059e-11	-2.49143e-09	-1.05982e-10
																0.02482	-2.94985e-11	-2.49181e-09	-1.04397e-10
																0.02484	-2.83809e-11	-2.49212e-09	-1.03391e-10
																0.02486	-2.77648e-11	-2.49228e-09	-1.02931e-10
																0.02488	-2.77231e-11	-2.49221e-09	-1.02857e-10
																0.0249	-2.82797e-11	-2.49188e-09	-1.0294e-10
																0.02492	-2.94023e-11	-2.49131e-09	-1.0295e-10
																0.02494	-3.1e-11	-2.49055e-09	-1.02723e-10
																0.02496	-3.29262e-11	-2.48969e-09	-1.02212e-10
																0.02498	-3.49886e-11	-2.48884e-09	-1.01492e-10
																0.025	-3.69663e-11	-2.4881e-09	-1.00748e-10
																0.02502	-3.86338e-11	-2.48754e-09	-1.00212e-10
																0.02504	-3.97931e-11	-2.48721e-09	-1.00104e-10
																0.02506	-4.0305e-11	-2.48711e-09	-1.00565e-10
																0.02508	-4.01202e-11	-2.4872e-09	-1.01615e-10
																0.0251	-3.9295e-11	-2.48743e-09	-1.03146e-10
																0.02512	-3.79914e-11	-2.48773e-09	-1.0495e-10
																0.02514	-3.64582e-11	-2.48805e-09	-1.06762e-10
																0.02516	-3.49903e-11	-2.48833e-09	-1.08328e-10
																0.02518	-3.38767e-11	-2.48858e-09	-1.09454e-10
																0.0252	-3.33472e-11	-2.48879e-09	-1.1004e-10
																0.02522	-3.35245e-11	-2.48901e-09	-1.10088e-10
																0.02524	-3.43977e-11	-2.48927e-09	-1.09681e-10
																0.02526	-3.58231e-11	-2.4896e-09	-1.08951e-10
																0.02528	-3.75482e-11	-2.49005e-09	-1.08037e-10
																0.0253	-3.92592e-11	-2.49061e-09	-1.07061e-10
																0.02532	-4.06378e-11	-2.49128e-09	-1.06105e-10
																0.02534	-4.14171e-11	-2.49204e-09	-1.05216e-10
																0.02536	-4.14263e-11	-2.49283e-09	-1.04416e-10
																0.02538	-4.06134e-11	-2.49359e-09	-1.03718e-10
																0.0254	-3.90468e-11	-2.49425e-09	-1.03142e-10
																0.02542	-3.68962e-11	-2.49475e-09	-1.02719e-10
																0.02544	-3.43965e-11	-2.49501e-09	-1.025e-10
																0.02546	-3.18114e-11	-2.49499e-09	-1.02537e-10
																0.02548	-2.9393e-11	-2.49464e-09	-1.02878e-10
																0.0255	-2.73507e-11	-2.49394e-09	-1.03553e-10
																0.02552	-2.58297e-11	-2.4929e-09	-1.04557e-10
																0.02554	-2.49035e-11	-2.49155e-09	-1.05844e-10
																0.02556	-2.45715e-11	-2.48993e-09	-1.07321e-10
																0.02558	-2.47725e-11	-2.48815e-09	-1.08849e-10
																0.0256	-2.54004e-11	-2.4863e-09	-1.10256e-10
																0.02562	-2.63217e-11	-2.4845e-09	-1.11349e-10
																0.02564	-2.7398e-11	-2.48288e-09	-1.11949e-10
																0.02566	-2.84999e-11	-2.48155e-09	-1.11905e-10
																0.02568	-2.95229e-11	-2.48057e-09	-1.11131e-10
																0.0257	-3.0394e-11	-2.47999e-09	-1.09622e-10
																0.02572	-3.10705e-11	-2.4798e-09	-1.07464e-10
																0.02574	-3.15374e-11	-2.47995e-09	-1.04834e-10
																0.02576	-3.17945e-11	-2.48036e-09	-1.01983e-10
																0.02578	-3.18479e-11	-2.48095e-09	-9.92096e-11
																0.0258	-3.17009e-11	-2.48161e-09	-9.68226e-11
																0.02582	-3.13519e-11	-2.48228e-09	-9.51048e-11
																0.02584	-3.07987e-11	-2.48291e-09	-9.42722e-11
																0.02586	-3.00489e-11	-2.48348e-09	-9.44453e-11
																0.02588	-2.91312e-11	-2.48402e-09	-9.56316e-11
																0.0259	-2.81081e-11	-2.48455e-09	-9.77171e-11
																0.02592	-2.70778e-11	-2.48511e-09	-1.00478e-10
																0.02594	-2.61709e-11	-2.48575e-09	-1.03604e-10
																0.02596	-2.55346e-11	-2.48649e-09	-1.06736e-10
																0.02598	-2.53041e-11	-2.48735e-09	-1.09513e-10
																0.026	-2.55723e-11	-2.48834e-09	-1.11619e-10
																0.02602	-2.63599e-11	-2.48943e-09	-1.12834e-10
																0.02604	-2.75966e-11	-2.4906e-09	-1.1306e-10
																0.02606	-2.91195e-11	-2.49181e-09	-1.12335e-10
																0.02608	-3.06937e-11	-2.49299e-09	-1.10831e-10
																0.0261	-3.20546e-11	-2.49407e-09	-1.08818e-10
																0.02612	-3.29625e-11	-2.49498e-09	-1.06625e-10
																0.02614	-3.3257e-11	-2.49563e-09	-1.04584e-10
																0.02616	-3.28979e-11	-2.49597e-09	-1.02986e-10
																0.02618	-3.19844e-11	-2.49596e-09	-1.02036e-10
																0.0262	-3.07356e-11	-2.4956e-09	-1.01834e-10
																0.02622	-2.94491e-11	-2.49491e-09	-1.02371e-10
																0.02624	-2.8435e-11	-2.49396e-09	-1.03546e-10
																0.02626	-2.79444e-11	-2.49284e-09	-1.05189e-10
																0.02628	-2.81129e-11	-2.49165e-09	-1.07101e-10
																0.0263	-2.89268e-11	-2.4905e-09	-1.09084e-10
																0.02632	-3.02268e-11	-2.48947e-09	-1.10968e-10
																0.02634	-3.17448e-11	-2.48863e-09	-1.12615e-10
																0.02636	-3.31637e-11	-2.48803e-09	-1.13928e-10
																0.02638	-3.41893e-11	-2.48768e-09	-1.14835e-10
																0.0264	-3.46123e-11	-2.4876e-09	-1.15277e-10
																0.02642	-3.43478e-11	-2.48779e-09	-1.15201e-10
																0.02644	-3.34454e-11	-2.48822e-09	-1.14568e-10
																0.02646	-3.20672e-11	-2.48889e-09	-1.13366e-10
																0.02648	-3.04463e-11	-2.48977e-09	-1.11628e-10
																0.0265	-2.88326e-11	-2.4908e-09	-1.09456e-10
																0.02652	-2.74429e-11	-2.49194e-09	-1.07026e-10
																0.02654	-2.64268e-11	-2.49309e-09	-1.0458e-10
																0.02656	-2.58498e-11	-2.49415e-09	-1.02395e-10
																0.02658	-2.56973e-11	-2.49503e-09	-1.00737e-10
																0.0266	-2.58962e-11	-2.49559e-09	-9.98123e-11
																0.02662	-2.63424e-11	-2.49576e-09	-9.97159e-11
																0.02664	-2.69262e-11	-2.49546e-09	-1.00411e-10
																0.02666	-2.75514e-11	-2.49465e-09	-1.01727e-10
																0.02668	-2.81412e-11	-2.49338e-09	-1.03388e-10
																0.0267	-2.86328e-11	-2.49171e-09	-1.05071e-10
																0.02672	-2.8971e-11	-2.48978e-09	-1.06469e-10
																0.02674	-2.9099e-11	-2.48774e-09	-1.07351e-10
																0.02676	-2.8959e-11	-2.48578e-09	-1.07613e-10
																0.02678	-2.85025e-11	-2.48408e-09	-1.07291e-10
																0.0268	-2.77082e-11	-2.48276e-09	-1.06548e-10
																0.02682	-2.66041e-11	-2.48191e-09	-1.05635e-10
																0.02684	-2.52794e-11	-2.48154e-09	-1.04825e-10
																0.02686	-2.38853e-11	-2.48158e-09	-1.04354e-10
																0.02688	-2.26148e-11	-2.48193e-09	-1.0437e-10
																0.0269	-2.16664e-11	-2.48243e-09	-1.04902e-10
																0.02692	-2.11957e-11	-2.48292e-09	-1.0586e-10
																0.02694	-2.12703e-11	-2.48325e-09	-1.07062e-10
																0.02696	-2.18439e-11	-2.48332e-09	-1.0828e-10
																0.02698	-2.27531e-11	-2.48308e-09	-1.09292e-10
																0.027	-2.37485e-11	-2.48253e-09	-1.09938e-10
																0.02702	-2.45496e-11	-2.48171e-09	-1.10149e-10
																0.02704	-2.49129e-11	-2.48069e-09	-1.09962e-10
																0.02706	-2.46915e-11	-2.47956e-09	-1.09503e-10
																0.02708	-2.38727e-11	-2.47839e-09	-1.08953e-10
																0.0271	-2.25823e-11	-2.47724e-09	-1.08498e-10
																0.02712	-2.10556e-11	-2.47615e-09	-1.08284e-10
																0.02714	-1.95805e-11	-2.47511e-09	-1.08382e-10
																0.02716	-1.84337e-11	-2.47414e-09	-1.08768e-10
																0.02718	-1.78224e-11	-2.47321e-09	-1.09338e-10
																0.0272	-1.78466e-11	-2.47231e-09	-1.09928e-10
																0.02722	-1.84901e-11	-2.47144e-09	-1.10365e-10
																0.02724	-1.96372e-11	-2.47062e-09	-1.10505e-10
																0.02726	-2.11116e-11	-2.46986e-09	-1.10277e-10
																0.02728	-2.27211e-11	-2.46923e-09	-1.09704e-10
																0.0273	-2.43007e-11	-2.46875e-09	-1.08898e-10
																0.02732	-2.5739e-11	-2.46847e-09	-1.08047e-10
																0.02734	-2.69872e-11	-2.46839e-09	-1.07364e-10
																0.02736	-2.80502e-11	-2.4685e-09	-1.07049e-10
																0.02738	-2.8965e-11	-2.46875e-09	-1.07239e-10
																0.0274	-2.97716e-11	-2.46907e-09	-1.07973e-10
																0.02742	-3.04898e-11	-2.46937e-09	-1.09183e-10
																0.02744	-3.11055e-11	-2.46956e-09	-1.10701e-10
																0.02746	-3.15716e-11	-2.46954e-09	-1.12292e-10
																0.02748	-3.18198e-11	-2.46926e-09	-1.137e-10
																0.0275	-3.17857e-11	-2.46869e-09	-1.14687e-10
																0.02752	-3.14328e-11	-2.46785e-09	-1.15082e-10
																0.02754	-3.0775e-11	-2.4668e-09	-1.14803e-10
																0.02756	-2.98833e-11	-2.46563e-09	-1.13872e-10
																0.02758	-2.88803e-11	-2.46448e-09	-1.12405e-10
																0.0276	-2.79193e-11	-2.46348e-09	-1.10587e-10
																0.02762	-2.7153e-11	-2.46278e-09	-1.08642e-10
																0.02764	-2.67019e-11	-2.46249e-09	-1.06797e-10
																0.02766	-2.66294e-11	-2.46266e-09	-1.0524e-10
																0.02768	-2.69295e-11	-2.46332e-09	-1.04096e-10
																0.0277	-2.75295e-11	-2.46444e-09	-1.03406e-10
																0.02772	-2.83051e-11	-2.46591e-09	-1.03128e-10
																0.02774	-2.91048e-11	-2.46763e-09	-1.03149e-10
																0.02776	-2.9776e-11	-2.46947e-09	-1.03312e-10
																0.02778	-3.01902e-11	-2.47131e-09	-1.03449e-10
																0.0278	-3.02615e-11	-2.47306e-09	-1.03418e-10
																0.02782	-2.99584e-11	-2.47467e-09	-1.03134e-10
																0.02784	-2.93065e-11	-2.47612e-09	-1.02586e-10
																0.02786	-2.83861e-11	-2.47741e-09	-1.0184e-10
																0.02788	-2.73203e-11	-2.47855e-09	-1.01024e-10
																0.0279	-2.62581e-11	-2.47956e-09	-1.00301e-10
																0.02792	-2.53533e-11	-2.48044e-09	-9.98346e-11
																0.02794	-2.47375e-11	-2.48117e-09	-9.97554e-11
																0.02796	-2.44944e-11	-2.48171e-09	-1.00137e-10
																0.02798	-2.46414e-11	-2.482e-09	-1.00978e-10
																0.028	-2.51186e-11	-2.48199e-09	-1.02209e-10
																0.02802	-2.57961e-11	-2.48162e-09	-1.03709e-10
																0.02804	-2.64946e-11	-2.48086e-09	-1.05326e-10
																0.02806	-2.70213e-11	-2.47971e-09	-1.069e-10
																0.02808	-2.72147e-11	-2.4782e-09	-1.08292e-10
																0.0281	-2.69838e-11	-2.4764e-09	-1.09393e-10
																0.02812	-2.63345e-11	-2.47441e-09	-1.10135e-10
																0.02814	-2.53776e-11	-2.47237e-09	-1.10489e-10
																0.02816	-2.4309e-11	-2.47041e-09	-1.10468e-10
																0.02818	-2.33709e-11	-2.46867e-09	-1.10113e-10
																0.0282	-2.28014e-11	-2.46726e-09	-1.09494e-10
																0.02822	-2.27854e-11	-2.46625e-09	-1.08703e-10
																0.02824	-2.34194e-11	-2.46567e-09	-1.07848e-10
																0.02826	-2.46968e-11	-2.46554e-09	-1.07046e-10
																0.02828	-2.65162e-11	-2.46581e-09	-1.0641e-10
																0.0283	-2.87062e-11	-2.46644e-09	-1.06032e-10
																0.02832	-3.10634e-11	-2.46739e-09	-1.05969e-10
																0.02834	-3.33831e-11	-2.4686e-09	-1.06232e-10
																0.02836	-3.54841e-11	-2.47003e-09	-1.06768e-10
																0.02838	-3.72179e-11	-2.47167e-09	-1.0748e-10
																0.0284	-3.84668e-11	-2.47346e-09	-1.08229e-10
																0.02842	-3.91391e-11	-2.47536e-09	-1.08867e-10
																0.02844	-3.91658e-11	-2.4773e-09	-1.09264e-10
																0.02846	-3.85062e-11	-2.47917e-09	-1.09337e-10
																0.02848	-3.71589e-11	-2.48086e-09	-1.0907e-10
																0.0285	-3.51816e-11	-2.48227e-09	-1.08514e-10
																0.02852	-3.27012e-11	-2.4833e-09	-1.07785e-10
																0.02854	-2.9916e-11	-2.48386e-09	-1.07035e-10
																0.02856	-2.70803e-11	-2.48394e-09	-1.06422e-10
																0.02858	-2.44716e-11	-2.48353e-09	-1.06078e-10
																0.0286	-2.23464e-11	-2.48272e-09	-1.06084e-10
																0.02862	-2.08974e-11	-2.48159e-09	-1.06451e-10
																0.02864	-2.02169e-11	-2.48027e-09	-1.07118e-10
																0.02866	-2.02836e-11	-2.47889e-09	-1.07972e-10
																0.02868	-2.09711e-11	-2.47759e-09	-1.08857e-10
																0.0287	-2.20786e-11	-2.47647e-09	-1.09611e-10
																0.02872	-2.33834e-11	-2.47562e-09	-1.10088e-10
																0.02874	-2.46894e-11	-2.4751e-09	-1.10186e-10
																0.02876	-2.58688e-11	-2.47493e-09	-1.09865e-10
																0.02878	-2.68831e-11	-2.47513e-09	-1.0915e-10
																0.0288	-2.77749e-11	-2.47566e-09	-1.08139e-10
																0.02882	-2.8636e-11	-2.47648e-09	-1.06978e-10
																0.02884	-2.95606e-11	-2.47751e-09	-1.05853e-10
																0.02886	-3.05993e-11	-2.47863e-09	-1.04954e-10
																0.02888	-3.17232e-11	-2.47973e-09	-1.0445e-10
																0.0289	-3.28153e-11	-2.48066e-09	-1.04464e-10
																0.02892	-3.36916e-11	-2.48128e-09	-1.05047e-10
																0.02894	-3.41414e-11	-2.48149e-09	-1.06173e-10
																0.02896	-3.39889e-11	-2.4812e-09	-1.07743e-10
																0.02898	-3.31467e-11	-2.4804e-09	-1.09592e-10
																0.029	-3.16533e-11	-2.47912e-09	-1.11522e-10
																0.02902	-2.96799e-11	-2.47745e-09	-1.13331e-10
																0.02904	-2.75046e-11	-2.47551e-09	-1.14841e-10
																0.02906	-2.54571e-11	-2.47344e-09	-1.15926e-10
																0.02908	-2.3849e-11	-2.47138e-09	-1.16522e-10
																0.0291	-2.29086e-11	-2.46947e-09	-1.16626e-10
																0.02912	-2.27339e-11	-2.46781e-09	-1.16289e-10
																0.02914	-2.32803e-11	-2.4665e-09	-1.15588e-10
																0.02916	-2.43777e-11	-2.46559e-09	-1.14607e-10
																0.02918	-2.57799e-11	-2.46514e-09	-1.13425e-10
																0.0292	-2.72217e-11	-2.46515e-09	-1.12108e-10
																0.02922	-2.84761e-11	-2.46565e-09	-1.10711e-10
																0.02924	-2.93918e-11	-2.4666e-09	-1.09291e-10
																0.02926	-2.99075e-11	-2.46795e-09	-1.07926e-10
																0.02928	-3.00431e-11	-2.46963e-09	-1.0671e-10
																0.0293	-2.98729e-11	-2.47153e-09	-1.05756e-10
																0.02932	-2.94936e-11	-2.47352e-09	-1.05176e-10
																0.02934	-2.89954e-11	-2.47545e-09	-1.05054e-10
																0.02936	-2.84476e-11	-2.4772e-09	-1.05417e-10
																0.02938	-2.78931e-11	-2.47866e-09	-1.06216e-10
																0.0294	-2.73551e-11	-2.47973e-09	-1.07328e-10
																0.02942	-2.68496e-11	-2.48037e-09	-1.0856e-10
																0.02944	-2.63939e-11	-2.48057e-09	-1.09692e-10
																0.02946	-2.60093e-11	-2.48033e-09	-1.10507e-10
																0.02948	-2.5718e-11	-2.4797e-09	-1.10839e-10
																0.0295	-2.55361e-11	-2.47871e-09	-1.106e-10
																0.02952	-2.54646e-11	-2.47741e-09	-1.09797e-10
																0.02954	-2.54856e-11	-2.47585e-09	-1.08531e-10
																0.02956	-2.55656e-11	-2.47406e-09	-1.0697e-10
																0.02958	-2.56657e-11	-2.4721e-09	-1.05328e-10
																0.0296	-2.57585e-11	-2.47002e-09	-1.03822e-10
																0.02962	-2.58397e-11	-2.46789e-09	-1.02649e-10
																0.02964	-2.59373e-11	-2.4658e-09	-1.01952e-10
																0.02966	-2.61061e-11	-2.46386e-09	-1.01813e-10
																0.02968	-2.64139e-11	-2.46217e-09	-1.02247e-10
																0.0297	-2.69189e-11	-2.46084e-09	-1.03202e-10
																0.02972	-2.76476e-11	-2.45997e-09	-1.04571e-10
																0.02974	-2.85778e-11	-2.4596e-09	-1.06209e-10
																0.02976	-2.9637e-11	-2.45972e-09	-1.07949e-10
																0.02978	-3.07129e-11	-2.46028e-09	-1.09619e-10
																0.0298	-3.16751e-11	-2.46116e-09	-1.11065e-10
																0.02982	-3.24027e-11	-2.46219e-09	-1.12169e-10
																0.02984	-3.28107e-11	-2.4632e-09	-1.12861e-10
																0.02986	-3.2864e-11	-2.46402e-09	-1.13128e-10
																0.02988	-3.25827e-11	-2.46449e-09	-1.13011e-10
																0.0299	-3.20347e-11	-2.46453e-09	-1.12605e-10
																0.02992	-3.13236e-11	-2.4641e-09	-1.12039e-10
																0.02994	-3.05737e-11	-2.46325e-09	-1.11452e-10
																0.02996	-2.99136e-11	-2.46209e-09	-1.10969e-10
																0.02998	-2.94633e-11	-2.46076e-09	-1.10676e-10
																0.03	-2.93208e-11	-2.45942e-09	-1.10605e-10
																0.03002	-2.95469e-11	-2.45823e-09	-1.10718e-10
																0.03004	-3.01493e-11	-2.45734e-09	-1.10924e-10
																0.03006	-3.10711e-11	-2.45684e-09	-1.1109e-10
																0.03008	-3.21883e-11	-2.45679e-09	-1.11073e-10
																0.0301	-3.33199e-11	-2.45718e-09	-1.10757e-10
																0.03012	-3.42556e-11	-2.45798e-09	-1.10074e-10
																0.03014	-3.47967e-11	-2.45912e-09	-1.0903e-10
																0.03016	-3.47998e-11	-2.46047e-09	-1.0771e-10
																0.03018	-3.42172e-11	-2.46193e-09	-1.06264e-10
																0.0302	-3.3115e-11	-2.46336e-09	-1.04884e-10
																0.03022	-3.16678e-11	-2.46465e-09	-1.03776e-10
																0.03024	-3.01222e-11	-2.46569e-09	-1.0312e-10
																0.03026	-2.87428e-11	-2.46642e-09	-1.03041e-10
																0.03028	-2.77493e-11	-2.46681e-09	-1.03585e-10
																0.0303	-2.72637e-11	-2.46687e-09	-1.04707e-10
																0.03032	-2.72804e-11	-2.46666e-09	-1.0628e-10
																0.03034	-2.76699e-11	-2.46628e-09	-1.08103e-10
																0.03036	-2.82136e-11	-2.46585e-09	-1.09937e-10
																0.03038	-2.86607e-11	-2.46552e-09	-1.11537e-10
																0.0304	-2.8794e-11	-2.46542e-09	-1.12688e-10
																0.03042	-2.84849e-11	-2.46566e-09	-1.13244e-10
																0.03044	-2.77251e-11	-2.46629e-09	-1.13146e-10
																0.03046	-2.66271e-11	-2.46735e-09	-1.12435e-10
																0.03048	-2.53955e-11	-2.4688e-09	-1.11242e-10
																0.0305	-2.42757e-11	-2.47056e-09	-1.09768e-10
																0.03052	-2.34943e-11	-2.47248e-09	-1.08244e-10
																0.03054	-2.3205e-11	-2.47441e-09	-1.06896e-10
																0.03056	-2.34548e-11	-2.47615e-09	-1.05906e-10
																0.03058	-2.41762e-11	-2.47752e-09	-1.05381e-10
																0.0306	-2.52065e-11	-2.47838e-09	-1.05341e-10
																0.03062	-2.63292e-11	-2.47859e-09	-1.05717e-10
																0.03064	-2.73265e-11	-2.47814e-09	-1.0637e-10
																0.03066	-2.8029e-11	-2.47703e-09	-1.07105e-10
																0.03068	-2.83495e-11	-2.47538e-09	-1.07718e-10
																0.0307	-2.82934e-11	-2.47334e-09	-1.08012e-10
																0.03072	-2.7948e-11	-2.47112e-09	-1.07839e-10
																0.03074	-2.74517e-11	-2.46891e-09	-1.0712e-10
																0.03076	-2.69555e-11	-2.46691e-09	-1.05859e-10
																0.03078	-2.6589e-11	-2.46524e-09	-1.04149e-10
																0.0308	-2.64351e-11	-2.46399e-09	-1.02165e-10
																0.03082	-2.6521e-11	-2.46318e-09	-1.0014e-10
																0.03084	-2.68247e-11	-2.46275e-09	-9.8334e-11
																0.03086	-2.72909e-11	-2.46264e-09	-9.69942e-11
																0.03088	-2.78493e-11	-2.46273e-09	-9.63128e-11
																0.0309	-2.84335e-11	-2.46292e-09	-9.63949e-11
																0.03092	-2.89959e-11	-2.46312e-09	-9.72331e-11
																0.03094	-2.95117e-11	-2.46326e-09	-9.87068e-11
																0.03096	-2.99794e-11	-2.4633e-09	-1.00601e-10
																0.03098	-3.04165e-11	-2.4632e-09	-1.02646e-10
																0.031	-3.08481e-11	-2.46298e-09	-1.0456e-10
																0.03102	-3.12981e-11	-2.46264e-09	-1.06107e-10
																0.03104	-3.1778e-11	-2.46223e-09	-1.07137e-10
																0.03106	-3.22783e-11	-2.46177e-09	-1.07609e-10
																0.03108	-3.27634e-11	-2.46132e-09	-1.07594e-10
																0.0311	-3.3176e-11	-2.46093e-09	-1.07246e-10
																0.03112	-3.3446e-11	-2.46062e-09	-1.06765e-10
																0.03114	-3.35088e-11	-2.46046e-09	-1.06341e-10
																0.03116	-3.33255e-11	-2.46047e-09	-1.06113e-10
																0.03118	-3.28988e-11	-2.46069e-09	-1.06143e-10
																0.0312	-3.2282e-11	-2.46113e-09	-1.06404e-10
																0.03122	-3.15707e-11	-2.4618e-09	-1.06803e-10
																0.03124	-3.08819e-11	-2.46269e-09	-1.07206e-10
																0.03126	-3.03235e-11	-2.46377e-09	-1.07476e-10
																0.03128	-2.99635e-11	-2.46501e-09	-1.07511e-10
																0.0313	-2.98087e-11	-2.46635e-09	-1.0727e-10
																0.03132	-2.97993e-11	-2.46772e-09	-1.06786e-10
																0.03134	-2.9823e-11	-2.46904e-09	-1.06164e-10
																0.03136	-2.97456e-11	-2.47023e-09	-1.05559e-10
																0.03138	-2.94465e-11	-2.47123e-09	-1.05153e-10
																0.0314	-2.88508e-11	-2.47196e-09	-1.05122e-10
																0.03142	-2.79492e-11	-2.47237e-09	-1.05593e-10
																0.03144	-2.68019e-11	-2.47244e-09	-1.06619e-10
																0.03146	-2.5522e-11	-2.47214e-09	-1.08157e-10
																0.03148	-2.42502e-11	-2.47147e-09	-1.10061e-10
																0.0315	-2.31243e-11	-2.47046e-09	-1.12104e-10
																0.03152	-2.2254e-11	-2.46914e-09	-1.14008e-10
																0.03154	-2.17048e-11	-2.46756e-09	-1.15493e-10
																0.03156	-2.14965e-11	-2.4658e-09	-1.16328e-10
																0.03158	-2.16095e-11	-2.46396e-09	-1.16385e-10
																0.0316	-2.19985e-11	-2.46212e-09	-1.15663e-10
																0.03162	-2.26079e-11	-2.46041e-09	-1.143e-10
																0.03164	-2.33846e-11	-2.45891e-09	-1.12548e-10
																0.03166	-2.42901e-11	-2.45772e-09	-1.10722e-10
																0.03168	-2.53043e-11	-2.45688e-09	-1.09144e-10
																0.0317	-2.6428e-11	-2.45639e-09	-1.08073e-10
																0.03172	-2.76743e-11	-2.45622e-09	-1.07659e-10
																0.03174	-2.90568e-11	-2.4563e-09	-1.07916e-10
																0.03176	-3.05708e-11	-2.45652e-09	-1.08733e-10
																0.03178	-3.21734e-11	-2.45679e-09	-1.09903e-10
																0.0318	-3.37687e-11	-2.45701e-09	-1.11182e-10
																0.03182	-3.52066e-11	-2.45712e-09	-1.1234e-10
																0.03184	-3.62979e-11	-2.45709e-09	-1.13209e-10
																0.03186	-3.68468e-11	-2.4569e-09	-1.13713e-10
																0.03188	-3.66974e-11	-2.45658e-09	-1.13861e-10
																0.0319	-3.578e-11	-2.45616e-09	-1.13732e-10
																0.03192	-3.41464e-11	-2.45567e-09	-1.1344e-10
																0.03194	-3.1981e-11	-2.45514e-09	-1.13097e-10
																0.03196	-2.95805e-11	-2.4546e-09	-1.12785e-10
																0.03198	-2.73038e-11	-2.45407e-09	-1.12539e-10
																0.032	-2.55033e-11	-2.45359e-09	-1.12349e-10
																0.03202	-2.4456e-11	-2.45322e-09	-1.12178e-10
																0.03204	-2.4307e-11	-2.45302e-09	-1.11983e-10
																0.03206	-2.50417e-11	-2.45307e-09	-1.11743e-10
																0.03208	-2.64938e-11	-2.45348e-09	-1.11473e-10
																0.0321	-2.83834e-11	-2.45432e-09	-1.11236e-10
																0.03212	-3.03764e-11	-2.45564e-09	-1.11122e-10
																0.03214	-3.21491e-11	-2.45744e-09	-1.11232e-10
																0.03216	-3.34439e-11	-2.45967e-09	-1.11647e-10
																0.03218	-3.41056e-11	-2.46221e-09	-1.12403e-10
																0.0322	-3.40917e-11	-2.46488e-09	-1.13463e-10
																0.03222	-3.34597e-11	-2.46748e-09	-1.14712e-10
																0.03224	-3.23412e-11	-2.46981e-09	-1.15972e-10
																0.03226	-3.09046e-11	-2.47164e-09	-1.17019e-10
																0.03228	-2.93225e-11	-2.47283e-09	-1.17627e-10
																0.0323	-2.77483e-11	-2.47325e-09	-1.17607e-10
																0.03232	-2.63003e-11	-2.47286e-09	-1.16851e-10
																0.03234	-2.50592e-11	-2.47166e-09	-1.15368e-10
																0.03236	-2.40726e-11	-2.46971e-09	-1.13292e-10
																0.03238	-2.33599e-11	-2.46714e-09	-1.10873e-10
																0.0324	-2.29197e-11	-2.46409e-09	-1.08448e-10
																0.03242	-2.27356e-11	-2.46074e-09	-1.06386e-10
																0.03244	-2.27792e-11	-2.45727e-09	-1.05023e-10
																0.03246	-2.30146e-11	-2.45388e-09	-1.04603e-10
																0.03248	-2.34018e-11	-2.45076e-09	-1.05229e-10
																0.0325	-2.3899e-11	-2.44806e-09	-1.06845e-10
																0.03252	-2.44658e-11	-2.44591e-09	-1.09242e-10
																0.03254	-2.50661e-11	-2.44441e-09	-1.12098e-10
																0.03256	-2.56691e-11	-2.4436e-09	-1.15035e-10
																0.03258	-2.62523e-11	-2.44344e-09	-1.17678e-10
																0.0326	-2.68e-11	-2.44388e-09	-1.19718e-10
																0.03262	-2.73053e-11	-2.44481e-09	-1.20952e-10
																0.03264	-2.77664e-11	-2.44608e-09	-1.21297e-10
																0.03266	-2.81838e-11	-2.44755e-09	-1.208e-10
																0.03268	-2.85586e-11	-2.44906e-09	-1.19606e-10
																0.0327	-2.88866e-11	-2.45048e-09	-1.17938e-10
																0.03272	-2.91612e-11	-2.45172e-09	-1.16057e-10
																0.03274	-2.93735e-11	-2.4527e-09	-1.14223e-10
																0.03276	-2.95178e-11	-2.4534e-09	-1.12668e-10
																0.03278	-2.95963e-11	-2.45383e-09	-1.11566e-10
																0.0328	-2.96217e-11	-2.45404e-09	-1.11025e-10
																0.03282	-2.96158e-11	-2.45408e-09	-1.11069e-10
																0.03284	-2.96049e-11	-2.45403e-09	-1.1165e-10
																0.03286	-2.96113e-11	-2.45396e-09	-1.12654e-10
																0.03288	-2.96484e-11	-2.45393e-09	-1.13917e-10
																0.0329	-2.97164e-11	-2.45398e-09	-1.15252e-10
																0.03292	-2.9804e-11	-2.45411e-09	-1.16468e-10
																0.03294	-2.98923e-11	-2.4543e-09	-1.17398e-10
																0.03296	-2.99602e-11	-2.4545e-09	-1.17914e-10
																0.03298	-2.99879e-11	-2.45467e-09	-1.17942e-10
																0.033	-2.99619e-11	-2.45473e-09	-1.1746e-10
																0.03302	-2.98735e-11	-2.45462e-09	-1.16494e-10
																0.03304	-2.97177e-11	-2.45431e-09	-1.15108e-10
																0.03306	-2.94921e-11	-2.45382e-09	-1.13394e-10
																0.03308	-2.91989e-11	-2.45317e-09	-1.11457e-10
																0.0331	-2.88442e-11	-2.45246e-09	-1.09411e-10
																0.03312	-2.84427e-11	-2.45179e-09	-1.07373e-10
																0.03314	-2.80146e-11	-2.45131e-09	-1.05459e-10
																0.03316	-2.75824e-11	-2.45111e-09	-1.03779e-10
																0.03318	-2.71638e-11	-2.4513e-09	-1.02434e-10
																0.0332	-2.67632e-11	-2.4519e-09	-1.0151e-10
																0.03322	-2.63672e-11	-2.45288e-09	-1.01064e-10
																0.03324	-2.59454e-11	-2.45415e-09	-1.01111e-10
																0.03326	-2.54586e-11	-2.45558e-09	-1.0162e-10
																0.03328	-2.48747e-11	-2.457e-09	-1.02507e-10
																0.0333	-2.41849e-11	-2.45824e-09	-1.03644e-10
																0.03332	-2.34198e-11	-2.45917e-09	-1.04885e-10
																0.03334	-2.26461e-11	-2.45967e-09	-1.06085e-10
																0.03336	-2.196e-11	-2.45971e-09	-1.07133e-10
																0.03338	-2.14599e-11	-2.45931e-09	-1.07976e-10
																0.0334	-2.12215e-11	-2.45857e-09	-1.08626e-10
																0.03342	-2.12709e-11	-2.45759e-09	-1.09148e-10
																0.03344	-2.15732e-11	-2.45653e-09	-1.09638e-10
																0.03346	-2.20402e-11	-2.45554e-09	-1.10184e-10
																0.03348	-2.25548e-11	-2.45476e-09	-1.10835e-10
																0.0335	-2.30052e-11	-2.45431e-09	-1.11576e-10
																0.03352	-2.33206e-11	-2.45425e-09	-1.1233e-10
																0.03354	-2.34937e-11	-2.45463e-09	-1.12971e-10
																0.03356	-2.35837e-11	-2.45545e-09	-1.13364e-10
																0.03358	-2.36997e-11	-2.45668e-09	-1.13404e-10
																0.0336	-2.39658e-11	-2.45824e-09	-1.13055e-10
																0.03362	-2.44828e-11	-2.46007e-09	-1.12371e-10
																0.03364	-2.52952e-11	-2.46206e-09	-1.11481e-10
																0.03366	-2.63757e-11	-2.46411e-09	-1.10573e-10
																0.03368	-2.76292e-11	-2.46612e-09	-1.09839e-10
																0.0337	-2.89159e-11	-2.46799e-09	-1.09432e-10
																0.03372	-3.00856e-11	-2.46964e-09	-1.09422e-10
																0.03374	-3.10123e-11	-2.47103e-09	-1.09782e-10
																0.03376	-3.16183e-11	-2.47212e-09	-1.10386e-10
																0.03378	-3.18821e-11	-2.47292e-09	-1.11048e-10
																0.0338	-3.18248e-11	-2.47343e-09	-1.11558e-10
																0.03382	-3.14872e-11	-2.4737e-09	-1.11745e-10
																0.03384	-3.09012e-11	-2.47378e-09	-1.11514e-10
																0.03386	-3.00691e-11	-2.47369e-09	-1.10868e-10
																0.03388	-2.89629e-11	-2.47349e-09	-1.09909e-10
																0.0339	-2.75399e-11	-2.4732e-09	-1.08815e-10
																0.03392	-2.57751e-11	-2.47281e-09	-1.07798e-10
																0.03394	-2.37e-11	-2.47232e-09	-1.0706e-10
																0.03396	-2.1429e-11	-2.47169e-09	-1.06758e-10
																0.03398	-1.91647e-11	-2.4709e-09	-1.06979e-10
																0.034	-1.71808e-11	-2.4699e-09	-1.07733e-10
																0.03402	-1.57746e-11	-2.46869e-09	-1.08964e-10
																0.03404	-1.52105e-11	-2.46725e-09	-1.10563e-10
																0.03406	-1.56604e-11	-2.46563e-09	-1.12397e-10
																0.03408	-1.71582e-11	-2.46387e-09	-1.14316e-10
																0.0341	-1.95789e-11	-2.46207e-09	-1.16176e-10
																0.03412	-2.26509e-11	-2.46031e-09	-1.17841e-10
																0.03414	-2.59934e-11	-2.4587e-09	-1.1919e-10
																0.03416	-2.91766e-11	-2.45732e-09	-1.20119e-10
																0.03418	-3.17927e-11	-2.45623e-09	-1.20548e-10
																0.0342	-3.35194e-11	-2.45547e-09	-1.2043e-10
																0.03422	-3.4172e-11	-2.45505e-09	-1.19761e-10
																0.03424	-3.37294e-11	-2.45493e-09	-1.18588e-10
																0.03426	-3.23299e-11	-2.45508e-09	-1.17011e-10
																0.03428	-3.02416e-11	-2.45541e-09	-1.15184e-10
																0.0343	-2.78102e-11	-2.45586e-09	-1.13297e-10
																0.03432	-2.53923e-11	-2.45634e-09	-1.11553e-10
																0.03434	-2.32921e-11	-2.45678e-09	-1.10137e-10
																0.03436	-2.17078e-11	-2.45711e-09	-1.09183e-10
																0.03438	-2.07047e-11	-2.4573e-09	-1.08744e-10
																0.0344	-2.02158e-11	-2.45731e-09	-1.08777e-10
																0.03442	-2.00734e-11	-2.45717e-09	-1.09152e-10
																0.03444	-2.00616e-11	-2.4569e-09	-1.09676e-10
																0.03446	-1.99764e-11	-2.45655e-09	-1.10143e-10
																0.03448	-1.96801e-11	-2.45621e-09	-1.10382e-10
																0.0345	-1.91349e-11	-2.45593e-09	-1.10302e-10
																0.03452	-1.84087e-11	-2.45576e-09	-1.0992e-10
																0.03454	-1.76537e-11	-2.45574e-09	-1.09357e-10
																0.03456	-1.70597e-11	-2.45588e-09	-1.08811e-10
																0.03458	-1.68047e-11	-2.45614e-09	-1.08508e-10
																0.0346	-1.70054e-11	-2.45648e-09	-1.08641e-10
																0.03462	-1.76831e-11	-2.45682e-09	-1.09324e-10
																0.03464	-1.87552e-11	-2.45709e-09	-1.10557e-10
																0.03466	-2.00494e-11	-2.45721e-09	-1.12231e-10
																0.03468	-2.1339e-11	-2.45712e-09	-1.14145e-10
																0.0347	-2.23881e-11	-2.45677e-09	-1.16061e-10
																0.03472	-2.29995e-11	-2.45614e-09	-1.17746e-10
																0.03474	-2.30534e-11	-2.45524e-09	-1.19019e-10
																0.03476	-2.25325e-11	-2.45408e-09	-1.19776e-10
																0.03478	-2.15248e-11	-2.45271e-09	-1.19995e-10
																0.0348	-2.02098e-11	-2.45118e-09	-1.19724e-10
																0.03482	-1.88305e-11	-2.44956e-09	-1.19052e-10
																0.03484	-1.76544e-11	-2.44791e-09	-1.18089e-10
																0.03486	-1.69338e-11	-2.4463e-09	-1.16939e-10
																0.03488	-1.6868e-11	-2.44481e-09	-1.15697e-10
																0.0349	-1.75738e-11	-2.44348e-09	-1.14436e-10
																0.03492	-1.90705e-11	-2.44237e-09	-1.13219e-10
																0.03494	-2.12757e-11	-2.44152e-09	-1.12104e-10
																0.03496	-2.40139e-11	-2.44095e-09	-1.11146e-10
																0.03498	-2.70368e-11	-2.44067e-09	-1.10393e-10
																0.035	-3.00532e-11	-2.44064e-09	-1.09891e-10
																0.03502	-3.27632e-11	-2.44085e-09	-1.09668e-10
																0.03504	-3.48979e-11	-2.44124e-09	-1.09731e-10
																0.03506	-3.62517e-11	-2.44177e-09	-1.1006e-10
																0.03508	-3.67101e-11	-2.4424e-09	-1.10614e-10
																0.0351	-3.62609e-11	-2.44307e-09	-1.11334e-10
																0.03512	-3.49894e-11	-2.44375e-09	-1.12152e-10
																0.03514	-3.30584e-11	-2.44441e-09	-1.13e-10
																0.03516	-3.06769e-11	-2.44502e-09	-1.13814e-10
																0.03518	-2.80648e-11	-2.44558e-09	-1.14536e-10
																0.0352	-2.54225e-11	-2.44608e-09	-1.15114e-10
																0.03522	-2.2912e-11	-2.44653e-09	-1.15505e-10
																0.03524	-2.06536e-11	-2.44695e-09	-1.15664e-10
																0.03526	-1.87326e-11	-2.44738e-09	-1.15565e-10
																0.03528	-1.72162e-11	-2.44783e-09	-1.15193e-10
																0.0353	-1.61674e-11	-2.44835e-09	-1.14567e-10
																0.03532	-1.56542e-11	-2.44895e-09	-1.13741e-10
																0.03534	-1.57486e-11	-2.44966e-09	-1.12809e-10
																0.03536	-1.65105e-11	-2.45048e-09	-1.11888e-10
																0.03538	-1.79677e-11	-2.45138e-09	-1.11103e-10
																0.0354	-2.00917e-11	-2.45232e-09	-1.10558e-10
																0.03542	-2.27777e-11	-2.45327e-09	-1.10307e-10
																0.03544	-2.58397e-11	-2.45414e-09	-1.10337e-10
																0.03546	-2.90194e-11	-2.45487e-09	-1.10571e-10
																0.03548	-3.20183e-11	-2.45541e-09	-1.10878e-10
																0.0355	-3.45444e-11	-2.45571e-09	-1.11103e-10
																0.03552	-3.63622e-11	-2.45575e-09	-1.11103e-10
																0.03554	-3.7342e-11	-2.45553e-09	-1.10776e-10
																0.03556	-3.7489e-11	-2.45507e-09	-1.1009e-10
																0.03558	-3.69445e-11	-2.45439e-09	-1.09086e-10
																0.0356	-3.59555e-11	-2.45354e-09	-1.07872e-10
																0.03562	-3.48146e-11	-2.45254e-09	-1.066e-10
																0.03564	-3.37895e-11	-2.45141e-09	-1.05441e-10
																0.03566	-3.30548e-11	-2.45017e-09	-1.04547e-10
																0.03568	-3.26492e-11	-2.44884e-09	-1.04034e-10
																0.0357	-3.24688e-11	-2.44743e-09	-1.03955e-10
																0.03572	-3.23004e-11	-2.44595e-09	-1.04305e-10
																0.03574	-3.18857e-11	-2.44447e-09	-1.05024e-10
																0.03576	-3.09952e-11	-2.44302e-09	-1.06015e-10
																0.03578	-2.94974e-11	-2.44171e-09	-1.07157e-10
																0.0358	-2.74034e-11	-2.44062e-09	-1.08337e-10
																0.03582	-2.48717e-11	-2.43984e-09	-1.0945e-10
																0.03584	-2.21796e-11	-2.43946e-09	-1.10421e-10
																0.03586	-1.96658e-11	-2.43952e-09	-1.11206e-10
																0.03588	-1.76601e-11	-2.44003e-09	-1.11785e-10
																0.0359	-1.64153e-11	-2.44093e-09	-1.12156e-10
																0.03592	-1.60605e-11	-2.44214e-09	-1.12318e-10
																0.03594	-1.65805e-11	-2.44352e-09	-1.12265e-10
																0.03596	-1.78261e-11	-2.44493e-09	-1.11976e-10
																0.03598	-1.95506e-11	-2.44621e-09	-1.11415e-10
																0.036	-2.14627e-11	-2.44721e-09	-1.10539e-10
																0.03602	-2.3282e-11	-2.44784e-09	-1.09321e-10
																0.03604	-2.47878e-11	-2.44801e-09	-1.0777e-10
																0.03606	-2.58459e-11	-2.4477e-09	-1.05949e-10
																0.03608	-2.64176e-11	-2.44693e-09	-1.03992e-10
																0.0361	-2.65444e-11	-2.44575e-09	-1.02101e-10
																0.03612	-2.63188e-11	-2.44427e-09	-1.00524e-10
																0.03614	-2.58498e-11	-2.44258e-09	-9.95177e-11
																0.03616	-2.52326e-11	-2.44081e-09	-9.92987e-11
																0.03618	-2.4531e-11	-2.43907e-09	-9.9997e-11
																0.0362	-2.37762e-11	-2.43749e-09	-1.01616e-10
																0.03622	-2.29794e-11	-2.43613e-09	-1.04017e-10
																0.03624	-2.21517e-11	-2.43507e-09	-1.0693e-10
																0.03626	-2.13238e-11	-2.43435e-09	-1.09992e-10
																0.03628	-2.05538e-11	-2.43396e-09	-1.128e-10
																0.0363	-1.99245e-11	-2.43387e-09	-1.14979e-10
																0.03632	-1.95271e-11	-2.43404e-09	-1.16247e-10
																0.03634	-1.94373e-11	-2.43436e-09	-1.16458e-10
																0.03636	-1.96927e-11	-2.43474e-09	-1.15623e-10
																0.03638	-2.02802e-11	-2.43507e-09	-1.13903e-10
																0.0364	-2.1133e-11	-2.43524e-09	-1.11577e-10
																0.03642	-2.2144e-11	-2.43515e-09	-1.08984e-10
																0.03644	-2.31881e-11	-2.43475e-09	-1.06471e-10
																0.03646	-2.4145e-11	-2.43399e-09	-1.04333e-10
																0.03648	-2.492e-11	-2.43288e-09	-1.02775e-10
																0.0365	-2.54577e-11	-2.43144e-09	-1.01893e-10
																0.03652	-2.57442e-11	-2.42975e-09	-1.01679e-10
																0.03654	-2.58011e-11	-2.42788e-09	-1.02047e-10
																0.03656	-2.56767e-11	-2.42594e-09	-1.02862e-10
																0.03658	-2.5433e-11	-2.42403e-09	-1.03973e-10
																0.0366	-2.51395e-11	-2.42226e-09	-1.05241e-10
																0.03662	-2.48649e-11	-2.42071e-09	-1.06552e-10
																0.03664	-2.46756e-11	-2.41948e-09	-1.07811e-10
																0.03666	-2.46302e-11	-2.41862e-09	-1.08941e-10
																0.03668	-2.47758e-11	-2.41817e-09	-1.09872e-10
																0.0367	-2.51382e-11	-2.41814e-09	-1.10534e-10
																0.03672	-2.57139e-11	-2.41852e-09	-1.10867e-10
																0.03674	-2.64642e-11	-2.41928e-09	-1.10833e-10
																0.03676	-2.73172e-11	-2.42033e-09	-1.10436e-10
																0.03678	-2.81744e-11	-2.4216e-09	-1.09738e-10
																0.0368	-2.89294e-11	-2.423e-09	-1.08862e-10
																0.03682	-2.94878e-11	-2.42443e-09	-1.07986e-10
																0.03684	-2.97868e-11	-2.42577e-09	-1.07315e-10
																0.03686	-2.98107e-11	-2.42693e-09	-1.07045e-10
																0.03688	-2.95919e-11	-2.42783e-09	-1.07325e-10
																0.0369	-2.92041e-11	-2.42839e-09	-1.08218e-10
																0.03692	-2.87418e-11	-2.42857e-09	-1.09682e-10
																0.03694	-2.82966e-11	-2.42835e-09	-1.11566e-10
																0.03696	-2.79373e-11	-2.42773e-09	-1.1363e-10
																0.03698	-2.76952e-11	-2.42676e-09	-1.15577e-10
																0.037	-2.75605e-11	-2.42549e-09	-1.17109e-10
																0.03702	-2.7489e-11	-2.42401e-09	-1.17974e-10
																0.03704	-2.7413e-11	-2.42241e-09	-1.18008e-10
																0.03706	-2.72613e-11	-2.42079e-09	-1.17163e-10
																0.03708	-2.69723e-11	-2.41925e-09	-1.15513e-10
																0.0371	-2.65114e-11	-2.41787e-09	-1.13238e-10
																0.03712	-2.5877e-11	-2.41674e-09	-1.10589e-10
																0.03714	-2.51081e-11	-2.41589e-09	-1.07846e-10
																0.03716	-2.42841e-11	-2.41537e-09	-1.05275e-10
																0.03718	-2.35168e-11	-2.41519e-09	-1.03093e-10
																0.0372	-2.29419e-11	-2.41536e-09	-1.01449e-10
																0.03722	-2.2696e-11	-2.41587e-09	-1.00416e-10
																0.03724	-2.28971e-11	-2.41669e-09	-1.00005e-10
																0.03726	-2.36173e-11	-2.4178e-09	-1.00181e-10
																0.03728	-2.48628e-11	-2.41915e-09	-1.0088e-10
																0.0373	-2.65587e-11	-2.42072e-09	-1.02021e-10
																0.03732	-2.85509e-11	-2.42244e-09	-1.03516e-10
																0.03734	-3.06187e-11	-2.42427e-09	-1.05254e-10
																0.03736	-3.25046e-11	-2.42614e-09	-1.07104e-10
																0.03738	-3.395e-11	-2.428e-09	-1.08904e-10
																0.0374	-3.47396e-11	-2.4298e-09	-1.10471e-10
																0.03742	-3.47363e-11	-2.43149e-09	-1.11615e-10
																0.03744	-3.39078e-11	-2.43302e-09	-1.12172e-10
																0.03746	-3.23345e-11	-2.43434e-09	-1.12034e-10
																0.03748	-3.01991e-11	-2.43542e-09	-1.11182e-10
																0.0375	-2.77581e-11	-2.43619e-09	-1.097e-10
																0.03752	-2.53017e-11	-2.43663e-09	-1.07776e-10
																0.03754	-2.3107e-11	-2.43669e-09	-1.05675e-10
																0.03756	-2.13949e-11	-2.43637e-09	-1.03711e-10
																0.03758	-2.02993e-11	-2.43566e-09	-1.02183e-10
																0.0376	-1.98569e-11	-2.43461e-09	-1.01341e-10
																0.03762	-2.00127e-11	-2.43331e-09	-1.01337e-10
																0.03764	-2.0646e-11	-2.43184e-09	-1.02195e-10
																0.03766	-2.16062e-11	-2.43033e-09	-1.03811e-10
																0.03768	-2.27444e-11	-2.42887e-09	-1.05961e-10
																0.0377	-2.39416e-11	-2.42755e-09	-1.0834e-10
																0.03772	-2.51171e-11	-2.42643e-09	-1.10605e-10
																0.03774	-2.62283e-11	-2.4255e-09	-1.12432e-10
																0.03776	-2.72551e-11	-2.42476e-09	-1.13568e-10
																0.03778	-2.8188e-11	-2.42415e-09	-1.13871e-10
																0.0378	-2.90147e-11	-2.42362e-09	-1.13333e-10
																0.03782	-2.97187e-11	-2.42312e-09	-1.12077e-10
																0.03784	-3.02852e-11	-2.42261e-09	-1.10339e-10
																0.03786	-3.07096e-11	-2.42207e-09	-1.08416e-10
																0.03788	-3.10063e-11	-2.42149e-09	-1.06623e-10
																0.0379	-3.1209e-11	-2.42089e-09	-1.05231e-10
																0.03792	-3.13641e-11	-2.42029e-09	-1.04422e-10
																0.03794	-3.1514e-11	-2.4197e-09	-1.04267e-10
																0.03796	-3.16813e-11	-2.41912e-09	-1.04721e-10
																0.03798	-3.18566e-11	-2.41857e-09	-1.05641e-10
																0.038	-3.19975e-11	-2.41803e-09	-1.06823e-10
																0.03802	-3.20365e-11	-2.41746e-09	-1.08054e-10
																0.03804	-3.19036e-11	-2.41683e-09	-1.0915e-10
																0.03806	-3.15467e-11	-2.41608e-09	-1.09991e-10
																0.03808	-3.09506e-11	-2.41516e-09	-1.10531e-10
																0.0381	-3.01431e-11	-2.41406e-09	-1.10802e-10
																0.03812	-2.9191e-11	-2.41274e-09	-1.10881e-10
																0.03814	-2.81809e-11	-2.41123e-09	-1.10867e-10
																0.03816	-2.72018e-11	-2.40959e-09	-1.10846e-10
																0.03818	-2.63278e-11	-2.40791e-09	-1.10868e-10
																0.0382	-2.56064e-11	-2.4063e-09	-1.10939e-10
																0.03822	-2.50601e-11	-2.40488e-09	-1.11018e-10
																0.03824	-2.46935e-11	-2.40376e-09	-1.11036e-10
																0.03826	-2.45015e-11	-2.40301e-09	-1.10918e-10
																0.03828	-2.44766e-11	-2.40267e-09	-1.10599e-10
																0.0383	-2.46091e-11	-2.40271e-09	-1.1004e-10
																0.03832	-2.48826e-11	-2.40305e-09	-1.09236e-10
																0.03834	-2.52624e-11	-2.4036e-09	-1.08208e-10
																0.03836	-2.56894e-11	-2.40421e-09	-1.07002e-10
																0.03838	-2.6079e-11	-2.40475e-09	-1.05676e-10
																0.0384	-2.63302e-11	-2.40512e-09	-1.04295e-10
																0.03842	-2.6345e-11	-2.40523e-09	-1.02934e-10
																0.03844	-2.60483e-11	-2.40505e-09	-1.01666e-10
																0.03846	-2.54134e-11	-2.40461e-09	-1.00564e-10
																0.03848	-2.44723e-11	-2.40396e-09	-9.969e-11
																0.0385	-2.33171e-11	-2.40321e-09	-9.9088e-11
																0.03852	-2.20858e-11	-2.40246e-09	-9.877e-11
																0.03854	-2.09345e-11	-2.40179e-09	-9.87117e-11
																0.03856	-2.00032e-11	-2.40129e-09	-9.88549e-11
																0.03858	-1.93857e-11	-2.401e-09	-9.91192e-11
																0.0386	-1.91075e-11	-2.40092e-09	-9.94243e-11
																0.03862	-1.91227e-11	-2.40101e-09	-9.97147e-11
																0.03864	-1.9325e-11	-2.40124e-09	-9.9974e-11
																0.03866	-1.9577e-11	-2.40154e-09	-1.0023e-10
																0.03868	-1.97432e-11	-2.40187e-09	-1.00548e-10
																0.0387	-1.97195e-11	-2.40218e-09	-1.01005e-10
																0.03872	-1.94583e-11	-2.40246e-09	-1.01658e-10
																0.03874	-1.89683e-11	-2.4027e-09	-1.02524e-10
																0.03876	-1.83074e-11	-2.40291e-09	-1.03561e-10
																0.03878	-1.75582e-11	-2.40312e-09	-1.04674e-10
																0.0388	-1.68054e-11	-2.40335e-09	-1.05737e-10
																0.03882	-1.61192e-11	-2.40366e-09	-1.06619e-10
																0.03884	-1.55464e-11	-2.40406e-09	-1.07222e-10
																0.03886	-1.5117e-11	-2.40462e-09	-1.07506e-10
																0.03888	-1.48593e-11	-2.40536e-09	-1.07499e-10
																0.0389	-1.48119e-11	-2.40633e-09	-1.07288e-10
																0.03892	-1.50314e-11	-2.40756e-09	-1.06994e-10
																0.03894	-1.55855e-11	-2.40906e-09	-1.06743e-10
																0.03896	-1.65365e-11	-2.41082e-09	-1.06623e-10
																0.03898	-1.79116e-11	-2.41282e-09	-1.06666e-10
																0.039	-1.96796e-11	-2.415e-09	-1.06826e-10
																0.03902	-2.17312e-11	-2.41728e-09	-1.06997e-10
																0.03904	-2.38829e-11	-2.41958e-09	-1.07024e-10
																0.03906	-2.58967e-11	-2.42179e-09	-1.06749e-10
																0.03908	-2.75182e-11	-2.42381e-09	-1.06043e-10
																0.0391	-2.85292e-11	-2.42556e-09	-1.0484e-10
																0.03912	-2.87926e-11	-2.42698e-09	-1.03163e-10
																0.03914	-2.82881e-11	-2.428e-09	-1.01122e-10
																0.03916	-2.71256e-11	-2.42861e-09	-9.89001e-11
																0.03918	-2.55273e-11	-2.42879e-09	-9.67283e-11
																0.0392	-2.37875e-11	-2.42855e-09	-9.48402e-11
																0.03922	-2.22135e-11	-2.42789e-09	-9.34307e-11
																0.03924	-2.10642e-11	-2.42686e-09	-9.26243e-11
																0.03926	-2.04998e-11	-2.42548e-09	-9.24561e-11
																0.03928	-2.05492e-11	-2.42381e-09	-9.28759e-11
																0.0393	-2.11109e-11	-2.42193e-09	-9.37642e-11
																0.03932	-2.1978e-11	-2.41993e-09	-9.49674e-11
																0.03934	-2.28818e-11	-2.41793e-09	-9.63288e-11
																0.03936	-2.3554e-11	-2.41606e-09	-9.77108e-11
																0.03938	-2.37812e-11	-2.41445e-09	-9.90093e-11
																0.0394	-2.34482e-11	-2.41323e-09	-1.00144e-10
																0.03942	-2.25615e-11	-2.4125e-09	-1.01049e-10
																0.03944	-2.1245e-11	-2.41234e-09	-1.01659e-10
																0.03946	-1.97116e-11	-2.41276e-09	-1.019e-10
																0.03948	-1.82177e-11	-2.41374e-09	-1.01694e-10
																0.0395	-1.70076e-11	-2.41521e-09	-1.00978e-10
																0.03952	-1.62625e-11	-2.41706e-09	-9.97318e-11
																0.03954	-1.60658e-11	-2.41915e-09	-9.80055e-11
																0.03956	-1.63914e-11	-2.42134e-09	-9.59324e-11
																0.03958	-1.71148e-11	-2.4235e-09	-9.37287e-11
																0.0396	-1.80502e-11	-2.42549e-09	-9.16695e-11
																0.03962	-1.8996e-11	-2.42723e-09	-9.00475e-11
																0.03964	-1.97827e-11	-2.42866e-09	-8.91154e-11
																0.03966	-2.03103e-11	-2.42974e-09	-8.90358e-11
																0.03968	-2.05637e-11	-2.43049e-09	-8.98441e-11
																0.0397	-2.06048e-11	-2.43092e-09	-9.14327e-11
																0.03972	-2.05443e-11	-2.43108e-09	-9.35673e-11
																0.03974	-2.05064e-11	-2.431e-09	-9.59245e-11
																0.03976	-2.05887e-11	-2.43075e-09	-9.8155e-11
																0.03978	-2.08373e-11	-2.43034e-09	-9.9945e-11
																0.0398	-2.12376e-11	-2.42983e-09	-1.01077e-10
																0.03982	-2.17247e-11	-2.42922e-09	-1.01468e-10
																0.03984	-2.22068e-11	-2.42853e-09	-1.01177e-10
																0.03986	-2.25914e-11	-2.42775e-09	-1.0039e-10
																0.03988	-2.28099e-11	-2.42687e-09	-9.93672e-11
																0.0399	-2.2831e-11	-2.42587e-09	-9.83866e-11
																0.03992	-2.26581e-11	-2.42474e-09	-9.76769e-11
																0.03994	-2.232e-11	-2.42348e-09	-9.73631e-11
[truncated: 2,252 more rows]
