# Supplementary material for: Inherent fast inactivation particle of Nav channels as a new binding site for a neurotoxin
Source: EMBO J. 2025 Apr 22;44(11):3180–209. doi: 10.1038/s44318-025-00438-9 (PMC12130229; doi:10.1038/s44318-025-00438-9)
Supplement: Supplementary file 5 — Source data Fig. 1 [file 44318_2025_438_MOESM5_ESM.zip › Figure 1/1D.xlsx]

## Sheet: Sheet1
Nav1.2				Nav1.3				Nav1.4				Nav1.5				Nav1.6				Nav1.8				Nav1.9				NaChbac
time	control	rpTx1		time	control	rpTx1		time	control	rpTx1		time	control	rpTx1		time	control	rpTx1		time	control	rpTx1		time	control	rpTx1		time	control	rpTx1
0	9.58121e-12	1.51e-11		0	-2.39643e-11	1.59e-11		0	4.16467e-11	7.66e-12		0	-5.39e-12	-2.59e-11		0	1.07e-11	-2.74e-11		0	-1.09096e-11	9.57e-12		0	3.64723e-12	-1.61e-11		0	0.0056221	0.0060855
2e-05	6.46027e-12	1.63e-11		2e-05	-2.27159e-11	1.06e-11		2e-05	4.10225e-11	7.97e-12		2e-05	-4.14e-12	-2.13e-11		2e-05	-2.08e-12	-2.61e-11		2e-05	-1.15338e-11	9.57e-12		2e-05	6.45609e-12	-1.07e-11		2e-05	0.0053456	0.0075373
4e-05	9.58121e-12	1.35e-11		4e-05	-1.89708e-11	3.75e-12		4e-05	4.22709e-11	6.41e-12		4e-05	8.6e-13	-1.35e-11		4e-05	-1.05e-11	-1.89e-11		4e-05	-7.78864e-12	8.32e-12		4e-05	4.89561e-12	-6.05e-12		4e-05	0.0043318	0.0082147
6e-05	9.58121e-12	9.44e-12		6e-05	-1.95949e-11	1.25e-12		6e-05	3.97741e-11	5.47e-12		6e-05	3.99e-12	-1.66e-11		6e-05	-1.74e-11	-1.3e-11		6e-05	-2.17092e-12	9.88e-12		6e-05	-1.6584e-12	-1.36e-12		6e-05	0.0025806	0.0069565
8e-05	1.14538e-11	4.45e-12		8e-05	-2.20917e-11	-6.29e-13		8e-05	3.79015e-11	5.16e-12		8e-05	7.11e-12	-1.2e-11		8e-05	-1.49e-11	-8.65e-12		8e-05	3.4468e-12	7.69e-12		8e-05	-7.90032e-12	2.7e-12		8e-05	0.0003687	0.0060855
0.0001	1.70715e-11	-5.45e-13		0.0001	-2.45885e-11	-1.25e-12		0.0001	3.91499e-11	2.65e-12		0.0001	5.86e-12	-5.79e-12		0.0001	-7.7e-12	-6.15e-12		0.0001	3.4468e-12	8e-12		0.0001	-1.69511e-11	5.2e-12		0.0001	-0.000922	0.0042466
0.00012	1.70715e-11	7.92e-14		0.00012	-2.70852e-11	3.75e-12		0.00012	3.66531e-11	1.72e-12		0.00012	8.6e-13	-1.82e-11		0.00012	5.41e-12	-3.97e-12		0.00012	-2.79511e-12	8.94e-12		0.00012	-1.78874e-11	7.08e-12		0.00012	-0.000922	0.004053
0.00014	1.70715e-11	3.91e-13		0.00014	-2.64611e-11	8.75e-12		0.00014	3.91499e-11	2.34e-12		0.00014	-7.89e-12	-1.2e-11		0.00014	1.76e-11	-5.53e-12		0.00014	-7.16445e-12	8.94e-12		0.00014	-1.75753e-11	8.64e-12		0.00014	0.0002765	0.0034723
0.00016	1.76957e-11	2.89e-12		0.00016	-3.02062e-11	9.06e-12		0.00016	4.41434e-11	5.78e-12		0.00016	-1.16e-11	-1.2e-11		0.00016	2.73e-11	-7.09e-12		0.00016	-4.66769e-12	9.88e-12		0.00016	-1.81995e-11	8.64e-12		0.00016	0.0024885	0.0049241
0.00018	1.39506e-11	6.32e-12		0.00018	-3.83207e-11	8.75e-12		0.00018	4.22709e-11	3.9e-12		0.00018	-1.23e-11	-5.79e-12		0.00018	3.38e-11	-8.34e-12		0.00018	1.57423e-12	9.57e-12		0.00018	-1.32059e-11	7.7e-12		0.00018	0.0042396	0.0048273
0.0002	1.14538e-11	1.01e-11		0.0002	-3.45756e-11	7.19e-12		0.0002	4.97612e-11	5.47e-12		0.0002	-1.6e-11	1.95e-12		0.0002	2.88e-11	-8.65e-12		0.0002	8.44034e-12	8.94e-12		0.0002	-1.0085e-11	6.76e-12		0.0002	0.0047005	0.0045369
0.00022	1.33264e-11	1.47e-11		0.00022	-3.2703e-11	6.25e-12		0.00022	5.47547e-11	6.09e-12		0.00022	-1.29e-11	3.5e-12		0.00022	2.07e-11	-1.18e-11		0.00022	1.28097e-11	8.94e-12		0.00022	-6.33984e-12	2.39e-12		0.00022	0.0035023	0.0038594
0.00024	9.58121e-12	1.76e-11		0.00024	-2.39643e-11	5.94e-12		0.00024	5.97482e-11	5.78e-12		0.00024	-1.1e-11	-2.7e-12		0.00024	9.47e-12	-1.36e-11		0.00024	8.44034e-12	6.44e-12		0.00024	-4.46726e-12	-1.05e-12		0.00024	0.0021198	0.0032787
0.00026	9.58121e-12	2.26e-11		0.00026	-2.45885e-11	1e-11		0.00026	6.2245e-11	5.16e-12		0.00026	-7.89e-12	3.99e-13		0.00026	1.06e-13	-1.46e-11		0.00026	4.071e-12	1.44e-12		0.00026	-2.59469e-12	-1.99e-12		0.00026	0.0004608	0.0028915
0.00028	8.33284e-12	2.66e-11		0.00028	-2.02191e-11	1.53e-11		0.00028	6.28692e-11	3.28e-12		0.00028	-5.39e-12	-1.15e-12		0.00028	-5.2e-12	-1.52e-11		0.00028	9.50038e-13	-7.51e-13		0.00028	-4.10016e-13	-6.05e-12		0.00028	0	0.0034723
0.0003	9.58121e-12	2.97e-11		0.0003	-1.46014e-11	1.69e-11		0.0003	5.66273e-11	3.28e-12		0.0003	2.74e-12	5.04e-12		0.0003	-5.82e-12	-1.83e-11		0.0003	6.56776e-12	-2.94e-12		0.0003	-7.22112e-13	-1.11e-11		0.0003	-0.000553	0.0039562
0.00032	1.02054e-11	3.35e-11		0.00032	-1.02321e-11	1.84e-11		0.00032	4.78886e-11	2.03e-12		0.00032	5.24e-12	-4.25e-12		0.00032	-5.2e-12	-1.96e-11		0.00032	7.81615e-12	-5.13e-12		0.00032	-7.22112e-13	-1.57e-11		0.00032	-0.001382	0.0042466
0.00034	1.14538e-11	3.44e-11		0.00034	-7.11112e-12	1.53e-11		0.00034	4.41434e-11	7.78e-13		0.00034	-2.27e-12	-4.25e-12		0.00034	-4.58e-12	-1.93e-11		0.00034	8.44034e-12	-5.13e-12		0.00034	2.39885e-12	-1.98e-11		0.00034	-0.000553	0.0039562
0.00036	1.33264e-11	3.47e-11		0.00036	-2.11759e-12	1.16e-11		0.00036	3.79015e-11	4.65e-13		0.00036	-6.64e-12	-4.25e-12		0.00036	-3.02e-12	-1.83e-11		0.00036	5.31938e-12	-2.94e-12		0.00036	3.33513e-12	-2.17e-11		0.00036	9.217e-05	0.0027948
0.00038	1.70715e-11	3.53e-11		0.00038	3.79181e-13	8.13e-12		0.00038	3.04112e-11	2.65e-12		0.00038	-9.77e-12	-2.7e-12		0.00038	-2.39e-12	-1.55e-11		0.00038	-2.98345e-13	-1.06e-12		0.00038	7.08028e-12	-2.45e-11		0.00038	0.0017512	0.0012462
0.0004	1.70715e-11	3.44e-11		0.0004	2.25176e-12	3.44e-12		0.0004	2.85386e-11	5.16e-12		0.0004	-1.48e-11	-7.34e-12		0.0004	-1.14e-12	-1.33e-11		0.0004	-4.66769e-12	1.75e-12		0.0004	8.64076e-12	-2.23e-11		0.0004	0.0020276	0.0012462
0.00042	1.70715e-11	3.07e-11		0.00042	-3.99016e-12	-3.34e-15		0.00042	2.72903e-11	7.66e-12		0.00042	-1.6e-11	-4.25e-12		0.00042	1.67e-12	-1.15e-11		0.00042	-9.03703e-12	4.25e-12		0.00042	7.39238e-12	-1.73e-11		0.00042	0.0017512	0.0024076
0.00044	1.33264e-11	2.44e-11		0.00044	-7.11112e-12	-1.57e-12		0.00044	3.16596e-11	1.02e-11		0.00044	-1.16e-11	1.95e-12		0.00044	3.54e-12	-1.05e-11		0.00044	-6.54026e-12	5.19e-12		0.00044	3.33513e-12	-9.81e-12		0.00044	0.0002765	0.0038594
0.00046	7.08445e-12	1.72e-11		0.00046	-8.98369e-12	-2.19e-12		0.00046	3.47806e-11	9.85e-12		0.00046	-1.41e-11	-2.7e-12		0.00046	5.41e-12	-9.27e-12		0.00046	4.69519e-12	3.94e-12		0.00046	2.14175e-13	-1.99e-12		0.00046	-0.000369	0.0058919
0.00048	7.70864e-12	1.38e-11		0.00048	-7.73531e-12	-4.38e-12		0.00048	3.91499e-11	7.66e-12		0.00048	-6.64e-12	3.5e-12		0.00048	8.22e-12	-1.02e-11		0.00048	1.15613e-11	3.31e-12		0.00048	-2.28259e-12	3.33e-12		0.00048	-0.002488	0.0078276
0.0005	2.71511e-12	1.04e-11		0.0005	-7.11112e-12	-2.82e-12		0.0005	4.16467e-11	5.47e-12		0.0005	8.6e-13	-2.7e-12		0.0005	1.32e-11	-1.15e-11		0.0005	1.46823e-11	1.87e-13		0.0005	-4.46726e-12	1.05e-11		0.0005	-0.003687	0.008989
0.00052	1.46673e-12	1.26e-11		0.00052	-8.3595e-12	-2.5e-12		0.00052	3.60289e-11	1.09e-12		0.00052	8.99e-12	-8.89e-12		0.00052	1.79e-11	-1.18e-11		0.00052	1.09371e-11	5e-13		0.00052	-7.58822e-12	1.3e-11		0.00052	-0.004608	0.0091826
0.00054	3.9635e-12	1.1e-11		0.00054	-4.61435e-12	2.19e-12		0.00054	3.35322e-11	-4.73e-13		0.00054	1.71e-11	-1.35e-11		0.00054	1.88e-11	-1.33e-11		0.00054	4.071e-12	-1.25e-13		0.00054	-8.8366e-12	1.58e-11		0.00054	-0.004332	0.0086019
0.00056	3.3393e-12	1.23e-11		0.00056	-4.61435e-12	5.94e-12		0.00056	2.79144e-11	-1.6e-13		0.00056	1.4e-11	-2.59e-11		0.00056	1.91e-11	-9.27e-12		0.00056	-1.54673e-12	-1.06e-12		0.00056	-9.46079e-12	1.58e-11		0.00056	-0.002488	0.0074405
0.00058	4.58768e-12	1.29e-11		0.00058	-9.60789e-12	1.31e-11		0.00058	2.35451e-11	2.34e-12		0.00058	1.34e-11	-2.75e-11		0.00058	1.63e-11	-4.59e-12		0.00058	-7.78864e-12	1.87e-13		0.00058	-1.13334e-11	1.05e-11		0.00058	-0.000553	0.0064726
0.0006	8.95703e-12	1.29e-11		0.0006	-7.73531e-12	1.34e-11		0.0006	2.10483e-11	5.16e-12		0.0006	3.99e-12	-2.9e-11		0.0006	1.17e-11	9.04e-14		0.0006	-4.66769e-12	-3.25e-12		0.0006	-9.46079e-12	3.64e-12		0.0006	0.0009217	0.0059887
0.00062	1.39506e-11	1.26e-11		0.00062	-1.02321e-11	1.25e-11		0.00062	1.73032e-11	1.3e-11		0.00062	-2.89e-12	-2.44e-11		0.00062	8.53e-12	4.46e-12		0.00062	9.50038e-13	-7e-12		0.00062	-9.46079e-12	-1.36e-12		0.00062	0.0023041	0.0051176
0.00064	1.39506e-11	1.47e-11		0.00064	-1.46014e-11	6.88e-12		0.00064	1.79274e-11	1.45e-11		0.00064	-1.04e-11	-2.13e-11		0.00064	6.66e-12	3.21e-12		0.00064	4.071e-12	-7.63e-12		0.00064	-7.90032e-12	-6.68e-12		0.00064	0.0032258	0.0039562
0.00066	1.95683e-11	1.6e-11		0.00066	-1.6474e-11	9.35e-13		0.00066	1.85516e-11	1.86e-11		0.00066	-1.1e-11	-1.2e-11		0.00066	6.66e-12	-8.46e-13		0.00066	-9.22537e-13	-1.11e-11		0.00066	-5.71565e-12	-1.01e-11		0.00066	0.0026728	0.0030851
0.00068	2.14409e-11	1.97e-11		0.00068	-1.77224e-11	-1.88e-12		0.00068	2.29209e-11	1.86e-11		0.00068	-5.39e-12	-7.34e-12		0.00068	1.04e-11	-7.09e-12		0.00068	-5.91607e-12	-1.11e-11		0.00068	-1.6584e-12	-1.23e-11		0.00068	0.0024885	0.0032787
0.0007	2.2065e-11	2.16e-11		0.0007	-1.77224e-11	-3.34e-15		0.0007	2.29209e-11	1.42e-11		0.0007	2.35e-13	-5.79e-12		0.0007	1.29e-11	-1.8e-11		0.0007	-7.78864e-12	-8.57e-12		0.0007	-1.9705e-12	-1.23e-11		0.0007	0.0012903	0.004053
0.00072	2.14409e-11	2.32e-11		0.00072	-1.39772e-11	5e-12		0.00072	2.29209e-11	9.53e-12		0.00072	7.74e-12	-1.35e-11		0.00072	1.17e-11	-2.8e-11		0.00072	-1.02854e-11	-6.07e-12		0.00072	2.14175e-13	-1.29e-11		0.00072	0.0007373	0.0051176
0.00074	1.89441e-11	2.57e-11		0.00074	-1.14805e-11	1.06e-11		0.00074	2.41693e-11	3.9e-12		0.00074	1.59e-11	-1.66e-11		0.00074	8.22e-12	-3.27e-11		0.00074	-6.54026e-12	-2.63e-12		0.00074	5.26271e-13	-1.36e-11		0.00074	-0.00129	0.0046337
0.00076	1.51989e-11	2.82e-11		0.00076	-7.11112e-12	1.41e-11		0.00076	1.6679e-11	-1.41e-12		0.00076	1.96e-11	-2.28e-11		0.00076	1.35e-12	-3.3e-11		0.00076	-7.16445e-12	1.87e-13		0.00076	-1.6584e-12	-1.26e-11		0.00076	-0.003318	0.0044401
0.00078	1.33264e-11	2.66e-11		0.00078	-4.61435e-12	1.91e-11		0.00078	1.41822e-11	-3.91e-12		0.00078	2.46e-11	-1.51e-11		0.00078	-5.2e-12	-2.58e-11		0.00078	-9.03703e-12	1.13e-12		0.00078	-5.40355e-12	-1.39e-11		0.00078	-0.004977	0.0036658
0.0008	8.95703e-12	1.94e-11		0.0008	-3.36597e-12	2.22e-11		0.0008	9.81289e-12	-2.04e-12		0.0008	1.71e-11	-1.2e-11		0.0008	-1.05e-11	-1.43e-11		0.0008	-1.83999e-11	2.69e-12		0.0008	-7.27612e-12	-1.51e-11		0.0008	-0.004885	0.0033755
0.00082	5.21187e-12	1.1e-11		0.00082	-1.49339e-12	2.13e-11		0.00082	9.1887e-12	7.78e-13		0.00082	1.09e-11	-5.79e-12		0.00082	-1.43e-11	-3.03e-12		0.00082	-3.27563e-11	3.31e-12		0.00082	-1.28938e-11	-1.39e-11		0.00082	-0.003134	0.0034723
0.00084	8.42536e-13	5.07e-12		0.00084	-2.45007e-13	2.03e-11		0.00084	4.81936e-12	2.34e-12		0.00084	4.61e-12	9.69e-12		0.00084	-1.24e-11	9.77e-12		0.00084	-4.21192e-11	3.31e-12		0.00084	-1.60148e-11	-1.14e-11		0.00084	-0.000737	0.0038594
0.00086	8.42536e-13	-2.11e-12		0.00086	-2.74177e-12	1.47e-11		0.00086	8.56451e-12	2.65e-12		0.00086	1.49e-12	1.12e-11		0.00086	-8.63e-12	1.98e-11		0.00086	-4.83611e-11	2.06e-12		0.00086	-1.50785e-11	-8.87e-12		0.00086	0.0028571	0.0038594
0.00088	3.3393e-12	-1.17e-12		0.00088	-2.11759e-12	1.06e-11		0.00088	1.3558e-11	2.34e-12		0.00088	-1.02e-12	5.04e-12		0.00088	-8.3e-13	2.29e-11		0.00088	-4.96095e-11	-1.06e-12		0.00088	-1.25818e-11	-4.49e-12		0.00088	0.0052535	0.0043433
0.0009	5.21187e-12	-1.79e-12		0.0009	-8.69203e-13	4.37e-12		0.0009	1.3558e-11	-1.6e-13		0.0009	-7.89e-12	1.95e-12		0.0009	4.48e-12	2.32e-11		0.0009	-3.89982e-11	-3.88e-12		0.0009	-8.52451e-12	-1.99e-12		0.0009	0.0061751	0.0044401
0.00092	7.70864e-12	-1.17e-12		0.00092	-2.11759e-12	-1.88e-12		0.00092	9.1887e-12	-4.73e-13		0.00092	-9.77e-12	-1.35e-11		0.00092	1.04e-11	1.76e-11		0.00092	-2.40176e-11	-7.63e-12		0.00092	-3.84307e-12	1.45e-12		0.00092	0.0058064	0.0055048
0.00094	1.02054e-11	-8.57e-13		0.00094	-2.74177e-12	-8.76e-12		0.00094	1.23097e-11	-2.66e-12		0.00094	-9.77e-12	-1.51e-11		0.00094	1.23e-11	8.2e-12		0.00094	-1.46548e-11	-8.25e-12		0.00094	1.15046e-12	8.24e-13		0.00094	0.0039631	0.0060855
0.00096	3.3393e-12	7.92e-14		0.00096	1.00338e-12	-1.25e-11		0.00096	1.48064e-11	-4.23e-12		0.00096	-7.89e-12	-2.13e-11		0.00096	9.16e-12	-2.72e-12		0.00096	-6.54026e-12	-8.57e-12		0.00096	2.08675e-12	1.76e-12		0.00096	0.0020276	0.0058919
0.00098	2.71511e-12	-3.04e-12		0.00098	-2.45007e-13	-9.7e-12		0.00098	1.6679e-11	-4.23e-12		0.00098	-5.39e-12	-1.51e-11		0.00098	7.28e-12	-1.3e-11		0.00098	-2.98345e-13	-5.13e-12		0.00098	2.08675e-12	-1.14e-13		0.00098	-0.000645	0.0065694
0.001	3.9635e-12	-8.35e-12		0.001	3.79181e-13	-4.69e-12		0.001	1.85516e-11	-5.48e-12		0.001	2.35e-13	-1.66e-11		0.001	4.48e-12	-2.43e-11		0.001	3.25847e-13	-2.31e-12		0.001	7.39238e-12	-1.36e-12		0.001	-0.003594	0.006279
0.00102	3.9635e-12	-1.12e-11		0.00102	-2.45007e-13	2.19e-12		0.00102	1.98e-11	-3.6e-12		0.00102	2.35e-13	-1.35e-11		0.00102	3.23e-12	-2.86e-11		0.00102	5.94357e-12	3.94e-12		0.00102	9.57705e-12	-2.93e-12		0.00102	-0.006083	0.0060855
0.00104	3.3393e-12	-1.33e-11		0.00104	3.50014e-12	1.09e-11		0.00104	2.35451e-11	-3.29e-12		0.00104	3.99e-12	-1.35e-11		0.00104	5.41e-12	-3.33e-11		0.00104	1.09371e-11	1.21e-11		0.00104	1.55069e-11	-4.49e-12		0.00104	-0.007189	0.006763
0.00106	3.3393e-12	-1.3e-11		0.00106	6.6211e-12	1.63e-11		0.00106	1.60548e-11	-3.29e-12		0.00106	5.24e-12	-8.89e-12		0.00106	1.01e-11	-3.24e-11		0.00106	1.65548e-11	2.02e-11		0.00106	1.67553e-11	-8.56e-12		0.00106	-0.005806	0.0072469
0.00108	7.08445e-12	-7.1e-12		0.00108	5.99691e-12	1.97e-11		0.00108	1.6679e-11	-3.91e-12		0.00108	7.74e-12	-2.7e-12		0.00108	1.26e-11	-2.83e-11		0.00108	1.59306e-11	2.18e-11		0.00108	1.48827e-11	-9.81e-12		0.00108	-0.003226	0.0083115
0.0011	7.08445e-12	-5.54e-12		0.0011	7.24529e-12	1.84e-11		0.0011	1.04371e-11	-3.29e-12		0.0011	8.99e-12	-1.15e-12		0.0011	1.38e-11	-2.36e-11		0.0011	1.28097e-11	1.93e-11		0.0011	3.33513e-12	-7.93e-12		0.0011	-0.000369	0.0086019
0.00112	8.95703e-12	-1.48e-12		0.00112	7.24529e-12	1.63e-11		0.00112	1.23097e-11	-2.66e-12		0.00112	8.36e-12	1.95e-12		0.00112	7.91e-12	-1.65e-11		0.00112	2.19842e-12	1.14e-11		0.00112	-7.58822e-12	-6.68e-12		0.00112	0.002212	0.0093762
0.00114	7.70864e-12	7.92e-14		0.00114	3.79181e-13	1.59e-11		0.00114	1.3558e-11	-2.97e-12		0.00114	5.86e-12	-1.15e-12		0.00114	-1.45e-12	-7.71e-12		0.00114	-7.78864e-12	4.56e-12		0.00114	-2.06962e-11	-2.62e-12		0.00114	0.0029493	0.0084083
0.00116	6.46027e-12	2.26e-12		0.00116	-2.45007e-13	1.5e-11		0.00116	1.3558e-11	-1.72e-12		0.00116	8.99e-12	-4.25e-12		0.00116	-1.02e-11	-3.34e-12		0.00116	-9.03703e-12	-2.94e-12		0.00116	-2.35051e-11	-4.27e-13		0.00116	0.0029493	0.0070533
0.00118	4.58768e-12	4.14e-12		0.00118	-5.23854e-12	1.59e-11		0.00118	1.16855e-11	1.4e-12		0.00118	1.21e-11	-1.04e-11		0.00118	-1.52e-11	9.04e-14		0.00118	-5.91607e-12	-7.32e-12		0.00118	-2.6314e-11	1.99e-13		0.00118	0.0030415	0.0048273
0.0012	3.3393e-12	6.01e-12		0.0012	-1.49339e-12	1.59e-11		0.0012	1.16855e-11	6.72e-12		0.0012	1.84e-11	-2.7e-12		0.0012	-1.18e-11	-1.78e-12		0.0012	3.25847e-13	-1.11e-11		0.0012	-2.44414e-11	1.45e-12		0.0012	0.0023963	0.0025044
0.00122	8.42536e-13	5.7e-12		0.00122	-6.48692e-12	1.47e-11		0.00122	1.10613e-11	1.14e-11		0.00122	1.52e-11	-1.04e-11		0.00122	-4.58e-12	-9.9e-12		0.00122	3.4468e-12	-1.29e-11		0.00122	-2.00721e-11	1.99e-13		0.00122	0.0021198	0.0014398
0.00124	2.18341e-13	7.57e-12		0.00124	-3.36597e-12	1.44e-11		0.00124	1.10613e-11	1.14e-11		0.00124	1.27e-11	-1.15e-12		0.00124	5.1e-12	-1.77e-11		0.00124	-9.22537e-13	-1.29e-11		0.00124	-1.6639e-11	-1.36e-12		0.00124	0.0018433	0.0012462
0.00126	2.09091e-12	6.95e-12		0.00126	-2.11759e-12	1.13e-11		0.00126	1.04371e-11	1.08e-11		0.00126	3.99e-12	3.99e-13		0.00126	1.29e-11	-2.83e-11		0.00126	-4.0435e-12	-1.14e-11		0.00126	-1.10213e-11	-2.62e-12		0.00126	0.0020276	0.0032787
0.00128	1.46673e-12	7.26e-12		0.00128	-6.48692e-12	9.38e-12		0.00128	1.29339e-11	9.53e-12		0.00128	-3.52e-12	1.28e-11		0.00128	1.82e-11	-3.46e-11		0.00128	-1.02854e-11	-8.88e-12		0.00128	-6.33984e-12	-3.24e-12		0.00128	0.0019355	0.005408
0.0013	2.71511e-12	5.7e-12		0.0013	-1.49339e-12	8.44e-12		0.0013	1.79274e-11	7.03e-12		0.0013	-7.27e-12	9.69e-12		0.0013	1.91e-11	-4.05e-11		0.0013	-1.15338e-11	-3.56e-12		0.0013	-1.3463e-12	-4.49e-12		0.0013	0.002765	0.0080212
0.00132	-4.05854e-13	3.82e-12		0.00132	-3.36597e-12	5.94e-12		0.00132	1.73032e-11	4.84e-12		0.00132	-9.77e-12	1.28e-11		0.00132	2.01e-11	-4.02e-11		0.00132	-2.79511e-12	2.69e-12		0.00132	7.39238e-12	-3.24e-12		0.00132	0.0031336	0.0091826
0.00134	-2.27843e-12	3.51e-12		0.00134	-2.74177e-12	3.44e-12		0.00134	1.73032e-11	4.53e-12		0.00134	-8.52e-12	1.74e-11		0.00134	1.88e-11	-3.42e-11		0.00134	4.69519e-12	7.38e-12		0.00134	1.61311e-11	-2.93e-12		0.00134	0.0031336	0.0087955
0.00136	8.42536e-13	1.95e-12		0.00136	-5.23854e-12	2.19e-12		0.00136	1.73032e-11	6.09e-12		0.00136	-8.52e-12	3.29e-11		0.00136	1.51e-11	-2.27e-11		0.00136	6.56776e-12	9.25e-12		0.00136	2.33093e-11	-2.93e-12		0.00136	0.0034101	0.0078276
0.00138	8.42536e-13	1.64e-12		0.00138	-3.36597e-12	3.12e-12		0.00138	1.91758e-11	6.41e-12		0.00138	-5.39e-12	3.6e-11		0.00138	9.78e-12	-7.71e-12		0.00138	7.19195e-12	8e-12		0.00138	2.39335e-11	-2.3e-12		0.00138	0.0036866	0.0069565
0.0014	7.70864e-12	3.51e-12		0.0014	-6.48692e-12	6.88e-12		0.0014	1.60548e-11	5.78e-12		0.0014	-2.89e-12	4.69e-11		0.0014	1.06e-13	5.71e-12		0.0014	3.25847e-13	5.19e-12		0.0014	2.14367e-11	-4.18e-12		0.0014	0.0035945	0.0059887
0.00142	1.08296e-11	3.2e-12		0.00142	-9.60789e-12	1.22e-11		0.00142	1.79274e-11	4.22e-12		0.00142	-6.64e-12	5.61e-11		0.00142	-4.58e-12	1.6e-11		0.00142	-7.16445e-12	2.06e-12		0.00142	1.48827e-11	-6.05e-12		0.00142	0.0037788	0.0049241
0.00144	1.51989e-11	5.7e-12		0.00144	-9.60789e-12	2e-11		0.00144	1.79274e-11	4.22e-12		0.00144	-6.02e-12	5.46e-11		0.00144	-1.18e-11	2.47e-11		0.00144	-9.03703e-12	-2.31e-12		0.00144	5.20771e-12	-2.93e-12		0.00144	0.0037788	0.0044401
0.00146	1.76957e-11	8.19e-12		0.00146	-2.74177e-12	2.72e-11		0.00146	2.10483e-11	2.65e-12		0.00146	-7.89e-12	5e-11		0.00146	-1.55e-11	2.54e-11		0.00146	-6.54026e-12	-7.94e-12		0.00146	-3.53097e-12	-2.62e-12		0.00146	0.0050691	0.004053
0.00148	1.89441e-11	1.1e-11		0.00148	-2.74177e-12	3.22e-11		0.00148	2.16725e-11	1.09e-12		0.00148	-9.77e-12	3.76e-11		0.00148	-1.33e-11	2.29e-11		0.00148	-2.17092e-12	-1.04e-11		0.00148	-1.19576e-11	2.07e-12		0.00148	0.0053456	0.0034723
0.0015	1.45747e-11	1.19e-11		0.0015	-5.86274e-12	3.25e-11		0.0015	2.47935e-11	1.52e-13		0.0015	-6.02e-12	3.14e-11		0.0015	-9.26e-12	1.44e-11		0.0015	4.69519e-12	-1.36e-11		0.0015	-2.03841e-11	6.14e-12		0.0015	0.0065438	0.0031819
0.00152	1.2078e-11	1.26e-11		0.00152	-1.27288e-11	3.25e-11		0.00152	2.72903e-11	-2.66e-12		0.00152	-4.14e-12	2.36e-11		0.00152	-3.64e-12	6.33e-12		0.00152	1.28097e-11	-1.23e-11		0.00152	-2.56898e-11	9.27e-12		0.00152	0.0069125	0.0030851
0.00154	1.02054e-11	1.63e-11		0.00154	-1.83466e-11	2.91e-11		0.00154	3.10354e-11	-1.1e-12		0.00154	2.35e-13	9.69e-12		0.00154	7.3e-13	-4.9e-12		0.00154	1.65548e-11	-1.04e-11		0.00154	-2.9747e-11	1.02e-11		0.00154	0.007189	0.0038594
0.00156	7.70864e-12	1.72e-11		0.00156	-1.95949e-11	2.41e-11		0.00156	3.85257e-11	4.22e-12		0.00156	1.49e-12	9.69e-12		0.00156	1.98e-12	-1.4e-11		0.00156	1.59306e-11	-7e-12		0.00156	-2.41293e-11	8.64e-12		0.00156	0.0077419	0.005408
0.00158	7.70864e-12	2.01e-11		0.00158	-1.83466e-11	1.69e-11		0.00158	3.60289e-11	1.14e-11		0.00158	8.99e-12	6.59e-12		0.00158	3.54e-12	-2.02e-11		0.00158	1.78032e-11	-5.44e-12		0.00158	-1.72632e-11	6.14e-12		0.00158	0.0086636	0.006763
0.0016	1.08296e-11	2.1e-11		0.0016	-1.3353e-11	1.06e-11		0.0016	4.53918e-11	1.48e-11		0.0016	8.36e-12	1.43e-11		0.0016	7.6e-12	-2.43e-11		0.0016	2.09242e-11	-3.25e-12		0.0016	-1.6584e-12	8.24e-13		0.0016	0.0084793	0.0085051
0.00162	1.39506e-11	2.16e-11		0.00162	-1.3353e-11	4.37e-12		0.00162	4.78886e-11	1.64e-11		0.00162	1.09e-11	2.67e-11		0.00162	9.47e-12	-2.61e-11		0.00162	1.90516e-11	-3.88e-12		0.00162	1.30101e-11	-6.99e-12		0.00162	0.0076498	0.0092794
0.00164	1.76957e-11	2.35e-11		0.00164	-1.14805e-11	-2.5e-12		0.00164	4.72644e-11	1.3e-11		0.00164	2.74e-12	3.29e-11		0.00164	1.26e-11	-2.46e-11		0.00164	1.34339e-11	-3.88e-12		0.00164	2.5806e-11	-1.29e-11		0.00164	0.0065438	0.008118
0.00166	1.89441e-11	2.29e-11		0.00166	-1.52256e-11	-8.45e-12		0.00166	4.53918e-11	9.22e-12		0.00166	-2.89e-12	4.53e-11		0.00166	1.17e-11	-2.18e-11		0.00166	5.31938e-12	-4.38e-13		0.00166	3.61052e-11	-1.86e-11		0.00166	0.0054378	0.0056983
0.00168	1.89441e-11	2.19e-11		0.00168	-1.52256e-11	-1.13e-11		0.00168	4.2895e-11	7.97e-12		0.00168	-9.15e-12	4.84e-11		0.00168	6.97e-12	-1.89e-11		0.00168	-4.66769e-12	1.13e-12		0.00168	3.95382e-11	-1.98e-11		0.00168	0.003871	0.0038594
0.0017	1.76957e-11	2.01e-11		0.0017	-1.70982e-11	-1.22e-11		0.0017	4.10225e-11	3.9e-12		0.0017	-1.79e-11	4.38e-11		0.0017	-8.3e-13	-1.74e-11		0.0017	-1.27822e-11	3.31e-12		0.0017	3.48568e-11	-1.92e-11		0.0017	0.0030415	0.0035691
0.00172	2.14409e-11	1.54e-11		0.00172	-1.58498e-11	-1.06e-11		0.00172	3.85257e-11	4.22e-12		0.00172	-1.92e-11	3.45e-11		0.00172	-9.26e-12	-1.43e-11		0.00172	-2.02725e-11	3.63e-12		0.00172	2.67423e-11	-1.39e-11		0.00172	0.0025806	0.0033755
0.00174	2.01925e-11	8.19e-12		0.00174	-1.95949e-11	-9.07e-12		0.00174	3.72773e-11	4.22e-12		0.00174	-1.85e-11	2.98e-11		0.00174	-1.46e-11	-1.05e-11		0.00174	-2.40176e-11	2.06e-12		0.00174	1.30101e-11	-5.74e-12		0.00174	0.0030415	0.0056015
0.00176	1.70715e-11	5.38e-12		0.00176	-1.3353e-11	-3.44e-12		0.00176	2.66661e-11	5.16e-12		0.00176	-8.52e-12	2.36e-11		0.00176	-1.46e-11	-6.46e-12		0.00176	-2.40176e-11	8.13e-13		0.00176	2.14175e-13	8.24e-13		0.00176	0.0035023	0.0068598
0.00178	1.27022e-11	5.07e-12		0.00178	-1.21047e-11	-2.82e-12		0.00178	2.29209e-11	7.66e-12		0.00178	-3.91e-13	9.69e-12		0.00178	-9.26e-12	-2.41e-12		0.00178	-2.40176e-11	-2.63e-12		0.00178	-1.32059e-11	9.58e-12		0.00178	0.0042396	0.0073437
0.0018	7.08445e-12	6.95e-12		0.0018	-1.27288e-11	-9.41e-13		0.0018	2.10483e-11	6.41e-12		0.0018	3.99e-12	9.69e-12		0.0018	-1.14e-12	4.03e-13		0.0018	-2.58902e-11	-3.88e-12		0.0018	-2.41293e-11	1.46e-11		0.0018	0.0056221	0.0069565
0.00182	1.46673e-12	1.26e-11		0.00182	-3.99016e-12	-2.19e-12		0.00182	2.04242e-11	7.66e-12		0.00182	9.61e-12	1.95e-12		0.00182	4.18e-13	-2.22e-13		0.00182	-2.40176e-11	-2.31e-12		0.00182	-2.84986e-11	1.96e-11		0.00182	0.0067281	0.0056015
0.00184	-4.05854e-13	1.72e-11		0.00184	-2.74177e-12	-3.13e-12		0.00184	2.22967e-11	3.9e-12		0.00184	3.99e-12	3.99e-13		0.00184	7.3e-13	-8.46e-13		0.00184	-1.77757e-11	-1.06e-12		0.00184	-2.9747e-11	2.02e-11		0.00184	0.0068203	0.0038594
0.00186	-1.65423e-12	1.88e-11		0.00186	-2.45007e-13	-6.26e-12		0.00186	2.04242e-11	4.65e-13		0.00186	2.35e-13	-5.79e-12		0.00186	7.3e-13	-6.78e-12		0.00186	-1.15338e-11	-1.06e-12		0.00186	-2.72503e-11	1.86e-11		0.00186	0.0050691	0.0037626
0.00188	-4.05854e-13	2.16e-11		0.00188	-2.74177e-12	-7.19e-12		0.00188	1.60548e-11	1.4e-12		0.00188	-7.27e-12	-7.34e-12		0.00188	1.67e-12	-1.52e-11		0.00188	-5.29188e-12	-1.38e-12		0.00188	-1.976e-11	1.21e-11		0.00188	0.0030415	0.0032787
0.0019	2.09091e-12	1.91e-11		0.0019	-5.23854e-12	-8.76e-12		0.0019	1.6679e-11	7.78e-13		0.0019	-1.16e-11	8.14e-12		0.0019	4.16e-12	-2.08e-11		0.0019	-2.98345e-13	-7.51e-13		0.0019	-1.07092e-11	7.7e-12		0.0019	0.0013825	0.0039562
0.00192	3.9635e-12	1.97e-11		0.00192	-8.3595e-12	-9.07e-12		0.00192	1.10613e-11	3.59e-12		0.00192	-1.73e-11	8.14e-12		0.00192	5.72e-12	-2.71e-11		0.00192	7.19195e-12	-1.69e-12		0.00192	-2.28259e-12	8.24e-13		0.00192	0.0004608	0.0039562
0.00194	5.21187e-12	1.82e-11		0.00194	-1.21047e-11	-8.76e-12		0.00194	8.56451e-12	7.66e-12		0.00194	-1.54e-11	2.52e-11		0.00194	6.66e-12	-2.71e-11		0.00194	5.31938e-12	-2.94e-12		0.00194	4.89561e-12	-5.74e-12		0.00194	0.0006452	0.0038594
0.00196	3.9635e-12	1.72e-11		0.00196	-1.27288e-11	-9.38e-12		0.00196	6.69194e-12	7.66e-12		0.00196	-1.54e-11	1.74e-11		0.00196	4.79e-12	-2.39e-11		0.00196	4.69519e-12	-6.07e-12		0.00196	1.20738e-11	-1.23e-11		0.00196	0.0017512	0.0017301
0.00198	5.83607e-12	1.72e-11		0.00198	-1.27288e-11	-1.03e-11		0.00198	8.56451e-12	8.28e-12		0.00198	-1.73e-11	1.28e-11		0.00198	1.06e-13	-1.55e-11		0.00198	3.4468e-12	-6.38e-12		0.00198	1.5819e-11	-1.54e-11		0.00198	0.0036866	-0.000496
0.002	7.70864e-12	1.32e-11		0.002	-1.39772e-11	-1.16e-11		0.002	1.54306e-11	4.84e-12		0.002	-1.35e-11	-1.15e-12		0.002	-3.64e-12	-7.4e-12		0.002	3.4468e-12	-7.32e-12		0.002	2.14367e-11	-1.82e-11		0.002	0.004424	-0.002916
0.00202	7.08445e-12	1.01e-11		0.00202	-1.6474e-11	-1.03e-11		0.00202	1.3558e-11	3.28e-12		0.00202	-1.41e-11	3.99e-13		0.00202	-7.38e-12	4.03e-13		0.00202	5.94357e-12	-7.32e-12		0.00202	2.48697e-11	-1.89e-11		0.00202	0.0040553	-0.002625
0.00204	6.46027e-12	6.95e-12		0.00204	-1.77224e-11	-8.13e-12		0.00204	1.73032e-11	2.03e-12		0.00204	-1.6e-11	-1.2e-11		0.00204	-8.63e-12	4.15e-12		0.00204	1.15613e-11	-8.88e-12		0.00204	2.54939e-11	-1.61e-11		0.00204	0.0024885	-0.001367
0.00206	5.21187e-12	3.51e-12		0.00206	-1.46014e-11	-4.38e-12		0.00206	1.73032e-11	1.52e-13		0.00206	-1.66e-11	-5.79e-12		0.00206	-3.64e-12	3.21e-12		0.00206	1.65548e-11	-7e-12		0.00206	2.73665e-11	-1.48e-11		0.00206	0.0011982	0.0004719
0.00208	3.3393e-12	3.82e-12		0.00208	-9.60789e-12	1.87e-12		0.00208	1.54306e-11	-1.6e-13		0.00208	-1.41e-11	-8.89e-12		0.00208	-2.06e-13	-5.22e-12		0.00208	1.65548e-11	-6.07e-12		0.00208	2.54939e-11	-1.17e-11		0.00208	-0.000829	0.0028915
0.0021	3.3393e-12	3.2e-12		0.0021	-8.3595e-12	8.13e-12		0.0021	1.54306e-11	-4.73e-13		0.0021	-1.66e-11	1.95e-12		0.0021	6.35e-12	-1.8e-11		0.0021	1.65548e-11	-3.25e-12		0.0021	2.01883e-11	-7.31e-12		0.0021	-0.00129	0.0044401
0.00212	8.42536e-13	3.2e-12		0.00212	1.00338e-12	1.44e-11		0.00212	1.41822e-11	2.34e-12		0.00212	-1.54e-11	3.5e-12		0.00212	1.32e-11	-3.17e-11		0.00212	1.46823e-11	-3.25e-12		0.00212	9.26495e-12	-3.24e-12		0.00212	-0.001567	0.0061823
0.00214	3.3393e-12	2.58e-12		0.00214	-2.45007e-13	2e-11		0.00214	1.41822e-11	3.28e-12		0.00214	-1.66e-11	8.14e-12		0.00214	1.95e-11	-4.36e-11		0.00214	1.03129e-11	-1.25e-13		0.00214	-9.79206e-14	1.45e-12		0.00214	0	0.0065694
0.00216	2.09091e-12	7.03e-13		0.00216	3.79181e-13	2.41e-11		0.00216	1.29339e-11	4.84e-12		0.00216	-1.29e-11	6.59e-12		0.00216	2.04e-11	-5.02e-11		0.00216	5.31938e-12	-3.56e-12		0.00216	-7.90032e-12	6.14e-12		0.00216	0.0031336	0.0063758
0.00218	2.18341e-13	4.45e-12		0.00218	3.79181e-13	2.22e-11		0.00218	1.48064e-11	2.03e-12		0.00218	-8.52e-12	3.5e-12		0.00218	1.98e-11	-5.02e-11		0.00218	2.19842e-12	-5.75e-12		0.00218	-1.0085e-11	1.27e-11		0.00218	0.0058986	0.0056983
0.0022	-1.65423e-12	6.32e-12		0.0022	-4.61435e-12	1.88e-11		0.0022	1.60548e-11	3.28e-12		0.0022	2.74e-12	1.12e-11		0.0022	1.82e-11	-4.08e-11		0.0022	-4.66769e-12	-6.69e-12		0.0022	-5.71565e-12	1.65e-11		0.0022	0.0081106	0.0056015
0.00222	-1.03004e-12	1.32e-11		0.00222	-2.74177e-12	1.41e-11		0.00222	1.91758e-11	-4.73e-13		0.00222	7.74e-12	6.59e-12		0.00222	1.54e-11	-2.39e-11		0.00222	-6.54026e-12	-5.44e-12		0.00222	1.15046e-12	2.43e-11		0.00222	0.0078341	0.0056015
0.00224	1.46673e-12	1.88e-11		0.00224	-4.61435e-12	1.09e-11		0.00224	1.91758e-11	-2.35e-12		0.00224	1.09e-11	-5.79e-12		0.00224	1.17e-11	-4.59e-12		0.00224	-9.03703e-12	-2.63e-12		0.00224	8.64076e-12	2.65e-11		0.00224	0.0060829	0.0043433
0.00226	3.3393e-12	2.29e-11		0.00226	-7.11112e-12	9.06e-12		0.00226	2.16725e-11	-3.91e-12		0.00226	1.09e-11	1.43e-11		0.00226	7.28e-12	1.32e-11		0.00226	-5.29188e-12	-1.25e-13		0.00226	1.64432e-11	2.9e-11		0.00226	0.0023963	0.0036658
0.00228	5.21187e-12	2.75e-11		0.00228	-6.48692e-12	3.75e-12		0.00228	2.47935e-11	-5.48e-12		0.00228	4.61e-12	1.95e-12		0.00228	1.98e-12	2.82e-11		0.00228	-5.91607e-12	-1.38e-12		0.00228	1.98762e-11	2.77e-11		0.00228	-0.001106	0.002214
0.0023	5.83607e-12	2.88e-11		0.0023	-5.23854e-12	-1.25e-12		0.0023	2.54177e-11	-5.48e-12		0.0023	2.35e-13	8.14e-12		0.0023	-2.7e-12	3.57e-11		0.0023	-5.91607e-12	-3.56e-12		0.0023	1.98762e-11	2.3e-11		0.0023	-0.00424	0.0007623
0.00232	7.70864e-12	2.91e-11		0.00232	-6.48692e-12	-6.26e-12		0.00232	2.72903e-11	-4.23e-12		0.00232	-8.52e-12	3.5e-12		0.00232	-2.7e-12	3.54e-11		0.00232	-7.16445e-12	-8.88e-12		0.00232	2.01883e-11	1.71e-11		0.00232	-0.004793	0.0012462
0.00234	7.08445e-12	2.63e-11		0.00234	-5.86274e-12	-8.76e-12		0.00234	2.85386e-11	-4.54e-12		0.00234	-1.23e-11	5.04e-12		0.00234	-1.45e-12	3.16e-11		0.00234	-5.91607e-12	-1.29e-11		0.00234	2.26851e-11	1.11e-11		0.00234	-0.004424	0.0016333
0.00236	9.58121e-12	2.66e-11		0.00236	-5.86274e-12	-5.32e-12		0.00236	2.47935e-11	-3.29e-12		0.00236	-1.23e-11	5.04e-12		0.00236	3.85e-12	1.88e-11		0.00236	-1.15338e-11	-1.61e-11		0.00236	2.20609e-11	4.26e-12		0.00236	-0.002673	0.0026012
0.00238	8.95703e-12	2.54e-11		0.00238	-1.08563e-11	2.5e-12		0.00238	2.22967e-11	-4.85e-12		0.00238	-9.77e-12	3.5e-12		0.00238	6.04e-12	6.33e-12		0.00238	-1.2158e-11	-1.7e-11		0.00238	1.80036e-11	-2.62e-12		0.00238	-0.000737	0.0020205
0.0024	3.3393e-12	2.47e-11		0.0024	-1.14805e-11	1.16e-11		0.0024	2.35451e-11	-4.23e-12		0.0024	-1.16e-11	3.5e-12		0.0024	8.84e-12	-5.53e-12		0.0024	-7.16445e-12	-1.45e-11		0.0024	1.08254e-11	-1.01e-11		0.0024	0.0008295	0.0003751
0.00242	2.71511e-12	2.5e-11		0.00242	-1.3353e-11	2.38e-11		0.00242	2.41693e-11	-5.16e-12		0.00242	-1.35e-11	5.04e-12		0.00242	8.53e-12	-1.49e-11		0.00242	-4.66769e-12	-8.25e-12		0.00242	5.26271e-13	-1.61e-11		0.00242	0.0007373	-1.2e-05
0.00244	2.18341e-13	2.57e-11		0.00244	-1.02321e-11	2.94e-11		0.00244	1.85516e-11	-4.23e-12		0.00244	-1.66e-11	5.04e-12		0.00244	9.47e-12	-2.36e-11		0.00244	-3.4193e-12	-5.44e-12		0.00244	-1.25818e-11	-1.79e-11		0.00244	-9.22e-05	-0.001851
0.00246	-1.65423e-12	2.47e-11		0.00246	-1.14805e-11	3e-11		0.00246	1.6679e-11	-2.66e-12		0.00246	-2.1e-11	-5.79e-12		0.00246	8.53e-12	-2.46e-11		0.00246	-2.79511e-12	-3.56e-12		0.00246	-2.35051e-11	-1.89e-11		0.00246	-0.001014	-0.002722
0.00248	-4.05854e-13	1.97e-11		0.00248	-8.3595e-12	2.59e-11		0.00248	1.3558e-11	2.03e-12		0.00248	-2.23e-11	-1.04e-11		0.00248	7.6e-12	-2.39e-11		0.00248	-9.66122e-12	-5.44e-12		0.00248	-3.06833e-11	-1.82e-11		0.00248	-0.002765	-0.002432
0.0025	-4.77519e-12	1.32e-11		0.0025	-1.49339e-12	1.66e-11		0.0025	1.60548e-11	5.16e-12		0.0025	-2.29e-11	-5.79e-12		0.0025	5.1e-12	-2.05e-11		0.0025	-8.41284e-12	-8.57e-12		0.0025	-3.22438e-11	-1.29e-11		0.0025	-0.004885	-0.000302
0.00252	-4.151e-12	8.19e-12		0.00252	7.24529e-12	5.62e-12		0.00252	1.16855e-11	7.97e-12		0.00252	-1.98e-11	-1.15e-12		0.00252	3.54e-12	-1.36e-11		0.00252	-8.41284e-12	-1.04e-11		0.00252	-3.06833e-11	-1.29e-11		0.00252	-0.005806	0.0019237
0.00254	-7.27196e-12	2.26e-12		0.00254	1.34872e-11	-4.69e-12		0.00254	1.29339e-11	1.2e-11		0.00254	-1.66e-11	1.95e-12		0.00254	1.98e-12	-8.96e-12		0.00254	-4.66769e-12	-9.19e-12		0.00254	-2.56898e-11	-1.11e-11		0.00254	-0.005714	0.0034723
0.00256	-5.39939e-12	1.33e-12		0.00256	1.41114e-11	-1.22e-11		0.00256	1.29339e-11	1.14e-11		0.00256	-2.1e-11	8.14e-12		0.00256	3.54e-12	-4.59e-12		0.00256	-2.98345e-13	-1.08e-11		0.00256	-1.63269e-11	-1.26e-11		0.00256	-0.003687	0.0046337
0.00258	-4.151e-12	3.91e-13		0.00258	1.09904e-11	-1.31e-11		0.00258	1.91758e-11	1.11e-11		0.00258	-1.79e-11	9.69e-12		0.00258	1.07e-11	-2.09e-12		0.00258	9.06453e-12	-9.82e-12		0.00258	-8.21241e-12	-1.17e-11		0.00258	-0.001935	0.0047305
0.0026	-4.77519e-12	4.76e-12		0.0026	5.99691e-12	-1.38e-11		0.0026	1.91758e-11	7.66e-12		0.0026	-2.29e-11	1.28e-11		0.0026	1.82e-11	-3.03e-12		0.0026	1.65548e-11	-1.26e-11		0.0026	-1.6584e-12	-1.2e-11		0.0026	-0.000184	0.0041498
0.00262	-4.05854e-13	6.32e-12		0.00262	3.79181e-13	-9.38e-12		0.00262	1.91758e-11	3.9e-12		0.00262	-2.1e-11	2.05e-11		0.00262	2.35e-11	-3.03e-12		0.00262	2.15484e-11	-1.86e-11		0.00262	3.95932e-12	-1.26e-11		0.00262	0.001106	0.0029883
0.00264	-4.05854e-13	8.82e-12		0.00264	-3.99016e-12	-3.44e-12		0.00264	2.72903e-11	2.34e-12		0.00264	-1.98e-11	2.21e-11		0.00264	2.88e-11	9.04e-14		0.00264	2.21726e-11	-2.04e-11		0.00264	8.01657e-12	-1.36e-11		0.00264	0.002212	0.0025044
0.00266	-4.05854e-13	7.88e-12		0.00266	-3.99016e-12	2.5e-12		0.00266	2.85386e-11	-1.6e-13		0.00266	-1.66e-11	2.98e-11		0.00266	2.63e-11	4.03e-13		0.00266	2.27967e-11	-2.08e-11		0.00266	1.20738e-11	-9.49e-12		0.00266	0.0024885	0.002214
0.00268	3.3393e-12	8.51e-12		0.00268	-5.86274e-12	8.13e-12		0.00268	2.47935e-11	1.4e-12		0.00268	-1.04e-11	2.67e-11		0.00268	1.91e-11	2.28e-12		0.00268	1.96758e-11	-1.67e-11		0.00268	1.42585e-11	-7.62e-12		0.00268	0.0021198	0.0025044
0.0027	3.3393e-12	9.13e-12		0.0027	-8.69203e-13	1.25e-11		0.0027	2.66661e-11	5.47e-12		0.0027	-1.1e-11	3.14e-11		0.0027	7.28e-12	3.21e-12		0.0027	1.46823e-11	-1.04e-11		0.0027	1.98762e-11	-3.87e-12		0.0027	0.0018433	0.0027948
0.00272	6.46027e-12	1.23e-11		0.00272	4.74853e-12	1.63e-11		0.00272	2.60419e-11	1.11e-11		0.00272	-3.52e-12	2.67e-11		0.00272	-5.51e-12	5.08e-12		0.00272	5.94357e-12	-3.88e-12		0.00272	2.14367e-11	-1.05e-12		0.00272	0.0008295	0.0024076
0.00274	2.71511e-12	1.85e-11		0.00274	7.24529e-12	1.59e-11		0.00274	2.16725e-11	1.23e-11		0.00274	8.6e-13	2.05e-11		0.00274	-1.24e-11	4.77e-12		0.00274	-5.29188e-12	-1.38e-12		0.00274	2.20609e-11	5.11e-13		0.00274	0	0.0021173
0.00276	8.42536e-13	2.01e-11		0.00276	6.6211e-12	1.41e-11		0.00276	1.91758e-11	1.3e-11		0.00276	1.49e-12	1.43e-11		0.00276	-1.49e-11	5.08e-12		0.00276	-1.40306e-11	-1.06e-12		0.00276	2.20609e-11	1.99e-13		0.00276	0	0.0005687
0.00278	-4.151e-12	2.35e-11		0.00278	6.6211e-12	1e-11		0.00278	1.6679e-11	1.14e-11		0.00278	6.49e-12	1.59e-11		0.00278	-1.05e-11	1.96e-12		0.00278	-1.15338e-11	-5.13e-12		0.00278	1.70673e-11	2.7e-12		0.00278	-0.000461	-0.000399
0.0028	-2.27843e-12	2.47e-11		0.0028	4.74853e-12	4.06e-12		0.0028	1.23097e-11	1.33e-11		0.0028	6.49e-12	1.43e-11		0.0028	-3.02e-12	-1.16e-12		0.0028	-1.27822e-11	-1.04e-11		0.0028	1.51948e-11	6.76e-12		0.0028	-0.000737	-0.001948
0.00282	-6.64776e-12	1.85e-11		0.00282	-8.69203e-13	6.22e-13		0.00282	1.60548e-11	1.48e-11		0.00282	5.24e-12	2.36e-11		0.00282	6.66e-12	-3.03e-12		0.00282	-1.34064e-11	-1.11e-11		0.00282	8.01657e-12	9.27e-12		0.00282	-0.00129	-0.002432
0.00284	-6.02357e-12	1.35e-11		0.00284	-2.74177e-12	-2.5e-12		0.00284	1.73032e-11	1.89e-11		0.00284	5.86e-12	2.67e-11		0.00284	1.63e-11	-7.09e-12		0.00284	-1.34064e-11	-7.32e-12		0.00284	4.89561e-12	1.43e-11		0.00284	-0.002028	-0.001657
0.00286	-7.89615e-12	5.07e-12		0.00286	-5.86274e-12	-5.32e-12		0.00286	1.48064e-11	1.99e-11		0.00286	2.11e-12	3.14e-11		0.00286	2.48e-11	-1.27e-11		0.00286	-1.2158e-11	-2.31e-12		0.00286	3.33513e-12	2.02e-11		0.00286	-0.001935	0.0010526
0.00288	-5.39939e-12	-1.79e-12		0.00288	-5.23854e-12	-4.38e-12		0.00288	1.29339e-11	1.73e-11		0.00288	3.99e-12	2.67e-11		0.00288	2.6e-11	-1.71e-11		0.00288	-9.66122e-12	1.75e-12		0.00288	2.14175e-13	2.43e-11		0.00288	-0.001935	0.0029883
0.0029	-2.90262e-12	-4.29e-12		0.0029	-4.61435e-12	-2.19e-12		0.0029	1.16855e-11	9.53e-12		0.0029	7.11e-12	2.83e-11		0.0029	2.32e-11	-2.24e-11		0.0029	-5.29188e-12	2.38e-12		0.0029	4.58352e-12	2.96e-11		0.0029	-0.002304	0.0037626
0.00292	-4.05854e-13	-5.54e-12		0.00292	-4.61435e-12	-1.88e-12		0.00292	1.41822e-11	2.34e-12		0.00292	9.61e-12	3.91e-11		0.00292	1.73e-11	-2.77e-11		0.00292	1.57423e-12	3.31e-12		0.00292	2.71094e-12	2.83e-11		0.00292	-0.001843	0.0038594
0.00294	-1.03004e-12	-3.67e-12		0.00294	3.79181e-13	-3.13e-12		0.00294	1.16855e-11	-7.35e-12		0.00294	1.09e-11	3.45e-11		0.00294	7.6e-12	-3.52e-11		0.00294	1.53064e-11	8.13e-13		0.00294	2.39885e-12	2.62e-11		0.00294	-0.002212	0.0035691
0.00296	2.18341e-13	7.92e-14		0.00296	4.12433e-12	-5.32e-12		0.00296	1.60548e-11	-1.3e-11		0.00296	4.61e-12	3.14e-11		0.00296	-1.77e-12	-3.67e-11		0.00296	2.21726e-11	-1.06e-12		0.00296	2.14175e-13	2.24e-11		0.00296	-0.001659	0.0019237
0.00298	-1.03004e-12	2.26e-12		0.00298	3.50014e-12	-8.45e-12		0.00298	1.85516e-11	-1.45e-11		0.00298	2.11e-12	3.29e-11		0.00298	-7.38e-12	-3.64e-11		0.00298	2.21726e-11	-4.5e-12		0.00298	-2.59469e-12	1.8e-11		0.00298	-0.001567	8.477e-05
0.003	8.42536e-13	7.26e-12		0.003	2.25176e-12	-1.09e-11		0.003	2.29209e-11	-1.36e-11		0.003	-1.64e-12	2.05e-11		0.003	-1.11e-11	-3.02e-11		0.003	2.46693e-11	-7e-12		0.003	-3.84307e-12	1.15e-11		0.003	-0.001659	-0.001657
0.00302	5.21187e-12	1.26e-11		0.00302	1.62756e-12	-1.13e-11		0.00302	2.22967e-11	-5.79e-12		0.00302	-2.89e-12	1.28e-11		0.00302	-1.43e-11	-2.43e-11		0.00302	2.90387e-11	-7.32e-12		0.00302	-6.02774e-12	7.7e-12		0.00302	-0.001198	-0.001561
0.00304	9.58121e-12	1.66e-11		0.00304	4.12433e-12	-1.13e-11		0.00304	2.54177e-11	-1.6e-13		0.00304	4.61e-12	3.99e-13		0.00304	-1.33e-11	-1.71e-11		0.00304	2.40451e-11	-1.08e-11		0.00304	-3.53097e-12	2.7e-12		0.00304	-0.001382	8.477e-05
0.00306	1.39506e-11	2.16e-11		0.00306	5.99691e-12	-9.7e-12		0.00306	2.60419e-11	3.9e-12		0.00306	3.99e-12	-4.25e-12		0.00306	-1.21e-11	-9.27e-12		0.00306	2.34209e-11	-1.23e-11		0.00306	-3.84307e-12	-1.99e-12		0.00306	-0.002212	0.0018269
0.00308	1.33264e-11	2.57e-11		0.00308	2.25176e-12	-5.63e-12		0.00308	2.85386e-11	6.41e-12		0.00308	4.61e-12	-7.34e-12		0.00308	-6.14e-12	-4.59e-12		0.00308	1.65548e-11	-1.29e-11		0.00308	-1.03421e-12	-5.43e-12		0.00308	-0.001659	0.0032787
0.0031	1.27022e-11	2.82e-11		0.0031	8.49368e-12	-6.57e-12		0.0031	3.04112e-11	6.41e-12		0.0031	3.36e-12	-1.2e-11		0.0031	1.04e-12	-2.41e-12		0.0031	1.34339e-11	-1.14e-11		0.0031	2.14175e-13	-7.31e-12		0.0031	0	0.0050208
0.00312	8.33284e-12	2.63e-11		0.00312	9.11786e-12	-5.32e-12		0.00312	3.41564e-11	4.53e-12		0.00312	5.86e-12	-4.25e-12		0.00312	6.35e-12	-1.47e-12		0.00312	3.4468e-12	-9.19e-12		0.00312	8.38367e-13	-7.31e-12		0.00312	0.001106	0.0056015
0.00314	6.46027e-12	2.16e-11		0.00314	1.09904e-11	-8.13e-12		0.00314	3.47806e-11	7.78e-13		0.00314	5.24e-12	3.5e-12		0.00314	1.13e-11	-7.4e-12		0.00314	-2.98345e-13	-4.82e-12		0.00314	2.08675e-12	-8.87e-12		0.00314	0.0023963	0.0056983
0.00316	7.08445e-12	1.76e-11		0.00316	1.47356e-11	-8.13e-12		0.00316	3.72773e-11	-3.91e-12		0.00316	5.24e-12	2.21e-11		0.00316	1.13e-11	-1.18e-11		0.00316	-9.22537e-13	-2e-12		0.00316	1.46256e-12	-6.99e-12		0.00316	0.0032258	0.0048273
0.00318	3.3393e-12	1.13e-11		0.00318	1.66082e-11	-6.26e-12		0.00318	4.10225e-11	-6.73e-12		0.00318	5.86e-12	2.98e-11		0.00318	9.47e-12	-1.55e-11		0.00318	1.57423e-12	-1.06e-12		0.00318	1.15046e-12	-6.99e-12		0.00318	0.0026728	0.0038594
0.0032	8.33284e-12	6.32e-12		0.0032	2.16017e-11	-5.63e-12		0.0032	4.22709e-11	-8.6e-12		0.0032	3.99e-12	3.45e-11		0.0032	9.78e-12	-1.46e-11		0.0032	9.06453e-12	-2.94e-12		0.0032	3.64723e-12	-4.49e-12		0.0032	0.0024885	0.0024076
0.00322	1.14538e-11	1.95e-12		0.00322	2.03533e-11	-6.29e-13		0.00322	4.41434e-11	-9.54e-12		0.00322	2.74e-12	3.6e-11		0.00322	1.35e-11	-1.02e-11		0.00322	1.53064e-11	-4.19e-12		0.00322	8.64076e-12	-5.74e-12		0.00322	0.0031336	0.0024076
0.00324	1.39506e-11	-5.45e-13		0.00324	2.03533e-11	2.81e-12		0.00324	4.10225e-11	-6.73e-12		0.00324	1.49e-12	3.14e-11		0.00324	1.79e-11	-3.65e-12		0.00324	1.78032e-11	-7.63e-12		0.00324	9.57705e-12	-2.62e-12		0.00324	0.0039631	0.0026012
0.00326	1.27022e-11	-3.67e-12		0.00326	2.03533e-11	3.75e-12		0.00326	3.91499e-11	1.52e-13		0.00326	-2.27e-12	1.43e-11		0.00326	2.16e-11	5.71e-12		0.00326	1.7179e-11	-1.2e-11		0.00326	1.33222e-11	-7.39e-13		0.00326	0.0054378	0.0029883
0.00328	1.33264e-11	-6.79e-12		0.00328	1.41114e-11	6.88e-12		0.00328	3.35322e-11	8.59e-12		0.00328	2.35e-13	1.28e-11		0.00328	2.44e-11	1.54e-11		0.00328	1.46823e-11	-1.42e-11		0.00328	1.48827e-11	3.01e-12		0.00328	0.0062673	0.0031819
0.0033	8.95703e-12	-6.47e-12		0.0033	1.16146e-11	1.06e-11		0.0033	2.72903e-11	1.58e-11		0.0033	-3.91e-13	1.12e-11		0.0033	2.35e-11	2.19e-11		0.0033	1.34339e-11	-1.42e-11		0.0033	1.30101e-11	5.83e-12		0.0033	0.00553	0.0039562
0.00332	8.42536e-13	-6.47e-12		0.00332	2.87595e-12	1.16e-11		0.00332	1.79274e-11	1.95e-11		0.00332	8.99e-12	2.05e-11		0.00332	1.42e-11	2.38e-11		0.00332	8.44034e-12	-1.08e-11		0.00332	1.11375e-11	1.02e-11		0.00332	0.002765	0.0047305
0.00334	-2.27843e-12	-1.48e-12		0.00334	-8.69203e-13	1.44e-11		0.00334	1.48064e-11	1.99e-11		0.00334	4.61e-12	2.67e-11		0.00334	4.18e-13	2.32e-11		0.00334	3.4468e-12	-9.51e-12		0.00334	5.20771e-12	1.3e-11		0.00334	-0.000461	0.0050208
0.00336	-4.77519e-12	4.45e-12		0.00336	-1.49339e-12	1.25e-11		0.00336	1.60548e-11	1.58e-11		0.00336	7.11e-12	2.83e-11		0.00336	-1.39e-11	1.82e-11		0.00336	-4.0435e-12	-7.63e-12		0.00336	-2.90678e-12	1.52e-11		0.00336	-0.002673	0.004053
0.00338	-4.151e-12	1.16e-11		0.00338	3.50014e-12	6.25e-12		0.00338	1.91758e-11	7.03e-12		0.00338	3.99e-12	3.14e-11		0.00338	-2.42e-11	9.14e-12		0.00338	-1.09096e-11	-7.32e-12		0.00338	-1.07092e-11	1.68e-11		0.00338	-0.003687	0.0034723
0.0034	-3.5268e-12	1.72e-11		0.0034	-1.49339e-12	-2.19e-12		0.0034	2.04242e-11	4.22e-12		0.0034	-2.27e-12	3.14e-11		0.0034	-2.8e-11	4.03e-13		0.0034	-2.21451e-11	-2.94e-12		0.0034	-1.53906e-11	1.83e-11		0.0034	-0.001659	0.0026012
0.00342	1.46673e-12	2.22e-11		0.00342	3.50014e-12	-1.16e-11		0.00342	2.35451e-11	1.72e-12		0.00342	-1.64e-12	3.6e-11		0.00342	-2.36e-11	-7.4e-12		0.00342	-2.90112e-11	-3.88e-12		0.00342	-1.78874e-11	1.9e-11		0.00342	0.001106	0.0027948
0.00344	2.71511e-12	2.35e-11		0.00344	-1.49339e-12	-1.78e-11		0.00344	2.66661e-11	2.03e-12		0.00344	-1.64e-12	3.45e-11		0.00344	-1.55e-11	-1.86e-11		0.00344	-2.90112e-11	-3.88e-12		0.00344	-1.976e-11	1.86e-11		0.00344	0.0037788	0.0035691
0.00346	7.08445e-12	2.38e-11		0.00346	2.25176e-12	-2e-11		0.00346	2.29209e-11	4.84e-12		0.00346	1.49e-12	3.76e-11		0.00346	-3.64e-12	-2.92e-11		0.00346	-2.5266e-11	-4.19e-12		0.00346	-1.78874e-11	1.61e-11		0.00346	0.004977	0.0039562
0.00348	7.08445e-12	3.22e-11		0.00348	-2.45007e-13	-2.13e-11		0.00348	1.6679e-11	5.78e-12		0.00348	5.86e-12	3.45e-11		0.00348	5.72e-12	-3.67e-11		0.00348	-2.08967e-11	-1.69e-12		0.00348	-1.38301e-11	1.46e-11		0.00348	0.0052535	0.0042466
0.0035	6.46027e-12	3.5e-11		0.0035	1.62756e-12	-1.91e-11		0.0035	1.29339e-11	7.34e-12		0.0035	1.02e-11	3.29e-11		0.0035	1.32e-11	-4.36e-11		0.0035	-1.46548e-11	5e-13		0.0035	-1.13334e-11	9.27e-12		0.0035	0.004424	0.0046337
0.00352	8.95703e-12	3.66e-11		0.00352	1.62756e-12	-1.63e-11		0.00352	9.1887e-12	5.78e-12		0.00352	1.15e-11	3.76e-11		0.00352	1.73e-11	-4.02e-11		0.00352	-1.15338e-11	-4.38e-13		0.00352	-5.40355e-12	5.51e-12		0.00352	0.0031336	0.0030851
0.00354	7.08445e-12	3.44e-11		0.00354	4.12433e-12	-1.22e-11		0.00354	7.94032e-12	3.59e-12		0.00354	6.49e-12	2.83e-11		0.00354	1.85e-11	-3.39e-11		0.00354	-1.71515e-11	-3.56e-12		0.00354	4.58352e-12	1.76e-12		0.00354	0.0017512	0.002698
0.00356	8.95703e-12	3.07e-11		0.00356	4.74853e-12	-8.45e-12		0.00356	4.81936e-12	4.84e-12		0.00356	-1.02e-12	3.14e-11		0.00356	1.63e-11	-2.05e-11		0.00356	-1.65273e-11	-7e-12		0.00356	1.23859e-11	-2.93e-12		0.00356	0.0013825	0.0011494
0.00358	1.02054e-11	2.47e-11		0.00358	4.74853e-12	-2.19e-12		0.00358	7.94032e-12	6.09e-12		0.00358	-7.89e-12	2.67e-11		0.00358	1.23e-11	-9.58e-12		0.00358	-2.02725e-11	-1.26e-11		0.00358	2.2373e-11	-7.31e-12		0.00358	0.0014747	0.0006655
0.0036	6.46027e-12	2.01e-11		0.0036	4.74853e-12	3.44e-12		0.0036	8.56451e-12	5.16e-12		0.0036	-8.52e-12	2.67e-11		0.0036	8.22e-12	1.96e-12		0.0036	-1.96483e-11	-1.54e-11		0.0036	2.42456e-11	-8.24e-12		0.0036	0.0010138	-0.000109
0.00362	3.3393e-12	1.66e-11		0.00362	9.11786e-12	6.88e-12		0.00362	1.73032e-11	1.72e-12		0.00362	-3.52e-12	2.67e-11		0.00362	2.91e-12	9.14e-12		0.00362	-2.08967e-11	-1.61e-11		0.00362	2.39335e-11	-1.04e-11		0.00362	0.0003687	-0.000593
0.00364	2.18341e-13	1.47e-11		0.00364	1.16146e-11	8.75e-12		0.00364	1.6679e-11	-1.1e-12		0.00364	-2.27e-12	3.45e-11		0.00364	-2.06e-13	1.44e-11		0.00364	-1.96483e-11	-1.2e-11		0.00364	2.01883e-11	-1.14e-11		0.00364	0.0002765	-0.00127
0.00366	-2.90262e-12	1.51e-11		0.00366	1.91049e-11	8.13e-12		0.00366	1.98e-11	-4.85e-12		0.00366	2.74e-12	2.36e-11		0.00366	-5.2e-12	1.88e-11		0.00366	-1.71515e-11	-9.19e-12		0.00366	1.17617e-11	-1.11e-11		0.00366	-0.001014	-0.001173
0.00368	-2.90262e-12	1.35e-11		0.00368	2.47227e-11	6.56e-12		0.00368	1.6679e-11	-5.48e-12		0.00368	7.11e-12	2.83e-11		0.00368	-8.32e-12	2.07e-11		0.00368	-1.2158e-11	-5.75e-12		0.00368	1.46256e-12	-1.01e-11		0.00368	-0.002028	-0.00098
0.0037	-2.90262e-12	1.07e-11		0.0037	2.5971e-11	5.94e-12		0.0037	1.85516e-11	-3.6e-12		0.0037	3.36e-12	3.29e-11		0.0037	-1.18e-11	1.91e-11		0.0037	-5.29188e-12	-4.5e-12		0.0037	-8.52451e-12	-9.18e-12		0.0037	-0.003041	0.0016333
0.00372	1.46673e-12	6.63e-12		0.00372	3.15888e-11	5.94e-12		0.00372	1.98e-11	-3.6e-12		0.00372	3.36e-12	2.83e-11		0.00372	-1.46e-11	1.69e-11		0.00372	-1.54673e-12	-5.75e-12		0.00372	-1.57027e-11	-9.18e-12		0.00372	-0.003687	0.0047305
0.00374	7.08445e-12	7.26e-12		0.00374	2.84678e-11	5e-12		0.00374	1.91758e-11	-4.23e-12		0.00374	-3.91e-13	2.36e-11		0.00374	-1.74e-11	1.57e-11		0.00374	6.56776e-12	-7.94e-12		0.00374	-1.63269e-11	-7.31e-12		0.00374	-0.004977	0.007634
0.00376	1.02054e-11	4.45e-12		0.00376	3.2213e-11	2.5e-12		0.00376	1.73032e-11	-7.35e-12		0.00376	-4.14e-12	2.36e-11		0.00376	-1.99e-11	1.38e-11		0.00376	1.03129e-11	-6.69e-12		0.00376	-1.22697e-11	-1.07e-11		0.00376	-0.005714	0.0086987
0.00378	8.33284e-12	6.32e-12		0.00378	2.97162e-11	-3.76e-12		0.00378	2.35451e-11	-1.17e-11		0.00378	-3.52e-12	2.21e-11		0.00378	-1.99e-11	1.01e-11		0.00378	1.21855e-11	-6.07e-12		0.00378	-3.84307e-12	-9.18e-12		0.00378	-0.005069	0.0079244
0.0038	9.58121e-12	6.01e-12		0.0038	3.28371e-11	-7.82e-12		0.0038	2.60419e-11	-1.74e-11		0.0038	-3.52e-12	2.83e-11		0.0038	-1.83e-11	8.52e-12		0.0038	1.57423e-12	-6.69e-12		0.0038	3.33513e-12	-9.18e-12		0.0038	-0.00341	0.0049241
0.00382	3.9635e-12	5.7e-12		0.00382	2.9092e-11	-1.75e-11		0.00382	2.66661e-11	-2.14e-11		0.00382	3.99e-12	2.98e-11		0.00382	-1.27e-11	2.28e-12		0.00382	-6.54026e-12	-7.63e-12		0.00382	1.08254e-11	-1.14e-11		0.00382	-0.001014	0.0012462
0.00384	7.70864e-12	6.63e-12		0.00384	2.65952e-11	-2.41e-11		0.00384	2.22967e-11	-2.27e-11		0.00384	5.24e-12	2.52e-11		0.00384	-3.33e-12	-4.9e-12		0.00384	-1.15338e-11	-1.08e-11		0.00384	1.2698e-11	-1.04e-11		0.00384	0.001659	-0.001173
0.00386	7.70864e-12	7.26e-12		0.00386	2.53468e-11	-2.5e-11		0.00386	1.98e-11	-2.08e-11		0.00386	5.24e-12	2.98e-11		0.00386	8.84e-12	-1.11e-11		0.00386	-1.52789e-11	-1.29e-11		0.00386	1.30101e-11	-9.49e-12		0.00386	0.0037788	-0.003593
0.00388	5.83607e-12	4.45e-12		0.00388	2.34743e-11	-2.38e-11		0.00388	1.73032e-11	-1.67e-11		0.00388	8.36e-12	2.52e-11		0.00388	1.88e-11	-1.46e-11		0.00388	-1.90241e-11	-1.64e-11		0.00388	7.39238e-12	-6.37e-12		0.00388	0.0042396	-0.004561
0.0039	2.09091e-12	6.63e-12		0.0039	2.09775e-11	-1.88e-11		0.0039	1.3558e-11	-1.2e-11		0.0039	1.49e-12	2.52e-11		0.0039	2.35e-11	-1.4e-11		0.0039	-1.46548e-11	-1.51e-11		0.0039	2.71094e-12	-1.05e-12		0.0039	0.0043318	-0.004271
0.00392	3.3393e-12	5.07e-12		0.00392	1.91049e-11	-1.56e-11		0.00392	9.1887e-12	-1.14e-11		0.00392	-2.27e-12	2.36e-11		0.00392	2.13e-11	-1.02e-11		0.00392	-1.65273e-11	-1.45e-11		0.00392	-1.6584e-12	6.14e-12		0.00392	0.0032258	-0.003303
0.00394	-4.05854e-13	5.38e-12		0.00394	2.03533e-11	-8.76e-12		0.00394	1.23097e-11	-1.08e-11		0.00394	-6.02e-12	1.9e-11		0.00394	1.35e-11	-3.34e-12		0.00394	-1.52789e-11	-1.04e-11		0.00394	-5.40355e-12	1.36e-11		0.00394	0.0019355	-0.002238
0.00396	-2.90262e-12	-1.17e-12		0.00396	1.66082e-11	-1e-11		0.00396	6.69194e-12	-1.05e-11		0.00396	-6.02e-12	2.05e-11		0.00396	1.98e-12	3.84e-12		0.00396	-1.40306e-11	-6.69e-12		0.00396	-4.46726e-12	2.08e-11		0.00396	0.0012903	-0.000302
0.00398	-6.02357e-12	-8.04e-12		0.00398	1.47356e-11	-9.7e-12		0.00398	7.94032e-12	-8.29e-12		0.00398	-6.02e-12	1.12e-11		0.00398	-8.94e-12	9.14e-12		0.00398	-1.09096e-11	-5.13e-12		0.00398	-1.03421e-12	2.27e-11		0.00398	0.0017512	0.0006655
0.004	-4.151e-12	-1.65e-11		0.004	1.22388e-11	-1.22e-11		0.004	1.04371e-11	-6.1e-12		0.004	-7.27e-12	3.99e-13		0.004	-1.74e-11	8.52e-12		0.004	-3.4193e-12	-6.38e-12		0.004	2.08675e-12	2.21e-11		0.004	0.0015668	0.0014398
0.00402	-2.27843e-12	-2.15e-11		0.00402	7.86948e-12	-1.56e-11		0.00402	8.56451e-12	-4.54e-12		0.00402	-7.27e-12	3.5e-12		0.00402	-2.64e-11	6.33e-12		0.00402	4.69519e-12	-8.57e-12		0.00402	7.70447e-12	2.15e-11		0.00402	0.0009217	0.0012462
0.00404	2.18341e-13	-2.46e-11		0.00404	3.50014e-12	-1.78e-11		0.00404	6.69194e-12	-3.29e-12		0.00404	-1.41e-11	1.12e-11		0.00404	-2.67e-11	-8.46e-13		0.00404	7.19195e-12	-1.45e-11		0.00404	1.20738e-11	1.61e-11		0.00404	0.0004608	0.0003751
0.00406	5.21187e-12	-2.18e-11		0.00406	1.62756e-12	-1.94e-11		0.00406	3.57097e-12	-1.41e-12		0.00406	-2.23e-11	1.43e-11		0.00406	-2.74e-11	-3.03e-12		0.00406	1.03129e-11	-1.95e-11		0.00406	1.33222e-11	9.89e-12		0.00406	-0.000184	-0.000496
0.00408	6.46027e-12	-1.77e-11		0.00408	-2.45007e-13	-2.1e-11		0.00408	2.32259e-12	-1.41e-12		0.00408	-2.79e-11	1.74e-11		0.00408	-1.96e-11	-3.34e-12		0.00408	8.44034e-12	-2.39e-11		0.00408	1.55069e-11	-1.05e-12		0.00408	-0.000737	-0.000109
0.0041	5.21187e-12	-1.02e-11		0.0041	1.00338e-12	-2.44e-11		0.0041	1.6984e-12	-2.66e-12		0.0041	-3.17e-11	2.21e-11		0.0041	-7.07e-12	-3.65e-12		0.0041	7.19195e-12	-2.42e-11		0.0041	8.95286e-12	-7.62e-12		0.0041	-0.000369	0.0012462
0.00412	3.9635e-12	-1.48e-12		0.00412	5.99691e-12	-2.28e-11		0.00412	1.6984e-12	7.78e-13		0.00412	-3.35e-11	1.43e-11		0.00412	5.72e-12	-2.72e-12		0.00412	5.94357e-12	-2.04e-11		0.00412	-2.59469e-12	-1.7e-11		0.00412	0	0.0026012
0.00414	8.42536e-13	6.01e-12		0.00414	7.24529e-12	-1.97e-11		0.00414	2.32259e-12	2.97e-12		0.00414	-2.92e-11	6.59e-12		0.00414	1.57e-11	-8.46e-13		0.00414	1.03129e-11	-1.42e-11		0.00414	-1.38301e-11	-2.29e-11		0.00414	0.0001843	0.0048273
0.00416	2.71511e-12	1.23e-11		0.00416	4.74853e-12	-1.78e-11		0.00416	-7.98364e-13	3.59e-12		0.00416	-2.6e-11	-1.35e-11		0.00416	1.79e-11	7.15e-13		0.00416	7.81615e-12	-1.08e-11		0.00416	-2.25688e-11	-2.73e-11		0.00416	0.0008295	0.0049241
0.00418	5.83607e-12	1.47e-11		0.00418	4.12433e-12	-1.09e-11		0.00418	-1.42256e-12	2.65e-12		0.00418	-1.54e-11	-1.51e-11		0.00418	1.54e-11	1.96e-12		0.00418	6.56776e-12	-7.63e-12		0.00418	-2.69382e-11	-2.76e-11		0.00418	0.0002765	0.0058919
0.0042	3.9635e-12	1.29e-11		0.0042	-2.45007e-13	-5.94e-12		0.0042	-5.16771e-12	1.52e-13		0.0042	-1.04e-11	-7.34e-12		0.0042	6.97e-12	4.77e-12		0.0042	-1.54673e-12	-9.19e-12		0.0042	-2.6314e-11	-2.54e-11		0.0042	-0.000645	0.0057951
0.00422	5.83607e-12	1.26e-11		0.00422	3.79181e-13	1.87e-12		0.00422	-8.28866e-12	-2.97e-12		0.00422	-2.27e-12	6.59e-12		0.00422	-3.64e-12	5.08e-12		0.00422	-7.78864e-12	-9.82e-12		0.00422	-1.63269e-11	-1.73e-11		0.00422	-0.001106	0.0057951
0.00424	7.08445e-12	6.63e-12		0.00424	3.50014e-12	4.37e-12		0.00424	-1.39064e-11	-4.23e-12		0.00424	-1.02e-12	6.59e-12		0.00424	-1.24e-11	2.9e-12		0.00424	-7.16445e-12	-8.88e-12		0.00424	-3.53097e-12	-7.62e-12		0.00424	-0.000737	0.005408
0.00426	5.83607e-12	7.03e-13		0.00426	6.6211e-12	3.44e-12		0.00426	-1.88999e-11	-3.29e-12		0.00426	3.36e-12	1.9e-11		0.00426	-1.83e-11	1.96e-12		0.00426	-5.91607e-12	-7.32e-12		0.00426	9.88915e-12	1.14e-12		0.00426	0	0.0052144
0.00428	6.46027e-12	-5.85e-12		0.00428	1.22388e-11	1.56e-12		0.00428	-2.20209e-11	-1.6e-13		0.00428	5.24e-12	2.05e-11		0.00428	-1.74e-11	-2.22e-13		0.00428	-3.4193e-12	-7e-12		0.00428	2.11246e-11	8.95e-12		0.00428	0.001106	0.0037626
0.0043	5.83607e-12	-9.6e-12		0.0043	1.97291e-11	-2.82e-12		0.0043	-2.51418e-11	2.97e-12		0.0043	8.6e-13	9.69e-12		0.0043	-1.18e-11	2.9e-12		0.0043	-1.54673e-12	-6.38e-12		0.0043	2.73665e-11	1.36e-11		0.0043	0.0015668	0.0019237
0.00432	5.83607e-12	-1.21e-11		0.00432	2.28501e-11	-6.88e-12		0.00432	-2.95112e-11	6.09e-12		0.00432	-3.52e-12	3.99e-13		0.00432	-6.76e-12	1.96e-12		0.00432	-5.29188e-12	-7e-12		0.00432	2.73665e-11	1.55e-11		0.00432	0.0009217	-1.2e-05
0.00434	4.58768e-12	-1.33e-11		0.00434	2.22259e-11	-1e-11		0.00434	-2.82628e-11	6.09e-12		0.00434	-1.29e-11	-4.25e-12		0.00434	-3.64e-12	3.21e-12		0.00434	-4.0435e-12	-6.69e-12		0.00434	2.36214e-11	1.49e-11		0.00434	-0.000369	-0.001464
0.00436	2.71511e-12	-1.27e-11		0.00436	2.22259e-11	-1.38e-11		0.00436	-2.8887e-11	4.53e-12		0.00436	-1.73e-11	-7.34e-12		0.00436	-1.45e-12	2.9e-12		0.00436	-3.4193e-12	-7.94e-12		0.00436	1.61311e-11	1.08e-11		0.00436	-0.002212	-0.002528
0.00438	5.83607e-12	-1.02e-11		0.00438	2.09775e-11	-1.28e-11		0.00438	-2.70144e-11	3.59e-12		0.00438	-2.35e-11	-1.2e-11		0.00438	4.18e-13	3.52e-12		0.00438	-4.66769e-12	-9.82e-12		0.00438	6.144e-12	9.27e-12		0.00438	-0.00341	-0.003109
0.0044	6.46027e-12	-8.66e-12		0.0044	1.2863e-11	-1.13e-11		0.0044	-2.63902e-11	2.97e-12		0.0044	-2.42e-11	-4.25e-12		0.0044	3.23e-12	4.03e-13		0.0044	-4.66769e-12	-9.82e-12		0.0044	-4.77936e-12	2.07e-12		0.0044	-0.004055	-0.003787
0.00442	7.08445e-12	-7.41e-12		0.00442	7.86948e-12	-1.06e-11		0.00442	-2.63902e-11	5.47e-12		0.00442	-2.04e-11	-2.7e-12		0.00442	6.66e-12	-4.28e-12		0.00442	-2.98345e-13	-9.51e-12		0.00442	-1.53906e-11	-1.68e-12		0.00442	-0.003041	-0.0034
0.00444	6.46027e-12	-6.47e-12		0.00444	4.12433e-12	-1.16e-11		0.00444	-2.63902e-11	7.03e-12		0.00444	-2.1e-11	-1.04e-11		0.00444	1.26e-11	-1.05e-11		0.00444	-5.91607e-12	-7.63e-12		0.00444	-2.3193e-11	-4.49e-12		0.00444	-0.002581	-0.003012
0.00446	8.33284e-12	-5.54e-12		0.00446	4.12433e-12	-1.16e-11		0.00446	-2.32693e-11	4.84e-12		0.00446	-1.29e-11	1.95e-12		0.00446	1.32e-11	-1.93e-11		0.00446	-1.02854e-11	-7.94e-12		0.00446	-2.56898e-11	-6.37e-12		0.00446	-0.002488	-0.002528
0.00448	5.83607e-12	-7.41e-12		0.00448	4.74853e-12	-1.31e-11		0.00448	-2.13967e-11	1.52e-13		0.00448	-1.1e-11	5.04e-12		0.00448	1.38e-11	-2.36e-11		0.00448	-1.59031e-11	-7.63e-12		0.00448	-2.69382e-11	-6.37e-12		0.00448	-0.001751	-0.001754
0.0045	7.08445e-12	-1.12e-11		0.0045	1.16146e-11	-1.13e-11		0.0045	-2.07725e-11	-2.04e-12		0.0045	-9.77e-12	1.43e-11		0.0045	1.35e-11	-2.3e-11		0.0045	-1.52789e-11	-6.69e-12		0.0045	-2.6314e-11	-6.37e-12		0.0045	-0.002396	-0.00069
0.00452	2.71511e-12	-1.27e-11		0.00452	1.34872e-11	-7.51e-12		0.00452	-1.82757e-11	-7.66e-12		0.00452	-1.64e-12	2.05e-11		0.00452	1.04e-11	-1.99e-11		0.00452	-1.46548e-11	-1.08e-11		0.00452	-2.16325e-11	-6.05e-12		0.00452	-0.002581	-0.000206
0.00454	-1.03004e-12	-1.49e-11		0.00454	1.97291e-11	-6.26e-12		0.00454	-1.5779e-11	-7.35e-12		0.00454	-2.27e-12	2.21e-11		0.00454	9.47e-12	-1.3e-11		0.00454	-1.09096e-11	-1.54e-11		0.00454	-1.81995e-11	-4.18e-12		0.00454	-0.002949	0.001343
0.00456	-6.64776e-12	-1.71e-11		0.00456	2.03533e-11	-3.44e-12		0.00456	-1.2658e-11	-7.04e-12		0.00456	-7.27e-12	2.52e-11		0.00456	7.28e-12	-6.46e-12		0.00456	-4.66769e-12	-1.83e-11		0.00456	-1.41422e-11	-3.55e-12		0.00456	-0.003594	0.0027948
0.00458	-7.27196e-12	-1.43e-11		0.00458	1.78565e-11	-4.07e-12		0.00458	-1.01612e-11	-4.85e-12		0.00458	-7.89e-12	2.52e-11		0.00458	3.54e-12	-2.22e-13		0.00458	-2.98345e-13	-1.79e-11		0.00458	-1.03971e-11	-2.3e-12		0.00458	-0.003594	0.0037626
0.0046	-1.10171e-11	-1.3e-11		0.0046	1.47356e-11	-3.44e-12		0.0046	-5.7919e-12	-4.73e-13		0.0046	-1.66e-11	1.9e-11		0.0046	-2.39e-12	3.52e-12		0.0046	5.31938e-12	-1.98e-11		0.0046	-4.77936e-12	5.11e-13		0.0046	-0.003963	0.0052144
0.00462	-4.151e-12	-8.97e-12		0.00462	1.22388e-11	-7.19e-12		0.00462	-6.41609e-12	2.34e-12		0.00462	-1.66e-11	8.14e-12		0.00462	-4.89e-12	6.33e-12		0.00462	5.31938e-12	-1.86e-11		0.00462	3.64723e-12	-4.27e-13		0.00462	-0.003963	0.0048273
0.00464	2.18341e-13	-6.47e-12		0.00464	1.03662e-11	-8.13e-12		0.00464	-3.91933e-12	3.9e-12		0.00464	-2.17e-11	6.59e-12		0.00464	-6.45e-12	1.01e-11		0.00464	7.81615e-12	-1.51e-11		0.00464	1.33222e-11	5.11e-13		0.00464	-0.004516	0.0035691
0.00466	3.3393e-12	-5.54e-12		0.00466	1.2863e-11	-6.88e-12		0.00466	-5.7919e-12	2.97e-12		0.00466	-1.79e-11	6.59e-12		0.00466	-8.94e-12	1.1e-11		0.00466	1.03129e-11	-1.42e-11		0.00466	1.86278e-11	-2.3e-12		0.00466	-0.004977	0.0025044
0.00468	8.33284e-12	-1.12e-11		0.00468	1.84807e-11	-4.69e-12		0.00468	-3.91933e-12	4.22e-12		0.00468	-1.85e-11	6.59e-12		0.00468	-9.57e-12	8.83e-12		0.00468	1.09371e-11	-1.08e-11		0.00468	2.17488e-11	-1.36e-12		0.00468	-0.005253	0.0017301
0.0047	1.2078e-11	-1.55e-11		0.0047	2.22259e-11	-4.69e-12		0.0047	-3.29513e-12	2.97e-12		0.0047	-1.1e-11	5.04e-12		0.0047	-1.02e-11	8.52e-12		0.0047	1.46823e-11	-9.19e-12		0.0047	2.33093e-11	-4.27e-13		0.0047	-0.0047	0.0011494
0.00472	1.14538e-11	-2.05e-11		0.00472	2.16017e-11	-6.88e-12		0.00472	-2.67094e-12	2.03e-12		0.00472	-9.77e-12	8.14e-12		0.00472	-1.27e-11	5.08e-12		0.00472	1.21855e-11	-6.38e-12		0.00472	1.67553e-11	-1.14e-13		0.00472	-0.003594	0.001343
0.00474	1.27022e-11	-2.21e-11		0.00474	2.40985e-11	-8.45e-12		0.00474	-7.98364e-13	-1.41e-12		0.00474	-1.23e-11	3.99e-13		0.00474	-1.05e-11	2.28e-12		0.00474	4.071e-12	-1.69e-12		0.00474	9.57705e-12	-7.39e-13		0.00474	-0.00212	0.0009558
0.00476	5.83607e-12	-1.99e-11		0.00476	1.97291e-11	-9.07e-12		0.00476	4.50019e-13	-1.1e-12		0.00476	-2.89e-12	5.04e-12		0.00476	-8.32e-12	-2.22e-13		0.00476	9.50038e-13	1.87e-13		0.00476	-7.22112e-13	-7.39e-13		0.00476	-0.000184	0.0005687
0.00478	2.71511e-12	-1.24e-11		0.00478	1.53598e-11	-9.38e-12		0.00478	-3.29513e-12	-1.41e-12		0.00478	3.36e-12	9.69e-12		0.00478	-2.06e-13	-4.9e-12		0.00478	-5.91607e-12	3e-12		0.00478	-1.10213e-11	8.24e-13		0.00478	0.0013825	-0.000302
0.0048	-1.03004e-12	-2.11e-12		0.0048	7.86948e-12	-1.38e-11		0.0048	-7.04028e-12	-4.73e-13		0.0048	7.74e-12	1.95e-12		0.0048	7.91e-12	-6.78e-12		0.0048	-4.66769e-12	4.25e-12		0.0048	-2.19446e-11	-4.27e-13		0.0048	0.0015668	-1.2e-05
0.00482	-3.5268e-12	7.26e-12		0.00482	5.99691e-12	-1.34e-11		0.00482	-1.2658e-11	2.03e-12		0.00482	1.65e-11	3.99e-13		0.00482	1.73e-11	-1.11e-11		0.00482	-5.91607e-12	3e-12		0.00482	-2.50656e-11	3.95e-12		0.00482	0.0012903	0.0002783
0.00484	-1.65423e-12	1.47e-11		0.00484	2.25176e-12	-1.16e-11		0.00484	-1.5779e-11	3.9e-12		0.00484	2.15e-11	-2.7e-12		0.00484	2.32e-11	-1.36e-11		0.00484	-7.16445e-12	1.75e-12		0.00484	-2.38172e-11	7.39e-12		0.00484	0	-0.000399
0.00486	-2.27843e-12	1.94e-11		0.00486	2.87595e-12	-9.7e-12		0.00486	-2.07725e-11	4.53e-12		0.00486	1.77e-11	-1.66e-11		0.00486	2.41e-11	-1.46e-11		0.00486	-1.2158e-11	-4.38e-13		0.00486	-1.78874e-11	1.21e-11		0.00486	-0.002396	-0.00069
0.00488	5.21187e-12	1.72e-11		0.00488	2.25176e-12	-7.51e-12		0.00488	-2.07725e-11	2.03e-12		0.00488	1.84e-11	-1.35e-11		0.00488	2.07e-11	-1.36e-11		0.00488	-1.46548e-11	-1.38e-12		0.00488	-1.03971e-11	1.65e-11		0.00488	-0.003318	-0.00127
0.0049	6.46027e-12	1.23e-11		0.0049	3.50014e-12	-6.26e-12		0.0049	-1.45306e-11	-7.86e-13		0.0049	1.52e-11	-1.35e-11		0.0049	1.57e-11	-9.58e-12		0.0049	-1.52789e-11	-4.5e-12		0.0049	-2.28259e-12	1.93e-11		0.0049	-0.004147	-0.002045
0.00492	1.51989e-11	5.7e-12		0.00492	6.6211e-12	-6.57e-12		0.00492	-1.07854e-11	-2.35e-12		0.00492	7.74e-12	-8.89e-12		0.00492	9.47e-12	-5.84e-12		0.00492	-2.15209e-11	-7.32e-12		0.00492	1.77465e-12	1.86e-11		0.00492	-0.004055	-0.001754
0.00494	1.33264e-11	1.33e-12		0.00494	9.74206e-12	-7.51e-12		0.00494	-3.29513e-12	-2.35e-12		0.00494	3.36e-12	-1.15e-12		0.00494	1.67e-12	-2.09e-12		0.00494	-2.08967e-11	-1.29e-11		0.00494	2.08675e-12	1.55e-11		0.00494	-0.00341	-0.001657
0.00496	1.45747e-11	-3.67e-12		0.00496	1.16146e-11	-6.57e-12		0.00496	-1.74176e-13	2.03e-12		0.00496	-7.27e-12	9.69e-12		0.00496	-4.58e-12	7.15e-13		0.00496	-1.83999e-11	-1.67e-11		0.00496	-7.22112e-13	8.64e-12		0.00496	-0.001843	-0.002335
0.00498	1.58231e-11	-4.6e-12		0.00498	1.47356e-11	-9.07e-12		0.00498	2.94679e-12	7.03e-12		0.00498	-9.77e-12	1.95e-12		0.00498	-9.88e-12	2.9e-12		0.00498	-2.21451e-11	-1.79e-11		0.00498	-3.84307e-12	-1.36e-12		0.00498	-0.000737	-0.003787
0.005	1.2078e-11	-4.6e-12		0.005	2.16017e-11	-1.19e-11		0.005	2.94679e-12	8.91e-12		0.005	-1.35e-11	3.99e-13		0.005	-1.21e-11	2.9e-12		0.005	-2.27692e-11	-1.98e-11		0.005	-6.65193e-12	-1.29e-11		0.005	0	-0.004174
0.00502	3.9635e-12	-1.79e-12		0.00502	2.53468e-11	-1.59e-11		0.00502	2.94679e-12	7.34e-12		0.00502	-1.35e-11	-4.25e-12		0.00502	-1.18e-11	3.84e-12		0.00502	-2.21451e-11	-1.76e-11		0.00502	-4.15517e-12	-2.11e-11		0.00502	0.0003687	-0.003883
0.00504	-4.05854e-13	3.51e-12		0.00504	2.97162e-11	-1.78e-11		0.00504	4.50019e-13	5.16e-12		0.00504	-7.89e-12	-1.15e-12		0.00504	-7.38e-12	4.03e-13		0.00504	-1.27822e-11	-1.26e-11		0.00504	-1.3463e-12	-2.36e-11		0.00504	-0.000369	-0.003593
0.00506	-1.03004e-12	8.82e-12		0.00506	3.03404e-11	-1.66e-11		0.00506	-2.04675e-12	3.59e-12		0.00506	-2.89e-12	-5.79e-12		0.00506	-2.08e-12	-5.53e-12		0.00506	-5.91607e-12	-8.25e-12		0.00506	-7.22112e-13	-2.33e-11		0.00506	-0.001198	-0.002238
0.00508	-4.05854e-13	1.07e-11		0.00508	2.97162e-11	-1.28e-11		0.00508	-2.67094e-12	3.59e-12		0.00508	-3.91e-13	-1.04e-11		0.00508	5.72e-12	-1.02e-11		0.00508	-9.22537e-13	-4.19e-12		0.00508	1.46256e-12	-1.82e-11		0.00508	-0.002396	-0.001561
0.0051	-3.5268e-12	1.35e-11		0.0051	2.72194e-11	-9.7e-12		0.0051	-6.41609e-12	3.9e-12		0.0051	8.6e-13	6.59e-12		0.0051	1.35e-11	-1.15e-11		0.0051	2.19842e-12	-2e-12		0.0051	2.08675e-12	-1.07e-11		0.0051	-0.003226	-0.001851
0.00512	-1.65423e-12	1.32e-11		0.00512	2.34743e-11	-6.57e-12		0.00512	-1.20338e-11	7.34e-12		0.00512	-1.64e-12	9.69e-12		0.00512	1.63e-11	-1.02e-11		0.00512	-5.91607e-12	-7.51e-13		0.00512	4.27142e-12	-3.24e-12		0.00512	-0.003502	-0.002916
0.00514	-3.5268e-12	8.51e-12		0.00514	2.09775e-11	-3.16e-13		0.00514	-8.91286e-12	7.66e-12		0.00514	-5.39e-12	2.05e-11		0.00514	1.29e-11	-5.53e-12		0.00514	-1.27822e-11	-7.51e-13		0.00514	6.144e-12	3.01e-12		0.00514	-0.003041	-0.004174
0.00516	2.18341e-13	8.51e-12		0.00516	1.53598e-11	9.35e-13		0.00516	-8.28866e-12	5.16e-12		0.00516	-4.77e-12	2.52e-11		0.00516	2.29e-12	7.15e-13		0.00516	-2.15209e-11	-2e-12		0.00516	1.11375e-11	1.08e-11		0.00516	-0.00212	-0.004755
0.00518	-2.90262e-12	8.82e-12		0.00518	1.2863e-11	2.81e-12		0.00518	-6.41609e-12	2.03e-12		0.00518	-1.64e-12	3.14e-11		0.00518	-9.88e-12	7.27e-12		0.00518	-2.27692e-11	-1.69e-12		0.00518	1.51948e-11	1.46e-11		0.00518	-0.001106	-0.004077
0.0052	-2.90262e-12	1.32e-11		0.0052	1.09904e-11	1.25e-12		0.0052	-7.66448e-12	-4.73e-13		0.0052	4.61e-12	2.52e-11		0.0052	-1.61e-11	1.44e-11		0.0052	-2.58902e-11	-2.94e-12		0.0052	1.55069e-11	1.58e-11		0.0052	0.000553	-0.002722
0.00522	2.71511e-12	1.54e-11		0.00522	5.37271e-12	-2.82e-12		0.00522	-8.91286e-12	7.78e-13		0.00522	1.27e-11	1.74e-11		0.00522	-1.8e-11	1.91e-11		0.00522	-2.5266e-11	-4.82e-12		0.00522	1.45706e-11	1.55e-11		0.00522	0.0021198	-0.001851
0.00524	-2.90262e-12	1.82e-11		0.00524	5.99691e-12	-8.45e-12		0.00524	-7.66448e-12	4.53e-12		0.00524	1.34e-11	2.21e-11		0.00524	-1.39e-11	2.38e-11		0.00524	-2.02725e-11	-6.69e-12		0.00524	6.45609e-12	1.3e-11		0.00524	0.0035945	-0.000496
0.00526	8.42536e-13	1.88e-11		0.00526	4.74853e-12	-1.25e-11		0.00526	-1.07854e-11	1.02e-11		0.00526	1.21e-11	1.12e-11		0.00526	-3.64e-12	2.32e-11		0.00526	-2.5266e-11	-8.88e-12		0.00526	-3.21888e-12	8.02e-12		0.00526	0.0048848	-0.000883
0.00528	2.71511e-12	1.57e-11		0.00528	2.87595e-12	-1.66e-11		0.00528	-1.14096e-11	1.33e-11		0.00528	7.74e-12	1.9e-11		0.00528	4.48e-12	1.82e-11		0.00528	-2.15209e-11	-8.88e-12		0.00528	-1.57027e-11	4.26e-12		0.00528	0.0056221	-0.001367
0.0053	2.09091e-12	1.07e-11		0.0053	4.12433e-12	-1.59e-11		0.0053	-1.07854e-11	1.33e-11		0.0053	5.24e-12	2.36e-11		0.0053	1.38e-11	1.32e-11		0.0053	-1.96483e-11	-8.25e-12		0.0053	-2.35051e-11	1.99e-13		0.0053	0.0051613	-0.001367
0.00532	3.9635e-12	7.88e-12		0.00532	2.87595e-12	-1.56e-11		0.00532	-1.39064e-11	8.28e-12		0.00532	-2.89e-12	3.14e-11		0.00532	1.6e-11	6.02e-12		0.00532	-1.27822e-11	-8.25e-12		0.00532	-2.60019e-11	-4.8e-12		0.00532	0.0041475	-0.002141
0.00534	-1.03004e-12	4.14e-12		0.00534	4.12433e-12	-1.41e-11		0.00534	-2.01483e-11	5.47e-12		0.00534	-2.89e-12	3.91e-11		0.00534	1.32e-11	-8.46e-13		0.00534	-4.66769e-12	-8.25e-12		0.00534	-2.41293e-11	-4.8e-12		0.00534	0.0021198	-0.002335
0.00536	2.18341e-13	2.58e-12		0.00536	3.50014e-12	-1e-11		0.00536	-2.5766e-11	3.59e-12		0.00536	-5.39e-12	4.22e-11		0.00536	4.79e-12	-3.97e-12		0.00536	-9.22537e-13	-6.38e-12		0.00536	-2.00721e-11	-7.62e-12		0.00536	0.0009217	-0.002335
0.00538	-3.5268e-12	1.95e-12		0.00538	1.00338e-12	-8.45e-12		0.00538	-2.5766e-11	4.84e-12		0.00538	-7.89e-12	4.69e-11		0.00538	-6.45e-12	-2.72e-12		0.00538	1.57423e-12	-3.25e-12		0.00538	-6.33984e-12	-8.56e-12		0.00538	0.0009217	-0.002238
0.0054	-2.27843e-12	1.02e-12		0.0054	-8.69203e-13	-7.19e-12		0.0054	-3.01354e-11	7.34e-12		0.0054	-8.52e-12	4.84e-11		0.0054	-1.58e-11	-8.46e-13		0.0054	4.071e-12	-2.94e-12		0.0054	5.8319e-12	-6.68e-12		0.0054	0.0021198	-0.003109
0.00542	-1.65423e-12	-2.11e-12		0.00542	-8.98369e-12	-6.88e-12		0.00542	-3.32563e-11	7.97e-12		0.00542	-9.77e-12	5.3e-11		0.00542	-1.86e-11	1.34e-12		0.00542	9.06453e-12	8.13e-13		0.00542	1.55069e-11	-6.05e-12		0.00542	0.0035945	-0.00398
0.00544	-3.5268e-12	-8.04e-12		0.00544	-5.86274e-12	-9.38e-12		0.00544	-4.13708e-11	4.84e-12		0.00544	-7.89e-12	4.07e-11		0.00544	-1.64e-11	2.9e-12		0.00544	1.65548e-11	5e-13		0.00544	1.98762e-11	-6.05e-12		0.00544	0.0045161	-0.005722
0.00546	-4.151e-12	-1.18e-11		0.00546	-2.74177e-12	-8.45e-12		0.00546	-3.88741e-11	1.52e-13		0.00546	-2.89e-12	3.45e-11		0.00546	-1.02e-11	3.21e-12		0.00546	2.34209e-11	2.06e-12		0.00546	1.61311e-11	-4.8e-12		0.00546	0.0048848	-0.007464
0.00548	-1.03004e-12	-1.52e-11		0.00548	-4.61435e-12	-7.82e-12		0.00548	-3.76257e-11	-1.72e-12		0.00548	2.74e-12	9.69e-12		0.00548	-5.51e-12	3.21e-12		0.00548	3.09112e-11	5.19e-12		0.00548	1.17617e-11	-3.87e-12		0.00548	0.0036866	-0.007658
0.0055	-1.03004e-12	-1.68e-11		0.0055	3.50014e-12	-7.51e-12		0.0055	-3.07596e-11	-3.29e-12		0.0055	1.09e-11	-2.7e-12		0.0055	-3.02e-12	8.83e-12		0.0055	3.15354e-11	7.38e-12		0.0055	5.20771e-12	-2.62e-12		0.0055	0.0026728	-0.006013
0.00552	8.42536e-13	-1.61e-11		0.00552	5.37271e-12	-7.19e-12		0.00552	-2.70144e-11	-7.86e-13		0.00552	1.34e-11	-8.89e-12		0.00552	-2.08e-12	1.38e-11		0.00552	3.40322e-11	1.08e-11		0.00552	-1.6584e-12	-2.3e-12		0.00552	-9.22e-05	-0.003496
0.00554	7.08445e-12	-1.71e-11		0.00554	4.74853e-12	-7.51e-12		0.00554	-2.82628e-11	1.72e-12		0.00554	1.21e-11	-8.89e-12		0.00554	-2.06e-13	1.94e-11		0.00554	3.09112e-11	1.36e-11		0.00554	-5.40355e-12	-2.62e-12		0.00554	-0.002304	-0.001077
0.00556	3.9635e-12	-1.77e-11		0.00556	4.74853e-12	-8.76e-12		0.00556	-2.38935e-11	4.84e-12		0.00556	6.49e-12	-4.25e-12		0.00556	1.98e-12	2.44e-11		0.00556	2.90387e-11	1.43e-11		0.00556	-6.65193e-12	-1.99e-12		0.00556	-0.003779	-0.000302
0.00558	2.71511e-12	-1.65e-11		0.00558	2.87595e-12	-1.31e-11		0.00558	-2.26451e-11	5.47e-12		0.00558	2.11e-12	-4.25e-12		0.00558	3.54e-12	2.35e-11		0.00558	3.40322e-11	1.27e-11		0.00558	-4.77936e-12	-2.62e-12		0.00558	-0.004608	-0.000399
0.0056	-2.27843e-12	-1.52e-11		0.0056	-2.45007e-13	-1.75e-11		0.0056	-2.01483e-11	7.34e-12		0.0056	-7.27e-12	3.99e-13		0.0056	3.85e-12	1.66e-11		0.0056	3.77773e-11	1.24e-11		0.0056	-6.33984e-12	-1.36e-12		0.0056	-0.003502	-0.000593
0.00562	-2.27843e-12	-1.43e-11		0.00562	-4.61435e-12	-1.94e-11		0.00562	-1.2658e-11	8.28e-12		0.00562	-1.73e-11	1.95e-12		0.00562	3.23e-12	5.71e-12		0.00562	3.52806e-11	1.02e-11		0.00562	-7.90032e-12	1.45e-12		0.00562	-0.002857	-0.00127
0.00564	-8.52034e-12	-1.24e-11		0.00564	-8.98369e-12	-1.88e-11		0.00564	-2.67094e-12	9.22e-12		0.00564	-2.1e-11	6.59e-12		0.00564	-3.02e-12	-2.41e-12		0.00564	3.40322e-11	8.32e-12		0.00564	-6.96403e-12	4.58e-12		0.00564	-0.002212	-0.000786
0.00566	-5.39939e-12	-1.3e-11		0.00566	-5.86274e-12	-1.66e-11		0.00566	-1.74176e-13	1.02e-11		0.00566	-2.29e-11	5.04e-12		0.00566	-7.7e-12	-1.11e-11		0.00566	2.84145e-11	8e-12		0.00566	-4.46726e-12	6.76e-12		0.00566	-0.00129	0.0002783
0.00568	-5.39939e-12	-1.3e-11		0.00568	-1.49339e-12	-1.53e-11		0.00568	4.19517e-12	1.08e-11		0.00568	-2.23e-11	3.5e-12		0.00568	-9.26e-12	-1.58e-11		0.00568	2.03e-11	3.94e-12		0.00568	-1.6584e-12	1.05e-11		0.00568	-0.001843	0.0009558
0.0057	-2.90262e-12	-1.61e-11		0.0057	-8.69203e-13	-1.22e-11		0.0057	3.57097e-12	8.91e-12		0.0057	-2.04e-11	-1.15e-12		0.0057	-1.36e-11	-2.05e-11		0.0057	8.44034e-12	1.75e-12		0.0057	2.08675e-12	1.18e-11		0.0057	-0.002212	0.0018269
0.00572	8.42536e-13	-1.71e-11		0.00572	-3.36597e-12	-7.82e-12		0.00572	1.6984e-12	7.97e-12		0.00572	-1.35e-11	-7.34e-12		0.00572	-1.64e-11	-2.46e-11		0.00572	3.4468e-12	-4.82e-12		0.00572	3.02304e-12	1.27e-11		0.00572	-0.003871	0.0018269
0.00574	2.18341e-13	-1.83e-11		0.00574	-4.61435e-12	-4.07e-12		0.00574	-7.98364e-13	6.09e-12		0.00574	-4.77e-12	-1.66e-11		0.00574	-1.92e-11	-2.86e-11		0.00574	1.57423e-12	-9.19e-12		0.00574	5.26271e-13	1.05e-11		0.00574	-0.004793	0.0015365
0.00576	8.42536e-13	-1.61e-11		0.00576	-9.60789e-12	-2.19e-12		0.00576	-3.29513e-12	5.47e-12		0.00576	4.61e-12	-2.75e-11		0.00576	-1.71e-11	-3.02e-11		0.00576	2.82261e-12	-1.45e-11		0.00576	-3.21888e-12	9.58e-12		0.00576	-0.005899	0.002698
0.00578	-1.65423e-12	-1.33e-11		0.00578	-1.14805e-11	2.19e-12		0.00578	-8.91286e-12	3.9e-12		0.00578	9.61e-12	-3.21e-11		0.00578	-1.33e-11	-2.86e-11		0.00578	3.4468e-12	-1.79e-11		0.00578	-3.53097e-12	8.64e-12		0.00578	-0.006544	0.0037626
0.0058	-4.05854e-13	-7.72e-12		0.0058	-1.27288e-11	6.88e-12		0.0058	-9.53705e-12	5.47e-12		0.0058	1.52e-11	-3.06e-11		0.0058	-8.01e-12	-2.55e-11		0.0058	7.19195e-12	-1.67e-11		0.0058	-4.15517e-12	9.58e-12		0.0058	-0.006452	0.0049241
0.00582	-4.77519e-12	-3.98e-12		0.00582	-1.70982e-11	9.06e-12		0.00582	-2.67094e-12	8.59e-12		0.00582	7.11e-12	-2.9e-11		0.00582	-3.02e-12	-2.3e-11		0.00582	5.94357e-12	-1.23e-11		0.00582	-4.77936e-12	1.11e-11		0.00582	-0.005899	0.0049241
0.00584	-5.39939e-12	-5.45e-13		0.00584	-1.52256e-11	1.03e-11		0.00584	-2.67094e-12	8.28e-12		0.00584	4.61e-12	-1.51e-11		0.00584	2.29e-12	-1.71e-11		0.00584	5.94357e-12	-2.63e-12		0.00584	-4.15517e-12	1.49e-11		0.00584	-0.00553	0.0046337
0.00586	-2.90262e-12	1.02e-12		0.00586	-1.58498e-11	8.75e-12		0.00586	1.07421e-12	6.41e-12		0.00586	-3.91e-13	-5.79e-12		0.00586	5.72e-12	-1.46e-11		0.00586	7.19195e-12	4.25e-12		0.00586	-5.09145e-12	1.71e-11		0.00586	-0.00553	0.0032787
0.00588	-3.5268e-12	1.33e-12		0.00588	-8.3595e-12	2.81e-12		0.00588	5.44355e-12	4.53e-12		0.00588	2.11e-12	3.5e-12		0.00588	6.66e-12	-9.58e-12		0.00588	8.44034e-12	9.88e-12		0.00588	-2.59469e-12	1.65e-11		0.00588	-0.004516	0.0020205
0.0059	-2.90262e-12	-2.11e-12		0.0059	-5.86274e-12	-5.32e-12		0.0059	9.1887e-12	-4.73e-13		0.0059	2.11e-12	3.5e-12		0.0059	7.91e-12	-8.96e-12		0.0059	9.06453e-12	1.11e-11		0.0059	-3.84307e-12	1.52e-11		0.0059	-0.003963	0.002214
0.00592	-4.77519e-12	-1.48e-12		0.00592	-8.69203e-13	-1.31e-11		0.00592	1.23097e-11	-2.35e-12		0.00592	4.61e-12	3.99e-13		0.00592	5.72e-12	-8.96e-12		0.00592	9.68872e-12	8.94e-12		0.00592	-1.6584e-12	1.24e-11		0.00592	-0.003226	0.0026012
0.00594	-3.5268e-12	-4.29e-12		0.00594	1.62756e-12	-2.13e-11		0.00594	1.41822e-11	-4.54e-12		0.00594	2.74e-12	-1.51e-11		0.00594	7.3e-13	-8.96e-12		0.00594	9.06453e-12	4.25e-12		0.00594	-1.3463e-12	5.83e-12		0.00594	-0.002949	0.0035691
0.00596	-4.151e-12	-4.91e-12		0.00596	3.50014e-12	-2.19e-11		0.00596	1.04371e-11	-1.72e-12		0.00596	8.6e-13	-1.82e-11		0.00596	-5.51e-12	-9.27e-12		0.00596	1.59306e-11	-1.38e-12		0.00596	-2.59469e-12	-1.05e-12		0.00596	-0.002949	0.004053
0.00598	-2.90262e-12	-5.23e-12		0.00598	1.00338e-12	-2.28e-11		0.00598	8.56451e-12	4.53e-12		0.00598	-6.02e-12	-2.28e-11		0.00598	-7.38e-12	-7.4e-12		0.00598	2.03e-11	-3.88e-12		0.00598	-3.53097e-12	-5.43e-12		0.00598	-0.003226	0.0047305
0.006	-2.27843e-12	-2.73e-12		0.006	-6.48692e-12	-2.06e-11		0.006	4.81936e-12	7.97e-12		0.006	-1.73e-11	-3.21e-11		0.006	-8.94e-12	-8.02e-12		0.006	2.65419e-11	-3.88e-12		0.006	-2.59469e-12	-9.49e-12		0.006	-0.00341	0.0035691
0.00602	-1.65423e-12	-2.11e-12		0.00602	-9.60789e-12	-1.63e-11		0.00602	4.19517e-12	1.14e-11		0.00602	-2.1e-11	-1.97e-11		0.00602	-1.14e-12	-5.22e-12		0.00602	3.15354e-11	-2e-12		0.00602	2.39885e-12	-1.45e-11		0.00602	-0.003687	0.0023108
0.00604	-2.90262e-12	-3.04e-12		0.00604	-1.6474e-11	-1.22e-11		0.00604	4.19517e-12	1.23e-11		0.00604	-1.98e-11	-2.7e-12		0.00604	1.01e-11	-8.46e-13		0.00604	2.71661e-11	1.87e-13		0.00604	5.5198e-12	-1.67e-11		0.00604	-0.003502	0.0014398
0.00606	-2.90262e-12	-7.1e-12		0.00606	-1.52256e-11	-6.26e-12		0.00606	4.19517e-12	8.59e-12		0.00606	-1.54e-11	1.59e-11		0.00606	2.01e-11	3.52e-12		0.00606	1.78032e-11	1.75e-12		0.00606	8.64076e-12	-1.98e-11		0.00606	-0.003594	0.0008591
0.00608	-7.27196e-12	-8.97e-12		0.00608	-1.58498e-11	1.87e-12		0.00608	4.19517e-12	6.09e-12		0.00608	-6.02e-12	2.05e-11		0.00608	2.76e-11	1.13e-11		0.00608	1.09371e-11	5e-13		0.00608	7.39238e-12	-2.17e-11		0.00608	-0.003594	0.0006655
0.0061	-8.52034e-12	-8.35e-12		0.0061	-1.14805e-11	6.56e-12		0.0061	2.94679e-12	4.53e-12		0.0061	8.6e-13	2.36e-11		0.0061	2.54e-11	1.94e-11		0.0061	3.25847e-13	-1.38e-12		0.0061	5.5198e-12	-2.29e-11		0.0061	-0.004055	0.0007623
0.00612	-1.10171e-11	-4.29e-12		0.00612	-8.3595e-12	8.75e-12		0.00612	1.6984e-12	2.03e-12		0.00612	2.11e-12	2.21e-11		0.00612	1.95e-11	2.54e-11		0.00612	-5.29188e-12	-2.94e-12		0.00612	8.38367e-13	-1.89e-11		0.00612	-0.003594	0.0025044
0.00614	-1.22655e-11	7.03e-13		0.00614	-5.86274e-12	8.13e-12		0.00614	1.6984e-12	3.28e-12		0.00614	-2.27e-12	1.43e-11		0.00614	7.91e-12	2.85e-11		0.00614	-7.16445e-12	-3.88e-12		0.00614	-3.53097e-12	-1.32e-11		0.00614	-0.003041	0.0038594
0.00616	-1.22655e-11	9.44e-12		0.00616	1.00338e-12	2.5e-12		0.00616	2.94679e-12	4.53e-12		0.00616	-1.1e-11	1.28e-11		0.00616	-4.58e-12	2.69e-11		0.00616	-4.0435e-12	-2.94e-12		0.00616	-8.8366e-12	-8.56e-12		0.00616	-0.002396	0.0049241
0.00618	-9.14453e-12	1.44e-11		0.00618	1.62756e-12	-2.82e-12		0.00618	7.31612e-12	8.59e-12		0.00618	-1.92e-11	6.59e-12		0.00618	-1.21e-11	2.04e-11		0.00618	-2.17092e-12	-1.25e-13		0.00618	-1.50785e-11	-2.93e-12		0.00618	-0.001935	0.006763
0.0062	-6.64776e-12	1.51e-11		0.0062	7.24529e-12	-8.45e-12		0.0062	9.1887e-12	1.27e-11		0.0062	-2.54e-11	3.5e-12		0.0062	-1.3e-11	1.2e-11		0.0062	-2.79511e-12	4.25e-12		0.0062	-2.06962e-11	5.2e-12		0.0062	-0.00212	0.0080212
0.00622	2.18341e-13	1.69e-11		0.00622	9.11786e-12	-1.66e-11		0.00622	7.94032e-12	1.33e-11		0.00622	-2.67e-11	-4.25e-12		0.00622	-1.14e-11	3.52e-12		0.00622	9.50038e-13	7.07e-12		0.00622	-2.38172e-11	1.02e-11		0.00622	-0.002765	0.0084083
0.00624	2.09091e-12	1.01e-11		0.00624	1.16146e-11	-2.31e-11		0.00624	6.69194e-12	1.23e-11		0.00624	-1.92e-11	-5.79e-12		0.00624	-9.26e-12	-3.34e-12		0.00624	3.4468e-12	8e-12		0.00624	-2.25688e-11	1.58e-11		0.00624	-0.003779	0.0082147
0.00626	7.70864e-12	4.76e-12		0.00626	1.5984e-11	-2.6e-11		0.00626	6.69194e-12	1.3e-11		0.00626	-9.77e-12	-5.79e-12		0.00626	-4.58e-12	-7.71e-12		0.00626	4.071e-12	8e-12		0.00626	-2.10083e-11	1.86e-11		0.00626	-0.005806	0.0063758
0.00628	3.9635e-12	-4.29e-12		0.00628	1.5984e-11	-2.56e-11		0.00628	3.57097e-12	1.27e-11		0.00628	-4.77e-12	-1.04e-11		0.00628	-3.95e-12	-5.53e-12		0.00628	-9.22537e-13	4.25e-12		0.00628	-1.13334e-11	1.9e-11		0.00628	-0.007834	0.0046337
0.0063	3.3393e-12	-1.33e-11		0.0063	1.66082e-11	-2.38e-11		0.0063	4.19517e-12	1.23e-11		0.0063	3.99e-12	-5.79e-12		0.0063	-6.45e-12	-5.22e-12		0.0063	-1.54673e-12	-1.69e-12		0.0063	-3.53097e-12	1.8e-11		0.0063	-0.008111	0.0030851
0.00632	-2.27843e-12	-1.83e-11		0.00632	1.41114e-11	-2.13e-11		0.00632	4.81936e-12	1.2e-11		0.00632	7.11e-12	-5.79e-12		0.00632	-7.38e-12	-5.53e-12		0.00632	-1.54673e-12	-8.25e-12		0.00632	-4.10016e-13	1.65e-11		0.00632	-0.008203	0.0021173
0.00634	8.42536e-13	-2.27e-11		0.00634	7.86948e-12	-1.69e-11		0.00634	5.44355e-12	1.08e-11		0.00634	1.15e-11	-8.89e-12		0.00634	-1.05e-11	-4.59e-12		0.00634	-9.22537e-13	-1.11e-11		0.00634	1.46256e-12	1.61e-11		0.00634	-0.007005	0.0021173
0.00636	-4.05854e-13	-2.36e-11		0.00636	8.49368e-12	-1.03e-11		0.00636	4.19517e-12	8.91e-12		0.00636	1.34e-11	-8.89e-12		0.00636	-8.63e-12	-5.84e-12		0.00636	-5.29188e-12	-1.08e-11		0.00636	1.15046e-12	1.3e-11		0.00636	-0.00553	0.0027948
0.00638	1.46673e-12	-2.43e-11		0.00638	2.87595e-12	-4.07e-12		0.00638	1.10613e-11	5.47e-12		0.00638	1.09e-11	-2.7e-12		0.00638	-4.89e-12	-5.84e-12		0.00638	-6.54026e-12	-5.13e-12		0.00638	-7.22112e-13	1.02e-11		0.00638	-0.004516	0.0028915
0.0064	3.9635e-12	-2.11e-11		0.0064	-2.74177e-12	-4.38e-12		0.0064	1.54306e-11	4.22e-12		0.0064	6.49e-12	1.95e-12		0.0064	-8.3e-13	-7.4e-12		0.0064	-1.27822e-11	-4.38e-13		0.0064	-2.90678e-12	3.64e-12		0.0064	-0.004424	0.0039562
0.00642	2.71511e-12	-1.74e-11		0.00642	-7.11112e-12	-5.32e-12		0.00642	2.29209e-11	2.34e-12		0.00642	-3.91e-13	5.04e-12		0.00642	3.54e-12	-8.65e-12		0.00642	-1.71515e-11	4.25e-12		0.00642	-4.46726e-12	1.99e-13		0.00642	-0.004793	0.004053
0.00644	3.3393e-12	-1.12e-11		0.00644	-4.61435e-12	-1.06e-11		0.00644	2.54177e-11	1.72e-12		0.00644	-4.77e-12	1.43e-11		0.00644	3.23e-12	-9.58e-12		0.00644	-1.90241e-11	7.07e-12		0.00644	-1.6584e-12	-4.18e-12		0.00644	-0.006359	0.0041498
0.00646	1.46673e-12	-7.72e-12		0.00646	-2.74177e-12	-1.28e-11		0.00646	2.54177e-11	3.9e-12		0.00646	-1.16e-11	1.74e-11		0.00646	-8.3e-13	-1.27e-11		0.00646	-1.71515e-11	9.25e-12		0.00646	1.15046e-12	-5.74e-12		0.00646	-0.007189	0.0030851
0.00648	-1.03004e-12	-4.6e-12		0.00648	3.79181e-13	-1.5e-11		0.00648	2.16725e-11	7.34e-12		0.00648	-1.6e-11	2.52e-11		0.00648	-7.7e-12	-1.27e-11		0.00648	-1.59031e-11	9.88e-12		0.00648	4.27142e-12	-6.68e-12		0.00648	-0.007926	0.0017301
0.0065	-2.27843e-12	-3.04e-12		0.0065	1.09904e-11	-1.13e-11		0.0065	1.29339e-11	9.85e-12		0.0065	-1.79e-11	1.74e-11		0.0065	-1.46e-11	-1.24e-11		0.0065	-9.03703e-12	8e-12		0.0065	6.45609e-12	-6.05e-12		0.0065	-0.007373	0.0008591
0.00652	-3.5268e-12	3.91e-13		0.00652	1.34872e-11	-6.26e-12		0.00652	9.1887e-12	1.08e-11		0.00652	-2.23e-11	1.9e-11		0.00652	-2.3e-11	-1.11e-11		0.00652	-1.54673e-12	6.44e-12		0.00652	5.8319e-12	-4.8e-12		0.00652	-0.005991	0.0016333
0.00654	-9.14453e-12	1.95e-12		0.00654	1.5984e-11	3.09e-13		0.00654	6.69194e-12	8.91e-12		0.00654	-2.29e-11	1.12e-11		0.00654	-2.27e-11	-6.46e-12		0.00654	2.82261e-12	6.44e-12		0.00654	2.71094e-12	-7.39e-13		0.00654	-0.003963	0.0038594
0.00656	-7.89615e-12	7.92e-14		0.00656	9.74206e-12	5.31e-12		0.00656	1.6984e-12	4.22e-12		0.00656	-2.35e-11	1.95e-12		0.00656	-1.67e-11	-3.34e-12		0.00656	3.4468e-12	3.94e-12		0.00656	3.02304e-12	3.01e-12		0.00656	-0.001475	0.0056983
0.00658	-1.60106e-11	-1.17e-12		0.00658	5.99691e-12	9.69e-12		0.00658	-2.67094e-12	7.78e-13		0.00658	-1.73e-11	-5.79e-12		0.00658	-4.58e-12	-1.16e-12		0.00658	4.69519e-12	8.13e-13		0.00658	3.02304e-12	3.64e-12		0.00658	0.0013825	0.0071501
0.0066	-1.53864e-11	-2.42e-12		0.0066	4.12433e-12	1.16e-11		0.0066	-8.28866e-12	-1.1e-12		0.0066	-7.27e-12	-1.82e-11		0.0066	9.47e-12	2.28e-12		0.0066	1.57423e-12	-1.69e-12		0.0066	7.70447e-12	6.14e-12		0.0066	0.0015668	0.008118
0.00662	-1.85074e-11	-4.29e-12		0.00662	2.87595e-12	1.38e-11		0.00662	-1.14096e-11	-1.1e-12		0.00662	-1.02e-12	-1.82e-11		0.00662	2.07e-11	4.77e-12		0.00662	5.94357e-12	-2e-12		0.00662	9.88915e-12	7.7e-12		0.00662	0.0006452	0.0074405
0.00664	-1.85074e-11	-5.54e-12		0.00664	-8.69203e-13	1.47e-11		0.00664	-1.5779e-11	7.78e-13		0.00664	5.24e-12	-1.97e-11		0.00664	2.38e-11	6.33e-12		0.00664	1.57423e-12	-7.51e-13		0.00664	1.36343e-11	6.14e-12		0.00664	-0.001106	0.0073437
0.00666	-1.35139e-11	-3.04e-12		0.00666	1.62756e-12	1.34e-11		0.00666	-1.76515e-11	1.09e-12		0.00666	8.99e-12	-2.44e-11		0.00666	1.85e-11	1.04e-11		0.00666	3.4468e-12	8.13e-13		0.00666	1.2698e-11	2.7e-12		0.00666	-0.004147	0.0075373
0.00668	-9.14453e-12	-2.11e-12		0.00668	1.62756e-12	1.06e-11		0.00668	-1.76515e-11	1.09e-12		0.00668	1.02e-11	-2.44e-11		0.00668	6.04e-12	1.26e-11		0.00668	2.19842e-12	3.31e-12		0.00668	9.88915e-12	-1.68e-12		0.00668	-0.00682	0.0063758
0.0067	-3.5268e-12	-1.48e-12		0.0067	4.12433e-12	6.88e-12		0.0067	-2.13967e-11	1.09e-12		0.0067	7.11e-12	-2.75e-11		0.0067	-5.82e-12	1.73e-11		0.0067	-4.0435e-12	5e-13		0.0067	3.02304e-12	-7.31e-12		0.0067	-0.008387	0.0043433
0.00672	-6.02357e-12	1.64e-12		0.00672	9.11786e-12	6.22e-13		0.00672	-2.63902e-11	1.09e-12		0.00672	-1.64e-12	-2.59e-11		0.00672	-1.43e-11	2.22e-11		0.00672	-2.79511e-12	-3.56e-12		0.00672	-5.71565e-12	-1.01e-11		0.00672	-0.009401	0.002698
0.00674	-4.05854e-13	-1.79e-12		0.00674	8.49368e-12	-8.76e-12		0.00674	-2.45176e-11	2.65e-12		0.00674	-9.15e-12	-2.44e-11		0.00674	-1.99e-11	2.54e-11		0.00674	-2.17092e-12	-9.19e-12		0.00674	-1.3518e-11	-1.23e-11		0.00674	-0.008848	0.002214
0.00676	3.9635e-12	-1.48e-12		0.00676	7.24529e-12	-1.66e-11		0.00676	-2.95112e-11	5.47e-12		0.00676	-2.1e-11	-1.66e-11		0.00676	-1.77e-11	2.29e-11		0.00676	-2.79511e-12	-7.63e-12		0.00676	-1.78874e-11	-1.32e-11		0.00676	-0.007189	0.0027948
0.00678	4.58768e-12	-3.04e-12		0.00678	6.6211e-12	-2.1e-11		0.00678	-3.26321e-11	7.03e-12		0.00678	-2.73e-11	3.99e-13		0.00678	-1.11e-11	1.6e-11		0.00678	-3.4193e-12	-6.07e-12		0.00678	-1.91358e-11	-1.29e-11		0.00678	-0.004885	0.0043433
0.0068	5.83607e-12	-3.04e-12		0.0068	2.25176e-12	-2.06e-11		0.0068	-2.8887e-11	7.34e-12		0.0068	-2.92e-11	6.59e-12		0.0068	-1.45e-12	8.2e-12		0.0068	-9.22537e-13	2.38e-12		0.0068	-1.63269e-11	-1.04e-11		0.0068	-0.002304	0.0073437
0.00682	2.71511e-12	-1.79e-12		0.00682	3.79181e-13	-1.66e-11		0.00682	-3.57531e-11	9.53e-12		0.00682	-3.04e-11	1.12e-11		0.00682	6.04e-12	3.21e-12		0.00682	-5.91607e-12	9.25e-12		0.00682	-1.13334e-11	-7.31e-12		0.00682	-0.001014	0.0088922
0.00684	2.71511e-12	-1.48e-12		0.00684	1.00338e-12	-8.13e-12		0.00684	-3.01354e-11	1.36e-11		0.00684	-2.73e-11	2.52e-11		0.00684	1.2e-11	-3.34e-12		0.00684	-1.15338e-11	1.49e-11		0.00684	-6.02774e-12	-4.8e-12		0.00684	0.0002765	0.0091826
0.00686	-2.90262e-12	1.02e-12		0.00686	-2.11759e-12	-1.57e-12		0.00686	-3.07596e-11	1.67e-11		0.00686	-1.98e-11	1.59e-11		0.00686	1.35e-11	-4.59e-12		0.00686	-2.46418e-11	1.46e-11		0.00686	-4.15517e-12	1.14e-12		0.00686	-9.22e-05	0.0086019
0.00688	-9.14453e-12	3.91e-13		0.00688	-8.69203e-13	2.81e-12		0.00688	-2.45176e-11	1.83e-11		0.00688	-7.89e-12	2.21e-11		0.00688	1.51e-11	-5.53e-12		0.00688	-3.89982e-11	1.11e-11		0.00688	-5.40355e-12	4.58e-12		0.00688	-0.002396	0.006763
0.0069	-1.03929e-11	7.92e-14		0.0069	-2.74177e-12	2.5e-12		0.0069	-2.63902e-11	1.83e-11		0.0069	1.49e-12	1.28e-11		0.0069	1.42e-11	-1.78e-12		0.0069	-4.1495e-11	3.63e-12		0.0069	-8.21241e-12	1.02e-11		0.0069	-0.005346	0.0064726
0.00692	-1.22655e-11	-1.48e-12		0.00692	-3.36597e-12	1.56e-12		0.00692	-2.32693e-11	1.36e-11		0.00692	8.6e-13	3.99e-13		0.00692	1.13e-11	2.9e-12		0.00692	-3.33805e-11	-2e-12		0.00692	-7.90032e-12	1.36e-11		0.00692	-0.007373	0.0055048
0.00694	-1.22655e-11	-4.91e-12		0.00694	-1.08563e-11	-1.25e-12		0.00694	-2.01483e-11	1.14e-11		0.00694	2.74e-12	-5.79e-12		0.00694	1.13e-11	1.04e-11		0.00694	-1.96483e-11	-1.01e-11		0.00694	-5.71565e-12	2.08e-11		0.00694	-0.009217	0.0047305
0.00696	-1.35139e-11	-4.29e-12		0.00696	-1.6474e-11	-5.01e-12		0.00696	-2.07725e-11	1.08e-11		0.00696	2.35e-13	-7.34e-12		0.00696	1.32e-11	1.48e-11		0.00696	-9.22537e-13	-1.36e-11		0.00696	-2.28259e-12	2.27e-11		0.00696	-0.009585	0.0035691
0.00698	-1.28897e-11	-3.35e-12		0.00698	-1.89708e-11	-7.19e-12		0.00698	-1.76515e-11	6.09e-12		0.00698	-6.02e-12	-1.82e-11		0.00698	1.17e-11	1.66e-11		0.00698	9.06453e-12	-1.45e-11		0.00698	4.89561e-12	2.62e-11		0.00698	-0.009124	0.002214
0.007	-1.35139e-11	7.03e-13		0.007	-2.14675e-11	-8.45e-12		0.007	-2.01483e-11	6.09e-12		0.007	-7.27e-12	-2.75e-11		0.007	7.6e-12	1.32e-11		0.007	7.19195e-12	-1.14e-11		0.007	8.95286e-12	2.68e-11		0.007	-0.007926	0.0001816
0.00702	-1.35139e-11	1.95e-12		0.00702	-1.70982e-11	-7.82e-12		0.00702	-2.13967e-11	6.41e-12		0.00702	-5.39e-12	-3.83e-11		0.00702	2.29e-12	6.96e-12		0.00702	-2.98345e-13	-7.63e-12		0.00702	1.30101e-11	2.27e-11		0.00702	-0.006359	-0.001948
0.00704	-1.03929e-11	3.51e-12		0.00704	-1.77224e-11	-8.45e-12		0.00704	-2.45176e-11	8.91e-12		0.00704	-2.27e-12	-3.21e-11		0.00704	-3.02e-12	-8.46e-13		0.00704	-9.66122e-12	-4.38e-13		0.00704	1.17617e-11	1.74e-11		0.00704	-0.004608	-0.003303
0.00706	-9.76873e-12	1.33e-12		0.00706	-1.58498e-11	-7.19e-12		0.00706	-2.01483e-11	9.85e-12		0.00706	2.11e-12	-3.99e-11		0.00706	-1.08e-11	-4.28e-12		0.00706	-1.15338e-11	8.32e-12		0.00706	9.57705e-12	9.58e-12		0.00706	-0.004147	-0.003109
0.00708	-1.10171e-11	-1.79e-12		0.00708	-1.46014e-11	-3.76e-12		0.00708	-1.45306e-11	8.28e-12		0.00708	1.27e-11	-2.13e-11		0.00708	-1.8e-11	-9.58e-12		0.00708	-2.17092e-12	1.55e-11		0.00708	5.20771e-12	1.14e-12		0.00708	-0.004332	-0.001657
0.0071	-9.14453e-12	-3.67e-12		0.0071	-1.6474e-11	9.35e-13		0.0071	-9.53705e-12	6.72e-12		0.0071	1.09e-11	-1.04e-11		0.0071	-2.39e-11	-6.78e-12		0.0071	9.06453e-12	1.86e-11		0.0071	-7.22112e-13	-6.99e-12		0.0071	-0.004147	-0.000399
0.00712	-8.52034e-12	-4.29e-12		0.00712	-1.3353e-11	5.31e-12		0.00712	-6.41609e-12	5.47e-12		0.00712	7.11e-12	5.04e-12		0.00712	-2.55e-11	-2.72e-12		0.00712	1.84274e-11	1.49e-11		0.00712	-7.27612e-12	-1.54e-11		0.00712	-0.005069	0.0011494
0.00714	-1.16413e-11	-4.29e-12		0.00714	-1.27288e-11	7.19e-12		0.00714	-7.98364e-13	5.47e-12		0.00714	1.49e-12	9.69e-12		0.00714	-2.36e-11	1.96e-12		0.00714	1.34339e-11	8e-12		0.00714	-1.50785e-11	-2.23e-11		0.00714	-0.006728	0.0025044
0.00716	-1.10171e-11	-4.29e-12		0.00716	-1.21047e-11	6.25e-12		0.00716	3.57097e-12	4.22e-12		0.00716	-5.39e-12	1.9e-11		0.00716	-1.49e-11	6.02e-12		0.00716	2.19842e-12	1.87e-13		0.00716	-2.00721e-11	-2.61e-11		0.00716	-0.007834	0.0028915
0.00718	-4.151e-12	-2.11e-12		0.00718	-1.3353e-11	3.09e-13		0.00718	7.31612e-12	5.78e-12		0.00718	-9.77e-12	6.59e-12		0.00718	-9.57e-12	8.2e-12		0.00718	-8.41284e-12	-1.08e-11		0.00718	-2.56898e-11	-2.61e-11		0.00718	-0.008848	0.0031819
0.0072	-6.02357e-12	-3.04e-12		0.0072	-1.52256e-11	-4.38e-12		0.0072	7.94032e-12	7.66e-12		0.0072	-5.39e-12	-4.25e-12		0.0072	-2.39e-12	8.2e-12		0.0072	-9.03703e-12	-1.95e-11		0.0072	-2.84986e-11	-2.36e-11		0.0072	-0.008018	0.0030851
0.00722	-2.90262e-12	-2.11e-12		0.00722	-1.89708e-11	-7.51e-12		0.00722	1.04371e-11	7.03e-12		0.00722	-4.77e-12	-4.25e-12		0.00722	5.41e-12	6.02e-12		0.00722	2.19842e-12	-2.11e-11		0.00722	-2.88107e-11	-2.08e-11		0.00722	-0.007189	0.0026012
0.00724	-4.05854e-13	-3.04e-12		0.00724	-2.39643e-11	-1.13e-11		0.00724	9.81289e-12	6.41e-12		0.00724	5.24e-12	-1.2e-11		0.00724	7.91e-12	5.4e-12		0.00724	1.03129e-11	-2.01e-11		0.00724	-2.35051e-11	-1.45e-11		0.00724	-0.004332	0.002214
0.00726	-2.27843e-12	-3.35e-12		0.00726	-2.20917e-11	-1.31e-11		0.00726	7.31612e-12	6.72e-12		0.00726	1.21e-11	-1.2e-11		0.00726	8.53e-12	3.84e-12		0.00726	2.03e-11	-1.26e-11		0.00726	-1.32059e-11	-8.87e-12		0.00726	-0.00212	0.0009558
0.00728	-7.27196e-12	-4.29e-12		0.00728	-2.08433e-11	-1.22e-11		0.00728	4.19517e-12	6.41e-12		0.00728	1.27e-11	-2.7e-12		0.00728	6.97e-12	1.34e-12		0.00728	1.78032e-11	-2e-12		0.00728	-3.84307e-12	-4.18e-12		0.00728	-0.000922	-0.000302
0.0073	-5.39939e-12	-3.98e-12		0.0073	-1.58498e-11	-1.25e-11		0.0073	1.07421e-12	7.34e-12		0.0073	1.09e-11	1.95e-12		0.0073	4.79e-12	-1.78e-12		0.0073	1.15613e-11	8e-12		0.0073	7.70447e-12	8.24e-13		0.0073	-0.002028	-0.001367
0.00732	-7.89615e-12	-7.72e-12		0.00732	-1.02321e-11	-6.57e-12		0.00732	-3.91933e-12	5.47e-12		0.00732	8.6e-13	-1.15e-12		0.00732	4.18e-13	-6.78e-12		0.00732	1.03129e-11	1.58e-11		0.00732	1.73794e-11	7.39e-12		0.00732	-0.002304	-0.00127
0.00734	-9.14453e-12	-7.72e-12		0.00734	-2.74177e-12	-1.88e-12		0.00734	-5.16771e-12	3.28e-12		0.00734	-4.14e-12	6.59e-12		0.00734	-3.02e-12	-7.4e-12		0.00734	9.06453e-12	1.36e-11		0.00734	2.36214e-11	9.27e-12		0.00734	-0.00341	-0.000593
0.00736	-6.64776e-12	-1.15e-11		0.00736	-5.86274e-12	2.81e-12		0.00736	-8.91286e-12	-1.1e-12		0.00736	-9.15e-12	5.04e-12		0.00736	-8.01e-12	-7.4e-12		0.00736	1.03129e-11	1.08e-11		0.00736	2.70544e-11	1.08e-11		0.00736	-0.002673	0.0001816
0.00738	-6.64776e-12	-1.18e-11		0.00738	-5.86274e-12	2.81e-12		0.00738	-5.7919e-12	-6.1e-12		0.00738	-1.6e-11	3.5e-12		0.00738	-8.01e-12	-4.28e-12		0.00738	1.34339e-11	4.56e-12		0.00738	2.73665e-11	1.21e-11		0.00738	-0.001382	0.0019237
0.0074	-2.90262e-12	-1.08e-11		0.0074	-1.27288e-11	-3.34e-15		0.0074	-3.29513e-12	-6.73e-12		0.0074	-1.79e-11	5.04e-12		0.0074	-7.07e-12	1.34e-12		0.0074	7.81615e-12	1.87e-13		0.0074	2.05004e-11	1.05e-11		0.0074	0	0.0023108
0.00742	-1.03004e-12	-1.05e-11		0.00742	-1.02321e-11	-4.38e-12		0.00742	-2.67094e-12	-6.1e-12		0.00742	-1.66e-11	5.04e-12		0.00742	-3.33e-12	1.1e-11		0.00742	9.50038e-13	-2.94e-12		0.00742	1.08254e-11	9.27e-12		0.00742	0.0009217	0.002698
0.00744	-1.03004e-12	-7.72e-12		0.00744	-1.21047e-11	-7.51e-12		0.00744	-2.04675e-12	-2.97e-12		0.00744	-1.85e-11	1.95e-12		0.00744	1.35e-12	2.16e-11		0.00744	-4.0435e-12	-3.56e-12		0.00744	2.14175e-13	1.18e-11		0.00744	0.0009217	0.0023108
0.00746	2.71511e-12	-1.79e-12		0.00746	-1.21047e-11	-1e-11		0.00746	-3.91933e-12	2.97e-12		0.00746	-1.29e-11	6.59e-12		0.00746	5.41e-12	3.16e-11		0.00746	-7.16445e-12	-1.69e-12		0.00746	-1.07092e-11	1.4e-11		0.00746	0.0010138	0.0014398
0.00748	-1.03004e-12	1.33e-12		0.00748	-1.46014e-11	-9.07e-12		0.00748	-1.42256e-12	7.03e-12		0.00748	-9.77e-12	1.12e-11		0.00748	5.1e-12	4.13e-11		0.00748	-2.79511e-12	1.75e-12		0.00748	-2.03841e-11	1.55e-11		0.00748	0.0002765	0.0007623
0.0075	-1.03004e-12	3.2e-12		0.0075	-1.46014e-11	-3.76e-12		0.0075	-3.91933e-12	9.22e-12		0.0075	-9.15e-12	-1.15e-12		0.0075	2.6e-12	4.6e-11		0.0075	2.82261e-12	4.56e-12		0.0075	-2.41293e-11	1.68e-11		0.0075	-0.000737	0.0006655
0.00752	-2.90262e-12	5.7e-12		0.00752	-1.77224e-11	4.69e-12		0.00752	-2.67094e-12	7.66e-12		0.00752	-1.1e-11	6.59e-12		0.00752	-5.51e-12	4.63e-11		0.00752	9.06453e-12	4.56e-12		0.00752	-2.41293e-11	1.52e-11		0.00752	-0.002028	0.0012462
0.00754	-2.90262e-12	7.57e-12		0.00754	-2.39643e-11	1.94e-11		0.00754	-5.16771e-12	5.16e-12		0.00754	-9.77e-12	5.04e-12		0.00754	-1.36e-11	4.28e-11		0.00754	1.57423e-12	5.5e-12		0.00754	-1.88237e-11	8.33e-12		0.00754	-0.002581	0.002214
0.00756	-5.39939e-12	1.07e-11		0.00756	-2.83336e-11	2.84e-11		0.00756	-5.16771e-12	3.59e-12		0.00756	-1.16e-11	9.69e-12		0.00756	-1.8e-11	3.47e-11		0.00756	-9.66122e-12	5.5e-12		0.00756	-1.13334e-11	5.11e-13		0.00756	-0.00212	0.002698
0.00758	-6.64776e-12	1.6e-11		0.00758	-3.39514e-11	3.75e-11		0.00758	-2.67094e-12	2.34e-12		0.00758	-7.89e-12	2.05e-11		0.00758	-1.8e-11	2.51e-11		0.00758	-1.77757e-11	5.5e-12		0.00758	2.14175e-13	-7.62e-12		0.00758	-0.001659	0.0019237
0.0076	-8.52034e-12	2.1e-11		0.0076	-3.39514e-11	3.94e-11		0.0076	-4.54351e-12	2.97e-12		0.0076	-4.77e-12	1.74e-11		0.0076	-1.83e-11	1.32e-11		0.0076	-2.33934e-11	3.94e-12		0.0076	5.5198e-12	-1.04e-11		0.0076	-0.001106	-1.2e-05
0.00762	-2.90262e-12	2.29e-11		0.00762	-2.9582e-11	3.63e-11		0.00762	-7.04028e-12	4.53e-12		0.00762	2.35e-13	1.59e-11		0.00762	-1.67e-11	1.96e-12		0.00762	-1.52789e-11	1.87e-13		0.00762	1.02012e-11	-1.26e-11		0.00762	-0.000645	-0.002528
0.00764	-3.5268e-12	2.5e-11		0.00764	-2.77094e-11	2.59e-11		0.00764	-6.41609e-12	4.53e-12		0.00764	2.11e-12	2.21e-11		0.00764	-1.46e-11	-5.53e-12		0.00764	-2.17092e-12	8.13e-13		0.00764	1.23859e-11	-1.29e-11		0.00764	-0.000461	-0.004561
0.00766	1.46673e-12	2.38e-11		0.00766	-1.95949e-11	1.41e-11		0.00766	-3.29513e-12	3.28e-12		0.00766	7.11e-12	3.14e-11		0.00766	-9.88e-12	-7.4e-12		0.00766	1.09371e-11	-2e-12		0.00766	1.36343e-11	-1.23e-11		0.00766	-0.000922	-0.005529
0.00768	1.46673e-12	2.1e-11		0.00768	-1.46014e-11	4.06e-12		0.00768	4.50019e-13	-1.6e-13		0.00768	3.99e-12	3.6e-11		0.00768	-4.58e-12	-3.97e-12		0.00768	1.34339e-11	-4.82e-12		0.00768	9.26495e-12	-9.49e-12		0.00768	-0.001843	-0.005916
0.0077	2.09091e-12	1.66e-11		0.0077	-1.08563e-11	-4.07e-12		0.0077	1.6984e-12	-3.6e-12		0.0077	3.36e-12	3.29e-11		0.0077	4.18e-13	1.65e-12		0.0077	8.44034e-12	-3.88e-12		0.0077	5.20771e-12	-8.87e-12		0.0077	-0.003502	-0.004561
0.00772	-4.05854e-13	1.13e-11		0.00772	-1.27288e-11	-9.7e-12		0.00772	1.10613e-11	-5.79e-12		0.00772	1.49e-12	3.14e-11		0.00772	4.79e-12	1.23e-11		0.00772	3.25847e-13	-2.63e-12		0.00772	-1.6584e-12	-6.05e-12		0.00772	-0.005253	-0.001561
0.00774	-2.27843e-12	8.51e-12		0.00774	-1.21047e-11	-8.13e-12		0.00774	1.29339e-11	-8.6e-12		0.00774	-1.64e-12	2.36e-11		0.00774	6.97e-12	2.19e-11		0.00774	-3.4193e-12	-1.06e-12		0.00774	-5.40355e-12	-4.49e-12		0.00774	-0.006267	0.0009558
0.00776	-6.02357e-12	4.14e-12		0.00776	-1.52256e-11	-5.63e-12		0.00776	1.79274e-11	-8.6e-12		0.00776	-5.39e-12	1.43e-11		0.00776	4.16e-12	2.82e-11		0.00776	-9.03703e-12	-1.06e-12		0.00776	-6.02774e-12	5.11e-13		0.00776	-0.006728	0.0037626
0.00778	-8.52034e-12	7.03e-13		0.00778	-1.58498e-11	-1.25e-12		0.00778	1.23097e-11	-8.29e-12		0.00778	-7.89e-12	1.59e-11		0.00778	-2.08e-12	2.88e-11		0.00778	-9.66122e-12	1.75e-12		0.00778	-2.59469e-12	5.51e-12		0.00778	-0.007373	0.005408
0.0078	-5.39939e-12	-8.57e-13		0.0078	-1.89708e-11	3.75e-12		0.0078	9.1887e-12	-7.66e-12		0.0078	-7.89e-12	6.59e-12		0.0078	-5.51e-12	2.54e-11		0.0078	-5.91607e-12	1.75e-12		0.0078	2.71094e-12	1.02e-11		0.0078	-0.007834	0.0056015
0.00782	-5.39939e-12	-2.11e-12		0.00782	-1.6474e-11	8.13e-12		0.00782	1.07421e-12	-7.66e-12		0.00782	-9.15e-12	6.59e-12		0.00782	-7.38e-12	2.01e-11		0.00782	-7.16445e-12	2.69e-12		0.00782	7.39238e-12	1.33e-11		0.00782	-0.00765	0.0052144
0.00784	-2.90262e-12	7.92e-14		0.00784	-2.08433e-11	1.16e-11		0.00784	-1.42256e-12	-9.23e-12		0.00784	-8.52e-12	8.14e-12		0.00784	-5.82e-12	1.35e-11		0.00784	-1.09096e-11	-2e-12		0.00784	1.33222e-11	1.24e-11		0.00784	-0.006636	0.0033755
0.00786	-2.27843e-12	3.51e-12		0.00786	-1.83466e-11	1.53e-11		0.00786	-8.28866e-12	-6.41e-12		0.00786	-1.1e-11	1.43e-11		0.00786	-5.51e-12	5.4e-12		0.00786	-1.27822e-11	-7.51e-13		0.00786	1.48827e-11	1.08e-11		0.00786	-0.004885	0.0012462
0.00788	-4.151e-12	9.13e-12		0.00788	-1.46014e-11	1.66e-11		0.00788	-1.07854e-11	-1.72e-12		0.00788	-2.89e-12	1.43e-11		0.00788	-8.32e-12	1.65e-12		0.00788	-1.09096e-11	-1.69e-12		0.00788	1.42585e-11	6.14e-12		0.00788	-0.0047	-0.000883
0.0079	-1.65423e-12	1.38e-11		0.0079	-1.46014e-11	1.78e-11		0.0079	-8.91286e-12	2.34e-12		0.0079	-1.02e-12	2.83e-11		0.0079	-1.02e-11	-2.41e-12		0.0079	-6.54026e-12	-4.82e-12		0.0079	9.57705e-12	2.7e-12		0.0079	-0.003502	-0.001657
0.00792	-3.5268e-12	1.82e-11		0.00792	-9.60789e-12	1.53e-11		0.00792	-1.01612e-11	7.66e-12		0.00792	2.11e-12	2.52e-11		0.00792	-1.39e-11	-3.65e-12		0.00792	6.56776e-12	-4.19e-12		0.00792	5.8319e-12	5.11e-13		0.00792	-0.003963	-0.001948
0.00794	-4.151e-12	1.54e-11		0.00794	-8.3595e-12	1.28e-11		0.00794	-5.7919e-12	1.39e-11		0.00794	3.36e-12	2.67e-11		0.00794	-1.46e-11	-5.84e-12		0.00794	8.44034e-12	-3.88e-12		0.00794	1.15046e-12	-1.14e-13		0.00794	-0.004332	-0.001077
0.00796	-4.151e-12	1.1e-11		0.00796	-3.99016e-12	6.56e-12		0.00796	-1.2658e-11	1.55e-11		0.00796	1.49e-12	2.36e-11		0.00796	-1.3e-11	-5.22e-12		0.00796	7.81615e-12	-1.38e-12		0.00796	-3.53097e-12	-2.62e-12		0.00796	-0.00553	-0.001077
0.00798	-7.89615e-12	4.76e-12		0.00798	-8.69203e-13	1.87e-12		0.00798	-9.53705e-12	1.58e-11		0.00798	2.11e-12	2.36e-11		0.00798	-7.38e-12	-2.41e-12		0.00798	3.4468e-12	-1.25e-13		0.00798	-6.33984e-12	-3.24e-12		0.00798	-0.005899	-0.000496
0.008	-8.52034e-12	-3.04e-12		0.008	-8.69203e-13	-3.44e-12		0.008	-8.91286e-12	1.2e-11		0.008	-3.91e-13	2.52e-11		0.008	-3.02e-12	3.52e-12		0.008	-1.54673e-12	2.38e-12		0.008	-8.21241e-12	-5.12e-12		0.008	-0.00682	-0.000302
0.00802	-9.76873e-12	-9.91e-12		0.00802	-1.49339e-12	-7.19e-12		0.00802	-1.07854e-11	9.53e-12		0.00802	-4.77e-12	2.21e-11		0.00802	-8.3e-13	8.2e-12		0.00802	-2.98345e-13	6.75e-12		0.00802	-1.22697e-11	-6.68e-12		0.00802	-0.006912	0.0001816
0.00804	-3.5268e-12	-1.33e-11		0.00804	1.00338e-12	-6.26e-12		0.00804	-1.2658e-11	5.78e-12		0.00804	-7.27e-12	1.43e-11		0.00804	1.35e-12	1.54e-11		0.00804	4.071e-12	8.32e-12		0.00804	-1.63269e-11	-6.37e-12		0.00804	-0.008111	0.0001816
0.00806	-7.27196e-12	-1.33e-11		0.00806	1.00338e-12	-3.76e-12		0.00806	-1.45306e-11	6.72e-12		0.00806	-7.89e-12	1.28e-11		0.00806	-1.45e-12	1.94e-11		0.00806	1.09371e-11	1.08e-11		0.00806	-1.91358e-11	-5.43e-12		0.00806	-0.010046	-0.000206
0.00808	-4.77519e-12	-9.28e-12		0.00808	2.87595e-12	1.87e-12		0.00808	-1.51548e-11	3.9e-12		0.00808	-6.02e-12	1.43e-11		0.00808	-4.58e-12	2.07e-11		0.00808	8.44034e-12	1.02e-11		0.00808	-2.06962e-11	5.11e-13		0.00808	-0.011244	-0.000302
0.0081	-6.02357e-12	-2.73e-12		0.0081	4.74853e-12	6.88e-12		0.0081	-1.76515e-11	7.78e-13		0.0081	-2.89e-12	8.14e-12		0.0081	-8.01e-12	2.04e-11		0.0081	7.19195e-12	6.13e-12		0.0081	-2.16325e-11	5.51e-12		0.0081	-0.012442	-0.000496
0.00812	-5.39939e-12	4.45e-12		0.00812	4.12433e-12	9.06e-12		0.00812	-1.39064e-11	-3.6e-12		0.00812	3.99e-12	1.28e-11		0.00812	-8.94e-12	1.82e-11		0.00812	3.25847e-13	5e-13		0.00812	-1.85116e-11	1.15e-11		0.00812	-0.011982	-0.000786
0.00814	-4.77519e-12	8.51e-12		0.00814	2.87595e-12	8.75e-12		0.00814	-1.07854e-11	-6.1e-12		0.00814	1.02e-11	1.43e-11		0.00814	-7.7e-12	1.01e-11		0.00814	-1.54673e-12	-9.19e-12		0.00814	-1.47664e-11	1.33e-11		0.00814	-0.010138	-0.002528
0.00816	-3.5268e-12	1.23e-11		0.00816	2.25176e-12	8.13e-12		0.00816	-1.2658e-11	-5.48e-12		0.00816	1.46e-11	9.69e-12		0.00816	-2.7e-12	6.02e-12		0.00816	2.19842e-12	-1.14e-11		0.00816	-1.0085e-11	1.58e-11		0.00816	-0.008664	-0.003206
0.00818	-1.03004e-12	1.51e-11		0.00818	-8.69203e-13	5.62e-12		0.00818	-1.45306e-11	-2.97e-12		0.00818	5.86e-12	8.14e-12		0.00818	4.18e-13	1.03e-12		0.00818	5.31938e-12	-1.45e-11		0.00818	-5.71565e-12	1.18e-11		0.00818	-0.006544	-0.004948
0.0082	-1.65423e-12	1.32e-11		0.0082	-2.11759e-12	7.5e-12		0.0082	-1.14096e-11	4.84e-12		0.0082	2.74e-12	9.69e-12		0.0082	3.23e-12	-5.53e-12		0.0082	1.09371e-11	-1.48e-11		0.0082	8.38367e-13	7.08e-12		0.0082	-0.006267	-0.004851
0.00822	2.18341e-13	1.26e-11		0.00822	-2.11759e-12	6.56e-12		0.00822	-1.2658e-11	1.14e-11		0.00822	-5.39e-12	1.95e-12		0.00822	4.48e-12	-7.09e-12		0.00822	1.46823e-11	-1.14e-11		0.00822	7.08028e-12	2.7e-12		0.00822	-0.005806	-0.004561
0.00824	-1.03004e-12	8.19e-12		0.00824	-3.99016e-12	7.5e-12		0.00824	-1.70273e-11	1.33e-11		0.00824	-7.27e-12	1.43e-11		0.00824	3.23e-12	-1.18e-11		0.00824	1.90516e-11	-6.07e-12		0.00824	1.17617e-11	-2.93e-12		0.00824	-0.006912	-0.003593
0.00826	-4.05854e-13	2.26e-12		0.00826	-2.11759e-12	6.88e-12		0.00826	-1.45306e-11	9.85e-12		0.00826	-9.15e-12	2.52e-11		0.00826	-1.45e-12	-1.05e-11		0.00826	1.53064e-11	-1.25e-13		0.00826	1.70673e-11	-6.37e-12		0.00826	-0.007373	-0.002625
0.00828	-4.05854e-13	-3.04e-12		0.00828	-1.49339e-12	3.12e-12		0.00828	-1.51548e-11	5.78e-12		0.00828	-8.52e-12	2.98e-11		0.00828	-2.39e-12	-7.4e-12		0.00828	1.78032e-11	2.06e-12		0.00828	2.20609e-11	-5.43e-12		0.00828	-0.008756	-0.001173
0.0083	-6.64776e-12	-9.6e-12		0.0083	-2.45007e-13	-6.29e-13		0.0083	-1.64032e-11	2.34e-12		0.0083	-4.77e-12	3.14e-11		0.0083	-2.7e-12	-2.41e-12		0.0083	2.21726e-11	4.88e-12		0.0083	2.05004e-11	-4.18e-12		0.0083	-0.008664	-0.000109
0.00832	-3.5268e-12	-1.43e-11		0.00832	-2.45007e-13	-3.76e-12		0.00832	-1.64032e-11	1.72e-12		0.00832	-2.27e-12	2.83e-11		0.00832	-1.14e-12	5.08e-12		0.00832	2.52935e-11	3.63e-12		0.00832	1.64432e-11	-7.39e-13		0.00832	-0.008848	-0.000302
0.00834	-7.89615e-12	-1.61e-11		0.00834	-2.74177e-12	-5.01e-12		0.00834	-1.32822e-11	1.09e-12		0.00834	-2.89e-12	3.14e-11		0.00834	2.6e-12	9.14e-12		0.00834	3.27838e-11	2.38e-12		0.00834	7.08028e-12	1.76e-12		0.00834	-0.007097	-0.000883
0.00836	-1.28897e-11	-1.74e-11		0.00836	-1.49339e-12	-6.26e-12		0.00836	-1.51548e-11	1.72e-12		0.00836	-2.89e-12	2.05e-11		0.00836	7.91e-12	1.48e-11		0.00836	3.27838e-11	-4.38e-13		0.00836	-8.21241e-12	5.51e-12		0.00836	-0.005438	-0.002045
0.00838	-9.14453e-12	-1.86e-11		0.00838	1.62756e-12	-6.57e-12		0.00838	-1.51548e-11	2.97e-12		0.00838	-2.27e-12	1.12e-11		0.00838	1.29e-11	1.69e-11		0.00838	3.09112e-11	1.87e-13		0.00838	-1.94479e-11	7.39e-12		0.00838	-0.0047	-0.003496
0.0084	-1.03929e-11	-1.74e-11		0.0084	5.99691e-12	-3.13e-12		0.0084	-1.39064e-11	3.59e-12		0.0084	-4.14e-12	9.69e-12		0.0084	1.32e-11	1.76e-11		0.0084	2.52935e-11	1.13e-12		0.0084	-2.72503e-11	9.58e-12		0.0084	-0.003502	-0.004464
0.00842	-1.35139e-11	-1.55e-11		0.00842	4.12433e-12	-3.44e-12		0.00842	-1.32822e-11	2.34e-12		0.00842	2.35e-13	-5.79e-12		0.00842	1.01e-11	1.69e-11		0.00842	2.03e-11	8.13e-13		0.00842	-2.47535e-11	1.11e-11		0.00842	-0.003502	-0.005626
0.00844	-1.28897e-11	-1.15e-11		0.00844	1.16146e-11	6.22e-13		0.00844	-9.53705e-12	1.4e-12		0.00844	-2.27e-12	1.95e-12		0.00844	8.84e-12	1.48e-11		0.00844	1.40581e-11	-7.51e-13		0.00844	-1.976e-11	1.21e-11		0.00844	-0.003871	-0.004464
0.00846	-1.41381e-11	-8.35e-12		0.00846	1.66082e-11	3.09e-13		0.00846	-6.41609e-12	7.78e-13		0.00846	-2.89e-12	2.05e-11		0.00846	-2.06e-13	1.01e-11		0.00846	4.071e-12	-2e-12		0.00846	-9.77289e-12	1.05e-11		0.00846	-0.00553	-0.003109
0.00848	-1.03929e-11	-3.35e-12		0.00848	1.84807e-11	2.19e-12		0.00848	-8.91286e-12	1.09e-12		0.00848	-6.64e-12	2.05e-11		0.00848	-3.95e-12	7.89e-12		0.00848	-6.54026e-12	-1.25e-13		0.00848	-1.03421e-12	1.11e-11		0.00848	-0.008018	-0.002238
0.0085	-9.76873e-12	-3.04e-12		0.0085	1.78565e-11	6.22e-13		0.0085	-8.91286e-12	3.28e-12		0.0085	-9.15e-12	2.36e-11		0.0085	-7.07e-12	4.46e-12		0.0085	-1.96483e-11	2.06e-12		0.0085	7.70447e-12	1.11e-11		0.0085	-0.010415	-0.000786
0.00852	-4.77519e-12	-3.98e-12		0.00852	1.84807e-11	-3.34e-15		0.00852	-1.01612e-11	-1.6e-13		0.00852	-8.52e-12	2.21e-11		0.00852	-7.38e-12	4.15e-12		0.00852	-2.65144e-11	3e-12		0.00852	1.20738e-11	1.02e-11		0.00852	-0.012258	-0.000496
0.00854	-2.90262e-12	-9.6e-12		0.00854	2.34743e-11	-2.5e-12		0.00854	-1.07854e-11	-1.6e-13		0.00854	-1.04e-11	2.67e-11		0.00854	-6.14e-12	1.03e-12		0.00854	-3.40047e-11	1.44e-12		0.00854	1.5819e-11	8.33e-12		0.00854	-0.011889	-0.000883
0.00856	6.46027e-12	-1.33e-11		0.00856	2.65952e-11	-4.07e-12		0.00856	-1.82757e-11	-2.04e-12		0.00856	-1.23e-11	1.9e-11		0.00856	-4.89e-12	-3.34e-12		0.00856	-3.65015e-11	-1.38e-12		0.00856	1.80036e-11	4.89e-12		0.00856	-0.011797	-0.002141
0.00858	5.83607e-12	-1.55e-11		0.00858	2.65952e-11	-5.63e-12		0.00858	-2.20209e-11	-3.29e-12		0.00858	-9.15e-12	1.43e-11		0.00858	-7.07e-12	-1.24e-11		0.00858	-2.46418e-11	-6.69e-12		0.00858	1.5819e-11	3.33e-12		0.00858	-0.010138	-0.002916
0.0086	5.21187e-12	-1.61e-11		0.0086	2.53468e-11	-5.01e-12		0.0086	-2.45176e-11	-3.91e-12		0.0086	-5.39e-12	1.12e-11		0.0086	-9.26e-12	-1.83e-11		0.0086	-1.65273e-11	-1.2e-11		0.0086	1.45706e-11	5.11e-13		0.0086	-0.009309	-0.003496
0.00862	5.83607e-12	-1.65e-11		0.00862	2.47227e-11	-1.88e-12		0.00862	-2.38935e-11	-2.66e-12		0.00862	-4.14e-12	1.95e-12		0.00862	-1.21e-11	-1.99e-11		0.00862	-4.0435e-12	-1.54e-11		0.00862	1.11375e-11	-2.93e-12		0.00862	-0.008203	-0.003012
0.00864	5.21187e-12	-1.9e-11		0.00864	2.16017e-11	3.12e-12		0.00864	-2.5766e-11	-7.86e-13		0.00864	-2.27e-12	-2.7e-12		0.00864	-9.57e-12	-1.71e-11		0.00864	4.071e-12	-1.48e-11		0.00864	5.20771e-12	-4.49e-12		0.00864	-0.007373	-0.002238
0.00866	-1.03004e-12	-1.77e-11		0.00866	2.28501e-11	2.5e-12		0.00866	-2.20209e-11	-2.66e-12		0.00866	3.99e-12	-7.34e-12		0.00866	-5.82e-12	-1.15e-11		0.00866	1.15613e-11	-1.2e-11		0.00866	-2.90678e-12	-6.68e-12		0.00866	-0.007189	-0.002141
0.00868	-4.151e-12	-1.8e-11		0.00868	1.97291e-11	9.35e-13		0.00868	-1.82757e-11	-4.85e-12		0.00868	5.24e-12	-1.66e-11		0.00868	-5.18e-13	-1.16e-12		0.00868	1.7179e-11	-8.57e-12		0.00868	-1.25818e-11	-1.14e-11		0.00868	-0.007281	-0.002045
0.0087	-2.90262e-12	-1.74e-11		0.0087	1.66082e-11	-1.25e-12		0.0087	-1.88999e-11	-5.16e-12		0.0087	9.61e-12	-1.82e-11		0.0087	2.91e-12	6.02e-12		0.0087	2.34209e-11	-5.75e-12		0.0087	-2.10083e-11	-1.54e-11		0.0087	-0.00682	-0.003012
0.00872	-6.64776e-12	-1.49e-11		0.00872	1.84807e-11	-5.94e-12		0.00872	-1.32822e-11	-6.73e-12		0.00872	1.21e-11	-5.79e-12		0.00872	4.48e-12	7.58e-12		0.00872	2.96629e-11	-1.69e-12		0.00872	-2.47535e-11	-2.04e-11		0.00872	-0.006359	-0.003496
0.00874	-9.76873e-12	-1.43e-11		0.00874	2.09775e-11	-6.57e-12		0.00874	-1.2658e-11	-4.54e-12		0.00874	1.02e-11	-8.89e-12		0.00874	6.66e-12	3.52e-12		0.00874	2.90387e-11	1.13e-12		0.00874	-2.47535e-11	-1.95e-11		0.00874	-0.005622	-0.004658
0.00876	-6.64776e-12	-9.28e-12		0.00876	2.28501e-11	-8.76e-12		0.00876	-8.91286e-12	-3.29e-12		0.00876	1.15e-11	-4.25e-12		0.00876	6.35e-12	-3.34e-12		0.00876	2.77903e-11	-1.69e-12		0.00876	-1.72632e-11	-1.82e-11		0.00876	-0.00424	-0.005335
0.00878	-1.03929e-11	-7.1e-12		0.00878	2.53468e-11	-6.57e-12		0.00878	-3.29513e-12	-1.6e-13		0.00878	6.49e-12	-4.25e-12		0.00878	6.04e-12	-8.65e-12		0.00878	1.84274e-11	-2e-12		0.00878	-7.58822e-12	-1.36e-11		0.00878	-0.002488	-0.004658
0.0088	-4.77519e-12	-3.67e-12		0.0088	2.72194e-11	-1.88e-12		0.0088	-1.42256e-12	-1.1e-12		0.0088	8.99e-12	1.95e-12		0.0088	-1.45e-12	-1.4e-11		0.0088	2.82261e-12	-4.5e-12		0.0088	7.39238e-12	-4.18e-12		0.0088	-0.001475	-0.003206
0.00882	-1.03004e-12	-3.67e-12		0.00882	2.53468e-11	1.56e-12		0.00882	3.57097e-12	-2.66e-12		0.00882	7.74e-12	3.5e-12		0.00882	-6.76e-12	-1.4e-11		0.00882	-9.66122e-12	-8.25e-12		0.00882	1.95641e-11	4.89e-12		0.00882	-0.001106	-0.002528
0.00884	2.09091e-12	-4.91e-12		0.00884	2.47227e-11	5.31e-12		0.00884	-1.42256e-12	-5.16e-12		0.00884	7.74e-12	8.14e-12		0.00884	-1.55e-11	-9.27e-12		0.00884	-1.90241e-11	-1.11e-11		0.00884	2.36214e-11	1.05e-11		0.00884	-0.001751	-0.002045
0.00886	-4.05854e-13	-3.35e-12		0.00886	2.16017e-11	7.19e-12		0.00886	-5.16771e-12	-6.1e-12		0.00886	6.49e-12	6.59e-12		0.00886	-2.14e-11	-1.47e-12		0.00886	-2.33934e-11	-1.29e-11		0.00886	2.51818e-11	1.58e-11		0.00886	-0.003134	-0.002238
0.00888	-4.05854e-13	-4.91e-12		0.00888	1.66082e-11	8.13e-12		0.00888	-1.45306e-11	-4.23e-12		0.00888	-1.02e-12	-7.34e-12		0.00888	-2.36e-11	5.08e-12		0.00888	-1.77757e-11	-1.29e-11		0.00888	2.01883e-11	1.83e-11		0.00888	-0.004332	-0.002045
0.0089	-5.39939e-12	-7.1e-12		0.0089	1.47356e-11	7.19e-12		0.0089	-1.76515e-11	-4.73e-13		0.0089	-4.14e-12	-7.34e-12		0.0089	-2.02e-11	1.04e-11		0.0089	-7.16445e-12	-1.17e-11		0.0089	1.02012e-11	1.77e-11		0.0089	-0.005991	-0.002819
0.00892	-6.02357e-12	-9.91e-12		0.00892	8.49368e-12	7.5e-12		0.00892	-1.82757e-11	1.09e-12		0.00892	-1.23e-11	-2.9e-11		0.00892	-1.11e-11	1.38e-11		0.00892	-2.98345e-13	-7.94e-12		0.00892	-1.03421e-12	2.05e-11		0.00892	-0.006728	-0.0034
0.00894	-4.77519e-12	-1.02e-11		0.00894	5.99691e-12	1e-11		0.00894	-2.45176e-11	2.03e-12		0.00894	-1.23e-11	-3.83e-11		0.00894	-1.14e-12	1.57e-11		0.00894	1.57423e-12	-2.94e-12		0.00894	-1.50785e-11	2.11e-11		0.00894	-0.006636	-0.00398
0.00896	-4.151e-12	-8.97e-12		0.00896	6.6211e-12	8.75e-12		0.00896	-2.07725e-11	3.9e-12		0.00896	-5.39e-12	-3.21e-11		0.00896	7.91e-12	1.2e-11		0.00896	2.82261e-12	4.88e-12		0.00896	-2.38172e-11	1.96e-11		0.00896	-0.005161	-0.003303
0.00898	-4.77519e-12	-5.54e-12		0.00898	7.86948e-12	6.88e-12		0.00898	-2.20209e-11	4.53e-12		0.00898	-1.02e-12	-3.06e-11		0.00898	1.35e-11	6.02e-12		0.00898	5.94357e-12	5.82e-12		0.00898	-2.44414e-11	1.65e-11		0.00898	-0.002949	-0.002141
0.009	-3.5268e-12	-3.67e-12		0.009	7.86948e-12	2.19e-12		0.009	-2.20209e-11	5.78e-12		0.009	1.49e-12	-1.82e-11		0.009	1.48e-11	-3.03e-12		0.009	1.53064e-11	7.38e-12		0.009	-1.63269e-11	8.64e-12		0.009	-0.001475	-0.00069
0.00902	-1.03004e-12	7.03e-13		0.00902	7.24529e-12	-4.07e-12		0.00902	-2.45176e-11	8.28e-12		0.00902	7.11e-12	-1.04e-11		0.00902	9.16e-12	-1.05e-11		0.00902	1.84274e-11	3e-12		0.00902	-6.02774e-12	2.39e-12		0.00902	0	0.0010526
0.00904	2.18341e-13	4.45e-12		0.00904	1.00338e-12	-5.94e-12		0.00904	-2.5766e-11	1.17e-11		0.00904	8.36e-12	8.14e-12		0.00904	-1.14e-12	-1.49e-11		0.00904	2.03e-11	-2.63e-12		0.00904	8.01657e-12	-5.74e-12		0.00904	0.0002765	0.0024076
0.00906	8.42536e-13	7.26e-12		0.00906	1.62756e-12	-9.38e-12		0.00906	-2.51418e-11	1.3e-11		0.00906	7.11e-12	1.12e-11		0.00906	-7.7e-12	-1.21e-11		0.00906	2.15484e-11	-8.25e-12		0.00906	1.70673e-11	-1.2e-11		0.00906	-9.22e-05	0.0020205
0.00908	-1.03004e-12	7.57e-12		0.00908	1.62756e-12	-8.13e-12		0.00908	-2.70144e-11	1.17e-11		0.00908	3.99e-12	5.04e-12		0.00908	-1.43e-11	-2.09e-12		0.00908	1.65548e-11	-1.14e-11		0.00908	2.05004e-11	-1.51e-11		0.00908	-0.000461	0.0004719
0.0091	-1.03004e-12	9.13e-12		0.0091	3.50014e-12	-7.51e-12		0.0091	-2.38935e-11	7.03e-12		0.0091	-4.14e-12	3.5e-12		0.0091	-1.61e-11	7.27e-12		0.0091	1.03129e-11	-1.08e-11		0.0091	1.80036e-11	-1.73e-11		0.0091	-0.001014	-0.001948
0.00912	-3.5268e-12	7.26e-12		0.00912	4.74853e-12	-8.45e-12		0.00912	-1.82757e-11	1.4e-12		0.00912	-5.39e-12	-8.89e-12		0.00912	-1.67e-11	1.26e-11		0.00912	4.69519e-12	-6.38e-12		0.00912	1.05133e-11	-2.08e-11		0.00912	-0.00129	-0.00398
0.00914	-4.05854e-13	6.01e-12		0.00914	2.87595e-12	-9.7e-12		0.00914	-1.51548e-11	-3.6e-12		0.00914	-6.64e-12	-1.04e-11		0.00914	-1.67e-11	1.41e-11		0.00914	3.25847e-13	1.87e-13		0.00914	5.26271e-13	-1.98e-11		0.00914	-0.002581	-0.005335
0.00916	2.18341e-13	4.45e-12		0.00916	3.50014e-12	-1.06e-11		0.00916	-4.54351e-12	-5.16e-12		0.00916	-9.15e-12	-1.2e-11		0.00916	-1.52e-11	9.77e-12		0.00916	-2.17092e-12	5.5e-12		0.00916	-3.84307e-12	-2.23e-11		0.00916	-0.002765	-0.004851
0.00918	1.46673e-12	1.64e-12		0.00918	7.86948e-12	-7.82e-12		0.00918	4.50019e-13	-4.23e-12		0.00918	-7.89e-12	-5.79e-12		0.00918	-8.01e-12	1.34e-12		0.00918	-8.41284e-12	9.57e-12		0.00918	-8.8366e-12	-2.08e-11		0.00918	-0.004147	-0.00398
0.0092	4.58768e-12	-1.17e-12		0.0092	6.6211e-12	6.22e-13		0.0092	2.32259e-12	-4.23e-12		0.0092	-1.35e-11	-7.34e-12		0.0092	-2.06e-13	-9.58e-12		0.0092	-8.41284e-12	1.02e-11		0.0092	-7.58822e-12	-2.01e-11		0.0092	-0.004885	-0.003012
0.00922	3.9635e-12	-2.42e-12		0.00922	7.24529e-12	1.25e-11		0.00922	5.44355e-12	-2.04e-12		0.00922	-1.23e-11	-1.15e-12		0.00922	1.07e-11	-2.02e-11		0.00922	-1.2158e-11	8.94e-12		0.00922	-8.52451e-12	-1.76e-11		0.00922	-0.005069	-0.002141
0.00924	2.71511e-12	-5.54e-12		0.00924	4.74853e-12	2.22e-11		0.00924	8.56451e-12	-1.6e-13		0.00924	-1.16e-11	-1.15e-12		0.00924	1.57e-11	-2.8e-11		0.00924	-1.27822e-11	8e-12		0.00924	-5.40355e-12	-1.26e-11		0.00924	-0.00553	-0.000496
0.00926	2.18341e-13	-6.79e-12		0.00926	3.50014e-12	2.91e-11		0.00926	5.44355e-12	1.72e-12		0.00926	-1.02e-12	3.5e-12		0.00926	2.23e-11	-3.27e-11		0.00926	-7.78864e-12	6.13e-12		0.00926	-3.21888e-12	-8.56e-12		0.00926	-0.005714	0.0006655
0.00928	-1.65423e-12	-6.47e-12		0.00928	-1.49339e-12	3e-11		0.00928	1.6984e-12	3.28e-12		0.00928	5.24e-12	1.95e-12		0.00928	2.23e-11	-2.99e-11		0.00928	-2.98345e-13	2.06e-12		0.00928	5.26271e-13	-5.74e-12		0.00928	-0.006636	0.0020205
0.0093	-7.89615e-12	-4.91e-12		0.0093	-2.45007e-13	2.34e-11		0.0093	-9.53705e-12	1.72e-12		0.0093	1.34e-11	-2.7e-12		0.0093	1.63e-11	-2.55e-11		0.0093	9.06453e-12	-1.38e-12		0.0093	4.58352e-12	-1.68e-12		0.0093	-0.007373	0.0023108
0.00932	-1.10171e-11	-3.04e-12		0.00932	3.79181e-13	1.41e-11		0.00932	-1.45306e-11	-1.41e-12		0.00932	1.46e-11	3.5e-12		0.00932	1.01e-11	-1.36e-11		0.00932	1.15613e-11	-5.13e-12		0.00932	7.70447e-12	1.99e-13		0.00932	-0.008203	0.001343
0.00934	-1.16413e-11	-2.33e-13		0.00934	2.87595e-12	4.06e-12		0.00934	-2.20209e-11	-3.6e-12		0.00934	1.21e-11	-1.2e-11		0.00934	4.18e-13	-3.97e-12		0.00934	1.40581e-11	-2.94e-12		0.00934	1.05133e-11	3.01e-12		0.00934	-0.007926	-0.000399
0.00936	-8.52034e-12	2.89e-12		0.00936	2.87595e-12	-3.13e-12		0.00936	-2.5766e-11	-4.54e-12		0.00936	1.21e-11	-1.82e-11		0.00936	-1.05e-11	6.96e-12		0.00936	1.59306e-11	-4.38e-13		0.00936	7.70447e-12	7.39e-12		0.00936	-0.00682	-0.002722
0.00938	-4.151e-12	6.95e-12		0.00938	5.37271e-12	-8.13e-12		0.00938	-2.63902e-11	-5.16e-12		0.00938	1.15e-11	-2.28e-11		0.00938	-1.33e-11	1.76e-11		0.00938	1.78032e-11	1.75e-12		0.00938	3.33513e-12	1.02e-11		0.00938	-0.006083	-0.004174
0.0094	-3.5268e-12	1.07e-11		0.0094	5.37271e-12	-1.03e-11		0.0094	-3.07596e-11	-6.41e-12		0.0094	1.34e-11	-3.06e-11		0.0094	-1.49e-11	2.57e-11		0.0094	2.77903e-11	2.69e-12		0.0094	-1.6584e-12	1.58e-11		0.0094	-0.005253	-0.004367
0.00942	-4.05854e-13	1.29e-11		0.00942	6.6211e-12	-1.13e-11		0.00942	-2.8887e-11	-4.54e-12		0.00942	1.77e-11	-2.44e-11		0.00942	-9.26e-12	2.91e-11		0.00942	2.65419e-11	8.13e-13		0.00942	-6.33984e-12	2.11e-11		0.00942	-0.004424	-0.004561
0.00944	8.42536e-13	1.29e-11		0.00944	5.99691e-12	-1.13e-11		0.00944	-2.82628e-11	-5.48e-12		0.00944	1.84e-11	-2.9e-11		0.00944	-5.18e-13	3.01e-11		0.00944	2.03e-11	-4.38e-13		0.00944	-1.28938e-11	2.62e-11		0.00944	-0.00424	-0.005238
0.00946	2.71511e-12	1.01e-11		0.00946	7.86948e-12	-6.88e-12		0.00946	-2.95112e-11	-7.66e-12		0.00946	1.59e-11	-1.97e-11		0.00946	6.97e-12	2.66e-11		0.00946	9.68872e-12	-4.38e-13		0.00946	-1.57027e-11	2.93e-11		0.00946	-0.00424	-0.005142
0.00948	3.3393e-12	2.89e-12		0.00948	3.50014e-12	-6.29e-13		0.00948	-2.82628e-11	-9.85e-12		0.00948	1.52e-11	-1.2e-11		0.00948	1.51e-11	1.82e-11		0.00948	-9.03703e-12	1.87e-13		0.00948	-1.41422e-11	2.8e-11		0.00948	-0.005161	-0.005335
0.0095	2.09091e-12	-1.48e-12		0.0095	2.25176e-12	6.88e-12		0.0095	-2.70144e-11	-1.17e-11		0.0095	1.52e-11	-1.51e-11		0.0095	1.95e-11	5.4e-12		0.0095	-2.27692e-11	4.25e-12		0.0095	-5.09145e-12	2.71e-11		0.0095	-0.005806	-0.003883
0.00952	8.42536e-13	-5.85e-12		0.00952	-2.11759e-12	1.09e-11		0.00952	-2.51418e-11	-1.17e-11		0.00952	1.46e-11	-1.82e-11		0.00952	1.6e-11	-9.58e-12		0.00952	-1.83999e-11	7.38e-12		0.00952	5.8319e-12	2.4e-11		0.00952	-0.005991	-0.002722
0.00954	1.46673e-12	-8.04e-12		0.00954	-5.23854e-12	1.5e-11		0.00954	-2.07725e-11	-1.27e-11		0.00954	1.02e-11	-2.13e-11		0.00954	1.2e-11	-2.46e-11		0.00954	-7.16445e-12	8e-12		0.00954	1.67553e-11	1.77e-11		0.00954	-0.00682	-0.001077
0.00956	2.18341e-13	-9.91e-12		0.00956	-8.98369e-12	1.09e-11		0.00956	-1.88999e-11	-9.85e-12		0.00956	7.11e-12	-2.75e-11		0.00956	6.97e-12	-3.67e-11		0.00956	1.03129e-11	7.69e-12		0.00956	2.48697e-11	1.05e-11		0.00956	-0.008203	-0.000883
0.00958	-1.65423e-12	-1.18e-11		0.00958	-9.60789e-12	8.44e-12		0.00958	-1.76515e-11	-8.6e-12		0.00958	7.74e-12	-3.83e-11		0.00958	1.35e-12	-4.11e-11		0.00958	2.21726e-11	5.19e-12		0.00958	2.42456e-11	5.11e-13		0.00958	-0.010415	-0.000786
0.0096	-1.03004e-12	-1.49e-11		0.0096	-8.69203e-13	3.12e-12		0.0096	-2.07725e-11	-6.73e-12		0.0096	7.74e-12	-3.37e-11		0.0096	-2.06e-13	-3.86e-11		0.0096	2.59177e-11	1.87e-13		0.0096	1.83157e-11	-7.62e-12		0.0096	-0.012258	-0.000496
0.00962	2.18341e-13	-1.74e-11		0.00962	4.12433e-12	2.19e-12		0.00962	-1.45306e-11	-5.79e-12		0.00962	1.02e-11	-3.68e-11		0.00962	-1.45e-12	-2.77e-11		0.00962	1.7179e-11	-2.63e-12		0.00962	7.39238e-12	-1.39e-11		0.00962	-0.013088	-0.001464
0.00964	1.46673e-12	-2.02e-11		0.00964	8.49368e-12	2.81e-12		0.00964	-1.39064e-11	-4.85e-12		0.00964	2.02e-11	-3.83e-11		0.00964	7.3e-13	-9.58e-12		0.00964	9.06453e-12	-3.88e-12		0.00964	-2.28259e-12	-1.89e-11		0.00964	-0.011797	-0.001561
0.00966	3.3393e-12	-2.3e-11		0.00966	1.16146e-11	1.87e-12		0.00966	-8.28866e-12	-3.29e-12		0.00966	2.77e-11	-3.21e-11		0.00966	-2.06e-13	3.21e-12		0.00966	8.44034e-12	1.75e-12		0.00966	-1.57027e-11	-2.39e-11		0.00966	-0.010507	-0.001561
0.00968	7.08445e-12	-2.3e-11		0.00968	9.74206e-12	-3.16e-13		0.00968	-2.67094e-12	-1.1e-12		0.00968	3.53e-11	-2.13e-11		0.00968	4.18e-13	1.51e-11		0.00968	1.46823e-11	5.19e-12		0.00968	-2.28809e-11	-2.61e-11		0.00968	-0.008571	-0.002335
0.0097	4.58768e-12	-2.18e-11		0.0097	5.99691e-12	-3.13e-12		0.0097	1.07421e-12	-1.41e-12		0.0097	3.46e-11	-1.51e-11		0.0097	4.18e-13	1.79e-11		0.0097	1.78032e-11	8e-12		0.0097	-2.75624e-11	-2.11e-11		0.0097	-0.008203	-0.002238
0.00972	2.09091e-12	-1.99e-11		0.00972	3.50014e-12	-4.69e-12		0.00972	1.07421e-12	-2.04e-12		0.00972	3.34e-11	-1.04e-11		0.00972	4.18e-13	1.82e-11		0.00972	1.59306e-11	9.57e-12		0.00972	-2.75624e-11	-1.86e-11		0.00972	-0.008848	-0.002141
0.00974	1.46673e-12	-1.71e-11		0.00974	1.62756e-12	-5.63e-12		0.00974	-7.98364e-13	-1.72e-12		0.00974	1.96e-11	-8.89e-12		0.00974	3.85e-12	1.07e-11		0.00974	2.19842e-12	7.38e-12		0.00974	-1.72632e-11	-1.26e-11		0.00974	-0.009954	-0.001561
0.00976	-1.03004e-12	-1.4e-11		0.00976	4.12433e-12	-6.88e-12		0.00976	1.07421e-12	-3.91e-12		0.00976	6.49e-12	-5.79e-12		0.00976	6.66e-12	2.59e-12		0.00976	-1.34064e-11	3.63e-12		0.00976	-1.9705e-12	-8.24e-12		0.00976	-0.010323	-0.001077
0.00978	-1.65423e-12	-9.6e-12		0.00978	4.74853e-12	-4.69e-12		0.00978	-2.04675e-12	-6.73e-12		0.00978	-6.64e-12	6.59e-12		0.00978	1.17e-11	-5.22e-12		0.00978	-2.5266e-11	-1.38e-12		0.00978	1.67553e-11	-4.18e-12		0.00978	-0.010323	-0.001173
0.0098	-4.151e-12	-6.47e-12		0.0098	4.74853e-12	-1.25e-12		0.0098	-2.04675e-12	-8.6e-12		0.0098	-1.73e-11	6.59e-12		0.0098	1.51e-11	-1.05e-11		0.0098	-2.96353e-11	-2.63e-12		0.0098	3.51689e-11	-7.39e-13		0.0098	-0.009585	-0.000593
0.00982	-4.151e-12	-2.73e-12		0.00982	3.79181e-13	9.35e-13		0.00982	-4.54351e-12	-8.92e-12		0.00982	-2.35e-11	3.5e-12		0.00982	1.6e-11	-1.18e-11		0.00982	-2.02725e-11	5e-13		0.00982	4.57802e-11	2.07e-12		0.00982	-0.008664	0.0004719
0.00984	-2.90262e-12	-8.57e-13		0.00984	1.00338e-12	5.62e-12		0.00984	-5.16771e-12	-8.92e-12		0.00984	-1.48e-11	9.69e-12		0.00984	1.51e-11	-8.65e-12		0.00984	-6.54026e-12	4.88e-12		0.00984	4.82769e-11	5.83e-12		0.00984	-0.008111	0.0017301
0.00986	-2.90262e-12	-1.17e-12		0.00986	-4.61435e-12	7.19e-12		0.00986	-6.41609e-12	-7.98e-12		0.00986	2.35e-13	3.5e-12		0.00986	1.42e-11	-5.53e-12		0.00986	1.57423e-12	7.69e-12		0.00986	4.26592e-11	7.08e-12		0.00986	-0.009309	0.0033755
0.00988	-4.77519e-12	-2.73e-12		0.00988	-2.74177e-12	1.28e-11		0.00988	-9.53705e-12	-7.04e-12		0.00988	1.09e-11	3.5e-12		0.00988	1.13e-11	-8.46e-13		0.00988	1.57423e-12	1.21e-11		0.00988	3.17359e-11	1.02e-11		0.00988	-0.010507	0.0034723
0.0099	-5.39939e-12	-6.79e-12		0.0099	-6.48692e-12	1.47e-11		0.0099	-1.01612e-11	-5.48e-12		0.0099	2.46e-11	6.59e-12		0.0099	6.97e-12	-2.09e-12		0.0099	-2.79511e-12	1.14e-11		0.0099	1.67553e-11	1.36e-11		0.0099	-0.011521	0.002698
0.00992	-2.27843e-12	-1.21e-11		0.00992	-1.21047e-11	1.75e-11		0.00992	-1.51548e-11	-5.48e-12		0.00992	2.84e-11	3.99e-13		0.00992	2.29e-12	-4.59e-12		0.00992	-9.03703e-12	1.27e-11		0.00992	3.64723e-12	1.46e-11		0.00992	-0.010783	0.0021173
0.00994	-6.02357e-12	-1.93e-11		0.00994	-1.95949e-11	1.69e-11		0.00994	-2.01483e-11	-6.73e-12		0.00994	2.84e-11	3.5e-12		0.00994	-4.26e-12	-4.28e-12		0.00994	-4.0435e-12	1.27e-11		0.00994	-8.52451e-12	1.83e-11		0.00994	-0.010415	0.0010526
0.00996	-3.5268e-12	-2.61e-11		0.00996	-2.20917e-11	1.47e-11		0.00996	-2.38935e-11	-8.29e-12		0.00996	2.09e-11	-5.79e-12		0.00996	-8.63e-12	-8.34e-12		0.00996	2.82261e-12	1.55e-11		0.00996	-1.91358e-11	1.74e-11		0.00996	-0.00894	0.0009558
0.00998	-5.39939e-12	-3.3e-11		0.00998	-2.33401e-11	1.03e-11		0.00998	-2.63902e-11	-1.02e-11		0.00998	1.4e-11	-1.97e-11		0.00998	-1.18e-11	-6.46e-12		0.00998	1.34339e-11	1.71e-11		0.00998	-2.69382e-11	1.96e-11		0.00998	-0.008571	0.0002783
0.01	-2.90262e-12	-3.83e-11		0.01	-2.08433e-11	6.56e-12		0.01	-2.63902e-11	-1.14e-11		0.01	3.36e-12	-2.44e-11		0.01	-1.11e-11	-3.34e-12		0.01	1.53064e-11	1.77e-11		0.01	-2.66261e-11	1.74e-11		0.01	-0.007834	0.0010526
0.01002	-4.05854e-13	-4.11e-11		0.01002	-1.58498e-11	1.87e-12		0.01002	-2.63902e-11	-1.11e-11		0.01002	-7.89e-12	-2.9e-11		0.01002	-1.02e-11	-2.09e-12		0.01002	1.15613e-11	1.8e-11		0.01002	-2.3193e-11	1.46e-11		0.01002	-0.007742	0.0011494
0.01004	1.46673e-12	-4.36e-11		0.01004	-1.21047e-11	2.81e-12		0.01004	-2.45176e-11	-1.14e-11		0.01004	-9.77e-12	-3.99e-11		0.01004	-5.2e-12	7.15e-13		0.01004	4.071e-12	1.68e-11		0.01004	-1.41422e-11	1.15e-11		0.01004	-0.008111	0.0012462
0.01006	1.46673e-12	-4.33e-11		0.01006	-1.02321e-11	5.94e-12		0.01006	-3.07596e-11	-9.54e-12		0.01006	-9.15e-12	-4.45e-11		0.01006	4.18e-13	1.34e-12		0.01006	-2.17092e-12	1.3e-11		0.01006	-3.53097e-12	1.24e-11		0.01006	-0.007558	0.0010526
0.01008	8.42536e-13	-4.08e-11		0.01008	-8.98369e-12	1.31e-11		0.01008	-2.8887e-11	-6.73e-12		0.01008	-7.89e-12	-4.3e-11		0.01008	7.6e-12	1.34e-12		0.01008	1.57423e-12	1.14e-11		0.01008	5.20771e-12	9.27e-12		0.01008	-0.007558	0.0006655
0.0101	2.71511e-12	-3.74e-11		0.0101	-1.08563e-11	1.91e-11		0.0101	-2.8887e-11	-5.48e-12		0.0101	-1.64e-12	-3.99e-11		0.0101	1.45e-11	-1.47e-12		0.0101	1.21855e-11	1.02e-11		0.0101	1.30101e-11	8.95e-12		0.0101	-0.007097	-0.000593
0.01012	6.46027e-12	-3.33e-11		0.01012	-1.39772e-11	2.25e-11		0.01012	-3.13838e-11	-6.73e-12		0.01012	-3.91e-13	-3.21e-11		0.01012	1.66e-11	-2.09e-12		0.01012	2.40451e-11	8.94e-12		0.01012	1.51948e-11	6.14e-12		0.01012	-0.008111	-0.001948
0.01014	5.21187e-12	-2.83e-11		0.01014	-1.52256e-11	2.22e-11		0.01014	-2.70144e-11	-7.66e-12		0.01014	3.36e-12	-1.97e-11		0.01014	1.7e-11	-6.15e-12		0.01014	3.15354e-11	1.05e-11		0.01014	1.36343e-11	4.89e-12		0.01014	-0.007834	-0.001948
0.01016	1.14538e-11	-2.64e-11		0.01016	-1.58498e-11	1.63e-11		0.01016	-2.70144e-11	-9.23e-12		0.01016	4.61e-12	-8.89e-12		0.01016	1.38e-11	-8.34e-12		0.01016	2.52935e-11	7.38e-12		0.01016	1.23859e-11	5.2e-12		0.01016	-0.007281	-0.00127
0.01018	8.95703e-12	-2.64e-11		0.01018	-1.70982e-11	6.25e-12		0.01018	-2.13967e-11	-7.98e-12		0.01018	3.99e-12	-5.79e-12		0.01018	8.53e-12	-1.21e-11		0.01018	1.65548e-11	4.56e-12		0.01018	1.02012e-11	2.07e-12		0.01018	-0.006912	-0.000206
0.0102	9.58121e-12	-2.61e-11		0.0102	-1.39772e-11	-5.32e-12		0.0102	-2.07725e-11	-3.91e-12		0.0102	3.36e-12	1.28e-11		0.0102	8.22e-12	-1.18e-11		0.0102	1.09371e-11	-1.25e-13		0.0102	5.5198e-12	2.7e-12		0.0102	-0.006267	0.0006655
0.01022	5.21187e-12	-2.52e-11		0.01022	-1.14805e-11	-1.88e-11		0.01022	-1.82757e-11	-1.1e-12		0.01022	7.11e-12	1.59e-11		0.01022	1.04e-11	-1.24e-11		0.01022	4.69519e-12	-5.13e-12		0.01022	1.77465e-12	1.76e-12		0.01022	-0.006359	0.0007623
0.01024	4.58768e-12	-2.46e-11		0.01024	-1.08563e-11	-2.5e-11		0.01024	-1.70273e-11	1.52e-13		0.01024	8.99e-12	2.05e-11		0.01024	1.48e-11	-8.34e-12		0.01024	5.94357e-12	-2.94e-12		0.01024	-9.79206e-14	-1.68e-12		0.01024	-0.006175	0.0008591
0.01026	2.71511e-12	-2.55e-11		0.01026	-5.23854e-12	-2.72e-11		0.01026	-2.20209e-11	-1.6e-13		0.01026	1.4e-11	2.05e-11		0.01026	1.85e-11	-5.53e-12		0.01026	1.03129e-11	-1.06e-12		0.01026	-4.46726e-12	-2.93e-12		0.01026	-0.006452	0.0006655
0.01028	1.46673e-12	-2.46e-11		0.01028	-3.36597e-12	-2.38e-11		0.01028	-3.38805e-11	-2.66e-12		0.01028	1.34e-11	1.74e-11		0.01028	1.95e-11	-3.34e-12		0.01028	7.81615e-12	4.56e-12		0.01028	-5.40355e-12	-5.43e-12		0.01028	-0.007005	0.0010526
0.0103	2.18341e-13	-2.46e-11		0.0103	-1.49339e-12	-1.75e-11		0.0103	-3.76257e-11	-1.41e-12		0.0103	1.34e-11	8.14e-12		0.0103	1.6e-11	-5.84e-12		0.0103	-2.17092e-12	8.63e-12		0.0103	-1.0085e-11	-1.32e-11		0.0103	-0.007189	0.0008591
0.01032	-4.151e-12	-2.11e-11		0.01032	-3.99016e-12	-9.7e-12		0.01032	-4.38676e-11	-2.97e-12		0.01032	1.52e-11	3.99e-13		0.01032	6.04e-12	-8.02e-12		0.01032	-1.46548e-11	1.33e-11		0.01032	-1.57027e-11	-1.73e-11		0.01032	-0.007742	0.0008591
0.01034	-4.151e-12	-1.8e-11		0.01034	-2.45007e-13	-1.57e-12		0.01034	-4.38676e-11	-3.91e-12		0.01034	1.15e-11	-1.82e-11		0.01034	-3.95e-12	-9.9e-12		0.01034	-2.40176e-11	1.49e-11		0.01034	-1.88237e-11	-1.76e-11		0.01034	-0.008111	0.0006655
0.01036	-1.22655e-11	-1.55e-11		0.01036	-8.69203e-13	1.56e-12		0.01036	-4.44918e-11	-3.29e-12		0.01036	9.61e-12	-2.13e-11		0.01036	-1.18e-11	-8.96e-12		0.01036	-2.46418e-11	1.3e-11		0.01036	-1.69511e-11	-1.61e-11		0.01036	-0.00894	0.0007623
0.01038	-1.10171e-11	-1.08e-11		0.01038	1.62756e-12	6.25e-12		0.01038	-4.26192e-11	-3.91e-12		0.01038	6.49e-12	-2.59e-11		0.01038	-1.61e-11	-2.72e-12		0.01038	-1.52789e-11	9.25e-12		0.01038	-1.25818e-11	-1.17e-11		0.01038	-0.010415	0.0010526
0.0104	-9.76873e-12	-1.12e-11		0.0104	2.25176e-12	9.38e-12		0.0104	-3.70015e-11	-3.29e-12		0.0104	6.49e-12	-2.9e-11		0.0104	-1.64e-11	7.27e-12		0.0104	-7.78864e-12	2.69e-12		0.0104	-1.9705e-12	-7.31e-12		0.0104	-0.011982	8.477e-05
0.01042	-1.03929e-11	-1.12e-11		0.01042	4.12433e-12	7.5e-12		0.01042	-3.76257e-11	-3.6e-12		0.01042	6.49e-12	-1.66e-11		0.01042	-1.27e-11	1.91e-11		0.01042	-1.54673e-12	-3.88e-12		0.01042	1.02012e-11	-2.3e-12		0.01042	-0.012442	-0.000786
0.01044	-6.02357e-12	-1.55e-11		0.01044	3.50014e-12	8.75e-12		0.01044	-3.76257e-11	-2.97e-12		0.01044	8.36e-12	-1.51e-11		0.01044	-8.01e-12	2.72e-11		0.01044	2.82261e-12	-1.2e-11		0.01044	2.11246e-11	1.14e-12		0.01044	-0.012811	-0.00098
0.01046	2.18341e-13	-1.83e-11		0.01046	4.12433e-12	6.25e-12		0.01046	-3.51289e-11	-4.23e-12		0.01046	1.09e-11	-1.35e-11		0.01046	-2.7e-12	3.25e-11		0.01046	1.57423e-12	-1.39e-11		0.01046	2.48697e-11	2.39e-12		0.01046	-0.012719	-0.000109
0.01048	3.3393e-12	-2.27e-11		0.01048	1.00338e-12	5.31e-12		0.01048	-3.57531e-11	-3.6e-12		0.01048	1.34e-11	-2.28e-11		0.01048	3.23e-12	3.32e-11		0.01048	3.4468e-12	-1.39e-11		0.01048	2.29972e-11	2.7e-12		0.01048	-0.011797	-0.000109
0.0105	6.46027e-12	-2.71e-11		0.0105	-4.61435e-12	7.19e-12		0.0105	-3.70015e-11	-5.79e-12		0.0105	9.61e-12	-2.13e-11		0.0105	6.97e-12	3.19e-11		0.0105	1.57423e-12	-6.07e-12		0.0105	1.39464e-11	2.39e-12		0.0105	-0.011797	-0.000786
0.01052	5.21187e-12	-2.96e-11		0.01052	-4.61435e-12	1.03e-11		0.01052	-3.70015e-11	-4.85e-12		0.01052	1.4e-11	-2.59e-11		0.01052	8.84e-12	2.6e-11		0.01052	7.19195e-12	2.38e-12		0.01052	1.46256e-12	3.01e-12		0.01052	-0.011429	-0.000496
0.01054	8.42536e-13	-2.83e-11		0.01054	-9.60789e-12	1.25e-11		0.01054	-3.51289e-11	-6.41e-12		0.01054	1.71e-11	-1.97e-11		0.01054	1.01e-11	2.01e-11		0.01054	5.31938e-12	1.43e-11		0.01054	-1.25818e-11	2.7e-12		0.01054	-0.010968	-0.000786
0.01056	-1.65423e-12	-2.93e-11		0.01056	-8.3595e-12	1.53e-11		0.01056	-3.13838e-11	-7.04e-12		0.01056	2.09e-11	-1.82e-11		0.01056	8.84e-12	1.32e-11		0.01056	1.57423e-12	2.21e-11		0.01056	-2.19446e-11	2.39e-12		0.01056	-0.010599	-0.001367
0.01058	-6.64776e-12	-3.05e-11		0.01058	-3.99016e-12	1.41e-11		0.01058	-2.70144e-11	-7.66e-12		0.01058	2.52e-11	-1.04e-11		0.01058	6.66e-12	6.33e-12		0.01058	-7.16445e-12	2.49e-11		0.01058	-2.69382e-11	2.39e-12		0.01058	-0.010599	-0.001948
0.0106	-1.65423e-12	-3.43e-11		0.0106	2.87595e-12	1.16e-11		0.0106	-2.45176e-11	-9.85e-12		0.0106	3.09e-11	1.95e-12		0.0106	2.91e-12	2.59e-12		0.0106	-1.15338e-11	2.55e-11		0.0106	-2.84986e-11	5.2e-12		0.0106	-0.010323	-0.002238
0.01062	-4.05854e-13	-3.36e-11		0.01062	9.11786e-12	6.56e-12		0.01062	-2.45176e-11	-1.05e-11		0.01062	2.77e-11	3.5e-12		0.01062	-3.33e-12	4.03e-13		0.01062	-1.65273e-11	2.33e-11		0.01062	-2.50656e-11	8.33e-12		0.01062	-0.009677	-0.002141
0.01064	2.09091e-12	-2.74e-11		0.01064	7.24529e-12	2.19e-12		0.01064	-2.38935e-11	-1.11e-11		0.01064	2.34e-11	8.14e-12		0.01064	-6.14e-12	7.15e-13		0.01064	-7.78864e-12	1.74e-11		0.01064	-1.81995e-11	1.4e-11		0.01064	-0.008756	-0.001657
0.01066	3.9635e-12	-2.21e-11		0.01066	8.49368e-12	6.22e-13		0.01066	-2.20209e-11	-1.24e-11		0.01066	1.65e-11	1.43e-11		0.01066	-8.63e-12	1.96e-12		0.01066	2.19842e-12	9.57e-12		0.01066	-7.58822e-12	1.96e-11		0.01066	-0.007005	-0.001464
0.01068	5.83607e-12	-1.77e-11		0.01068	5.99691e-12	3.12e-12		0.01068	-1.82757e-11	-1.02e-11		0.01068	2.02e-11	2.05e-11		0.01068	-5.82e-12	1.65e-12		0.01068	1.34339e-11	3.63e-12		0.01068	1.15046e-12	2.62e-11		0.01068	-0.005714	-0.002141
0.0107	3.3393e-12	-1.21e-11		0.0107	-2.45007e-13	6.88e-12		0.0107	-2.20209e-11	-8.6e-12		0.0107	1.46e-11	2.05e-11		0.0107	-5.18e-13	-3.03e-12		0.0107	1.90516e-11	-4.38e-13		0.0107	8.64076e-12	2.77e-11		0.0107	-0.005622	-0.002335
0.01072	3.3393e-12	-3.98e-12		0.01072	-2.74177e-12	7.5e-12		0.01072	-2.01483e-11	-5.48e-12		0.01072	2.02e-11	1.59e-11		0.01072	1.04e-11	-6.46e-12		0.01072	2.21726e-11	1.87e-13		0.01072	1.36343e-11	2.87e-11		0.01072	-0.006728	-0.002045
0.01074	-4.05854e-13	1.02e-12		0.01074	-6.48692e-12	1e-11		0.01074	-2.26451e-11	-2.97e-12		0.01074	2.4e-11	2.05e-11		0.01074	1.85e-11	-1.15e-11		0.01074	2.21726e-11	5e-13		0.01074	1.5819e-11	2.4e-11		0.01074	-0.009401	-0.001754
0.01076	-1.65423e-12	6.63e-12		0.01076	-1.21047e-11	7.5e-12		0.01076	-2.45176e-11	1.72e-12		0.01076	2.4e-11	1.12e-11		0.01076	2.32e-11	-1.74e-11		0.01076	1.90516e-11	4.56e-12		0.01076	1.61311e-11	2.05e-11		0.01076	-0.012166	-0.001754
0.01078	-1.65423e-12	1.29e-11		0.01078	-1.08563e-11	2.19e-12		0.01078	-2.26451e-11	1.09e-12		0.01078	1.96e-11	6.59e-12		0.01078	2.41e-11	-1.99e-11		0.01078	1.65548e-11	7.69e-12		0.01078	1.30101e-11	1.27e-11		0.01078	-0.01318	-0.002238
0.0108	-4.77519e-12	1.41e-11		0.0108	-1.39772e-11	-4.38e-12		0.0108	-1.45306e-11	4.65e-13		0.0108	1.71e-11	-1.2e-11		0.0108	1.95e-11	-1.96e-11		0.0108	1.46823e-11	8.94e-12		0.0108	1.14496e-11	9.27e-12		0.0108	-0.012903	-0.0034
0.01082	-1.03004e-12	1.16e-11		0.01082	-1.6474e-11	-1.06e-11		0.01082	-1.39064e-11	-4.73e-13		0.01082	1.34e-11	-1.04e-11		0.01082	9.16e-12	-1.89e-11		0.01082	1.15613e-11	1.02e-11		0.01082	8.01657e-12	2.7e-12		0.01082	-0.01106	-0.005335
0.01084	-4.77519e-12	4.45e-12		0.01084	-1.83466e-11	-1.78e-11		0.01084	-9.53705e-12	-7.86e-13		0.01084	1.02e-11	-1.82e-11		0.01084	-3.33e-12	-1.71e-11		0.01084	2.82261e-12	6.75e-12		0.01084	8.32867e-12	1.76e-12		0.01084	-0.009493	-0.006109
0.01086	-3.5268e-12	-5.23e-12		0.01086	-1.89708e-11	-1.91e-11		0.01086	-1.01612e-11	-3.6e-12		0.01086	9.61e-12	-1.35e-11		0.01086	-1.58e-11	-1.4e-11		0.01086	3.25847e-13	3e-12		0.01086	7.39238e-12	-7.39e-13		0.01086	-0.007189	-0.006013
0.01088	-4.151e-12	-1.65e-11		0.01088	-1.77224e-11	-2.1e-11		0.01088	-7.04028e-12	-2.04e-12		0.01088	1.02e-11	3.99e-13		0.01088	-2.11e-11	-1.89e-11		0.01088	-5.29188e-12	2.38e-12		0.01088	6.144e-12	-3.24e-12		0.01088	-0.006267	-0.005529
0.0109	2.18341e-13	-2.46e-11		0.0109	-1.95949e-11	-2.22e-11		0.0109	-7.66448e-12	-3.91e-12		0.0109	1.34e-11	1.59e-11		0.0109	-1.83e-11	-2.14e-11		0.0109	-4.0435e-12	4.88e-12		0.0109	4.27142e-12	-6.99e-12		0.0109	-0.007373	-0.002916
0.01092	2.71511e-12	-2.86e-11		0.01092	-2.02191e-11	-2.16e-11		0.01092	-9.53705e-12	-3.6e-12		0.01092	1.21e-11	2.21e-11		0.01092	-9.26e-12	-2.46e-11		0.01092	-9.22537e-13	9.25e-12		0.01092	8.38367e-13	-1.01e-11		0.01092	-0.008387	-0.00127
0.01094	5.21187e-12	-2.86e-11		0.01094	-2.02191e-11	-1.88e-11		0.01094	-1.45306e-11	-2.35e-12		0.01094	1.27e-11	1.43e-11		0.01094	1.67e-12	-2.89e-11		0.01094	3.25847e-13	1.49e-11		0.01094	-3.21888e-12	-1.01e-11		0.01094	-0.010968	-0.000109
0.01096	8.95703e-12	-2.64e-11		0.01096	-1.70982e-11	-1.56e-11		0.01096	-1.82757e-11	1.4e-12		0.01096	1.52e-11	-2.7e-12		0.01096	8.53e-12	-2.74e-11		0.01096	3.25847e-13	1.52e-11		0.01096	-5.71565e-12	-7.62e-12		0.01096	-0.012719	-0.000399
0.01098	1.08296e-11	-2.55e-11		0.01098	-1.58498e-11	-9.7e-12		0.01098	-2.07725e-11	2.97e-12		0.01098	1.77e-11	-8.89e-12		0.01098	1.01e-11	-2.46e-11		0.01098	-4.66769e-12	1.36e-11		0.01098	-3.53097e-12	-4.18e-12		0.01098	-0.013548	-0.000883
0.011	1.02054e-11	-2.11e-11		0.011	-8.98369e-12	-3.76e-12		0.011	-2.01483e-11	3.59e-12		0.011	1.71e-11	-8.89e-12		0.011	7.28e-12	-1.99e-11		0.011	-1.59031e-11	8e-12		0.011	-1.3463e-12	-7.39e-13		0.011	-0.012719	-0.001561
0.01102	1.2078e-11	-1.61e-11		0.01102	-2.74177e-12	2.19e-12		0.01102	-2.38935e-11	4.22e-12		0.01102	1.71e-11	-1.51e-11		0.01102	1.04e-12	-1.27e-11		0.01102	-2.33934e-11	4.88e-12		0.01102	3.95932e-12	2.39e-12		0.01102	-0.010138	-0.001077
0.01104	1.08296e-11	-1.18e-11		0.01104	5.37271e-12	9.69e-12		0.01104	-2.70144e-11	1.72e-12		0.01104	1.9e-11	-4.25e-12		0.01104	-4.58e-12	-3.97e-12		0.01104	-2.40176e-11	1.44e-12		0.01104	1.11375e-11	3.33e-12		0.01104	-0.007189	-1.2e-05
0.01106	6.46027e-12	-6.47e-12		0.01106	9.11786e-12	1.34e-11		0.01106	-2.20209e-11	-1.41e-12		0.01106	1.15e-11	1.28e-11		0.01106	-6.76e-12	6.02e-12		0.01106	-1.34064e-11	-7.51e-13		0.01106	1.55069e-11	3.64e-12		0.01106	-0.004793	0.0015365
0.01108	5.21187e-12	-2.11e-12		0.01108	1.22388e-11	1.5e-11		0.01108	-2.07725e-11	-3.91e-12		0.01108	6.49e-12	1.9e-11		0.01108	-3.02e-12	1.66e-11		0.01108	-2.79511e-12	-1.25e-13		0.01108	1.64432e-11	3.01e-12		0.01108	-0.004055	0.0031819
0.0111	1.46673e-12	-2.73e-12		0.0111	1.22388e-11	1.28e-11		0.0111	-1.76515e-11	-7.04e-12		0.0111	2.35e-13	8.14e-12		0.0111	-1.45e-12	2.44e-11		0.0111	7.19195e-12	-1.38e-12		0.0111	1.23859e-11	3.01e-12		0.0111	-0.005253	0.0037626
0.01112	1.46673e-12	1.02e-12		0.01112	7.24529e-12	5e-12		0.01112	-1.70273e-11	-8.29e-12		0.01112	-4.14e-12	3.99e-13		0.01112	1.35e-12	2.76e-11		0.01112	6.56776e-12	-4.19e-12		0.01112	5.8319e-12	1.76e-12		0.01112	-0.007281	0.0036658
0.01114	2.71511e-12	-2.11e-12		0.01114	2.25176e-12	-2.82e-12		0.01114	-1.20338e-11	-9.23e-12		0.01114	-6.02e-12	3.99e-13		0.01114	2.6e-12	3.01e-11		0.01114	9.50038e-13	-2e-12		0.01114	-3.21888e-12	1.45e-12		0.01114	-0.00977	0.0024076
0.01116	2.09091e-12	-2.42e-12		0.01116	2.87595e-12	-1.19e-11		0.01116	-8.91286e-12	-1.11e-11		0.01116	-6.02e-12	-1.66e-11		0.01116	4.18e-13	2.63e-11		0.01116	-6.54026e-12	1.87e-13		0.01116	-9.46079e-12	-7.39e-13		0.01116	-0.010876	0.0009558
0.01118	7.08445e-12	-6.79e-12		0.01118	-5.86274e-12	-2.06e-11		0.01118	-8.28866e-12	-9.54e-12		0.01118	-4.77e-12	-2.13e-11		0.01118	-6.45e-12	2.07e-11		0.01118	-7.78864e-12	4.25e-12		0.01118	-1.53906e-11	1.76e-12		0.01118	-0.010323	-0.001077
0.0112	3.3393e-12	-1.24e-11		0.0112	-5.86274e-12	-2.78e-11		0.0112	-1.01612e-11	-9.85e-12		0.0112	-1.04e-11	-1.82e-11		0.0112	-1.58e-11	1.48e-11		0.0112	-9.03703e-12	1.27e-11		0.0112	-1.72632e-11	4.89e-12		0.0112	-0.00977	-0.002432
0.01122	8.42536e-13	-1.74e-11		0.01122	-4.61435e-12	-3.13e-11		0.01122	-1.07854e-11	-1.02e-11		0.01122	-1.29e-11	-1.35e-11		0.01122	-2.52e-11	7.58e-12		0.01122	-5.91607e-12	2.05e-11		0.01122	-1.6639e-11	7.7e-12		0.01122	-0.009401	-0.002916
0.01124	-2.90262e-12	-2.3e-11		0.01124	-3.36597e-12	-2.94e-11		0.01124	-1.01612e-11	-1.08e-11		0.01124	-1.35e-11	-1.2e-11		0.01124	-3.17e-11	-2.72e-12		0.01124	-4.66769e-12	2.68e-11		0.01124	-1.41422e-11	1.27e-11		0.01124	-0.009585	-0.001948
0.01126	-3.5268e-12	-2.74e-11		0.01126	2.25176e-12	-2.69e-11		0.01126	-1.01612e-11	-8.29e-12		0.01126	-9.15e-12	-1.66e-11		0.01126	-3.39e-11	-1.24e-11		0.01126	-1.02854e-11	2.49e-11		0.01126	-8.21241e-12	1.8e-11		0.01126	-0.009217	-0.001077
0.01128	-2.27843e-12	-2.58e-11		0.01128	5.37271e-12	-2.25e-11		0.01128	-9.53705e-12	-8.6e-12		0.01128	-7.27e-12	-3.06e-11		0.01128	-2.8e-11	-2.36e-11		0.01128	-1.65273e-11	2.05e-11		0.01128	5.26271e-13	1.96e-11		0.01128	-0.008664	-0.000883
0.0113	-4.05854e-13	-2.21e-11		0.0113	9.74206e-12	-1.44e-11		0.0113	-6.41609e-12	-8.29e-12		0.0113	-2.89e-12	-3.06e-11		0.0113	-1.58e-11	-3.11e-11		0.0113	-1.90241e-11	1.27e-11		0.0113	8.01657e-12	2.08e-11		0.0113	-0.009217	-0.001851
0.01132	2.71511e-12	-1.52e-11		0.01132	1.16146e-11	-6.26e-12		0.01132	-6.41609e-12	-7.66e-12		0.01132	-2.27e-12	-2.9e-11		0.01132	-4.58e-12	-3.86e-11		0.01132	-9.66122e-12	1.75e-12		0.01132	1.42585e-11	1.86e-11		0.01132	-0.00977	-0.002625
0.01134	2.71511e-12	-7.1e-12		0.01134	9.74206e-12	4.37e-12		0.01134	4.50019e-13	-9.54e-12		0.01134	3.99e-12	-1.82e-11		0.01134	6.04e-12	-3.74e-11		0.01134	-1.54673e-12	-1.25e-13		0.01134	1.70673e-11	1.33e-11		0.01134	-0.012074	-0.00369
0.01136	3.9635e-12	-3.98e-12		0.01136	7.24529e-12	1.22e-11		0.01136	-1.42256e-12	-8.6e-12		0.01136	6.49e-12	-1.04e-11		0.01136	1.2e-11	-3.21e-11		0.01136	1.40581e-11	1.87e-13		0.01136	1.83157e-11	1.05e-11		0.01136	-0.013088	-0.004948
0.01138	1.46673e-12	-3.04e-12		0.01138	2.25176e-12	1.53e-11		0.01138	-1.74176e-13	-1.2e-11		0.01138	6.49e-12	-1.15e-12		0.01138	1.35e-11	-2.36e-11		0.01138	2.15484e-11	7.38e-12		0.01138	1.48827e-11	3.33e-12		0.01138	-0.014839	-0.005238
0.0114	2.71511e-12	-3.04e-12		0.0114	-7.73531e-12	1.5e-11		0.0114	-1.74176e-13	-1.05e-11		0.0114	5.86e-12	3.99e-13		0.0114	1.17e-11	-1.49e-11		0.0114	2.40451e-11	1.8e-11		0.0114	9.88915e-12	-1.68e-12		0.0114	-0.015576	-0.004367
0.01142	2.71511e-12	-4.6e-12		0.01142	-1.27288e-11	9.38e-12		0.01142	1.6984e-12	-9.85e-12		0.01142	2.11e-12	3.5e-12		0.01142	6.35e-12	-5.22e-12		0.01142	1.28097e-11	2.55e-11		0.01142	3.64723e-12	-6.99e-12		0.01142	-0.015853	-0.003593
0.01144	7.08445e-12	-3.98e-12		0.01144	-2.08433e-11	-1.88e-12		0.01144	3.57097e-12	-6.1e-12		0.01144	2.11e-12	-4.25e-12		0.01144	-1.77e-12	7.15e-13		0.01144	-2.98345e-13	2.68e-11		0.01144	-3.53097e-12	-8.24e-12		0.01144	-0.016129	-0.0034
0.01146	9.58121e-12	-2.42e-12		0.01146	-1.89708e-11	-1e-11		0.01146	4.50019e-13	-6.73e-12		0.01146	1.49e-12	3.99e-13		0.01146	-6.76e-12	6.33e-12		0.01146	-7.78864e-12	2.27e-11		0.01146	-1.10213e-11	-1.14e-11		0.01146	-0.015576	-0.003303
0.01148	8.33284e-12	-1.79e-12		0.01148	-2.08433e-11	-1.78e-11		0.01148	-1.74176e-13	-1.41e-12		0.01148	1.49e-12	-1.2e-11		0.01148	-1.02e-11	9.14e-12		0.01148	-8.41284e-12	1.52e-11		0.01148	-1.75753e-11	-9.49e-12		0.01148	-0.013641	-0.004271
0.0115	7.70864e-12	-1.79e-12		0.0115	-1.39772e-11	-2e-11		0.0115	3.57097e-12	4.65e-13		0.0115	3.99e-12	-7.34e-12		0.0115	-7.7e-12	9.77e-12		0.0115	-2.17092e-12	6.75e-12		0.0115	-2.10083e-11	-9.81e-12		0.0115	-0.013272	-0.005819
0.01152	3.3393e-12	-4.6e-12		0.01152	-1.3353e-11	-1.63e-11		0.01152	2.32259e-12	1.72e-12		0.01152	2.74e-12	-1.04e-11		0.01152	-2.39e-12	5.08e-12		0.01152	-1.54673e-12	1.44e-12		0.01152	-2.16325e-11	-7.62e-12		0.01152	-0.012811	-0.006303
0.01154	2.18341e-13	-7.1e-12		0.01154	-6.48692e-12	-1.41e-11		0.01154	1.6984e-12	4.22e-12		0.01154	5.24e-12	-1.51e-11		0.01154	3.85e-12	3.52e-12		0.01154	1.57423e-12	-3.56e-12		0.01154	-2.19446e-11	-7.93e-12		0.01154	-0.013641	-0.007174
0.01156	2.71511e-12	-8.66e-12		0.01156	-5.23854e-12	-6.88e-12		0.01156	6.69194e-12	6.09e-12		0.01156	7.74e-12	-1.82e-11		0.01156	7.28e-12	-1.47e-12		0.01156	2.82261e-12	-6.07e-12		0.01156	-1.69511e-11	-5.74e-12		0.01156	-0.013548	-0.007755
0.01158	5.83607e-12	-1.18e-11		0.01158	-3.99016e-12	-2.19e-12		0.01158	8.56451e-12	6.09e-12		0.01158	-1.02e-12	-1.2e-11		0.01158	1.13e-11	-8.96e-12		0.01158	5.31938e-12	-4.82e-12		0.01158	-1.07092e-11	-2.62e-12		0.01158	-0.013548	-0.006497
0.0116	7.08445e-12	-1.12e-11		0.0116	-4.61435e-12	1.56e-12		0.0116	1.16855e-11	3.59e-12		0.0116	8.6e-13	-2.13e-11		0.0116	1.66e-11	-1.24e-11		0.0116	7.81615e-12	-2.31e-12		0.0116	-3.84307e-12	1.45e-12		0.0116	-0.012811	-0.006109
0.01162	9.58121e-12	-9.91e-12		0.01162	-7.11112e-12	5.31e-12		0.01162	8.56451e-12	1.72e-12		0.01162	8.6e-13	-3.52e-11		0.01162	1.95e-11	-1.52e-11		0.01162	1.59306e-11	8.13e-13		0.01162	5.20771e-12	5.2e-12		0.01162	-0.012258	-0.004174
0.01164	8.95703e-12	-6.47e-12		0.01164	-8.3595e-12	9.38e-12		0.01164	7.31612e-12	7.78e-13		0.01164	2.74e-12	-3.83e-11		0.01164	2.35e-11	-1.8e-11		0.01164	1.84274e-11	7.07e-12		0.01164	1.20738e-11	1.08e-11		0.01164	-0.012074	-0.002335
0.01166	5.83607e-12	-3.35e-12		0.01166	-8.98369e-12	1.13e-11		0.01166	8.56451e-12	-1.41e-12		0.01166	7.11e-12	-3.37e-11		0.01166	2.6e-11	-1.99e-11		0.01166	1.46823e-11	1.3e-11		0.01166	2.08125e-11	1.21e-11		0.01166	-0.012166	-0.000206
0.01168	4.58768e-12	-8.57e-13		0.01168	-1.52256e-11	1.06e-11		0.01168	3.57097e-12	-2.66e-12		0.01168	7.74e-12	-3.83e-11		0.01168	2.32e-11	-1.8e-11		0.01168	1.09371e-11	1.77e-11		0.01168	2.45576e-11	1.15e-11		0.01168	-0.011429	-0.000399
0.0117	2.71511e-12	-2.33e-13		0.0117	-1.21047e-11	8.75e-12		0.0117	5.44355e-12	-2.35e-12		0.0117	1.52e-11	-3.52e-11		0.0117	1.91e-11	-1.24e-11		0.0117	9.50038e-13	1.89e-11		0.0117	2.51818e-11	7.7e-12		0.0117	-0.01106	-0.00069
0.01172	2.09091e-12	1.64e-12		0.01172	-5.86274e-12	3.75e-12		0.01172	3.57097e-12	-1.41e-12		0.01172	1.77e-11	-1.97e-11		0.01172	1.29e-11	-5.53e-12		0.01172	-2.17092e-12	2.05e-11		0.01172	1.80036e-11	3.95e-12		0.01172	-0.009677	-0.002722
0.01174	-2.27843e-12	2.26e-12		0.01174	-1.08563e-11	-3.34e-15		0.01174	3.57097e-12	-2.04e-12		0.01174	1.9e-11	-1.97e-11		0.01174	6.35e-12	4.15e-12		0.01174	-9.03703e-12	1.86e-11		0.01174	8.95286e-12	4.58e-12		0.01174	-0.008756	-0.003593
0.01176	-4.151e-12	2.58e-12		0.01176	-6.48692e-12	-3.13e-12		0.01176	4.19517e-12	7.78e-13		0.01176	2.15e-11	-1.2e-11		0.01176	-1.14e-12	9.45e-12		0.01176	-7.16445e-12	1.58e-11		0.01176	-2.90678e-12	3.01e-12		0.01176	-0.010046	-0.005142
0.01178	-3.5268e-12	5.07e-12		0.01178	-5.86274e-12	3.09e-13		0.01178	2.32259e-12	-1.6e-13		0.01178	2.09e-11	-7.34e-12		0.01178	-7.7e-12	1.07e-11		0.01178	-8.41284e-12	1.27e-11		0.01178	-1.28938e-11	4.89e-12		0.01178	-0.011889	-0.005529
0.0118	-5.39939e-12	6.95e-12		0.0118	-5.86274e-12	4.69e-12		0.0118	-2.04675e-12	-2.97e-12		0.0118	1.96e-11	-2.7e-12		0.0118	-9.57e-12	8.2e-12		0.0118	-1.40306e-11	6.13e-12		0.0118	-1.72632e-11	5.83e-12		0.0118	-0.015853	-0.005045
0.01182	-9.76873e-12	7.57e-12		0.01182	-1.27288e-11	1.09e-11		0.01182	-5.16771e-12	-4.23e-12		0.01182	2.4e-11	-7.34e-12		0.01182	-1.14e-11	5.08e-12		0.01182	-1.71515e-11	1.44e-12		0.01182	-1.41422e-11	7.39e-12		0.01182	-0.019171	-0.004464
0.01184	-9.76873e-12	6.32e-12		0.01184	-1.52256e-11	1.28e-11		0.01184	-1.14096e-11	-6.73e-12		0.01184	2.02e-11	-7.34e-12		0.01184	-1.18e-11	4.03e-13		0.01184	-1.71515e-11	-2.31e-12		0.01184	-6.33984e-12	7.39e-12		0.01184	-0.020092	-0.004174
0.01186	-1.03929e-11	5.7e-12		0.01186	-2.33401e-11	1.69e-11		0.01186	-8.28866e-12	-7.35e-12		0.01186	1.84e-11	-7.34e-12		0.01186	-1.3e-11	-1.16e-12		0.01186	-2.08967e-11	-3.25e-12		0.01186	-9.79206e-14	8.02e-12		0.01186	-0.018986	-0.005142
0.01188	-9.14453e-12	4.14e-12		0.01188	-2.77094e-11	1.72e-11		0.01188	-8.91286e-12	-4.54e-12		0.01188	1.52e-11	-4.25e-12		0.01188	-1.33e-11	-2.72e-12		0.01188	-1.52789e-11	-1.06e-12		0.01188	8.64076e-12	4.89e-12		0.01188	-0.015392	-0.005626
0.0119	-7.89615e-12	4.14e-12		0.0119	-3.33272e-11	1.44e-11		0.0119	2.94679e-12	-1.41e-12		0.0119	1.27e-11	1.95e-12		0.0119	-1.27e-11	-3.97e-12		0.0119	-1.09096e-11	-1.69e-12		0.0119	9.57705e-12	8.24e-13		0.0119	-0.011521	-0.00669
0.01192	-3.5268e-12	6.01e-12		0.01192	-3.33272e-11	1.41e-11		0.01192	7.31612e-12	-7.86e-13		0.01192	1.02e-11	3.99e-13		0.01192	-1.02e-11	-5.22e-12		0.01192	-7.78864e-12	-1.38e-12		0.01192	6.144e-12	-5.43e-12		0.01192	-0.008018	-0.006884
0.01194	2.09091e-12	1.13e-11		0.01194	-3.2703e-11	1.28e-11		0.01194	1.3558e-11	-1.6e-13		0.01194	4.61e-12	-7.34e-12		0.01194	-7.38e-12	-7.71e-12		0.01194	-1.54673e-12	-3.56e-12		0.01194	1.77465e-12	-1.07e-11		0.01194	-0.005438	-0.004851
0.01196	5.83607e-12	1.26e-11		0.01196	-2.45885e-11	1.47e-11		0.01196	1.73032e-11	-7.86e-13		0.01196	2.35e-13	-2.7e-12		0.01196	-5.51e-12	-6.46e-12		0.01196	2.82261e-12	-4.5e-12		0.01196	-2.59469e-12	-1.11e-11		0.01196	-0.003963	-0.00098
0.01198	5.83607e-12	1.63e-11		0.01198	-1.95949e-11	1.56e-11		0.01198	1.98e-11	1.09e-12		0.01198	-3.52e-12	-1.51e-11		0.01198	-1.77e-12	-7.09e-12		0.01198	5.31938e-12	-3.25e-12		0.01198	-4.77936e-12	-1.17e-11		0.01198	-0.004977	0.0021173
0.012	6.46027e-12	1.72e-11		0.012	-1.70982e-11	1.75e-11		0.012	1.6679e-11	3.9e-12		0.012	-3.52e-12	-1.82e-11		0.012	1.67e-12	-5.53e-12		0.012	2.82261e-12	-2.94e-12		0.012	-5.71565e-12	-1.01e-11		0.012	-0.006452	0.0041498
0.01202	3.9635e-12	1.47e-11		0.01202	-1.21047e-11	1.91e-11		0.01202	1.54306e-11	5.78e-12		0.01202	-2.27e-12	-2.44e-11		0.01202	5.72e-12	-1.16e-12		0.01202	3.4468e-12	1.44e-12		0.01202	-7.27612e-12	-7.93e-12		0.01202	-0.008295	0.0046337
0.01204	-4.05854e-13	9.75e-12		0.01204	-6.48692e-12	2.09e-11		0.01204	9.81289e-12	7.03e-12		0.01204	5.24e-12	-2.75e-11		0.01204	7.28e-12	3.84e-12		0.01204	-2.17092e-12	3.94e-12		0.01204	-6.96403e-12	-4.8e-12		0.01204	-0.010415	0.0037626
0.01206	-3.5268e-12	3.51e-12		0.01206	2.87595e-12	2.09e-11		0.01206	6.06774e-12	3.59e-12		0.01206	1.27e-11	-2.13e-11		0.01206	6.97e-12	1.16e-11		0.01206	-2.79511e-12	9.57e-12		0.01206	-5.40355e-12	-1.05e-12		0.01206	-0.011705	0.0017301
0.01208	-7.27196e-12	-5.23e-12		0.01208	4.74853e-12	2e-11		0.01208	-7.98364e-13	-1.72e-12		0.01208	2.46e-11	-1.82e-11		0.01208	3.54e-12	1.48e-11		0.01208	-4.66769e-12	1.14e-11		0.01208	-2.59469e-12	-1.99e-12		0.01208	-0.012811	0.0006655
0.0121	-8.52034e-12	-1.18e-11		0.0121	6.6211e-12	2.16e-11		0.0121	-1.42256e-12	-7.66e-12		0.0121	3.15e-11	-1.2e-11		0.0121	2.29e-12	1.48e-11		0.0121	-1.27822e-11	1.27e-11		0.0121	1.77465e-12	2.7e-12		0.0121	-0.013548	-0.000593
0.01212	-1.10171e-11	-1.61e-11		0.01212	7.24529e-12	1.94e-11		0.01212	-1.42256e-12	-1.17e-11		0.01212	3.21e-11	-8.89e-12		0.01212	-2.06e-13	1.44e-11		0.01212	-1.40306e-11	8.63e-12		0.01212	1.77465e-12	4.26e-12		0.01212	-0.014101	-0.001657
0.01214	-9.14453e-12	-1.49e-11		0.01214	4.12433e-12	2e-11		0.01214	4.50019e-13	-1.39e-11		0.01214	2.77e-11	-1.04e-11		0.01214	-1.14e-12	1.44e-11		0.01214	-1.77757e-11	1.75e-12		0.01214	3.02304e-12	5.2e-12		0.01214	-0.014654	-0.001851
0.01216	-1.10171e-11	-1.18e-11		0.01216	3.50014e-12	1.94e-11		0.01216	2.32259e-12	-1.49e-11		0.01216	2.15e-11	-1.15e-12		0.01216	-1.45e-12	1.48e-11		0.01216	-1.65273e-11	-5.75e-12		0.01216	3.33513e-12	7.08e-12		0.01216	-0.015853	-0.001561
0.01218	-9.14453e-12	-3.35e-12		0.01218	1.62756e-12	1.88e-11		0.01218	3.57097e-12	-1.3e-11		0.01218	8.99e-12	-4.25e-12		0.01218	-2.08e-12	1.73e-11		0.01218	-1.65273e-11	-9.82e-12		0.01218	-1.9705e-12	6.45e-12		0.01218	-0.0153	-0.001173
0.0122	-7.27196e-12	5.7e-12		0.0122	-1.49339e-12	1.66e-11		0.0122	1.29339e-11	-1.11e-11		0.0122	2.35e-13	3.99e-13		0.0122	-2.39e-12	1.82e-11		0.0122	-1.02854e-11	-7.94e-12		0.0122	-7.90032e-12	9.58e-12		0.0122	-0.01447	-0.000109
0.01222	-3.5268e-12	1.44e-11		0.01222	1.62756e-12	1.75e-11		0.01222	1.04371e-11	-8.6e-12		0.01222	-2.89e-12	-1.15e-12		0.01222	-2.39e-12	2.16e-11		0.01222	4.071e-12	-3.88e-12		0.01222	-1.47664e-11	8.02e-12		0.01222	-0.013548	-1.2e-05
0.01224	-1.03004e-12	2.04e-11		0.01224	-5.23854e-12	1.69e-11		0.01224	6.69194e-12	-8.6e-12		0.01224	-1.02e-12	1.95e-12		0.01224	-7.07e-12	2.22e-11		0.01224	1.28097e-11	2.38e-12		0.01224	-2.13204e-11	1.08e-11		0.01224	-0.012627	8.477e-05
0.01226	-2.27843e-12	2.22e-11		0.01226	1.62756e-12	1.66e-11		0.01226	8.56451e-12	-4.23e-12		0.01226	7.11e-12	2.36e-11		0.01226	-1.02e-11	1.76e-11		0.01226	2.65419e-11	8.63e-12		0.01226	-2.66261e-11	8.64e-12		0.01226	-0.011982	-1.2e-05
0.01228	1.46673e-12	2.07e-11		0.01228	-8.69203e-13	1.25e-11		0.01228	4.81936e-12	-1.1e-12		0.01228	1.4e-11	2.67e-11		0.01228	-1.55e-11	1.16e-11		0.01228	3.84015e-11	1.08e-11		0.01228	-2.84986e-11	7.7e-12		0.01228	-0.011336	-0.001077
0.0123	4.58768e-12	2.04e-11		0.0123	-2.11759e-12	1e-11		0.0123	4.50019e-13	-7.86e-13		0.0123	1.9e-11	3.6e-11		0.0123	-1.58e-11	6.33e-12		0.0123	4.27709e-11	1.21e-11		0.0123	-2.94349e-11	7.39e-12		0.0123	-0.010507	-0.002238
0.01232	3.3393e-12	1.94e-11		0.01232	2.87595e-12	1e-11		0.01232	-3.29513e-12	1.72e-12		0.01232	2.21e-11	4.38e-11		0.01232	-1.49e-11	-5.34e-13		0.01232	4.52676e-11	1.11e-11		0.01232	-2.75624e-11	7.08e-12		0.01232	-0.009124	-0.003496
0.01234	5.83607e-12	1.41e-11		0.01234	2.25176e-12	1.16e-11		0.01234	-7.66448e-12	4.65e-13		0.01234	2.02e-11	4.22e-11		0.01234	-1.52e-11	-5.22e-12		0.01234	4.02741e-11	9.57e-12		0.01234	-1.91358e-11	9.58e-12		0.01234	-0.007558	-0.004271
0.01236	2.09091e-12	1.01e-11		0.01236	3.50014e-12	1.84e-11		0.01236	-8.91286e-12	-3.6e-12		0.01236	2.02e-11	2.67e-11		0.01236	-1.08e-11	-4.59e-12		0.01236	3.96499e-11	7.38e-12		0.01236	-1.22697e-11	9.27e-12		0.01236	-0.006359	-0.00369
0.01238	2.18341e-13	5.07e-12		0.01238	4.12433e-12	2.31e-11		0.01238	-1.45306e-11	-7.98e-12		0.01238	1.71e-11	1.74e-11		0.01238	-7.38e-12	-1.16e-12		0.01238	2.46693e-11	8e-12		0.01238	-4.15517e-12	8.02e-12		0.01238	-0.006083	-0.003206
0.0124	-1.03004e-12	-8.57e-13		0.0124	3.50014e-12	2.91e-11		0.0124	-1.64032e-11	-1.2e-11		0.0124	1.21e-11	1.12e-11		0.0124	-4.58e-12	5.4e-12		0.0124	5.31938e-12	8.32e-12		0.0124	5.20771e-12	6.14e-12		0.0124	-0.007097	-0.003012
0.01242	-2.27843e-12	-4.91e-12		0.01242	-1.49339e-12	3.06e-11		0.01242	-1.45306e-11	-1.64e-11		0.01242	1.02e-11	-1.15e-12		0.01242	-3.33e-12	1.35e-11		0.01242	-1.52789e-11	8.32e-12		0.01242	1.2698e-11	1.76e-12		0.01242	-0.008479	-0.002916
0.01244	-5.39939e-12	-7.72e-12		0.01244	2.87595e-12	3.06e-11		0.01244	-1.2658e-11	-1.8e-11		0.01244	4.61e-12	-2.7e-12		0.01244	-1.14e-12	2.16e-11		0.01244	-3.21321e-11	4.56e-12		0.01244	1.9252e-11	-3.87e-12		0.01244	-0.010783	-0.003593
0.01246	-9.14453e-12	-7.41e-12		0.01246	3.79181e-13	2.78e-11		0.01246	-1.76515e-11	-1.7e-11		0.01246	-1.02e-12	-1.15e-12		0.01246	-3.64e-12	2.6e-11		0.01246	-4.77369e-11	-1.25e-13		0.01246	2.14367e-11	-7.93e-12		0.01246	-0.011889	-0.00398
0.01248	-1.03929e-11	-9.6e-12		0.01248	3.79181e-13	2.44e-11		0.01248	-1.39064e-11	-1.17e-11		0.01248	3.36e-12	1.12e-11		0.01248	-4.26e-12	2.91e-11		0.01248	-4.21192e-11	-3.88e-12		0.01248	1.98762e-11	-1.14e-11		0.01248	-0.011336	-0.005045
0.0125	-9.76873e-12	-9.28e-12		0.0125	-2.45007e-13	1.94e-11		0.0125	-1.45306e-11	-6.41e-12		0.0125	-2.89e-12	1.28e-11		0.0125	-7.7e-12	3.01e-11		0.0125	-2.65144e-11	-5.44e-12		0.0125	1.36343e-11	-1.11e-11		0.0125	-0.010968	-0.006109
0.01252	-7.89615e-12	-8.04e-12		0.01252	-5.86274e-12	1.41e-11		0.01252	-1.5779e-11	7.78e-13		0.01252	2.35e-13	1.9e-11		0.01252	-5.51e-12	3.1e-11		0.01252	-2.79511e-12	-1.38e-12		0.01252	7.08028e-12	-1.2e-11		0.01252	-0.009493	-0.006787
0.01254	-6.64776e-12	-7.72e-12		0.01254	-7.73531e-12	1e-11		0.01254	-1.14096e-11	8.28e-12		0.01254	2.11e-12	1.12e-11		0.01254	-6.76e-12	2.94e-11		0.01254	1.65548e-11	6.44e-12		0.01254	3.33513e-12	-1.14e-11		0.01254	-0.008479	-0.006981
0.01256	-4.77519e-12	-5.23e-12		0.01256	-1.08563e-11	7.19e-12		0.01256	-7.04028e-12	1.39e-11		0.01256	2.74e-12	5.04e-12		0.01256	-8.63e-12	2.66e-11		0.01256	1.90516e-11	1.05e-11		0.01256	2.14175e-13	-7.62e-12		0.01256	-0.008295	-0.006109
0.01258	-5.39939e-12	7.92e-14		0.01258	-1.3353e-11	3.44e-12		0.01258	-3.91933e-12	1.67e-11		0.01258	2.74e-12	-5.79e-12		0.01258	-1.3e-11	2.13e-11		0.01258	1.40581e-11	1.33e-11		0.01258	8.38367e-13	-5.12e-12		0.01258	-0.008664	-0.005142
0.0126	-8.52034e-12	5.38e-12		0.0126	-9.60789e-12	6.22e-13		0.0126	-3.91933e-12	1.48e-11		0.0126	1.49e-12	-2.28e-11		0.0126	-1.99e-11	1.6e-11		0.0126	2.19842e-12	1.36e-11		0.0126	2.39885e-12	-4.18e-12		0.0126	-0.008756	-0.004174
0.01262	-9.14453e-12	1.04e-11		0.01262	-5.23854e-12	-9.41e-13		0.01262	-6.41609e-12	1.08e-11		0.01262	2.35e-13	-1.97e-11		0.01262	-2.45e-11	1.04e-11		0.01262	-7.78864e-12	1.02e-11		0.01262	6.144e-12	-5.43e-12		0.01262	-0.010415	-0.003593
0.01264	-1.41381e-11	1.44e-11		0.01264	1.62756e-12	-1.57e-12		0.01264	-7.66448e-12	3.28e-12		0.01264	2.11e-12	-2.9e-11		0.01264	-2.39e-11	6.96e-12		0.01264	-3.4193e-12	5.82e-12		0.01264	4.27142e-12	-6.37e-12		0.01264	-0.011982	-0.002528
0.01266	-1.66348e-11	1.51e-11		0.01266	2.25176e-12	-1.25e-12		0.01266	-9.53705e-12	-4.85e-12		0.01266	7.74e-12	-3.06e-11		0.01266	-1.99e-11	3.21e-12		0.01266	3.4468e-12	3.94e-12		0.01266	-9.79206e-14	-5.74e-12		0.01266	-0.012166	-0.003206
0.01268	-1.53864e-11	1.72e-11		0.01268	2.25176e-12	3.12e-12		0.01268	-7.66448e-12	-1.05e-11		0.01268	1.15e-11	-2.9e-11		0.01268	-1.3e-11	2.28e-12		0.01268	2.15484e-11	1.44e-12		0.01268	-6.65193e-12	-6.37e-12		0.01268	-0.012719	-0.003787
0.0127	-1.03929e-11	1.66e-11		0.0127	3.79181e-13	5e-12		0.0127	-1.01612e-11	-1.27e-11		0.0127	1.34e-11	-2.9e-11		0.0127	-4.89e-12	1.65e-12		0.0127	2.21726e-11	-4.38e-13		0.0127	-1.32059e-11	-4.49e-12		0.0127	-0.012811	-0.003787
0.01272	-9.14453e-12	1.54e-11		0.01272	3.50014e-12	7.81e-12		0.01272	-1.01612e-11	-9.23e-12		0.01272	1.34e-11	-2.28e-11		0.01272	-3.64e-12	3.52e-12		0.01272	1.84274e-11	1.87e-13		0.01272	-1.69511e-11	-2.62e-12		0.01272	-0.012719	-0.00369
0.01274	-3.5268e-12	1.16e-11		0.01274	-2.74177e-12	8.13e-12		0.01274	-7.04028e-12	-4.85e-12		0.01274	1.09e-11	-1.66e-11		0.01274	-5.2e-12	5.4e-12		0.01274	4.071e-12	8.13e-13		0.01274	-1.75753e-11	-7.39e-13		0.01274	-0.011982	-0.003109
0.01276	3.3393e-12	6.32e-12		0.01276	-7.11112e-12	3.12e-12		0.01276	-6.41609e-12	7.78e-13		0.01276	5.86e-12	-1.35e-11		0.01276	-4.58e-12	9.14e-12		0.01276	-6.54026e-12	7.69e-12		0.01276	-9.46079e-12	1.99e-13		0.01276	-0.011336	-0.0034
0.01278	7.70864e-12	7.92e-14		0.01278	-8.3595e-12	1.87e-12		0.01278	-8.91286e-12	2.34e-12		0.01278	2.35e-13	-1.82e-11		0.01278	-5.82e-12	1.16e-11		0.01278	-1.2158e-11	8e-12		0.01278	1.15046e-12	1.99e-13		0.01278	-0.010323	-0.004174
0.0128	8.33284e-12	-3.67e-12		0.0128	-1.27288e-11	3.09e-13		0.0128	-7.04028e-12	3.28e-12		0.0128	2.11e-12	-1.2e-11		0.0128	-7.07e-12	1.44e-11		0.0128	-1.09096e-11	9.88e-12		0.0128	1.23859e-11	-1.68e-12		0.0128	-0.010323	-0.005432
0.01282	1.02054e-11	-7.1e-12		0.01282	-1.02321e-11	-1.25e-12		0.01282	-4.54351e-12	2.65e-12		0.01282	1.49e-12	-1.2e-11		0.01282	-1.02e-11	1.66e-11		0.01282	-7.78864e-12	8e-12		0.01282	2.11246e-11	-5.12e-12		0.01282	-0.011336	-0.007271
0.01284	6.46027e-12	-7.72e-12		0.01284	-8.98369e-12	9.35e-13		0.01284	-5.16771e-12	4.65e-13		0.01284	2.11e-12	-1.2e-11		0.01284	-1.27e-11	1.69e-11		0.01284	-6.54026e-12	7.38e-12		0.01284	2.64302e-11	-7.62e-12		0.01284	-0.011613	-0.008916
0.01286	-4.05854e-13	-5.54e-12		0.01286	-5.86274e-12	2.81e-12		0.01286	-6.41609e-12	7.78e-13		0.01286	6.49e-12	-1.2e-11		0.01286	-1.77e-11	1.69e-11		0.01286	-1.15338e-11	4.88e-12		0.01286	2.45576e-11	-9.81e-12		0.01286	-0.010783	-0.00911
0.01288	-6.02357e-12	-1.17e-12		0.01288	-1.49339e-12	1.06e-11		0.01288	-8.91286e-12	-1.6e-13		0.01288	7.11e-12	-7.34e-12		0.01288	-1.89e-11	1.82e-11		0.01288	-2.21451e-11	1.75e-12		0.01288	2.01883e-11	-9.49e-12		0.01288	-0.010138	-0.008336
0.0129	-6.02357e-12	2.26e-12		0.0129	2.25176e-12	1.44e-11		0.0129	-8.91286e-12	4.65e-13		0.0129	1.49e-12	-1.82e-11		0.0129	-1.71e-11	1.79e-11		0.0129	-2.90112e-11	1.13e-12		0.0129	1.36343e-11	-7.62e-12		0.0129	-0.00894	-0.007271
0.01292	-3.5268e-12	3.51e-12		0.01292	4.12433e-12	1.81e-11		0.01292	-1.14096e-11	1.09e-12		0.01292	-6.64e-12	-2.44e-11		0.01292	-1.27e-11	1.41e-11		0.01292	-2.65144e-11	-4.19e-12		0.01292	3.64723e-12	-1.99e-12		0.01292	-0.008664	-0.005238
0.01294	-4.05854e-13	3.82e-12		0.01294	5.99691e-12	1.72e-11		0.01294	-1.32822e-11	2.97e-12		0.01294	-7.27e-12	-3.21e-11		0.01294	-6.45e-12	7.89e-12		0.01294	-1.77757e-11	-6.69e-12		0.01294	-5.40355e-12	3.64e-12		0.01294	-0.009309	-0.002722
0.01296	-2.90262e-12	3.91e-13		0.01296	1.09904e-11	1.56e-11		0.01296	-1.45306e-11	2.97e-12		0.01296	-6.64e-12	-4.3e-11		0.01296	-5.18e-13	3.52e-12		0.01296	-2.17092e-12	-6.38e-12		0.01296	-1.25818e-11	8.64e-12		0.01296	-0.010876	-0.00127
0.01298	-2.27843e-12	-4.91e-12		0.01298	1.41114e-11	1.34e-11		0.01298	-1.01612e-11	2.97e-12		0.01298	-6.02e-12	-4.76e-11		0.01298	1.35e-12	9.04e-14		0.01298	7.81615e-12	-3.88e-12		0.01298	-1.47664e-11	1.43e-11		0.01298	-0.010138	-0.001367
0.013	-3.5268e-12	-9.91e-12		0.013	1.78565e-11	1.03e-11		0.013	-4.54351e-12	-7.86e-13		0.013	-6.64e-12	-5.22e-11		0.013	1.98e-12	4.03e-13		0.013	1.28097e-11	3e-12		0.013	-1.75753e-11	1.77e-11		0.013	-0.009862	-0.002141
0.01302	-1.65423e-12	-1.61e-11		0.01302	2.28501e-11	1.19e-11		0.01302	2.32259e-12	-1.1e-12		0.01302	-7.89e-12	-5.69e-11		0.01302	-1.77e-12	6.96e-12		0.01302	6.56776e-12	5.19e-12		0.01302	-1.69511e-11	1.83e-11		0.01302	-0.008203	-0.003206
0.01304	-7.27196e-12	-1.86e-11		0.01304	2.5971e-11	1.13e-11		0.01304	8.56451e-12	-2.66e-12		0.01304	-1.04e-11	-5.22e-11		0.01304	-7.07e-12	1.69e-11		0.01304	4.071e-12	7.38e-12		0.01304	-1.28938e-11	1.58e-11		0.01304	-0.00553	-0.00398
0.01306	-6.02357e-12	-1.71e-11		0.01306	2.72194e-11	1.5e-11		0.01306	9.1887e-12	-3.29e-12		0.01306	-9.15e-12	-3.52e-11		0.01306	-1.24e-11	2.44e-11		0.01306	5.31938e-12	8e-12		0.01306	-5.71565e-12	1.15e-11		0.01306	-0.004332	-0.005335
0.01308	-1.65423e-12	-1.46e-11		0.01308	3.09646e-11	1.53e-11		0.01308	8.56451e-12	-4.54e-12		0.01308	-1.16e-11	-4.14e-11		0.01308	-1.24e-11	3.01e-11		0.01308	1.40581e-11	7.69e-12		0.01308	1.46256e-12	6.45e-12		0.01308	-0.005069	-0.005335
0.0131	-3.5268e-12	-1.02e-11		0.0131	3.34613e-11	1.25e-11		0.0131	7.94032e-12	-2.66e-12		0.0131	-1.35e-11	-3.21e-11		0.0131	-1.05e-11	3.01e-11		0.0131	2.90387e-11	4.56e-12		0.0131	6.144e-12	2.7e-12		0.0131	-0.006083	-0.004464
0.01312	1.46673e-12	-5.23e-12		0.01312	3.72065e-11	9.69e-12		0.01312	3.57097e-12	-3.91e-12		0.01312	-1.23e-11	-2.59e-11		0.01312	-4.58e-12	2.69e-11		0.01312	3.46564e-11	5e-13		0.01312	1.2698e-11	-2.3e-12		0.01312	-0.008295	-0.004755
0.01314	8.42536e-13	7.03e-13		0.01314	3.47097e-11	7.5e-12		0.01314	-1.42256e-12	-4.54e-12		0.01314	-1.41e-11	-3.21e-11		0.01314	-2.06e-13	2.04e-11		0.01314	3.21596e-11	-2.31e-12		0.01314	1.45706e-11	-6.68e-12		0.01314	-0.009493	-0.004561
0.01316	2.09091e-12	4.14e-12		0.01316	3.65823e-11	4.06e-12		0.01316	-2.67094e-12	-3.91e-12		0.01316	-1.41e-11	-3.37e-11		0.01316	3.85e-12	1.6e-11		0.01316	1.53064e-11	-2e-12		0.01316	1.67553e-11	-9.49e-12		0.01316	-0.009862	-0.005238
0.01318	3.9635e-12	9.44e-12		0.01318	3.59581e-11	2.19e-12		0.01318	-5.7919e-12	-2.66e-12		0.01318	-1.1e-11	-2.9e-11		0.01318	5.1e-12	1.32e-11		0.01318	8.44034e-12	-1.06e-12		0.01318	1.64432e-11	-1.54e-11		0.01318	-0.008848	-0.006013
0.0132	2.71511e-12	1.13e-11		0.0132	3.34613e-11	2.81e-12		0.0132	-3.29513e-12	-1.1e-12		0.0132	-7.27e-12	-2.28e-11		0.0132	6.35e-12	1.48e-11		0.0132	5.94357e-12	-1.25e-13		0.0132	1.33222e-11	-1.76e-11		0.0132	-0.007742	-0.0064
0.01322	2.09091e-12	1.54e-11		0.01322	2.78436e-11	2.5e-12		0.01322	-2.67094e-12	-3.29e-12		0.01322	-4.77e-12	-8.89e-12		0.01322	5.72e-12	1.85e-11		0.01322	1.15613e-11	5.19e-12		0.01322	7.70447e-12	-1.89e-11		0.01322	-0.005622	-0.005045
0.01324	1.46673e-12	1.85e-11		0.01324	2.53468e-11	4.69e-12		0.01324	-1.74176e-13	-4.23e-12		0.01324	-4.14e-12	-7.34e-12		0.01324	4.79e-12	2.16e-11		0.01324	1.90516e-11	1.21e-11		0.01324	-7.22112e-13	-1.86e-11		0.01324	-0.003779	-0.002819
0.01326	-1.03004e-12	1.76e-11		0.01326	1.91049e-11	6.56e-12		0.01326	4.50019e-13	-8.29e-12		0.01326	2.35e-13	5.04e-12		0.01326	4.48e-12	1.91e-11		0.01326	2.34209e-11	1.64e-11		0.01326	-8.8366e-12	-1.64e-11		0.01326	-0.002857	-1.2e-05
0.01328	-2.27843e-12	1.38e-11		0.01328	2.22259e-11	1e-11		0.01328	4.19517e-12	-1.02e-11		0.01328	2.11e-12	6.59e-12		0.01328	5.1e-12	1.57e-11		0.01328	1.28097e-11	1.58e-11		0.01328	-1.57027e-11	-1.36e-11		0.01328	-0.002488	0.0021173
0.0133	2.18341e-13	1.01e-11		0.0133	2.22259e-11	1.16e-11		0.0133	8.56451e-12	-1.02e-11		0.0133	-3.91e-13	1.43e-11		0.0133	4.79e-12	1.01e-11		0.0133	-8.41284e-12	1.27e-11		0.0133	-1.69511e-11	-9.81e-12		0.0133	-0.002857	0.0024076
0.01332	2.09091e-12	6.32e-12		0.01332	2.97162e-11	9.06e-12		0.01332	1.10613e-11	-8.92e-12		0.01332	8.6e-13	1.74e-11		0.01332	1.67e-12	1.65e-12		0.01332	-2.08967e-11	8e-12		0.01332	-1.25818e-11	-6.99e-12		0.01332	-0.004516	0.001343
0.01334	2.18341e-13	1.95e-12		0.01334	3.2213e-11	9.38e-12		0.01334	6.06774e-12	-6.1e-12		0.01334	-1.02e-12	1.12e-11		0.01334	-3.95e-12	-3.34e-12		0.01334	-2.5266e-11	8.32e-12		0.01334	-5.71565e-12	-2.62e-12		0.01334	-0.006175	-0.002045
0.01336	2.09091e-12	3.91e-13		0.01336	2.97162e-11	5.62e-12		0.01336	1.6984e-12	-2.04e-12		0.01336	-2.27e-12	3.5e-12		0.01336	-1.27e-11	-7.09e-12		0.01336	-2.71386e-11	5.82e-12		0.01336	3.64723e-12	-4.27e-13		0.01336	-0.00765	-0.005142
0.01338	3.9635e-12	-1.79e-12		0.01338	2.9092e-11	2.5e-12		0.01338	-3.91933e-12	3.9e-12		0.01338	-2.27e-12	-1.2e-11		0.01338	-1.89e-11	-5.53e-12		0.01338	-1.96483e-11	4.25e-12		0.01338	1.30101e-11	1.14e-12		0.01338	-0.009493	-0.007561
0.0134	2.71511e-12	-1.79e-12		0.0134	2.84678e-11	1.56e-12		0.0134	-8.28866e-12	7.66e-12		0.0134	-1.64e-12	-2.9e-11		0.0134	-2.08e-11	-5.34e-13		0.0134	-1.09096e-11	4.56e-12		0.0134	2.20609e-11	8.24e-13		0.0134	-0.010876	-0.008529
0.01342	9.58121e-12	-5.54e-12		0.01342	2.34743e-11	-2.82e-12		0.01342	-7.66448e-12	7.34e-12		0.01342	-2.27e-12	-4.14e-11		0.01342	-1.58e-11	6.33e-12		0.01342	-1.40306e-11	8.13e-13		0.01342	2.86149e-11	8.24e-13		0.01342	-0.01023	-0.008529
0.01344	9.58121e-12	-6.79e-12		0.01344	2.34743e-11	-6.26e-12		0.01344	-8.28866e-12	6.72e-12		0.01344	-4.77e-12	-4.92e-11		0.01344	-6.14e-12	1.35e-11		0.01344	-1.77757e-11	-1.69e-12		0.01344	3.61052e-11	-4.27e-13		0.01344	-0.01023	-0.007852
0.01346	7.08445e-12	-9.28e-12		0.01346	2.03533e-11	-9.38e-12		0.01346	-3.91933e-12	2.97e-12		0.01346	-9.77e-12	-3.68e-11		0.01346	6.66e-12	1.88e-11		0.01346	-1.83999e-11	1.87e-13		0.01346	3.73536e-11	5.11e-13		0.01346	-0.00977	-0.007271
0.01348	5.21187e-12	-9.6e-12		0.01348	2.16017e-11	-8.76e-12		0.01348	2.32259e-12	2.65e-12		0.01348	-9.77e-12	-3.83e-11		0.01348	1.85e-11	2.07e-11		0.01348	-1.27822e-11	1.87e-13		0.01348	3.48568e-11	1.99e-13		0.01348	-0.008295	-0.006206
0.0135	-1.03004e-12	-9.91e-12		0.0135	2.03533e-11	-7.82e-12		0.0135	6.06774e-12	2.34e-12		0.0135	-1.41e-11	-2.28e-11		0.0135	2.82e-11	2.13e-11		0.0135	4.071e-12	1.13e-12		0.0135	2.98633e-11	5.11e-13		0.0135	-0.007281	-0.006013
0.01352	-4.77519e-12	-1.12e-11		0.01352	1.78565e-11	-6.88e-12		0.01352	8.56451e-12	2.03e-12		0.01352	-1.54e-11	-2.44e-11		0.01352	3.01e-11	2.26e-11		0.01352	1.96758e-11	4.25e-12		0.01352	2.26851e-11	3.01e-12		0.01352	-0.005714	-0.005335
0.01354	-7.27196e-12	-1.21e-11		0.01354	2.03533e-11	-5.01e-12		0.01354	1.23097e-11	4.84e-12		0.01354	-1.04e-11	-1.51e-11		0.01354	2.29e-11	2.44e-11		0.01354	2.40451e-11	3e-12		0.01354	1.30101e-11	6.14e-12		0.01354	-0.005253	-0.004174
0.01356	-8.52034e-12	-7.41e-12		0.01356	1.91049e-11	-3.44e-12		0.01356	1.16855e-11	2.34e-12		0.01356	-3.52e-12	-1.04e-11		0.01356	6.97e-12	2.44e-11		0.01356	2.52935e-11	6.75e-12		0.01356	4.58352e-12	8.64e-12		0.01356	-0.005069	-0.002819
0.01358	-9.76873e-12	-6.79e-12		0.01358	1.84807e-11	-6.29e-13		0.01358	6.06774e-12	3.28e-12		0.01358	-1.64e-12	-1.2e-11		0.01358	-1.3e-11	2.66e-11		0.01358	9.06453e-12	6.13e-12		0.01358	-7.22112e-13	9.58e-12		0.01358	-0.004977	-0.002335
0.0136	-1.10171e-11	-3.35e-12		0.0136	1.91049e-11	-6.29e-13		0.0136	2.94679e-12	2.34e-12		0.0136	-3.91e-13	3.99e-13		0.0136	-2.58e-11	2.51e-11		0.0136	-5.29188e-12	8.32e-12		0.0136	-3.21888e-12	1.08e-11		0.0136	-0.005806	-0.002432
0.01362	-7.27196e-12	-2.33e-13		0.01362	1.72324e-11	4.06e-12		0.01362	-3.91933e-12	7.78e-13		0.01362	-4.14e-12	5.04e-12		0.01362	-3.2e-11	2.16e-11		0.01362	-2.02725e-11	1.02e-11		0.01362	-1.9705e-12	9.27e-12		0.01362	-0.006912	-0.003012
0.01364	-7.89615e-12	1.64e-12		0.01364	1.97291e-11	7.19e-12		0.01364	-8.28866e-12	-4.73e-13		0.01364	-1.04e-11	5.04e-12		0.01364	-2.83e-11	1.69e-11		0.01364	-2.65144e-11	1.61e-11		0.01364	1.46256e-12	5.83e-12		0.01364	-0.008479	-0.004077
0.01366	-6.02357e-12	2.26e-12		0.01366	1.97291e-11	7.81e-12		0.01366	-1.20338e-11	-4.85e-12		0.01366	-1.48e-11	-4.25e-12		0.01366	-1.83e-11	1.2e-11		0.01366	-3.08837e-11	1.68e-11		0.01366	3.33513e-12	-1.05e-12		0.01366	-0.010323	-0.005722
0.01368	-5.39939e-12	4.14e-12		0.01368	1.72324e-11	8.13e-12		0.01368	-1.39064e-11	-1.02e-11		0.01368	-2.1e-11	-8.89e-12		0.01368	-8.01e-12	9.45e-12		0.01368	-3.40047e-11	1.77e-11		0.01368	2.08675e-12	-5.12e-12		0.01368	-0.011613	-0.007271
0.0137	-4.151e-12	2.58e-12		0.0137	1.72324e-11	8.75e-12		0.0137	-1.76515e-11	-1.64e-11		0.0137	-2.48e-11	-7.34e-12		0.0137	-5.18e-13	5.4e-12		0.0137	-3.77498e-11	1.52e-11		0.0137	-2.90678e-12	-1.14e-11		0.0137	-0.011889	-0.007174
0.01372	-5.39939e-12	6.32e-12		0.01372	1.47356e-11	5.62e-12		0.01372	-1.70273e-11	-1.39e-11		0.01372	-2.42e-11	-1.15e-12		0.01372	4.18e-13	6.96e-12		0.01372	-3.77498e-11	9.25e-12		0.01372	-1.03971e-11	-1.29e-11		0.01372	-0.010968	-0.006206
0.01374	-8.52034e-12	9.13e-12		0.01374	1.5984e-11	-9.41e-13		0.01374	-1.5779e-11	-1.05e-11		0.01374	-1.79e-11	3.5e-12		0.01374	-1.14e-12	6.33e-12		0.01374	-3.46289e-11	6.75e-12		0.01374	-1.91358e-11	-1.45e-11		0.01374	-0.009493	-0.005432
0.01376	-9.14453e-12	7.57e-12		0.01376	1.5984e-11	-6.88e-12		0.01376	-1.2658e-11	-5.16e-12		0.01376	-1.1e-11	1.59e-11		0.01376	-2.39e-12	3.52e-12		0.01376	-2.27692e-11	4.56e-12		0.01376	-2.44414e-11	-1.39e-11		0.01376	-0.008387	-0.004077
0.01378	-9.76873e-12	9.44e-12		0.01378	1.34872e-11	-1.72e-11		0.01378	-1.01612e-11	1.09e-12		0.01378	3.36e-12	9.69e-12		0.01378	-3.64e-12	4.03e-13		0.01378	-9.03703e-12	3.63e-12		0.01378	-2.88107e-11	-1.29e-11		0.01378	-0.00765	-0.002722
0.0138	-9.76873e-12	7.57e-12		0.0138	1.16146e-11	-2.53e-11		0.0138	-8.91286e-12	2.34e-12		0.0138	7.11e-12	3.5e-12		0.0138	-8.3e-13	-4.59e-12		0.0138	2.82261e-12	4.56e-12		0.0138	-2.94349e-11	-1.04e-11		0.0138	-0.007834	-0.001173
0.01382	-1.10171e-11	6.63e-12		0.01382	1.66082e-11	-3.16e-11		0.01382	-7.66448e-12	3.28e-12		0.01382	1.34e-11	-5.79e-12		0.01382	1.35e-12	-9.58e-12		0.01382	1.03129e-11	6.44e-12		0.01382	-2.35051e-11	-1.07e-11		0.01382	-0.008479	-0.000593
0.01384	-1.16413e-11	6.32e-12		0.01384	1.78565e-11	-3.47e-11		0.01384	-9.53705e-12	-1.6e-13		0.01384	1.02e-11	-5.79e-12		0.01384	2.91e-12	-1.24e-11		0.01384	1.21855e-11	8.32e-12		0.01384	-1.0085e-11	-9.81e-12		0.01384	-0.010138	-0.001077
0.01386	-1.47623e-11	4.14e-12		0.01386	1.72324e-11	-3.1e-11		0.01386	-7.66448e-12	-2.97e-12		0.01386	-1.64e-12	-8.89e-12		0.01386	1.04e-12	-1.65e-11		0.01386	4.071e-12	9.88e-12		0.01386	8.01657e-12	-9.18e-12		0.01386	-0.011429	-0.002432
0.01388	-1.85074e-11	6.32e-12		0.01388	2.22259e-11	-2.1e-11		0.01388	-8.91286e-12	-6.1e-12		0.01388	-8.52e-12	-5.79e-12		0.01388	-2.08e-12	-1.93e-11		0.01388	9.50038e-13	8.63e-12		0.01388	2.95512e-11	-8.56e-12		0.01388	-0.012074	-0.003496
0.0139	-2.038e-11	6.01e-12		0.0139	2.22259e-11	-7.51e-12		0.0139	-8.91286e-12	-7.98e-12		0.0139	-1.41e-11	-1.2e-11		0.0139	-5.82e-12	-1.96e-11		0.0139	-1.54673e-12	7.07e-12		0.0139	4.5156e-11	-6.99e-12		0.0139	-0.010415	-0.005142
0.01392	-2.16284e-11	6.32e-12		0.01392	1.72324e-11	3.44e-12		0.01392	-1.07854e-11	-9.23e-12		0.01392	-1.41e-11	-1.51e-11		0.01392	-1.05e-11	-2.21e-11		0.01392	3.4468e-12	5.5e-12		0.01392	5.20221e-11	-6.05e-12		0.01392	-0.00894	-0.006303
0.01394	-2.22526e-11	6.01e-12		0.01394	1.34872e-11	1.22e-11		0.01394	-1.2658e-11	-9.54e-12		0.01394	-1.23e-11	-1.04e-11		0.01394	-1.14e-11	-2.46e-11		0.01394	1.57423e-12	1.75e-12		0.01394	4.89011e-11	-6.05e-12		0.01394	-0.006912	-0.006593
0.01396	-1.97558e-11	3.82e-12		0.01396	5.99691e-12	1.41e-11		0.01396	-1.01612e-11	-9.54e-12		0.01396	-1.04e-11	-2.44e-11		0.01396	-1.24e-11	-2.55e-11		0.01396	-2.98345e-13	8.13e-13		0.01396	3.73536e-11	-7.93e-12		0.01396	-0.006636	-0.006884
0.01398	-1.66348e-11	-2.33e-13		0.01398	3.79181e-13	1.22e-11		0.01398	-1.64032e-11	-6.73e-12		0.01398	-5.39e-12	-2.44e-11		0.01398	-7.07e-12	-2.39e-11		0.01398	3.4468e-12	2.69e-12		0.01398	1.89399e-11	-1.14e-11		0.01398	-0.008203	-0.006787
0.014	-1.16413e-11	-2.11e-12		0.014	-8.98369e-12	8.13e-12		0.014	-1.5779e-11	-2.04e-12		0.014	-3.91e-13	-2.59e-11		0.014	-2.39e-12	-2.05e-11		0.014	2.82261e-12	8.94e-12		0.014	5.26271e-13	-1.54e-11		0.014	-0.010046	-0.007077
0.01402	-1.10171e-11	-3.67e-12		0.01402	-1.46014e-11	4.37e-12		0.01402	-2.01483e-11	2.65e-12		0.01402	5.86e-12	-2.9e-11		0.01402	-2.06e-13	-1.68e-11		0.01402	5.31938e-12	1.49e-11		0.01402	-1.44543e-11	-1.86e-11		0.01402	-0.012535	-0.006497
0.01404	-3.5268e-12	-2.11e-12		0.01404	-1.27288e-11	1.87e-12		0.01404	-2.13967e-11	5.78e-12		0.01404	7.74e-12	-2.44e-11		0.01404	3.23e-12	-8.65e-12		0.01404	1.15613e-11	1.8e-11		0.01404	-2.41293e-11	-1.98e-11		0.01404	-0.013548	-0.006303
0.01406	-2.27843e-12	7.03e-13		0.01406	-1.27288e-11	-2.82e-12		0.01406	-2.20209e-11	6.72e-12		0.01406	9.61e-12	-1.51e-11		0.01406	4.48e-12	4.15e-12		0.01406	1.28097e-11	1.83e-11		0.01406	-2.56898e-11	-1.76e-11		0.01406	-0.01318	-0.004464
0.01408	-1.03004e-12	2.58e-12		0.01408	-1.21047e-11	-5.94e-12		0.01408	-1.5779e-11	4.84e-12		0.01408	5.86e-12	-1.04e-11		0.01408	3.23e-12	1.94e-11		0.01408	1.7179e-11	1.3e-11		0.01408	-2.19446e-11	-1.17e-11		0.01408	-0.011982	-0.002819
0.0141	-1.65423e-12	6.63e-12		0.0141	-1.02321e-11	-9.7e-12		0.0141	-1.64032e-11	3.59e-12		0.0141	2.11e-12	-4.25e-12		0.0141	3.23e-12	3.32e-11		0.0141	1.78032e-11	5.19e-12		0.0141	-1.3518e-11	-2.62e-12		0.0141	-0.010783	-0.001077
0.01412	-1.65423e-12	6.95e-12		0.01412	-4.61435e-12	-1.53e-11		0.01412	-1.32822e-11	-1.1e-12		0.01412	2.35e-13	-7.34e-12		0.01412	3.54e-12	4.22e-11		0.01412	1.15613e-11	-4.5e-12		0.01412	-2.90678e-12	5.2e-12		0.01412	-0.009677	-0.000302
0.01414	-1.03004e-12	9.75e-12		0.01414	-5.86274e-12	-1.75e-11		0.01414	-1.14096e-11	-3.91e-12		0.01414	-4.14e-12	-1.51e-11		0.01414	3.85e-12	4.88e-11		0.01414	9.06453e-12	-6.69e-12		0.01414	3.95932e-12	1.21e-11		0.01414	-0.009677	-1.2e-05
0.01416	-6.64776e-12	9.75e-12		0.01416	-8.69203e-13	-1.85e-11		0.01416	-1.45306e-11	-6.41e-12		0.01416	-3.52e-12	-1.35e-11		0.01416	4.79e-12	4.44e-11		0.01416	9.50038e-13	-7e-12		0.01416	1.08254e-11	1.8e-11		0.01416	-0.00977	-0.00069
0.01418	-6.02357e-12	1.04e-11		0.01418	-2.45007e-13	-1.72e-11		0.01418	-1.39064e-11	-1.14e-11		0.01418	-1.64e-12	-1.51e-11		0.01418	5.41e-12	3.82e-11		0.01418	-4.0435e-12	5e-13		0.01418	1.14496e-11	2.3e-11		0.01418	-0.009862	-0.001754
0.0142	-1.53864e-11	1.23e-11		0.0142	1.62756e-12	-1.34e-11		0.0142	-1.32822e-11	-1.24e-11		0.0142	-1.02e-12	-1.51e-11		0.0142	6.35e-12	3.25e-11		0.0142	-8.41284e-12	6.13e-12		0.0142	6.45609e-12	2.46e-11		0.0142	-0.009585	-0.001561
0.01422	-1.16413e-11	1.23e-11		0.01422	4.12433e-12	-1.53e-11		0.01422	-9.53705e-12	-1.52e-11		0.01422	-1.02e-12	-2.44e-11		0.01422	7.6e-12	2.6e-11		0.01422	-1.34064e-11	8.94e-12		0.01422	2.08675e-12	2.52e-11		0.01422	-0.009124	-0.002335
0.01424	-1.35139e-11	1.16e-11		0.01424	4.74853e-12	-1.25e-11		0.01424	-9.53705e-12	-1.42e-11		0.01424	3.99e-12	-2.44e-11		0.01424	4.79e-12	2.38e-11		0.01424	-1.77757e-11	8.63e-12		0.01424	-7.22112e-13	2.27e-11		0.01424	-0.009124	-0.003593
0.01426	-1.22655e-11	7.88e-12		0.01426	2.87595e-12	-1.06e-11		0.01426	-7.04028e-12	-1.14e-11		0.01426	1.15e-11	-1.97e-11		0.01426	2.91e-12	2.19e-11		0.01426	-1.96483e-11	4.25e-12		0.01426	5.26271e-13	1.86e-11		0.01426	-0.009309	-0.004561
0.01428	-9.76873e-12	2.89e-12		0.01428	5.37271e-12	-8.76e-12		0.01428	-3.91933e-12	-9.54e-12		0.01428	1.77e-11	-8.89e-12		0.01428	-8.3e-13	2.22e-11		0.01428	-2.15209e-11	-4.38e-13		0.01428	2.14175e-13	1.21e-11		0.01428	-0.010968	-0.005432
0.0143	-5.39939e-12	-2.42e-12		0.0143	9.74206e-12	-5.63e-12		0.0143	-3.29513e-12	-8.6e-12		0.0143	2.15e-11	-1.15e-12		0.0143	-2.39e-12	1.98e-11		0.0143	-2.27692e-11	-3.56e-12		0.0143	2.14175e-13	3.01e-12		0.0143	-0.01235	-0.006109
0.01432	-4.77519e-12	-7.41e-12		0.01432	1.09904e-11	-3.76e-12		0.01432	-7.98364e-13	-9.54e-12		0.01432	2.46e-11	3.5e-12		0.01432	-2.08e-12	1.94e-11		0.01432	-2.40176e-11	-5.13e-12		0.01432	-7.22112e-13	-3.55e-12		0.01432	-0.013088	-0.006013
0.01434	-2.90262e-12	-8.97e-12		0.01434	1.16146e-11	3.09e-13		0.01434	-7.98364e-13	-7.35e-12		0.01434	1.84e-11	1.59e-11		0.01434	-1.45e-12	1.54e-11		0.01434	-2.65144e-11	-4.82e-12		0.01434	-1.03421e-12	-1.11e-11		0.01434	-0.011336	-0.006593
0.01436	3.9635e-12	-9.6e-12		0.01436	1.2863e-11	3.44e-12		0.01436	-7.98364e-13	-6.1e-12		0.01436	1.46e-11	1.43e-11		0.01436	4.18e-13	1.38e-11		0.01436	-2.5266e-11	-5.13e-12		0.01436	-4.10016e-13	-1.76e-11		0.01436	-0.00894	-0.006787
0.01438	1.46673e-12	-8.04e-12		0.01438	1.5984e-11	5e-12		0.01438	-1.74176e-13	-5.16e-12		0.01438	2.11e-12	1.59e-11		0.01438	1.35e-12	1.07e-11		0.01438	-2.02725e-11	-2.31e-12		0.01438	-2.59469e-12	-2.23e-11		0.01438	-0.007281	-0.006593
0.0144	3.3393e-12	-5.85e-12		0.0144	1.34872e-11	6.56e-12		0.0144	2.32259e-12	-3.6e-12		0.0144	-5.39e-12	1.59e-11		0.0144	-8.3e-13	9.77e-12		0.0144	-1.90241e-11	-1.06e-12		0.0144	-5.71565e-12	-2.42e-11		0.0144	-0.006544	-0.007271
0.01442	2.71511e-12	-6.47e-12		0.01442	7.86948e-12	9.35e-13		0.01442	1.6984e-12	-3.91e-12		0.01442	-1.79e-11	3.99e-13		0.01442	-5.51e-12	8.2e-12		0.01442	-1.52789e-11	4.25e-12		0.01442	-6.96403e-12	-2.45e-11		0.01442	-0.007373	-0.007948
0.01444	2.18341e-13	-6.47e-12		0.01444	5.99691e-12	-1.25e-12		0.01444	-1.74176e-13	-5.16e-12		0.01444	-2.1e-11	8.14e-12		0.01444	-8.63e-12	1.1e-11		0.01444	-7.78864e-12	4.25e-12		0.01444	-7.58822e-12	-2.42e-11		0.01444	-0.00894	-0.008529
0.01446	-1.65423e-12	-8.35e-12		0.01446	5.37271e-12	-5.94e-12		0.01446	-1.42256e-12	-7.35e-12		0.01446	-1.79e-11	3.99e-13		0.01446	-1.21e-11	1.13e-11		0.01446	9.50038e-13	1.44e-12		0.01446	-6.02774e-12	-2.23e-11		0.01446	-0.010599	-0.009207
0.01448	-2.90262e-12	-9.28e-12		0.01448	5.37271e-12	-7.19e-12		0.01448	-1.01612e-11	-9.85e-12		0.01448	-1.29e-11	-1.15e-12		0.01448	-1.3e-11	1.35e-11		0.01448	1.53064e-11	5e-13		0.01448	-3.84307e-12	-1.64e-11		0.01448	-0.011152	-0.009691
0.0145	-3.5268e-12	-9.91e-12		0.0145	2.87595e-12	-8.45e-12		0.0145	-9.53705e-12	-1.02e-11		0.0145	-1.64e-12	-4.25e-12		0.0145	-1.33e-11	1.6e-11		0.0145	2.15484e-11	-4.5e-12		0.0145	5.26271e-13	-8.87e-12		0.0145	-0.010691	-0.009207
0.01452	-4.151e-12	-9.91e-12		0.01452	3.50014e-12	-5.94e-12		0.01452	-1.45306e-11	-9.85e-12		0.01452	8.99e-12	-4.25e-12		0.01452	-1.02e-11	1.91e-11		0.01452	2.65419e-11	-7.94e-12		0.01452	5.8319e-12	-2.93e-12		0.01452	-0.009862	-0.008432
0.01454	-2.90262e-12	-1.05e-11		0.01454	2.25176e-12	-5.94e-12		0.01454	-1.32822e-11	-1.14e-11		0.01454	1.4e-11	3.5e-12		0.01454	-3.02e-12	2.22e-11		0.01454	2.71661e-11	-1.11e-11		0.01454	1.33222e-11	3.95e-12		0.01454	-0.009217	-0.006497
0.01456	-4.05854e-13	-1.02e-11		0.01456	1.62756e-12	-6.26e-12		0.01456	-1.45306e-11	-1.36e-11		0.01456	1.96e-11	3.99e-13		0.01456	1.98e-12	1.91e-11		0.01456	2.40451e-11	-1.39e-11		0.01456	1.80036e-11	1.11e-11		0.01456	-0.008756	-0.004561
0.01458	-1.65423e-12	-9.28e-12		0.01458	-8.69203e-13	-5.63e-12		0.01458	-1.32822e-11	-1.52e-11		0.01458	1.84e-11	6.59e-12		0.01458	4.79e-12	1.82e-11		0.01458	1.90516e-11	-1.26e-11		0.01458	2.33093e-11	1.65e-11		0.01458	-0.007834	-0.003303
0.0146	-1.65423e-12	-8.04e-12		0.0146	-7.73531e-12	-8.13e-12		0.0146	-1.20338e-11	-1.33e-11		0.0146	1.15e-11	9.69e-12		0.0146	5.72e-12	1.41e-11		0.0146	7.19195e-12	-1.29e-11		0.0146	2.26851e-11	1.99e-11		0.0146	-0.007097	-0.002916
0.01462	-1.65423e-12	-1.02e-11		0.01462	-1.3353e-11	-1.13e-11		0.01462	-1.01612e-11	-1.17e-11		0.01462	5.24e-12	1.12e-11		0.01462	7.3e-13	8.83e-12		0.01462	2.82261e-12	-9.51e-12		0.01462	1.70673e-11	1.77e-11		0.01462	-0.007097	-0.002432
0.01464	-6.02357e-12	-1.3e-11		0.01464	-1.21047e-11	-2e-11		0.01464	-7.04028e-12	-8.29e-12		0.01464	-4.14e-12	8.14e-12		0.01464	-2.7e-12	3.52e-12		0.01464	-9.22537e-13	-6.07e-12		0.01464	1.11375e-11	1.52e-11		0.01464	-0.006912	-0.003109
0.01466	-7.27196e-12	-1.71e-11		0.01466	-1.58498e-11	-2.6e-11		0.01466	-2.04675e-12	-6.41e-12		0.01466	-1.1e-11	1.12e-11		0.01466	-8.94e-12	1.96e-12		0.01466	-2.79511e-12	1.87e-13		0.01466	4.27142e-12	1.08e-11		0.01466	-0.006728	-0.003109
0.01468	-5.39939e-12	-2.05e-11		0.01468	-1.46014e-11	-2.97e-11		0.01468	1.6984e-12	-6.1e-12		0.01468	-1.04e-11	9.69e-12		0.01468	-1.02e-11	2.28e-12		0.01468	-2.17092e-12	3.31e-12		0.01468	-2.90678e-12	7.39e-12		0.01468	-0.007926	-0.00369
0.0147	-1.03929e-11	-2.18e-11		0.0147	-1.58498e-11	-3.16e-11		0.0147	1.6984e-12	-8.92e-12		0.0147	-7.89e-12	3.5e-12		0.0147	-6.76e-12	1.96e-12		0.0147	4.071e-12	5.19e-12		0.0147	-1.03421e-12	3.33e-12		0.0147	-0.008664	-0.003012
0.01472	-9.14453e-12	-1.74e-11		0.01472	-1.58498e-11	-2.88e-11		0.01472	-1.42256e-12	-1.36e-11		0.01472	-1.64e-12	3.99e-13		0.01472	-8.3e-13	5.4e-12		0.01472	4.071e-12	4.56e-12		0.01472	-4.10016e-13	-1.99e-12		0.01472	-0.009677	-0.002432
0.01474	-8.52034e-12	-1.08e-11		0.01474	-1.52256e-11	-2.69e-11		0.01474	1.6984e-12	-1.61e-11		0.01474	1.49e-12	3.99e-13		0.01474	6.66e-12	5.4e-12		0.01474	7.81615e-12	-4.38e-13		0.01474	5.8319e-12	-8.56e-12		0.01474	-0.010046	-0.002335
0.01476	-1.22655e-11	-5.23e-12		0.01476	-1.14805e-11	-2.38e-11		0.01476	4.50019e-13	-1.86e-11		0.01476	8.36e-12	-8.89e-12		0.01476	1.32e-11	5.4e-12		0.01476	9.68872e-12	-2.31e-12		0.01476	8.01657e-12	-1.42e-11		0.01476	-0.009309	-0.002625
0.01478	-1.16413e-11	-1.17e-12		0.01478	-1.39772e-11	-2.03e-11		0.01478	4.19517e-12	-1.74e-11		0.01478	1.34e-11	3.99e-13		0.01478	1.63e-11	5.71e-12		0.01478	7.81615e-12	-9.51e-12		0.01478	5.5198e-12	-1.89e-11		0.01478	-0.008018	-0.004271
0.0148	-1.16413e-11	7.03e-13		0.0148	-1.52256e-11	-1.78e-11		0.0148	5.44355e-12	-1.3e-11		0.0148	1.52e-11	3.99e-13		0.0148	1.88e-11	5.08e-12		0.0148	2.19842e-12	-1.36e-11		0.0148	2.39885e-12	-2.39e-11		0.0148	-0.006452	-0.006013
0.01482	-5.39939e-12	-8.57e-13		0.01482	-1.89708e-11	-1.53e-11		0.01482	6.06774e-12	-7.04e-12		0.01482	1.46e-11	-2.7e-12		0.01482	1.73e-11	5.4e-12		0.01482	-4.66769e-12	-1.64e-11		0.01482	-3.21888e-12	-2.7e-11		0.01482	-0.005714	-0.007464
0.01484	-2.27843e-12	-2.42e-12		0.01484	-2.14675e-11	-1.28e-11		0.01484	4.50019e-13	-7.98e-12		0.01484	1.46e-11	-7.34e-12		0.01484	1.32e-11	5.4e-12		0.01484	-5.91607e-12	-1.7e-11		0.01484	-6.65193e-12	-2.83e-11		0.01484	-0.005991	-0.008529
0.01486	2.71511e-12	-5.54e-12		0.01486	-1.95949e-11	-9.7e-12		0.01486	-1.42256e-12	-9.23e-12		0.01486	1.02e-11	-1.2e-11		0.01486	7.6e-12	5.71e-12		0.01486	-1.15338e-11	-1.48e-11		0.01486	-8.8366e-12	-2.48e-11		0.01486	-0.007005	-0.007464
0.01488	5.21187e-12	-6.79e-12		0.01488	-2.08433e-11	-7.82e-12		0.01488	-7.98364e-13	-8.92e-12		0.01488	1.09e-11	-1.51e-11		0.01488	4.18e-13	4.77e-12		0.01488	-8.41284e-12	-1.14e-11		0.01488	-6.33984e-12	-1.98e-11		0.01488	-0.008018	-0.005916
0.0149	5.83607e-12	-5.23e-12		0.0149	-1.52256e-11	-5.32e-12		0.0149	-3.29513e-12	-8.92e-12		0.0149	3.99e-12	-2.28e-11		0.0149	-5.2e-12	4.15e-12		0.0149	-5.91607e-12	-6.07e-12		0.0149	-4.77936e-12	-1.39e-11		0.0149	-0.00894	-0.004464
0.01492	6.46027e-12	-2.33e-13		0.01492	-1.39772e-11	-1.25e-12		0.01492	-5.7919e-12	-8.92e-12		0.01492	1.49e-12	-1.97e-11		0.01492	-7.38e-12	1.65e-12		0.01492	-4.66769e-12	8.13e-13		0.01492	2.14175e-13	-8.24e-12		0.01492	-0.009124	-0.003883
0.01494	5.21187e-12	3.51e-12		0.01494	-1.27288e-11	2.81e-12		0.01494	-1.14096e-11	-5.16e-12		0.01494	-2.27e-12	-2.9e-11		0.01494	-9.57e-12	-8.46e-13		0.01494	-4.66769e-12	3.94e-12		0.01494	6.76819e-12	-1.36e-12		0.01494	-0.009032	-0.004561
0.01496	7.70864e-12	5.38e-12		0.01496	-1.3353e-11	2.5e-12		0.01496	-1.07854e-11	-1.72e-12		0.01496	-4.77e-12	-2.75e-11		0.01496	-9.88e-12	-5.53e-12		0.01496	-9.03703e-12	5.19e-12		0.01496	1.36343e-11	2.39e-12		0.01496	-0.008295	-0.004755
0.01498	3.9635e-12	5.07e-12		0.01498	-9.60789e-12	9.35e-13		0.01498	-9.53705e-12	-1.6e-13		0.01498	-3.91e-13	-3.83e-11		0.01498	-8.32e-12	-6.46e-12		0.01498	-9.03703e-12	4.56e-12		0.01498	1.95641e-11	4.58e-12		0.01498	-0.007465	-0.004464
0.015	2.09091e-12	3.82e-12		0.015	-3.99016e-12	-2.5e-12		0.015	-8.91286e-12	-2.35e-12		0.015	2.74e-12	-3.37e-11		0.015	-5.51e-12	-6.78e-12		0.015	-1.27822e-11	1.13e-12		0.015	2.2373e-11	6.76e-12		0.015	-0.007742	-0.004271
0.01502	8.42536e-13	2.89e-12		0.01502	3.79181e-13	-5.32e-12		0.01502	-8.91286e-12	-6.73e-12		0.01502	6.49e-12	-3.52e-11		0.01502	-1.45e-12	-4.59e-12		0.01502	-1.40306e-11	-3.25e-12		0.01502	2.11246e-11	7.08e-12		0.01502	-0.007465	-0.002238
0.01504	-4.77519e-12	2.26e-12		0.01504	5.99691e-12	-8.13e-12		0.01504	-7.04028e-12	-6.41e-12		0.01504	4.61e-12	-3.68e-11		0.01504	1.98e-12	-1.78e-12		0.01504	-9.66122e-12	-5.44e-12		0.01504	1.5819e-11	6.45e-12		0.01504	-0.007926	-0.000883
0.01506	-2.27843e-12	1.95e-12		0.01506	7.86948e-12	-8.76e-12		0.01506	-5.16771e-12	-6.73e-12		0.01506	-3.91e-13	-2.44e-11		0.01506	4.16e-12	7.27e-12		0.01506	-9.03703e-12	-4.5e-12		0.01506	8.32867e-12	3.33e-12		0.01506	-0.00894	-1.2e-05
0.01508	2.18341e-13	-2.73e-12		0.01508	1.16146e-11	-7.82e-12		0.01508	-3.29513e-12	-3.29e-12		0.01508	6.49e-12	-1.35e-11		0.01508	4.18e-13	1.54e-11		0.01508	-9.66122e-12	-3.25e-12		0.01508	-7.22112e-13	1.14e-12		0.01508	-0.010046	0.0001816
0.0151	2.18341e-13	-1.49e-11		0.0151	9.74206e-12	-9.07e-12		0.0151	-7.98364e-13	1.52e-13		0.0151	2.02e-11	-1.15e-12		0.0151	-4.89e-12	2.51e-11		0.0151	-1.2158e-11	-8.88e-12		0.0151	-7.90032e-12	-4.8e-12		0.0151	-0.011336	0.001343
0.01512	-6.02357e-12	-2.93e-11		0.01512	1.09904e-11	-1.63e-11		0.01512	1.07421e-12	-1.1e-12		0.01512	4.59e-11	9.69e-12		0.01512	-1.67e-11	3.22e-11		0.01512	-6.54026e-12	-1.61e-11		0.01512	-1.63269e-11	-1.36e-11		0.01512	-0.013456	0.0017301
0.01514	-6.64776e-12	-4.42e-11		0.01514	1.2863e-11	-2.78e-11		0.01514	1.6984e-12	-6.73e-12		0.01514	6.71e-11	2.36e-11		0.01514	-2.7e-11	3.16e-11		0.01514	-2.79511e-12	-2.01e-11		0.01514	-2.60019e-11	-3.17e-11		0.01514	-0.014562	0.0012462
0.01516	-1.10171e-11	-5.39e-11		0.01516	1.41114e-11	-3.81e-11		0.01516	1.07421e-12	-1.89e-11		0.01516	7.72e-11	4.07e-11		0.01516	-3.36e-11	2.6e-11		0.01516	8.44034e-12	-1.61e-11		0.01516	-3.09954e-11	-5.08e-11		0.01516	-0.016313	-0.000786
0.01518	-1.28897e-11	-5.33e-11		0.01518	1.2863e-11	-4.28e-11		0.01518	-3.91933e-12	-5.18e-11		0.01518	6.59e-11	3.91e-11		0.01518	-3.3e-11	9.77e-12		0.01518	1.59306e-11	-7.51e-13		0.01518	-3.2868e-11	-6.86e-11		0.01518	-0.01788	-0.004561
0.0152	-1.47623e-11	-4.64e-11		0.0152	1.84807e-11	-3.72e-11		0.0152	-1.45306e-11	-1.3e-10		0.0152	3.59e-11	3.45e-11		0.0152	-3.2e-11	-1.33e-11		0.0152	2.27967e-11	1.36e-11		0.0152	-2.66261e-11	-8.02e-11		0.0152	-0.018525	-0.007561
0.01522	-6.02357e-12	-3.33e-11		0.01522	2.16017e-11	-2.1e-11		0.01522	-3.51289e-11	-2.78e-10		0.01522	-1.35e-11	1.28e-11		0.01522	-3.77e-11	-4.58e-11		0.01522	2.77903e-11	2.96e-11		0.01522	-1.47664e-11	-8.27e-11		0.01522	-0.018894	-0.009207
0.01524	-5.39939e-12	-2.27e-11		0.01524	1.66082e-11	-3.44e-12		0.01524	-8.06949e-11	-5.23e-10		0.01524	-9.04e-11	-2.44e-11		0.01524	-6.04e-11	-8.7e-11		0.01524	2.90387e-11	3.4e-11		0.01524	-2.59469e-12	-7.45e-11		0.01524	-0.018157	-0.010271
0.01526	-7.89615e-12	-1.55e-11		0.01526	9.11786e-12	1.03e-11		0.01526	-1.54974e-10	-8.68e-10		0.01526	-2.04e-10	-9.56e-11		0.01526	-1.06e-10	-1.3e-10		0.01526	2.77903e-11	3.24e-11		0.01526	7.70447e-12	-5.73e-11		0.01526	-0.017051	-0.009594
0.01528	-1.47623e-11	-1.61e-11		0.01528	-1.77224e-11	1.38e-11		0.01528	-2.76691e-10	-1.3e-09		0.01528	-3.82e-10	-2.19e-10		0.01528	-1.77e-10	-1.77e-10		0.01528	2.59177e-11	2.02e-11		0.01528	1.05133e-11	-3.29e-11		0.01528	-0.0153	-0.008723
0.0153	-3.6609e-11	-2.93e-11		0.0153	-7.01545e-11	2.19e-12		0.0153	-4.48344e-10	-1.77e-09		0.0153	-6.39e-10	-3.85e-10		0.0153	-2.72e-10	-2.31e-10		0.0153	2.71661e-11	2.69e-12		0.0153	8.01657e-12	-3.87e-12		0.0153	-0.013733	-0.006981
0.01532	-7.28121e-11	-6.17e-11		0.01532	-1.53172e-10	-2.47e-11		0.01532	-6.7867e-10	-2.25e-09		0.01532	-1.01e-09	-6.33e-10		0.01532	-3.88e-10	-2.92e-10		0.01532	3.46564e-11	-1.64e-11		0.01532	-4.10016e-13	2.4e-11		0.01532	-0.011982	-0.006109
0.01534	-1.28365e-10	-1.14e-10		0.01534	-2.69896e-10	-6.79e-11		0.01534	-9.53315e-10	-2.69e-09		0.01534	-1.49e-09	-9.22e-10		0.01534	-5.14e-10	-3.66e-10		0.01534	3.90257e-11	-3.8e-11		0.01534	-1.03971e-11	4.58e-11		0.01534	-0.009862	-0.004851
0.01536	-2.03892e-10	-1.92e-10		0.01536	-4.30313e-10	-1.23e-10		0.01536	-1.25542e-09	-3.05e-09		0.01536	-2.08e-09	-1.3e-09		0.01536	-6.38e-10	-4.56e-10		0.01536	4.9637e-11	-5.92e-11		0.01536	-1.94479e-11	6.15e-11		0.01536	-0.007742	-0.004561
0.01538	-2.98145e-10	-2.98e-10		0.01538	-6.13825e-10	-1.86e-10		0.01538	-1.57002e-09	-3.33e-09		0.01538	-2.76e-09	-1.73e-09		0.01538	-7.57e-10	-5.57e-10		0.01538	5.52547e-11	-8.61e-11		0.01538	-2.72503e-11	7.05e-11		0.01538	-0.00553	-0.00369
0.0154	-4.11748e-10	-4.3e-10		0.0154	-8.28547e-10	-2.57e-10		0.0154	-1.87649e-09	-3.53e-09		0.0154	-3.49e-09	-2.2e-09		0.0154	-8.63e-10	-6.73e-10		0.0154	5.71273e-11	-1.16e-10		0.0154	-3.06833e-11	7.21e-11		0.0154	-0.0047	-0.002528
0.01542	-5.37211e-10	-5.81e-10		0.01542	-1.05513e-09	-3.35e-10		0.01542	-2.15176e-09	-3.65e-09		0.01542	-4.24e-09	-2.72e-09		0.01542	-9.53e-10	-7.97e-10		0.01542	5.71273e-11	-1.47e-10		0.01542	-3.34922e-11	6.3e-11		0.01542	-0.004793	-0.001464
0.01544	-6.7266e-10	-7.49e-10		0.01544	-1.28421e-09	-4.17e-10		0.01544	-2.38708e-09	-3.72e-09		0.01544	-4.96e-09	-3.25e-09		0.01544	-1.03e-09	-9.2e-10		0.01544	5.40063e-11	-1.82e-10		0.01544	-3.66131e-11	4.83e-11		0.01544	-0.006175	-0.001367
0.01546	-8.11231e-10	-9.23e-10		0.01546	-1.50517e-09	-5.04e-10		0.01546	-2.57247e-09	-3.76e-09		0.01546	-5.63e-09	-3.79e-09		0.01546	-1.09e-09	-1.04e-09		0.01546	4.9637e-11	-2.11e-10		0.01546	-4.19188e-11	2.99e-11		0.01546	-0.008756	-0.002625
0.01548	-9.53546e-10	-1.1e-09		0.01548	-1.72052e-09	-5.94e-10		0.01548	-2.70105e-09	-3.76e-09		0.01548	-6.22e-09	-4.32e-09		0.01548	-1.14e-09	-1.15e-09		0.01548	4.71402e-11	-2.39e-10		0.01548	-4.94091e-11	7.39e-12		0.01548	-0.00977	-0.004948
0.0155	-1.09586e-09	-1.27e-09		0.0155	-1.91277e-09	-6.88e-10		0.0155	-2.78469e-09	-3.76e-09		0.0155	-6.73e-09	-4.82e-09		0.0155	-1.19e-09	-1.26e-09		0.0155	3.46564e-11	-2.65e-10		0.0155	-6.15808e-11	-1.51e-11		0.0155	-0.009862	-0.007368
0.01552	-1.23631e-09	-1.42e-09		0.01552	-2.07693e-09	-7.84e-10		0.01552	-2.82027e-09	-3.76e-09		0.01552	-7.14e-09	-5.32e-09		0.01552	-1.24e-09	-1.35e-09		0.01552	2.34209e-11	-2.92e-10		0.01552	-7.87461e-11	-3.36e-11		0.01552	-0.010599	-0.009303
0.01554	-1.36426e-09	-1.56e-09		0.01554	-2.21925e-09	-8.82e-10		0.01554	-2.8184e-09	-3.75e-09		0.01554	-7.48e-09	-5.8e-09		0.01554	-1.28e-09	-1.42e-09		0.01554	-2.17092e-12	-3.24e-10		0.01554	-1.00905e-10	-5.17e-11		0.01554	-0.010323	-0.0094
0.01556	-1.48661e-09	-1.69e-09		0.01556	-2.33222e-09	-9.81e-10		0.01556	-2.77908e-09	-3.75e-09		0.01556	-7.74e-09	-6.24e-09		0.01556	-1.32e-09	-1.49e-09		0.01556	-2.5266e-11	-3.56e-10		0.01556	-1.21191e-10	-6.51e-11		0.01556	-0.011429	-0.007852
0.01558	-1.59272e-09	-1.79e-09		0.01558	-2.41087e-09	-1.08e-09		0.01558	-2.70979e-09	-3.75e-09		0.01558	-7.94e-09	-6.67e-09		0.01558	-1.35e-09	-1.54e-09		0.01558	-5.58514e-11	-3.89e-10		0.01558	-1.4491e-10	-7.23e-11		0.01558	-0.011613	-0.006013
0.0156	-1.68323e-09	-1.88e-09		0.0156	-2.47017e-09	-1.19e-09		0.0156	-2.6274e-09	-3.75e-09		0.0156	-8.09e-09	-7.08e-09		0.0156	-1.37e-09	-1.58e-09		0.0156	-8.83094e-11	-4.17e-10		0.0156	-1.67381e-10	-7.45e-11		0.0156	-0.013088	-0.005142
0.01562	-1.74877e-09	-1.96e-09		0.01562	-2.5045e-09	-1.3e-09		0.01562	-2.5269e-09	-3.76e-09		0.01562	-8.17e-09	-7.47e-09		0.01562	-1.39e-09	-1.62e-09		0.01562	-1.23264e-10	-4.47e-10		0.01562	-1.85795e-10	-7.14e-11		0.01562	-0.014101	-0.005529
0.01564	-1.79995e-09	-2.02e-09		0.01564	-2.51761e-09	-1.41e-09		0.01564	-2.41954e-09	-3.76e-09		0.01564	-8.22e-09	-7.84e-09		0.01564	-1.39e-09	-1.64e-09		0.01564	-1.59467e-10	-4.71e-10		0.01564	-1.98279e-10	-6.42e-11		0.01564	-0.014378	-0.006884
0.01566	-1.83428e-09	-2.09e-09		0.01566	-2.51324e-09	-1.52e-09		0.01566	-2.30407e-09	-3.76e-09		0.01566	-8.22e-09	-8.19e-09		0.01566	-1.38e-09	-1.66e-09		0.01566	-2.02536e-10	-4.96e-10		0.01566	-2.03896e-10	-5.3e-11		0.01566	-0.013088	-0.008626
0.01568	-1.85675e-09	-2.15e-09		0.01568	-2.49701e-09	-1.63e-09		0.01568	-2.1811e-09	-3.76e-09		0.01568	-8.19e-09	-8.51e-09		0.01568	-1.37e-09	-1.68e-09		0.01568	-2.4623e-10	-5.21e-10		0.01568	-2.03584e-10	-4.36e-11		0.01568	-0.011244	-0.009691
0.0157	-1.86611e-09	-2.21e-09		0.0157	-2.46892e-09	-1.73e-09		0.0157	-2.05189e-09	-3.75e-09		0.0157	-8.12e-09	-8.81e-09		0.0157	-1.36e-09	-1.7e-09		0.0157	-2.98038e-10	-5.47e-10		0.0157	-2.02336e-10	-3.61e-11		0.0157	-0.010046	-0.010174
0.01572	-1.86175e-09	-2.26e-09		0.01572	-2.4321e-09	-1.83e-09		0.01572	-1.92019e-09	-3.75e-09		0.01572	-8.03e-09	-9.09e-09		0.01572	-1.35e-09	-1.72e-09		0.01572	-3.52342e-10	-5.78e-10		0.01572	-2.0296e-10	-3.58e-11		0.01572	-0.009493	-0.010368
0.01574	-1.84489e-09	-2.31e-09		0.01574	-2.38653e-09	-1.92e-09		0.01574	-1.79223e-09	-3.74e-09		0.01574	-7.93e-09	-9.33e-09		0.01574	-1.34e-09	-1.74e-09		0.01574	-4.11016e-10	-6.1e-10		0.01574	-2.08578e-10	-3.64e-11		0.01574	-0.009862	-0.010755
0.01576	-1.81618e-09	-2.35e-09		0.01576	-2.33347e-09	-2.01e-09		0.01576	-1.67114e-09	-3.73e-09		0.01576	-7.8e-09	-9.56e-09		0.01576	-1.34e-09	-1.76e-09		0.01576	-4.67818e-10	-6.44e-10		0.01576	-2.15756e-10	-4.42e-11		0.01576	-0.010691	-0.011917
0.01578	-1.78122e-09	-2.39e-09		0.01578	-2.27355e-09	-2.1e-09		0.01578	-1.55628e-09	-3.73e-09		0.01578	-7.66e-09	-9.75e-09		0.01578	-1.33e-09	-1.78e-09		0.01578	-5.33982e-10	-6.74e-10		0.01578	-2.25119e-10	-5.17e-11		0.01578	-0.011336	-0.012788
0.0158	-1.73753e-09	-2.41e-09		0.0158	-2.20676e-09	-2.17e-09		0.0158	-1.44955e-09	-3.73e-09		0.0158	-7.49e-09	-9.93e-09		0.0158	-1.33e-09	-1.8e-09		0.0158	-5.96401e-10	-6.99e-10		0.0158	-2.38539e-10	-6.14e-11		0.0158	-0.01235	-0.014723
0.01582	-1.68822e-09	-2.43e-09		0.01582	-2.14185e-09	-2.25e-09		0.01582	-1.35529e-09	-3.72e-09		0.01582	-7.31e-09	-1.01e-08		0.01582	-1.33e-09	-1.82e-09		0.01582	-6.61942e-10	-7.23e-10		0.01582	-2.56641e-10	-7.14e-11		0.01582	-0.012535	-0.015498
0.01584	-1.64078e-09	-2.45e-09		0.01584	-2.07319e-09	-2.31e-09		0.01584	-1.26479e-09	-3.72e-09		0.01584	-7.12e-09	-1.02e-08		0.01584	-1.32e-09	-1.84e-09		0.01584	-7.30603e-10	-7.43e-10		0.01584	-2.75366e-10	-8.02e-11		0.01584	-0.013088	-0.015691
0.01586	-1.59022e-09	-2.47e-09		0.01586	-2.0039e-09	-2.38e-09		0.01586	-1.18114e-09	-3.71e-09		0.01586	-6.92e-09	-1.03e-08		0.01586	-1.3e-09	-1.86e-09		0.01586	-7.9427e-10	-7.66e-10		0.01586	-2.93468e-10	-8.7e-11		0.01586	-0.013088	-0.015594
0.01588	-1.53717e-09	-2.49e-09		0.01588	-1.93399e-09	-2.44e-09		0.01588	-1.10499e-09	-3.71e-09		0.01588	-6.72e-09	-1.04e-08		0.01588	-1.28e-09	-1.88e-09		0.01588	-8.49199e-10	-7.88e-10		0.01588	-3.10009e-10	-9.52e-11		0.01588	-0.014009	-0.014336
0.0159	-1.48349e-09	-2.51e-09		0.0159	-1.86595e-09	-2.5e-09		0.0159	-1.03071e-09	-3.71e-09		0.0159	-6.52e-09	-1.05e-08		0.0159	-1.26e-09	-1.9e-09		0.0159	-8.9851e-10	-8.12e-10		0.0159	-3.22493e-10	-1.02e-10		0.0159	-0.013456	-0.014143
0.01592	-1.42856e-09	-2.52e-09		0.01592	-1.80041e-09	-2.56e-09		0.01592	-9.63302e-10	-3.71e-09		0.01592	-6.32e-09	-1.06e-08		0.01592	-1.23e-09	-1.91e-09		0.01592	-9.40955e-10	-8.36e-10		0.01592	-3.34977e-10	-1.08e-10		0.01592	-0.012258	-0.013659
0.01594	-1.37113e-09	-2.54e-09		0.01594	-1.74112e-09	-2.62e-09		0.01594	-9.01507e-10	-3.71e-09		0.01594	-6.14e-09	-1.07e-08		0.01594	-1.2e-09	-1.92e-09		0.01594	-9.80903e-10	-8.61e-10		0.01594	-3.48397e-10	-1.11e-10		0.01594	-0.009585	-0.014433
0.01596	-1.31495e-09	-2.55e-09		0.01596	-1.67558e-09	-2.67e-09		0.01596	-8.41584e-10	-3.71e-09		0.01596	-5.95e-09	-1.07e-08		0.01596	-1.18e-09	-1.92e-09		0.01596	-1.03146e-09	-8.84e-10		0.01596	-3.6525e-10	-1.16e-10		0.01596	-0.008018	-0.014143
0.01598	-1.25753e-09	-2.56e-09		0.01598	-1.6194e-09	-2.72e-09		0.01598	-7.86031e-10	-3.7e-09		0.01598	-5.78e-09	-1.08e-08		0.01598	-1.16e-09	-1.93e-09		0.01598	-1.08202e-09	-9.06e-10		0.01598	-3.846e-10	-1.21e-10		0.01598	-0.007281	-0.013756
0.016	-1.19636e-09	-2.58e-09		0.016	-1.5576e-09	-2.78e-09		0.016	-7.34848e-10	-3.7e-09		0.016	-5.61e-09	-1.08e-08		0.016	-1.15e-09	-1.92e-09		0.016	-1.13071e-09	-9.24e-10		0.016	-4.04262e-10	-1.24e-10		0.016	-0.008387	-0.013562
0.01602	-1.13581e-09	-2.59e-09		0.01602	-1.49893e-09	-2.83e-09		0.01602	-6.88658e-10	-3.7e-09		0.01602	-5.43e-09	-1.09e-08		0.01602	-1.14e-09	-1.92e-09		0.01602	-1.17503e-09	-9.43e-10		0.01602	-4.23924e-10	-1.3e-10		0.01602	-0.009401	-0.013078
0.01604	-1.07838e-09	-2.59e-09		0.01604	-1.44275e-09	-2.87e-09		0.01604	-6.45588e-10	-3.7e-09		0.01604	-5.26e-09	-1.09e-08		0.01604	-1.13e-09	-1.91e-09		0.01604	-1.20936e-09	-9.62e-10		0.01604	-4.39529e-10	-1.35e-10		0.01604	-0.011244	-0.013465
0.01606	-1.01784e-09	-2.6e-09		0.01606	-1.37784e-09	-2.92e-09		0.01606	-6.03767e-10	-3.7e-09		0.01606	-5.08e-09	-1.1e-08		0.01606	-1.11e-09	-1.91e-09		0.01606	-1.23745e-09	-9.8e-10		0.01606	-4.52325e-10	-1.41e-10		0.01606	-0.013272	-0.014917
0.01608	-9.66655e-10	-2.6e-09		0.01608	-1.31979e-09	-2.95e-09		0.01608	-5.5945e-10	-3.7e-09		0.01608	-4.91e-09	-1.1e-08		0.01608	-1.09e-09	-1.91e-09		0.01608	-1.26491e-09	-9.98e-10		0.01608	-4.61376e-10	-1.43e-10		0.01608	-0.015115	-0.015788
0.0161	-9.21088e-10	-2.6e-09		0.0161	-1.26548e-09	-2.98e-09		0.0161	-5.23247e-10	-3.7e-09		0.0161	-4.74e-09	-1.1e-08		0.0161	-1.07e-09	-1.91e-09		0.0161	-1.30049e-09	-1.02e-09		0.0161	-4.6793e-10	-1.47e-10		0.0161	-0.015576	-0.017337
0.01612	-8.7365e-10	-2.61e-09		0.01612	-1.21243e-09	-3.01e-09		0.01612	-4.8954e-10	-3.7e-09		0.01612	-4.58e-09	-1.11e-08		0.01612	-1.05e-09	-1.91e-09		0.01612	-1.32983e-09	-1.03e-09		0.01612	-4.66993e-10	-1.49e-10		0.01612	-0.018157	-0.017627
0.01614	-8.32453e-10	-2.61e-09		0.01614	-1.15937e-09	-3.05e-09		0.01614	-4.52713e-10	-3.7e-09		0.01614	-4.43e-09	-1.11e-08		0.01614	-1.02e-09	-1.91e-09		0.01614	-1.36541e-09	-1.05e-09		0.01614	-4.68554e-10	-1.56e-10		0.01614	-0.017788	-0.017917
0.01616	-7.90632e-10	-2.62e-09		0.01616	-1.10881e-09	-3.08e-09		0.01616	-4.19631e-10	-3.7e-09		0.01616	-4.29e-09	-1.11e-08		0.01616	-9.95e-10	-1.9e-09		0.01616	-1.38663e-09	-1.07e-09		0.01616	-4.71987e-10	-1.65e-10		0.01616	-0.017972	-0.017337
0.01618	-7.55678e-10	-2.63e-09		0.01618	-1.06262e-09	-3.11e-09		0.01618	-3.92791e-10	-3.69e-09		0.01618	-4.15e-09	-1.11e-08		0.01618	-9.72e-10	-1.9e-09		0.01618	-1.39162e-09	-1.09e-09		0.01618	-4.81662e-10	-1.75e-10		0.01618	-0.017327	-0.017143
0.0162	-7.20723e-10	-2.64e-09		0.0162	-1.01518e-09	-3.13e-09		0.0162	-3.66575e-10	-3.69e-09		0.0162	-4.01e-09	-1.11e-08		0.0162	-9.56e-10	-1.89e-09		0.0162	-1.391e-09	-1.11e-09		0.0162	-4.96018e-10	-1.86e-10		0.0162	-0.016498	-0.017724
0.01622	-6.86392e-10	-2.64e-09		0.01622	-9.71487e-10	-3.15e-09		0.01622	-3.42855e-10	-3.69e-09		0.01622	-3.88e-09	-1.11e-08		0.01622	-9.44e-10	-1.89e-09		0.01622	-1.38538e-09	-1.13e-09		0.01622	-5.14432e-10	-1.96e-10		0.01622	-0.016221	-0.018885
0.01624	-6.5768e-10	-2.65e-09		0.01624	-9.31539e-10	-3.17e-09		0.01624	-3.29123e-10	-3.69e-09		0.01624	-3.75e-09	-1.11e-08		0.01624	-9.37e-10	-1.9e-09		0.01624	-1.38476e-09	-1.15e-09		0.01624	-5.33782e-10	-2.06e-10		0.01624	-0.016774	-0.019079
0.01626	-6.28967e-10	-2.65e-09		0.01626	-8.95336e-10	-3.19e-09		0.01626	-3.16015e-10	-3.68e-09		0.01626	-3.63e-09	-1.11e-08		0.01626	-9.3e-10	-1.91e-09		0.01626	-1.38663e-09	-1.17e-09		0.01626	-5.51259e-10	-2.12e-10		0.01626	-0.017419	-0.020434
0.01628	-5.99006e-10	-2.65e-09		0.01628	-8.63502e-10	-3.22e-09		0.01628	-3.04155e-10	-3.69e-09		0.01628	-3.51e-09	-1.11e-08		0.01628	-9.18e-10	-1.92e-09		0.01628	-1.39037e-09	-1.18e-09		0.01628	-5.67488e-10	-2.17e-10		0.01628	-0.019078	-0.021014
0.0163	-5.69669e-10	-2.65e-09		0.0163	-8.31668e-10	-3.24e-09		0.0163	-2.87926e-10	-3.69e-09		0.0163	-3.4e-09	-1.11e-08		0.0163	-9.01e-10	-1.93e-09		0.0163	-1.40161e-09	-1.19e-09		0.0163	-5.82157e-10	-2.21e-10		0.0163	-0.021106	-0.021692
0.01632	-5.38459e-10	-2.64e-09		0.01632	-8.06701e-10	-3.27e-09		0.01632	-2.71073e-10	-3.69e-09		0.01632	-3.29e-09	-1.11e-08		0.01632	-8.74e-10	-1.94e-09		0.01632	-1.4091e-09	-1.2e-09		0.01632	-5.94328e-10	-2.24e-10		0.01632	-0.022488	-0.022079
0.01634	-5.1037e-10	-2.64e-09		0.01634	-7.78612e-10	-3.3e-09		0.01634	-2.56093e-10	-3.69e-09		0.01634	-3.19e-09	-1.11e-08		0.01634	-8.43e-10	-1.95e-09		0.01634	-1.42346e-09	-1.2e-09		0.01634	-6.03691e-10	-2.28e-10		0.01634	-0.023963	-0.023241
0.01636	-4.81658e-10	-2.64e-09		0.01636	-7.5302e-10	-3.32e-09		0.01636	-2.39864e-10	-3.69e-09		0.01636	-3.08e-09	-1.11e-08		0.01636	-8.14e-10	-1.96e-09		0.01636	-1.43781e-09	-1.21e-09		0.01636	-6.08685e-10	-2.31e-10		0.01636	-0.024885	-0.025176
0.01638	-4.5669e-10	-2.64e-09		0.01638	-7.1869e-10	-3.34e-09		0.01638	-2.18017e-10	-3.68e-09		0.01638	-2.98e-09	-1.11e-08		0.01638	-7.92e-10	-1.95e-09		0.01638	-1.46091e-09	-1.23e-09		0.01638	-6.16487e-10	-2.36e-10		0.01638	-0.025899	-0.026628
0.0164	-4.34219e-10	-2.64e-09		0.0164	-6.92474e-10	-3.35e-09		0.0164	-2.06782e-10	-3.67e-09		0.0164	-2.89e-09	-1.11e-08		0.0164	-7.8e-10	-1.95e-09		0.0164	-1.48525e-09	-1.25e-09		0.0164	-6.21169e-10	-2.4e-10		0.0164	-0.027189	-0.028273
0.01642	-4.17366e-10	-2.64e-09		0.01642	-6.61264e-10	-3.36e-09		0.01642	-1.8868e-10	-3.67e-09		0.01642	-2.81e-09	-1.11e-08		0.01642	-7.7e-10	-1.95e-09		0.01642	-1.50647e-09	-1.27e-09		0.01642	-6.23665e-10	-2.48e-10		0.01642	-0.027742	-0.029532
0.01644	-4.03634e-10	-2.65e-09		0.01644	-6.35048e-10	-3.37e-09		0.01644	-1.74324e-10	-3.66e-09		0.01644	-2.73e-09	-1.11e-08		0.01644	-7.69e-10	-1.94e-09		0.01644	-1.52083e-09	-1.29e-09		0.01644	-6.26786e-10	-2.54e-10		0.01644	-0.028295	-0.030693
0.01646	-3.90526e-10	-2.65e-09		0.01646	-6.11329e-10	-3.38e-09		0.01646	-1.60591e-10	-3.66e-09		0.01646	-2.66e-09	-1.1e-08		0.01646	-7.64e-10	-1.94e-09		0.01646	-1.52707e-09	-1.3e-09		0.01646	-6.29907e-10	-2.61e-10		0.01646	-0.028018	-0.031177
0.01648	-3.78042e-10	-2.65e-09		0.01648	-5.81367e-10	-3.4e-09		0.01648	-1.46235e-10	-3.66e-09		0.01648	-2.59e-09	-1.1e-08		0.01648	-7.58e-10	-1.93e-09		0.01648	-1.52707e-09	-1.32e-09		0.01648	-6.37398e-10	-2.67e-10		0.01648	-0.027742	-0.031274
0.0165	-3.69303e-10	-2.65e-09		0.0165	-5.59521e-10	-3.42e-09		0.0165	-1.36872e-10	-3.66e-09		0.0165	-2.52e-09	-1.1e-08		0.0165	-7.47e-10	-1.93e-09		0.0165	-1.52582e-09	-1.33e-09		0.0165	-6.48321e-10	-2.72e-10		0.0165	-0.027834	-0.031854
0.01652	-3.61189e-10	-2.65e-09		0.01652	-5.37674e-10	-3.44e-09		0.01652	-1.27509e-10	-3.66e-09		0.01652	-2.46e-09	-1.1e-08		0.01652	-7.32e-10	-1.93e-09		0.01652	-1.52395e-09	-1.34e-09		0.01652	-6.66735e-10	-2.77e-10		0.01652	-0.028387	-0.032532
0.01654	-3.50577e-10	-2.66e-09		0.01654	-5.17076e-10	-3.46e-09		0.01654	-1.26261e-10	-3.66e-09		0.01654	-2.39e-09	-1.1e-08		0.01654	-7.16e-10	-1.93e-09		0.01654	-1.52707e-09	-1.35e-09		0.01654	-6.86084e-10	-2.79e-10		0.01654	-0.029769	-0.033113
0.01656	-3.38094e-10	-2.66e-09		0.01656	-4.9835e-10	-3.47e-09		0.01656	-1.20019e-10	-3.67e-09		0.01656	-2.32e-09	-1.1e-08		0.01656	-6.99e-10	-1.94e-09		0.01656	-1.52457e-09	-1.36e-09		0.01656	-7.07931e-10	-2.83e-10		0.01656	-0.031336	-0.034371
0.01658	-3.24985e-10	-2.66e-09		0.01658	-4.80873e-10	-3.48e-09		0.01658	-1.16274e-10	-3.67e-09		0.01658	-2.25e-09	-1.09e-08		0.01658	-6.8e-10	-1.95e-09		0.01658	-1.52707e-09	-1.38e-09		0.01658	-7.226e-10	-2.86e-10		0.01658	-0.031521	-0.035919
0.0166	-3.11253e-10	-2.66e-09		0.0166	-4.6714e-10	-3.49e-09		0.0166	-1.16898e-10	-3.67e-09		0.0166	-2.19e-09	-1.09e-08		0.0166	-6.64e-10	-1.96e-09		0.0166	-1.52457e-09	-1.39e-09		0.0166	-7.35084e-10	-2.9e-10		0.0166	-0.031982	-0.038823
0.01662	-2.97521e-10	-2.66e-09		0.01662	-4.55281e-10	-3.49e-09		0.01662	-1.09408e-10	-3.67e-09		0.01662	-2.12e-09	-1.09e-08		0.01662	-6.53e-10	-1.97e-09		0.01662	-1.51584e-09	-1.4e-09		0.01662	-7.41325e-10	-2.95e-10		0.01662	-0.031429	-0.040759
0.01664	-2.85661e-10	-2.66e-09		0.01664	-4.37803e-10	-3.5e-09		0.01664	-1.08159e-10	-3.68e-09		0.01664	-2.07e-09	-1.09e-08		0.01664	-6.43e-10	-1.98e-09		0.01664	-1.50335e-09	-1.41e-09		0.01664	-7.40077e-10	-3.01e-10		0.01664	-0.030599	-0.043275
0.01666	-2.78171e-10	-2.66e-09		0.01666	-4.29689e-10	-3.51e-09		0.01666	-1.03166e-10	-3.67e-09		0.01666	-2.03e-09	-1.09e-08		0.01666	-6.32e-10	-1.98e-09		0.01666	-1.49212e-09	-1.43e-09		0.01666	-7.35084e-10	-3.07e-10		0.01666	-0.03106	-0.045695
0.01668	-2.71929e-10	-2.66e-09		0.01668	-4.12836e-10	-3.52e-09		0.01668	-1.00045e-10	-3.67e-09		0.01668	-1.99e-09	-1.09e-08		0.01668	-6.21e-10	-1.97e-09		0.01668	-1.47776e-09	-1.44e-09		0.01668	-7.33211e-10	-3.13e-10		0.01668	-0.033456	-0.04734
0.0167	-2.63815e-10	-2.67e-09		0.0167	-4.08466e-10	-3.53e-09		0.0167	-9.94206e-11	-3.67e-09		0.0167	-1.95e-09	-1.09e-08		0.0167	-6.03e-10	-1.96e-09		0.0167	-1.46902e-09	-1.45e-09		0.0167	-7.34147e-10	-3.15e-10		0.0167	-0.036221	-0.048889
0.01672	-2.60694e-10	-2.67e-09		0.01672	-3.95982e-10	-3.54e-09		0.01672	-9.50513e-11	-3.66e-09		0.01672	-1.92e-09	-1.09e-08		0.01672	-5.87e-10	-1.94e-09		0.01672	-1.46528e-09	-1.46e-09		0.01672	-7.36332e-10	-3.19e-10		0.01672	-0.038525	-0.049663
0.01674	-2.57573e-10	-2.68e-09		0.01674	-3.85995e-10	-3.55e-09		0.01674	-9.00578e-11	-3.66e-09		0.01674	-1.88e-09	-1.09e-08		0.01674	-5.69e-10	-1.93e-09		0.01674	-1.46777e-09	-1.47e-09		0.01674	-7.42262e-10	-3.23e-10		0.01674	-0.040277	-0.049857
0.01676	-2.52579e-10	-2.69e-09		0.01676	-3.75384e-10	-3.55e-09		0.01676	-8.81852e-11	-3.66e-09		0.01676	-1.85e-09	-1.09e-08		0.01676	-5.5e-10	-1.91e-09		0.01676	-1.4659e-09	-1.48e-09		0.01676	-7.47879e-10	-3.26e-10		0.01676	-0.040922	-0.048889
0.01678	-2.49458e-10	-2.69e-09		0.01678	-3.67894e-10	-3.55e-09		0.01678	-8.50642e-11	-3.65e-09		0.01678	-1.82e-09	-1.09e-08		0.01678	-5.36e-10	-1.91e-09		0.01678	-1.46715e-09	-1.48e-09		0.01678	-7.54746e-10	-3.27e-10		0.01678	-0.04083	-0.048308
0.0168	-2.43841e-10	-2.7e-09		0.0168	-3.61028e-10	-3.55e-09		0.0168	-8.19433e-11	-3.65e-09		0.0168	-1.78e-09	-1.09e-08		0.0168	-5.24e-10	-1.91e-09		0.0168	-1.46777e-09	-1.49e-09		0.0168	-7.62236e-10	-3.31e-10		0.0168	-0.040461	-0.049082
0.01682	-2.37599e-10	-2.69e-09		0.01682	-3.49792e-10	-3.54e-09		0.01682	-8.31917e-11	-3.65e-09		0.01682	-1.73e-09	-1.09e-08		0.01682	-5.16e-10	-1.92e-09		0.01682	-1.4684e-09	-1.5e-09		0.01682	-7.70038e-10	-3.31e-10		0.01682	-0.040369	-0.050147
0.01684	-2.31357e-10	-2.69e-09		0.01684	-3.41054e-10	-3.54e-09		0.01684	-8.06949e-11	-3.65e-09		0.01684	-1.69e-09	-1.09e-08		0.01684	-5.1e-10	-1.94e-09		0.01684	-1.47214e-09	-1.51e-09		0.01684	-7.79401e-10	-3.31e-10		0.01684	-0.040553	-0.050921
0.01686	-2.25115e-10	-2.68e-09		0.01686	-3.35436e-10	-3.54e-09		0.01686	-7.69497e-11	-3.65e-09		0.01686	-1.64e-09	-1.09e-08		0.01686	-5.05e-10	-1.95e-09		0.01686	-1.46777e-09	-1.51e-09		0.01686	-7.93445e-10	-3.33e-10		0.01686	-0.041475	-0.053438
0.01688	-2.17e-10	-2.67e-09		0.01688	-3.26073e-10	-3.55e-09		0.01688	-7.57014e-11	-3.65e-09		0.01688	-1.61e-09	-1.09e-08		0.01688	-5.03e-10	-1.96e-09		0.01688	-1.47027e-09	-1.52e-09		0.01688	-8.08114e-10	-3.38e-10		0.01688	-0.041659	-0.055664
0.0169	-2.15752e-10	-2.66e-09		0.0169	-3.17334e-10	-3.55e-09		0.0169	-7.38288e-11	-3.66e-09		0.0169	-1.57e-09	-1.08e-08		0.0169	-5.01e-10	-1.97e-09		0.0169	-1.4659e-09	-1.53e-09		0.0169	-8.24031e-10	-3.44e-10		0.0169	-0.042581	-0.058277
0.01692	-2.12007e-10	-2.65e-09		0.01692	-3.07971e-10	-3.56e-09		0.01692	-6.94594e-11	-3.66e-09		0.01692	-1.54e-09	-1.08e-08		0.01692	-4.99e-10	-1.97e-09		0.01692	-1.46028e-09	-1.54e-09		0.01692	-8.38387e-10	-3.54e-10		0.01692	-0.043687	-0.06118
0.01694	-2.12007e-10	-2.64e-09		0.01694	-3.02354e-10	-3.57e-09		0.01694	-6.19691e-11	-3.66e-09		0.01694	-1.51e-09	-1.08e-08		0.01694	-4.93e-10	-1.96e-09		0.01694	-1.45279e-09	-1.55e-09		0.01694	-8.52119e-10	-3.65e-10		0.01694	-0.045991	-0.063697
0.01696	-2.12007e-10	-2.65e-09		0.01696	-2.96112e-10	-3.58e-09		0.01696	-5.57272e-11	-3.66e-09		0.01696	-1.47e-09	-1.08e-08		0.01696	-4.85e-10	-1.95e-09		0.01696	-1.44156e-09	-1.56e-09		0.01696	-8.65228e-10	-3.76e-10		0.01696	-0.048111	-0.066504
0.01698	-2.13879e-10	-2.65e-09		0.01698	-2.90494e-10	-3.58e-09		0.01698	-5.32305e-11	-3.66e-09		0.01698	-1.45e-09	-1.08e-08		0.01698	-4.71e-10	-1.93e-09		0.01698	-1.43594e-09	-1.57e-09		0.01698	-8.73654e-10	-3.89e-10		0.01698	-0.049677	-0.068343
0.017	-2.12007e-10	-2.66e-09		0.017	-2.87997e-10	-3.58e-09		0.017	-5.44788e-11	-3.66e-09		0.017	-1.42e-09	-1.08e-08		0.017	-4.56e-10	-1.92e-09		0.017	-1.43157e-09	-1.59e-09		0.017	-8.81456e-10	-3.99e-10		0.017	-0.050415	-0.069891
0.01702	-2.05141e-10	-2.66e-09		0.01702	-2.86749e-10	-3.58e-09		0.01702	-5.57272e-11	-3.66e-09		0.01702	-1.39e-09	-1.08e-08		0.01702	-4.41e-10	-1.91e-09		0.01702	-1.42782e-09	-1.6e-09		0.01702	-8.85514e-10	-4.13e-10		0.01702	-0.051244	-0.069988
0.01704	-1.96402e-10	-2.67e-09		0.01704	-2.84876e-10	-3.58e-09		0.01704	-5.44788e-11	-3.67e-09		0.01704	-1.37e-09	-1.08e-08		0.01704	-4.29e-10	-1.91e-09		0.01704	-1.42595e-09	-1.61e-09		0.01704	-8.85202e-10	-4.23e-10		0.01704	-0.051705	-0.071053
0.01706	-1.88912e-10	-2.67e-09		0.01706	-2.83004e-10	-3.58e-09		0.01706	-5.5103e-11	-3.67e-09		0.01706	-1.35e-09	-1.08e-08		0.01706	-4.21e-10	-1.91e-09		0.01706	-1.41534e-09	-1.62e-09		0.01706	-8.82705e-10	-4.31e-10		0.01706	-0.05235	-0.071053
0.01708	-1.77676e-10	-2.68e-09		0.01708	-2.76138e-10	-3.57e-09		0.01708	-5.57272e-11	-3.67e-09		0.01708	-1.33e-09	-1.08e-08		0.01708	-4.15e-10	-1.92e-09		0.01708	-1.40473e-09	-1.62e-09		0.01708	-8.79896e-10	-4.36e-10		0.01708	-0.053825	-0.070762
0.0171	-1.7081e-10	-2.68e-09		0.0171	-2.65526e-10	-3.57e-09		0.0171	-5.8224e-11	-3.66e-09		0.0171	-1.32e-09	-1.08e-08		0.0171	-4.13e-10	-1.93e-09		0.0171	-1.39349e-09	-1.63e-09		0.0171	-8.79584e-10	-4.41e-10		0.0171	-0.056037	-0.071246
0.01712	-1.6332e-10	-2.68e-09		0.01712	-2.56164e-10	-3.57e-09		0.01712	-6.13449e-11	-3.67e-09		0.01712	-1.31e-09	-1.08e-08		0.01712	-4.11e-10	-1.94e-09		0.01712	-1.38476e-09	-1.63e-09		0.01712	-8.8489e-10	-4.47e-10		0.01712	-0.057604	-0.071343
0.01714	-1.5583e-10	-2.68e-09		0.01714	-2.48673e-10	-3.58e-09		0.01714	-6.00966e-11	-3.67e-09		0.01714	-1.29e-09	-1.08e-08		0.01714	-4.05e-10	-1.94e-09		0.01714	-1.37976e-09	-1.63e-09		0.01714	-8.95189e-10	-4.52e-10		0.01714	-0.058617	-0.073085
0.01716	-1.57078e-10	-2.68e-09		0.01716	-2.37438e-10	-3.58e-09		0.01716	-6.07208e-11	-3.67e-09		0.01716	-1.28e-09	-1.07e-08		0.01716	-3.97e-10	-1.94e-09		0.01716	-1.3729e-09	-1.63e-09		0.01716	-9.10481e-10	-4.6e-10		0.01716	-0.059539	-0.075021
0.01718	-1.55205e-10	-2.67e-09		0.01718	-2.36189e-10	-3.59e-09		0.01718	-5.94724e-11	-3.67e-09		0.01718	-1.27e-09	-1.07e-08		0.01718	-3.88e-10	-1.94e-09		0.01718	-1.36977e-09	-1.64e-09		0.01718	-9.27959e-10	-4.69e-10		0.01718	-0.061382	-0.077537
0.0172	-1.57078e-10	-2.66e-09		0.0172	-2.32444e-10	-3.59e-09		0.0172	-5.44788e-11	-3.67e-09		0.0172	-1.24e-09	-1.07e-08		0.0172	-3.81e-10	-1.94e-09		0.0172	-1.35854e-09	-1.64e-09		0.0172	-9.40443e-10	-4.77e-10		0.0172	-0.062396	-0.07957
0.01722	-1.52084e-10	-2.66e-09		0.01722	-2.32444e-10	-3.59e-09		0.01722	-5.32305e-11	-3.67e-09		0.01722	-1.22e-09	-1.07e-08		0.01722	-3.73e-10	-1.94e-09		0.01722	-1.35105e-09	-1.65e-09		0.01722	-9.47309e-10	-4.84e-10		0.01722	-0.064332	-0.080634
0.01724	-1.49588e-10	-2.65e-09		0.01724	-2.3182e-10	-3.6e-09		0.01724	-4.57402e-11	-3.67e-09		0.01724	-1.2e-09	-1.07e-08		0.01724	-3.66e-10	-1.94e-09		0.01724	-1.34106e-09	-1.66e-09		0.01724	-9.48869e-10	-4.87e-10		0.01724	-0.065714	-0.080731
0.01726	-1.47715e-10	-2.65e-09		0.01726	-2.30572e-10	-3.6e-09		0.01726	-4.44918e-11	-3.67e-09		0.01726	-1.18e-09	-1.07e-08		0.01726	-3.58e-10	-1.94e-09		0.01726	-1.3342e-09	-1.67e-09		0.01726	-9.47933e-10	-4.88e-10		0.01726	-0.06682	-0.081118
0.01728	-1.49588e-10	-2.64e-09		0.01728	-2.28699e-10	-3.6e-09		0.01728	-3.63773e-11	-3.68e-09		0.01728	-1.16e-09	-1.07e-08		0.01728	-3.5e-10	-1.94e-09		0.01728	-1.32608e-09	-1.68e-09		0.01728	-9.46997e-10	-4.89e-10		0.01728	-0.06977	-0.081989
0.0173	-1.47091e-10	-2.64e-09		0.0173	-2.27451e-10	-3.61e-09		0.0173	-3.13838e-11	-3.68e-09		0.0173	-1.14e-09	-1.07e-08		0.0173	-3.45e-10	-1.94e-09		0.0173	-1.31984e-09	-1.69e-09		0.0173	-9.47621e-10	-4.87e-10		0.0173	-0.071705	-0.083828
0.01732	-1.5146e-10	-2.64e-09		0.01732	-2.27451e-10	-3.61e-09		0.01732	-2.95112e-11	-3.68e-09		0.01732	-1.13e-09	-1.07e-08		0.01732	-3.45e-10	-1.95e-09		0.01732	-1.31922e-09	-1.69e-09		0.01732	-9.445e-10	-4.86e-10		0.01732	-0.073087	-0.087119
0.01734	-1.48963e-10	-2.64e-09		0.01734	-2.26827e-10	-3.61e-09		0.01734	-2.8887e-11	-3.68e-09		0.01734	-1.11e-09	-1.07e-08		0.01734	-3.43e-10	-1.95e-09		0.01734	-1.31422e-09	-1.7e-09		0.01734	-9.44188e-10	-4.85e-10		0.01734	-0.074286	-0.091377
0.01736	-1.48339e-10	-2.64e-09		0.01736	-2.27451e-10	-3.61e-09		0.01736	-3.32563e-11	-3.67e-09		0.01736	-1.1e-09	-1.06e-08		0.01736	-3.43e-10	-1.96e-09		0.01736	-1.31048e-09	-1.71e-09		0.01736	-9.40443e-10	-4.85e-10		0.01736	-0.075484	-0.095636
0.01738	-1.44594e-10	-2.63e-09		0.01738	-2.24954e-10	-3.62e-09		0.01738	-3.88741e-11	-3.67e-09		0.01738	-1.08e-09	-1.06e-08		0.01738	-3.4e-10	-1.97e-09		0.01738	-1.30049e-09	-1.71e-09		0.01738	-9.43251e-10	-4.86e-10		0.01738	-0.076498	-0.099701
0.0174	-1.42722e-10	-2.63e-09		0.0174	-2.17464e-10	-3.61e-09		0.0174	-4.1995e-11	-3.66e-09		0.0174	-1.07e-09	-1.06e-08		0.0174	-3.38e-10	-1.98e-09		0.0174	-1.293e-09	-1.72e-09		0.0174	-9.46685e-10	-4.9e-10		0.0174	-0.078341	-0.102314
0.01742	-1.39601e-10	-2.63e-09		0.01742	-2.16215e-10	-3.61e-09		0.01742	-4.32434e-11	-3.66e-09		0.01742	-1.05e-09	-1.06e-08		0.01742	-3.33e-10	-1.98e-09		0.01742	-1.28426e-09	-1.72e-09		0.01742	-9.54799e-10	-4.94e-10		0.01742	-0.080277	-0.104927
0.01744	-1.43346e-10	-2.63e-09		0.01744	-2.11846e-10	-3.6e-09		0.01744	-4.38676e-11	-3.66e-09		0.01744	-1.03e-09	-1.06e-08		0.01744	-3.28e-10	-1.98e-09		0.01744	-1.27739e-09	-1.73e-09		0.01744	-9.67907e-10	-5.02e-10		0.01744	-0.08212	-0.105895
0.01746	-1.35231e-10	-2.63e-09		0.01746	-2.05604e-10	-3.59e-09		0.01746	-4.69885e-11	-3.66e-09		0.01746	-1.01e-09	-1.06e-08		0.01746	-3.19e-10	-1.98e-09		0.01746	-1.26803e-09	-1.73e-09		0.01746	-9.81951e-10	-5.08e-10		0.01746	-0.083779	-0.107928
0.01748	-1.32734e-10	-2.63e-09		0.01748	-1.9749e-10	-3.59e-09		0.01748	-4.88611e-11	-3.66e-09		0.01748	-9.88e-10	-1.06e-08		0.01748	-3.09e-10	-1.97e-09		0.01748	-1.26491e-09	-1.74e-09		0.01748	-9.97244e-10	-5.18e-10		0.01748	-0.084977	-0.109089
0.0175	-1.26493e-10	-2.63e-09		0.0175	-1.95617e-10	-3.58e-09		0.0175	-4.88611e-11	-3.66e-09		0.0175	-9.72e-10	-1.06e-08		0.0175	-2.96e-10	-1.97e-09		0.0175	-1.25929e-09	-1.75e-09		0.0175	-1.01191e-09	-5.23e-10		0.0175	-0.085714	-0.111315
0.01752	-1.18378e-10	-2.63e-09		0.01752	-1.91872e-10	-3.59e-09		0.01752	-4.57402e-11	-3.66e-09		0.01752	-9.57e-10	-1.06e-08		0.01752	-2.82e-10	-1.96e-09		0.01752	-1.25368e-09	-1.76e-09		0.01752	-1.02689e-09	-5.3e-10		0.01752	-0.086359	-0.113541
0.01754	-1.15257e-10	-2.63e-09		0.01754	-1.88751e-10	-3.59e-09		0.01754	-4.82369e-11	-3.65e-09		0.01754	-9.48e-10	-1.06e-08		0.01754	-2.7e-10	-1.95e-09		0.01754	-1.24369e-09	-1.77e-09		0.01754	-1.04094e-09	-5.37e-10		0.01754	-0.087373	-0.115767
0.01756	-1.14009e-10	-2.63e-09		0.01756	-1.8563e-10	-3.59e-09		0.01756	-4.44918e-11	-3.65e-09		0.01756	-9.42e-10	-1.06e-08		0.01756	-2.61e-10	-1.95e-09		0.01756	-1.23308e-09	-1.78e-09		0.01756	-1.04968e-09	-5.43e-10		0.01756	-0.088848	-0.118477
0.01758	-1.13385e-10	-2.64e-09		0.01758	-1.87502e-10	-3.59e-09		0.01758	-4.26192e-11	-3.65e-09		0.01758	-9.45e-10	-1.06e-08		0.01758	-2.6e-10	-1.94e-09		0.01758	-1.22434e-09	-1.79e-09		0.01758	-1.05217e-09	-5.49e-10		0.01758	-0.09106	-0.122155
0.0176	-1.15257e-10	-2.65e-09		0.0176	-1.84382e-10	-3.59e-09		0.0176	-3.94982e-11	-3.65e-09		0.0176	-9.47e-10	-1.06e-08		0.0176	-2.6e-10	-1.93e-09		0.0176	-1.21622e-09	-1.79e-09		0.0176	-1.04437e-09	-5.52e-10		0.0176	-0.094378	-0.12564
0.01762	-1.1713e-10	-2.65e-09		0.01762	-1.85006e-10	-3.59e-09		0.01762	-3.70015e-11	-3.65e-09		0.01762	-9.47e-10	-1.06e-08		0.01762	-2.62e-10	-1.92e-09		0.01762	-1.21061e-09	-1.79e-09		0.01762	-1.03157e-09	-5.59e-10		0.01762	-0.097235	-0.129608
0.01764	-1.20251e-10	-2.65e-09		0.01764	-1.81261e-10	-3.59e-09		0.01764	-3.82499e-11	-3.65e-09		0.01764	-9.45e-10	-1.06e-08		0.01764	-2.65e-10	-1.91e-09		0.01764	-1.21061e-09	-1.79e-09		0.01764	-1.01535e-09	-5.65e-10		0.01764	-0.100829	-0.133673
0.01766	-1.20875e-10	-2.65e-09		0.01766	-1.81261e-10	-3.59e-09		0.01766	-3.51289e-11	-3.65e-09		0.01766	-9.35e-10	-1.06e-08		0.01766	-2.69e-10	-1.9e-09		0.01766	-1.21373e-09	-1.79e-09		0.01766	-1.00161e-09	-5.72e-10		0.01766	-0.104885	-0.13677
0.01768	-1.23996e-10	-2.65e-09		0.01768	-1.80012e-10	-3.6e-09		0.01768	-4.01224e-11	-3.65e-09		0.01768	-9.18e-10	-1.05e-08		0.01768	-2.72e-10	-1.89e-09		0.01768	-1.21435e-09	-1.79e-09		0.01768	-9.93499e-10	-5.78e-10		0.01768	-0.108111	-0.13919
0.0177	-1.22123e-10	-2.65e-09		0.0177	-1.80012e-10	-3.61e-09		0.0177	-4.26192e-11	-3.65e-09		0.0177	-9.01e-10	-1.05e-08		0.0177	-2.74e-10	-1.89e-09		0.0177	-1.21123e-09	-1.79e-09		0.0177	-9.96308e-10	-5.84e-10		0.0177	-0.112074	-0.13977
0.01772	-1.21499e-10	-2.64e-09		0.01772	-1.78764e-10	-3.62e-09		0.01772	-4.69885e-11	-3.65e-09		0.01772	-8.86e-10	-1.06e-08		0.01772	-2.73e-10	-1.89e-09		0.01772	-1.20686e-09	-1.8e-09		0.01772	-1.00692e-09	-5.9e-10		0.01772	-0.114839	-0.139286
0.01774	-1.14009e-10	-2.64e-09		0.01774	-1.7814e-10	-3.63e-09		0.01774	-4.82369e-11	-3.65e-09		0.01774	-8.79e-10	-1.06e-08		0.01774	-2.68e-10	-1.9e-09		0.01774	-1.19875e-09	-1.8e-09		0.01774	-1.02377e-09	-5.95e-10		0.01774	-0.116221	-0.138996
0.01776	-1.13385e-10	-2.64e-09		0.01776	-1.80012e-10	-3.64e-09		0.01776	-4.69885e-11	-3.65e-09		0.01776	-8.74e-10	-1.06e-08		0.01776	-2.58e-10	-1.9e-09		0.01776	-1.19001e-09	-1.8e-09		0.01776	-1.04219e-09	-5.95e-10		0.01776	-0.118341	-0.140448
0.01778	-1.10888e-10	-2.63e-09		0.01778	-1.75643e-10	-3.65e-09		0.01778	-4.1995e-11	-3.66e-09		0.01778	-8.73e-10	-1.06e-08		0.01778	-2.46e-10	-1.91e-09		0.01778	-1.17628e-09	-1.81e-09		0.01778	-1.05373e-09	-5.96e-10		0.01778	-0.118894	-0.14248
0.0178	-1.07143e-10	-2.62e-09		0.0178	-1.74394e-10	-3.66e-09		0.0178	-4.76127e-11	-3.66e-09		0.0178	-8.68e-10	-1.06e-08		0.0178	-2.33e-10	-1.92e-09		0.0178	-1.16691e-09	-1.82e-09		0.0178	-1.0606e-09	-5.95e-10		0.0178	-0.119724	-0.145771
0.01782	-1.04022e-10	-2.62e-09		0.01782	-1.70649e-10	-3.66e-09		0.01782	-4.76127e-11	-3.65e-09		0.01782	-8.66e-10	-1.06e-08		0.01782	-2.24e-10	-1.93e-09		0.01782	-1.15318e-09	-1.83e-09		0.01782	-1.06185e-09	-5.96e-10		0.01782	-0.120645	-0.148191
0.01784	-1.04022e-10	-2.61e-09		0.01784	-1.70649e-10	-3.65e-09		0.01784	-4.82369e-11	-3.65e-09		0.01784	-8.63e-10	-1.06e-08		0.01784	-2.17e-10	-1.94e-09		0.01784	-1.1407e-09	-1.84e-09		0.01784	-1.05873e-09	-5.95e-10		0.01784	-0.122396	-0.149739
0.01786	-9.84039e-11	-2.61e-09		0.01786	-1.65656e-10	-3.64e-09		0.01786	-5.07337e-11	-3.65e-09		0.01786	-8.53e-10	-1.06e-08		0.01786	-2.14e-10	-1.95e-09		0.01786	-1.13633e-09	-1.85e-09		0.01786	-1.05873e-09	-5.98e-10		0.01786	-0.124977	-0.150804
0.01788	-1.02773e-10	-2.61e-09		0.01788	-1.64407e-10	-3.63e-09		0.01788	-4.94853e-11	-3.65e-09		0.01788	-8.36e-10	-1.06e-08		0.01788	-2.15e-10	-1.96e-09		0.01788	-1.13383e-09	-1.85e-09		0.01788	-1.05904e-09	-6.01e-10		0.01788	-0.128572	-0.152255
0.0179	-1.04646e-10	-2.61e-09		0.0179	-1.63783e-10	-3.62e-09		0.0179	-4.88611e-11	-3.64e-09		0.0179	-8.21e-10	-1.06e-08		0.0179	-2.1e-10	-1.96e-09		0.0179	-1.14132e-09	-1.85e-09		0.0179	-1.06434e-09	-6.05e-10		0.0179	-0.131152	-0.155449
0.01792	-1.06518e-10	-2.61e-09		0.01792	-1.60038e-10	-3.62e-09		0.01792	-4.26192e-11	-3.64e-09		0.01792	-8.01e-10	-1.06e-08		0.01792	-2.05e-10	-1.96e-09		0.01792	-1.14694e-09	-1.86e-09		0.01792	-1.07121e-09	-6.13e-10		0.01792	-0.133825	-0.159321
0.01794	-1.10264e-10	-2.61e-09		0.01794	-1.53796e-10	-3.62e-09		0.01794	-4.01224e-11	-3.64e-09		0.01794	-7.88e-10	-1.06e-08		0.01794	-1.99e-10	-1.96e-09		0.01794	-1.14944e-09	-1.86e-09		0.01794	-1.07745e-09	-6.2e-10		0.01794	-0.135668	-0.164063
0.01796	-1.10264e-10	-2.61e-09		0.01796	-1.50051e-10	-3.62e-09		0.01796	-3.63773e-11	-3.64e-09		0.01796	-7.81e-10	-1.06e-08		0.01796	-1.93e-10	-1.94e-09		0.01796	-1.15006e-09	-1.86e-09		0.01796	-1.08057e-09	-6.29e-10		0.01796	-0.13788	-0.168612
0.01798	-1.12136e-10	-2.62e-09		0.01798	-1.45682e-10	-3.63e-09		0.01798	-3.57531e-11	-3.64e-09		0.01798	-7.77e-10	-1.06e-08		0.01798	-1.94e-10	-1.93e-09		0.01798	-1.14507e-09	-1.87e-09		0.01798	-1.07776e-09	-6.38e-10		0.01798	-0.140369	-0.173355
0.018	-1.10264e-10	-2.62e-09		0.018	-1.47554e-10	-3.64e-09		0.018	-4.07466e-11	-3.64e-09		0.018	-7.74e-10	-1.06e-08		0.018	-1.96e-10	-1.91e-09		0.018	-1.1382e-09	-1.88e-09		0.018	-1.07215e-09	-6.45e-10		0.018	-0.142489	-0.176839
0.01802	-1.10264e-10	-2.63e-09		0.01802	-1.44433e-10	-3.65e-09		0.01802	-3.82499e-11	-3.64e-09		0.01802	-7.7e-10	-1.06e-08		0.01802	-1.97e-10	-1.9e-09		0.01802	-1.13882e-09	-1.89e-09		0.01802	-1.06591e-09	-6.52e-10		0.01802	-0.145069	-0.179356
0.01804	-1.0527e-10	-2.64e-09		0.01804	-1.45682e-10	-3.65e-09		0.01804	-3.63773e-11	-3.64e-09		0.01804	-7.61e-10	-1.06e-08		0.01804	-1.97e-10	-1.89e-09		0.01804	-1.13633e-09	-1.9e-09		0.01804	-1.06247e-09	-6.56e-10		0.01804	-0.146452	-0.18071
0.01806	-1.06518e-10	-2.65e-09		0.01806	-1.47554e-10	-3.66e-09		0.01806	-3.76257e-11	-3.65e-09		0.01806	-7.45e-10	-1.06e-08		0.01806	-1.96e-10	-1.89e-09		0.01806	-1.13633e-09	-1.9e-09		0.01806	-1.06466e-09	-6.57e-10		0.01806	-0.147742	-0.182065
0.01808	-1.04646e-10	-2.65e-09		0.01808	-1.51299e-10	-3.66e-09		0.01808	-3.88741e-11	-3.65e-09		0.01808	-7.28e-10	-1.06e-08		0.01808	-1.92e-10	-1.89e-09		0.01808	-1.13321e-09	-1.91e-09		0.01808	-1.07371e-09	-6.59e-10		0.01808	-0.149862	-0.18313
0.0181	-1.05894e-10	-2.65e-09		0.0181	-1.51924e-10	-3.66e-09		0.0181	-3.20079e-11	-3.65e-09		0.0181	-7.19e-10	-1.06e-08		0.0181	-1.9e-10	-1.9e-09		0.0181	-1.12572e-09	-1.91e-09		0.0181	-1.08089e-09	-6.6e-10		0.0181	-0.151797	-0.185646
0.01812	-1.07143e-10	-2.65e-09		0.01812	-1.52548e-10	-3.65e-09		0.01812	-3.20079e-11	-3.65e-09		0.01812	-7.08e-10	-1.06e-08		0.01812	-1.82e-10	-1.91e-09		0.01812	-1.12197e-09	-1.91e-09		0.01812	-1.08869e-09	-6.62e-10		0.01812	-0.155023	-0.189324
0.01814	-1.0527e-10	-2.65e-09		0.01814	-1.59414e-10	-3.63e-09		0.01814	-3.63773e-11	-3.66e-09		0.01814	-7.06e-10	-1.06e-08		0.01814	-1.73e-10	-1.92e-09		0.01814	-1.1176e-09	-1.91e-09		0.01814	-1.09431e-09	-6.68e-10		0.01814	-0.157696	-0.192518
0.01816	-1.03397e-10	-2.64e-09		0.01816	-1.5879e-10	-3.62e-09		0.01816	-3.82499e-11	-3.65e-09		0.01816	-7.1e-10	-1.06e-08		0.01816	-1.63e-10	-1.93e-09		0.01816	-1.11261e-09	-1.91e-09		0.01816	-1.09555e-09	-6.77e-10		0.01816	-0.15917	-0.195906
0.01818	-1.07143e-10	-2.64e-09		0.01818	-1.60038e-10	-3.61e-09		0.01818	-4.07466e-11	-3.65e-09		0.01818	-7.08e-10	-1.06e-08		0.01818	-1.53e-10	-1.94e-09		0.01818	-1.10262e-09	-1.91e-09		0.01818	-1.09649e-09	-6.87e-10		0.01818	-0.160737	-0.198713
0.0182	-1.06518e-10	-2.63e-09		0.0182	-1.61911e-10	-3.6e-09		0.0182	-4.44918e-11	-3.65e-09		0.0182	-7.04e-10	-1.06e-08		0.0182	-1.49e-10	-1.95e-09		0.0182	-1.09888e-09	-1.91e-09		0.0182	-1.09992e-09	-6.97e-10		0.0182	-0.161383	-0.200745
0.01822	-1.05894e-10	-2.62e-09		0.01822	-1.56293e-10	-3.59e-09		0.01822	-4.5116e-11	-3.65e-09		0.01822	-7e-10	-1.06e-08		0.01822	-1.52e-10	-1.95e-09		0.01822	-1.097e-09	-1.91e-09		0.01822	-1.10461e-09	-7.05e-10		0.01822	-0.16212	-0.203068
0.01824	-1.05894e-10	-2.62e-09		0.01824	-1.51924e-10	-3.6e-09		0.01824	-4.38676e-11	-3.65e-09		0.01824	-6.94e-10	-1.06e-08		0.01824	-1.58e-10	-1.95e-09		0.01824	-1.08702e-09	-1.91e-09		0.01824	-1.11022e-09	-7.13e-10		0.01824	-0.16212	-0.204617
0.01826	-1.02773e-10	-2.61e-09		0.01826	-1.48178e-10	-3.61e-09		0.01826	-4.44918e-11	-3.66e-09		0.01826	-6.87e-10	-1.05e-08		0.01826	-1.64e-10	-1.95e-09		0.01826	-1.08077e-09	-1.91e-09		0.01826	-1.11334e-09	-7.16e-10		0.01826	-0.163226	-0.206455
0.01828	-1.04646e-10	-2.6e-09		0.01828	-1.40688e-10	-3.62e-09		0.01828	-4.5116e-11	-3.66e-09		0.01828	-6.8e-10	-1.05e-08		0.01828	-1.71e-10	-1.95e-09		0.01828	-1.07765e-09	-1.92e-09		0.01828	-1.11522e-09	-7.16e-10		0.01828	-0.164424	-0.209553
0.0183	-1.04022e-10	-2.6e-09		0.0183	-1.3944e-10	-3.63e-09		0.0183	-4.13708e-11	-3.65e-09		0.0183	-6.7e-10	-1.05e-08		0.0183	-1.76e-10	-1.94e-09		0.0183	-1.07765e-09	-1.92e-09		0.0183	-1.11366e-09	-7.16e-10		0.0183	-0.166544	-0.21323
0.01832	-1.04646e-10	-2.59e-09		0.01832	-1.35695e-10	-3.64e-09		0.01832	-4.13708e-11	-3.65e-09		0.01832	-6.6e-10	-1.05e-08		0.01832	-1.75e-10	-1.94e-09		0.01832	-1.07266e-09	-1.93e-09		0.01832	-1.11522e-09	-7.11e-10		0.01832	-0.168387	-0.216714
0.01834	-1.02149e-10	-2.6e-09		0.01834	-1.38816e-10	-3.65e-09		0.01834	-4.5116e-11	-3.65e-09		0.01834	-6.53e-10	-1.05e-08		0.01834	-1.72e-10	-1.94e-09		0.01834	-1.06704e-09	-1.93e-09		0.01834	-1.11522e-09	-7.08e-10		0.01834	-0.170599	-0.220489
0.01836	-1.03397e-10	-2.6e-09		0.01836	-1.38191e-10	-3.64e-09		0.01836	-4.76127e-11	-3.64e-09		0.01836	-6.43e-10	-1.05e-08		0.01836	-1.68e-10	-1.93e-09		0.01836	-1.04707e-09	-1.93e-09		0.01836	-1.11553e-09	-7.08e-10		0.01836	-0.172258	-0.224651
0.01838	-1.02149e-10	-2.61e-09		0.01838	-1.3944e-10	-3.64e-09		0.01838	-4.82369e-11	-3.64e-09		0.01838	-6.39e-10	-1.05e-08		0.01838	-1.59e-10	-1.93e-09		0.01838	-1.02335e-09	-1.93e-09		0.01838	-1.11584e-09	-7.07e-10		0.01838	-0.173917	-0.228619
0.0184	-9.59072e-11	-2.62e-09		0.0184	-1.3944e-10	-3.63e-09		0.0184	-5.32305e-11	-3.64e-09		0.0184	-6.35e-10	-1.05e-08		0.0184	-1.49e-10	-1.92e-09		0.0184	-1.00025e-09	-1.94e-09		0.0184	-1.11272e-09	-7.1e-10		0.0184	-0.175392	-0.2322
0.01842	-9.34104e-11	-2.63e-09		0.01842	-1.38816e-10	-3.62e-09		0.01842	-5.19821e-11	-3.64e-09		0.01842	-6.33e-10	-1.05e-08		0.01842	-1.38e-10	-1.92e-09		0.01842	-9.84649e-10	-1.94e-09		0.01842	-1.10897e-09	-7.16e-10		0.01842	-0.176959	-0.234814
0.01844	-8.96653e-11	-2.64e-09		0.01844	-1.34446e-10	-3.62e-09		0.01844	-5.38547e-11	-3.64e-09		0.01844	-6.33e-10	-1.05e-08		0.01844	-1.31e-10	-1.92e-09		0.01844	-9.84649e-10	-1.95e-09		0.01844	-1.10617e-09	-7.21e-10		0.01844	-0.178802	-0.238491
0.01846	-8.2175e-11	-2.64e-09		0.01846	-1.33198e-10	-3.62e-09		0.01846	-5.19821e-11	-3.64e-09		0.01846	-6.31e-10	-1.05e-08		0.01846	-1.24e-10	-1.92e-09		0.01846	-9.86521e-10	-1.96e-09		0.01846	-1.10554e-09	-7.28e-10		0.01846	-0.181659	-0.241685
0.01848	-8.15508e-11	-2.65e-09		0.01848	-1.29453e-10	-3.63e-09		0.01848	-4.82369e-11	-3.64e-09		0.01848	-6.24e-10	-1.05e-08		0.01848	-1.23e-10	-1.92e-09		0.01848	-9.94011e-10	-1.97e-09		0.01848	-1.10585e-09	-7.31e-10		0.01848	-0.183963	-0.245363
0.0185	-7.78056e-11	-2.65e-09		0.0185	-1.28204e-10	-3.63e-09		0.0185	-4.63644e-11	-3.64e-09		0.0185	-6.16e-10	-1.06e-08		0.0185	-1.23e-10	-1.92e-09		0.0185	-9.96508e-10	-1.97e-09		0.0185	-1.11334e-09	-7.38e-10		0.0185	-0.186728	-0.248654
0.01852	-8.27991e-11	-2.65e-09		0.01852	-1.29453e-10	-3.65e-09		0.01852	-4.76127e-11	-3.64e-09		0.01852	-6.04e-10	-1.05e-08		0.01852	-1.28e-10	-1.92e-09		0.01852	-9.99629e-10	-1.97e-09		0.01852	-1.12146e-09	-7.36e-10		0.01852	-0.190046	-0.251654
0.01854	-8.52959e-11	-2.65e-09		0.01854	-1.25708e-10	-3.66e-09		0.01854	-4.94853e-11	-3.64e-09		0.01854	-5.94e-10	-1.05e-08		0.01854	-1.29e-10	-1.92e-09		0.01854	-1.00213e-09	-1.97e-09		0.01854	-1.13207e-09	-7.38e-10		0.01854	-0.192627	-0.254461
0.01856	-9.40346e-11	-2.65e-09		0.01856	-1.26956e-10	-3.66e-09		0.01856	-4.69885e-11	-3.63e-09		0.01856	-5.86e-10	-1.05e-08		0.01856	-1.33e-10	-1.92e-09		0.01856	-1.00337e-09	-1.97e-09		0.01856	-1.13862e-09	-7.41e-10		0.01856	-0.19576	-0.256493
0.01858	-1.02773e-10	-2.64e-09		0.01858	-1.2758e-10	-3.67e-09		0.01858	-4.76127e-11	-3.63e-09		0.01858	-5.83e-10	-1.05e-08		0.01858	-1.33e-10	-1.93e-09		0.01858	-1.01586e-09	-1.97e-09		0.01858	-1.14487e-09	-7.46e-10		0.01858	-0.198986	-0.25688
0.0186	-1.0527e-10	-2.64e-09		0.0186	-1.26332e-10	-3.67e-09		0.0186	-4.13708e-11	-3.63e-09		0.0186	-5.83e-10	-1.05e-08		0.0186	-1.29e-10	-1.94e-09		0.0186	-1.03084e-09	-1.98e-09		0.0186	-1.14674e-09	-7.55e-10		0.0186	-0.203134	-0.2593
0.01862	-1.07767e-10	-2.63e-09		0.01862	-1.23835e-10	-3.66e-09		0.01862	-3.76257e-11	-3.63e-09		0.01862	-5.82e-10	-1.05e-08		0.01862	-1.24e-10	-1.94e-09		0.01862	-1.03583e-09	-1.98e-09		0.01862	-1.14611e-09	-7.66e-10		0.01862	-0.206913	-0.260849
0.01864	-1.05894e-10	-2.62e-09		0.01864	-1.21338e-10	-3.66e-09		0.01864	-2.8887e-11	-3.64e-09		0.01864	-5.81e-10	-1.05e-08		0.01864	-1.18e-10	-1.94e-09		0.01864	-1.03271e-09	-1.99e-09		0.01864	-1.1458e-09	-7.75e-10		0.01864	-0.209493	-0.263268
0.01866	-1.04646e-10	-2.62e-09		0.01866	-1.21962e-10	-3.64e-09		0.01866	-2.70144e-11	-3.64e-09		0.01866	-5.81e-10	-1.05e-08		0.01866	-1.17e-10	-1.94e-09		0.01866	-1.02897e-09	-1.99e-09		0.01866	-1.14549e-09	-7.84e-10		0.01866	-0.21235	-0.265591
0.01868	-1.02773e-10	-2.61e-09		0.01868	-1.19466e-10	-3.64e-09		0.01868	-2.32693e-11	-3.64e-09		0.01868	-5.81e-10	-1.05e-08		0.01868	-1.18e-10	-1.93e-09		0.01868	-1.0196e-09	-1.99e-09		0.01868	-1.14424e-09	-7.9e-10		0.01868	-0.214378	-0.267914
0.0187	-9.90281e-11	-2.61e-09		0.0187	-1.17593e-10	-3.63e-09		0.0187	-2.32693e-11	-3.64e-09		0.0187	-5.79e-10	-1.05e-08		0.0187	-1.26e-10	-1.92e-09		0.0187	-1.01523e-09	-2e-09		0.0187	-1.14923e-09	-7.95e-10		0.0187	-0.217235	-0.271786
0.01872	-9.34104e-11	-2.61e-09		0.01872	-1.14472e-10	-3.63e-09		0.01872	-2.82628e-11	-3.64e-09		0.01872	-5.76e-10	-1.05e-08		0.01872	-1.35e-10	-1.9e-09		0.01872	-1.01211e-09	-2e-09		0.01872	-1.1536e-09	-7.94e-10		0.01872	-0.22083	-0.275947
0.01874	-9.09136e-11	-2.61e-09		0.01874	-1.11351e-10	-3.63e-09		0.01874	-3.45047e-11	-3.63e-09		0.01874	-5.71e-10	-1.05e-08		0.01874	-1.44e-10	-1.88e-09		0.01874	-1.01336e-09	-2.01e-09		0.01874	-1.15797e-09	-7.94e-10		0.01874	-0.22424	-0.279625
0.01876	-9.02894e-11	-2.61e-09		0.01876	-1.08854e-10	-3.64e-09		0.01876	-3.38805e-11	-3.63e-09		0.01876	-5.66e-10	-1.05e-08		0.01876	-1.46e-10	-1.87e-09		0.01876	-1.00525e-09	-2.01e-09		0.01876	-1.1639e-09	-7.92e-10		0.01876	-0.227742	-0.283012
0.01878	-9.02894e-11	-2.61e-09		0.01878	-1.03861e-10	-3.65e-09		0.01878	-3.26321e-11	-3.62e-09		0.01878	-5.58e-10	-1.05e-08		0.01878	-1.41e-10	-1.86e-09		0.01878	-9.9089e-10	-2.02e-09		0.01878	-1.16172e-09	-7.91e-10		0.01878	-0.230507	-0.284755
0.0188	-9.2162e-11	-2.61e-09		0.0188	-1.06358e-10	-3.66e-09		0.0188	-3.38805e-11	-3.62e-09		0.0188	-5.55e-10	-1.05e-08		0.0188	-1.28e-10	-1.87e-09		0.0188	-9.76534e-10	-2.02e-09		0.0188	-1.16297e-09	-7.89e-10		0.0188	-0.232442	-0.286207
0.01882	-9.34104e-11	-2.61e-09		0.01882	-1.02612e-10	-3.66e-09		0.01882	-3.20079e-11	-3.62e-09		0.01882	-5.55e-10	-1.05e-08		0.01882	-1.16e-10	-1.87e-09		0.01882	-9.58433e-10	-2.02e-09		0.01882	-1.16172e-09	-7.91e-10		0.01882	-0.234378	-0.288433
0.01884	-9.34104e-11	-2.62e-09		0.01884	-1.07606e-10	-3.66e-09		0.01884	-2.5766e-11	-3.63e-09		0.01884	-5.51e-10	-1.05e-08		0.01884	-1.08e-10	-1.89e-09		0.01884	-9.47197e-10	-2.02e-09		0.01884	-1.16141e-09	-7.95e-10		0.01884	-0.236313	-0.291627
0.01886	-9.27862e-11	-2.63e-09		0.01886	-1.06358e-10	-3.66e-09		0.01886	-2.45176e-11	-3.63e-09		0.01886	-5.48e-10	-1.05e-08		0.01886	-1.12e-10	-1.9e-09		0.01886	-9.48445e-10	-2.02e-09		0.01886	-1.16078e-09	-8.04e-10		0.01886	-0.238802	-0.294917
0.01888	-8.59201e-11	-2.63e-09		0.01888	-1.03861e-10	-3.66e-09		0.01888	-1.88999e-11	-3.64e-09		0.01888	-5.43e-10	-1.05e-08		0.01888	-1.23e-10	-1.92e-09		0.01888	-9.47197e-10	-2.02e-09		0.01888	-1.16109e-09	-8.12e-10		0.01888	-0.242212	-0.297821
0.0189	-7.9054e-11	-2.63e-09		0.0189	-1.01364e-10	-3.66e-09		0.0189	-1.76515e-11	-3.65e-09		0.0189	-5.4e-10	-1.05e-08		0.0189	-1.35e-10	-1.94e-09		0.0189	-9.51566e-10	-2.01e-09		0.0189	-1.16172e-09	-8.19e-10		0.0189	-0.245622	-0.300531
0.01892	-7.71814e-11	-2.64e-09		0.01892	-9.82431e-11	-3.66e-09		0.01892	-1.88999e-11	-3.65e-09		0.01892	-5.4e-10	-1.05e-08		0.01892	-1.41e-10	-1.95e-09		0.01892	-9.49694e-10	-2.01e-09		0.01892	-1.16359e-09	-8.27e-10		0.01892	-0.249585	-0.303241
0.01894	-7.46847e-11	-2.64e-09		0.01894	-9.94915e-11	-3.66e-09		0.01894	-2.01483e-11	-3.64e-09		0.01894	-5.47e-10	-1.05e-08		0.01894	-1.43e-10	-1.95e-09		0.01894	-9.46573e-10	-2.01e-09		0.01894	-1.16453e-09	-8.36e-10		0.01894	-0.253456	-0.304693
0.01896	-7.40605e-11	-2.63e-09		0.01896	-1.0074e-10	-3.66e-09		0.01896	-2.38935e-11	-3.63e-09		0.01896	-5.48e-10	-1.05e-08		0.01896	-1.37e-10	-1.95e-09		0.01896	-9.47821e-10	-2.02e-09		0.01896	-1.16546e-09	-8.4e-10		0.01896	-0.257235	-0.306048
0.01898	-7.46847e-11	-2.63e-09		0.01898	-1.01988e-10	-3.67e-09		0.01898	-2.63902e-11	-3.63e-09		0.01898	-5.53e-10	-1.05e-08		0.01898	-1.33e-10	-1.94e-09		0.01898	-9.54687e-10	-2.02e-09		0.01898	-1.16265e-09	-8.44e-10		0.01898	-0.26	-0.30808
0.019	-7.28121e-11	-2.62e-09		0.019	-1.06982e-10	-3.67e-09		0.019	-2.8887e-11	-3.62e-09		0.019	-5.55e-10	-1.05e-08		0.019	-1.25e-10	-1.93e-09		0.019	-9.6405e-10	-2.03e-09		0.019	-1.16109e-09	-8.48e-10		0.019	-0.262673	-0.310597
0.01902	-7.46847e-11	-2.63e-09		0.01902	-1.11351e-10	-3.67e-09		0.01902	-3.26321e-11	-3.61e-09		0.01902	-5.54e-10	-1.05e-08		0.01902	-1.18e-10	-1.91e-09		0.01902	-9.73413e-10	-2.04e-09		0.01902	-1.15641e-09	-8.47e-10		0.01902	-0.264055	-0.313792
0.01904	-7.71814e-11	-2.63e-09		0.01904	-1.18841e-10	-3.66e-09		0.01904	-3.38805e-11	-3.62e-09		0.01904	-5.48e-10	-1.05e-08		0.01904	-1.1e-10	-1.89e-09		0.01904	-9.77782e-10	-2.05e-09		0.01904	-1.1536e-09	-8.48e-10		0.01904	-0.265161	-0.318726
0.01906	-7.84298e-11	-2.63e-09		0.01906	-1.23211e-10	-3.65e-09		0.01906	-3.76257e-11	-3.62e-09		0.01906	-5.39e-10	-1.05e-08		0.01906	-1.03e-10	-1.88e-09		0.01906	-9.71541e-10	-2.05e-09		0.01906	-1.14986e-09	-8.48e-10		0.01906	-0.266083	-0.322889
0.01908	-7.15637e-11	-2.63e-09		0.01908	-1.23835e-10	-3.64e-09		0.01908	-3.45047e-11	-3.62e-09		0.01908	-5.28e-10	-1.05e-08		0.01908	-9.54e-11	-1.88e-09		0.01908	-9.57184e-10	-2.04e-09		0.01908	-1.14643e-09	-8.5e-10		0.01908	-0.268295	-0.326567
0.0191	-7.15637e-11	-2.62e-09		0.0191	-1.25708e-10	-3.64e-09		0.0191	-3.32563e-11	-3.62e-09		0.0191	-5.23e-10	-1.05e-08		0.0191	-9.04e-11	-1.88e-09		0.0191	-9.46573e-10	-2.03e-09		0.0191	-1.14362e-09	-8.52e-10		0.0191	-0.271982	-0.328597
0.01912	-6.96911e-11	-2.62e-09		0.01912	-1.2758e-10	-3.63e-09		0.01912	-2.8887e-11	-3.62e-09		0.01912	-5.2e-10	-1.05e-08		0.01912	-9.07e-11	-1.88e-09		0.01912	-9.35337e-10	-2.03e-09		0.01912	-1.14424e-09	-8.57e-10		0.01912	-0.276406	-0.329083
0.01914	-6.53218e-11	-2.61e-09		0.01914	-1.26332e-10	-3.63e-09		0.01914	-3.07596e-11	-3.62e-09		0.01914	-5.21e-10	-1.05e-08		0.01914	-9.38e-11	-1.89e-09		0.01914	-9.26599e-10	-2.02e-09		0.01914	-1.14861e-09	-8.61e-10		0.01914	-0.280461	-0.329275
0.01916	-6.5946e-11	-2.61e-09		0.01916	-1.21962e-10	-3.63e-09		0.01916	-2.8887e-11	-3.62e-09		0.01916	-5.21e-10	-1.05e-08		0.01916	-1.01e-10	-1.9e-09		0.01916	-9.24102e-10	-2.03e-09		0.01916	-1.1561e-09	-8.68e-10		0.01916	-0.28341	-0.330436
0.01918	-6.90669e-11	-2.61e-09		0.01918	-1.17593e-10	-3.63e-09		0.01918	-2.8887e-11	-3.61e-09		0.01918	-5.27e-10	-1.05e-08		0.01918	-1.1e-10	-1.91e-09		0.01918	-9.19108e-10	-2.04e-09		0.01918	-1.1664e-09	-8.77e-10		0.01918	-0.284332	-0.332278
0.0192	-7.03153e-11	-2.61e-09		0.0192	-1.18841e-10	-3.62e-09		0.0192	-2.76386e-11	-3.61e-09		0.0192	-5.26e-10	-1.05e-08		0.0192	-1.18e-10	-1.93e-09		0.0192	-9.18484e-10	-2.05e-09		0.0192	-1.17451e-09	-8.84e-10		0.0192	-0.285346	-0.336051
0.01922	-7.09395e-11	-2.61e-09		0.01922	-1.20714e-10	-3.62e-09		0.01922	-2.32693e-11	-3.61e-09		0.01922	-5.27e-10	-1.05e-08		0.01922	-1.26e-10	-1.94e-09		0.01922	-9.1786e-10	-2.06e-09		0.01922	-1.182e-09	-8.9e-10		0.01922	-0.285991	-0.34031
0.01924	-7.34363e-11	-2.62e-09		0.01924	-1.18841e-10	-3.62e-09		0.01924	-2.13967e-11	-3.6e-09		0.01924	-5.27e-10	-1.05e-08		0.01924	-1.28e-10	-1.95e-09		0.01924	-9.18484e-10	-2.07e-09		0.01924	-1.19074e-09	-8.93e-10		0.01924	-0.287097	-0.343892
0.01926	-7.15637e-11	-2.62e-09		0.01926	-1.18841e-10	-3.62e-09		0.01926	-2.13967e-11	-3.6e-09		0.01926	-5.29e-10	-1.05e-08		0.01926	-1.25e-10	-1.95e-09		0.01926	-9.1786e-10	-2.08e-09		0.01926	-1.19355e-09	-8.95e-10		0.01926	-0.288387	-0.347182
0.01928	-6.84427e-11	-2.62e-09		0.01928	-1.15096e-10	-3.62e-09		0.01928	-1.88999e-11	-3.6e-09		0.01928	-5.28e-10	-1.05e-08		0.01928	-1.18e-10	-1.94e-09		0.01928	-9.23478e-10	-2.08e-09		0.01928	-1.19636e-09	-8.97e-10		0.01928	-0.289309	-0.350278
0.0193	-6.5946e-11	-2.61e-09		0.0193	-1.13848e-10	-3.62e-09		0.0193	-1.39064e-11	-3.6e-09		0.0193	-5.18e-10	-1.05e-08		0.0193	-1.08e-10	-1.93e-09		0.0193	-9.20357e-10	-2.07e-09		0.0193	-1.19168e-09	-8.96e-10		0.0193	-0.290968	-0.354342
0.01932	-6.09524e-11	-2.6e-09		0.01932	-1.10727e-10	-3.62e-09		0.01932	-7.98364e-13	-3.6e-09		0.01932	-5.09e-10	-1.05e-08		0.01932	-1.01e-10	-1.93e-09		0.01932	-9.09121e-10	-2.07e-09		0.01932	-1.18606e-09	-8.96e-10		0.01932	-0.29106	-0.358215
0.01934	-5.97041e-11	-2.59e-09		0.01934	-1.08854e-10	-3.62e-09		0.01934	-2.67094e-12	-3.61e-09		0.01934	-4.96e-10	-1.05e-08		0.01934	-9.51e-11	-1.92e-09		0.01934	-8.9851e-10	-2.06e-09		0.01934	-1.17764e-09	-8.98e-10		0.01934	-0.293641	-0.361892
0.01936	-5.65831e-11	-2.59e-09		0.01936	-1.08854e-10	-3.62e-09		0.01936	-7.98364e-13	-3.61e-09		0.01936	-4.86e-10	-1.05e-08		0.01936	-9.66e-11	-1.92e-09		0.01936	-8.90396e-10	-2.07e-09		0.01936	-1.17264e-09	-9e-10		0.01936	-0.295944	-0.364409
0.01938	-5.53347e-11	-2.59e-09		0.01938	-1.06982e-10	-3.61e-09		0.01938	-5.16771e-12	-3.62e-09		0.01938	-4.76e-10	-1.05e-08		0.01938	-1.03e-10	-1.93e-09		0.01938	-8.84154e-10	-2.07e-09		0.01938	-1.16515e-09	-9.05e-10		0.01938	-0.297695	-0.366151
0.0194	-5.65831e-11	-2.59e-09		0.0194	-1.0823e-10	-3.61e-09		0.0194	-1.07854e-11	-3.62e-09		0.0194	-4.72e-10	-1.05e-08		0.0194	-1.03e-10	-1.93e-09		0.0194	-8.81657e-10	-2.08e-09		0.0194	-1.1639e-09	-9.08e-10		0.0194	-0.298803	-0.36712
0.01942	-5.78315e-11	-2.59e-09		0.01942	-1.05109e-10	-3.61e-09		0.01942	-1.32822e-11	-3.62e-09		0.01942	-4.72e-10	-1.05e-08		0.01942	-1.03e-10	-1.94e-09		0.01942	-8.77288e-10	-2.09e-09		0.01942	-1.16546e-09	-9.16e-10		0.01942	-0.299723	-0.368764
0.01944	-6.34492e-11	-2.6e-09		0.01944	-1.04485e-10	-3.61e-09		0.01944	-1.95241e-11	-3.61e-09		0.01944	-4.74e-10	-1.05e-08		0.01944	-9.82e-11	-1.94e-09		0.01944	-8.71046e-10	-2.09e-09		0.01944	-1.17295e-09	-9.2e-10		0.01944	-0.301842	-0.369637
0.01946	-6.90669e-11	-2.6e-09		0.01946	-1.0074e-10	-3.61e-09		0.01946	-2.38935e-11	-3.61e-09		0.01946	-4.8e-10	-1.05e-08		0.01946	-9.45e-11	-1.94e-09		0.01946	-8.67925e-10	-2.09e-09		0.01946	-1.1792e-09	-9.26e-10		0.01946	-0.304607	-0.371958
0.01948	-7.34363e-11	-2.6e-09		0.01948	-9.94915e-11	-3.61e-09		0.01948	-2.8887e-11	-3.6e-09		0.01948	-4.77e-10	-1.05e-08		0.01948	-8.7e-11	-1.93e-09		0.01948	-8.6418e-10	-2.08e-09		0.01948	-1.187e-09	-9.33e-10		0.01948	-0.308572	-0.374475
0.0195	-7.9054e-11	-2.6e-09		0.0195	-1.0074e-10	-3.61e-09		0.0195	-3.07596e-11	-3.6e-09		0.0195	-4.79e-10	-1.05e-08		0.0195	-8.29e-11	-1.94e-09		0.0195	-8.72918e-10	-2.08e-09		0.0195	-1.19199e-09	-9.37e-10		0.0195	-0.311614	-0.379313
0.01952	-7.5933e-11	-2.6e-09		0.01952	-1.00116e-10	-3.61e-09		0.01952	-2.5766e-11	-3.6e-09		0.01952	-4.79e-10	-1.05e-08		0.01952	-7.7e-11	-1.94e-09		0.01952	-8.7916e-10	-2.08e-09		0.01952	-1.1973e-09	-9.4e-10		0.01952	-0.315116	-0.383186
0.01954	-7.34363e-11	-2.6e-09		0.01954	-1.03861e-10	-3.61e-09		0.01954	-2.01483e-11	-3.6e-09		0.01954	-4.76e-10	-1.05e-08		0.01954	-7.07e-11	-1.94e-09		0.01954	-8.82905e-10	-2.08e-09		0.01954	-1.20011e-09	-9.41e-10		0.01954	-0.317052	-0.388024
0.01956	-7.21879e-11	-2.6e-09		0.01956	-1.05733e-10	-3.61e-09		0.01956	-1.95241e-11	-3.61e-09		0.01956	-4.77e-10	-1.05e-08		0.01956	-6.82e-11	-1.94e-09		0.01956	-8.8665e-10	-2.09e-09		0.01956	-1.20167e-09	-9.4e-10		0.01956	-0.318435	-0.393348
0.01958	-6.71944e-11	-2.6e-09		0.01958	-1.08854e-10	-3.6e-09		0.01958	-1.64032e-11	-3.62e-09		0.01958	-4.79e-10	-1.05e-08		0.01958	-6.64e-11	-1.94e-09		0.01958	-8.87899e-10	-2.1e-09		0.01958	-1.20198e-09	-9.39e-10		0.01958	-0.320554	-0.398477
0.0196	-6.71944e-11	-2.59e-09		0.0196	-1.1572e-10	-3.6e-09		0.0196	-2.07725e-11	-3.62e-09		0.0196	-4.79e-10	-1.05e-08		0.0196	-7.11e-11	-1.95e-09		0.0196	-8.82905e-10	-2.1e-09		0.0196	-1.19886e-09	-9.38e-10		0.0196	-0.322211	-0.402736
0.01962	-6.22008e-11	-2.59e-09		0.01962	-1.18217e-10	-3.6e-09		0.01962	-2.45176e-11	-3.63e-09		0.01962	-4.76e-10	-1.05e-08		0.01962	-8.01e-11	-1.95e-09		0.01962	-8.7916e-10	-2.11e-09		0.01962	-1.19137e-09	-9.37e-10		0.01962	-0.324424	-0.405544
0.01964	-6.5946e-11	-2.59e-09		0.01964	-1.23211e-10	-3.59e-09		0.01964	-2.26451e-11	-3.63e-09		0.01964	-4.68e-10	-1.05e-08		0.01964	-9.04e-11	-1.95e-09		0.01964	-8.74791e-10	-2.11e-09		0.01964	-1.18575e-09	-9.35e-10		0.01964	-0.327004	-0.407575
0.01966	-6.5946e-11	-2.59e-09		0.01966	-1.19466e-10	-3.59e-09		0.01966	-2.38935e-11	-3.62e-09		0.01966	-4.63e-10	-1.05e-08		0.01966	-9.63e-11	-1.95e-09		0.01966	-8.69173e-10	-2.12e-09		0.01966	-1.18388e-09	-9.32e-10		0.01966	-0.329032	-0.409221
0.01968	-6.78185e-11	-2.59e-09		0.01968	-1.16969e-10	-3.58e-09		0.01968	-2.5766e-11	-3.62e-09		0.01968	-4.57e-10	-1.05e-08		0.01968	-9.57e-11	-1.94e-09		0.01968	-8.63555e-10	-2.11e-09		0.01968	-1.18138e-09	-9.29e-10		0.01968	-0.330323	-0.410478
0.0197	-6.71944e-11	-2.59e-09		0.0197	-1.18217e-10	-3.58e-09		0.0197	-2.32693e-11	-3.62e-09		0.0197	-4.57e-10	-1.05e-08		0.0197	-8.63e-11	-1.93e-09		0.0197	-8.49823e-10	-2.11e-09		0.0197	-1.18294e-09	-9.3e-10		0.0197	-0.330877	-0.413286
0.01972	-6.40734e-11	-2.58e-09		0.01972	-1.13848e-10	-3.59e-09		0.01972	-2.20209e-11	-3.62e-09		0.01972	-4.54e-10	-1.05e-08		0.01972	-7.64e-11	-1.92e-09		0.01972	-8.34843e-10	-2.1e-09		0.01972	-1.182e-09	-9.33e-10		0.01972	-0.331797	-0.415511
0.01974	-6.40734e-11	-2.58e-09		0.01974	-1.13224e-10	-3.59e-09		0.01974	-2.01483e-11	-3.62e-09		0.01974	-4.57e-10	-1.05e-08		0.01974	-6.7e-11	-1.91e-09		0.01974	-8.20486e-10	-2.09e-09		0.01974	-1.18107e-09	-9.4e-10		0.01974	-0.333825	-0.418997
0.01976	-6.46976e-11	-2.58e-09		0.01976	-1.07606e-10	-3.6e-09		0.01976	-2.13967e-11	-3.63e-09		0.01976	-4.53e-10	-1.05e-08		0.01976	-6.42e-11	-1.89e-09		0.01976	-8.0613e-10	-2.09e-09		0.01976	-1.17951e-09	-9.51e-10		0.01976	-0.335667	-0.422092
0.01978	-6.34492e-11	-2.58e-09		0.01978	-1.06358e-10	-3.61e-09		0.01978	-2.45176e-11	-3.63e-09		0.01978	-4.51e-10	-1.05e-08		0.01978	-6.54e-11	-1.88e-09		0.01978	-8.0176e-10	-2.09e-09		0.01978	-1.17576e-09	-9.62e-10		0.01978	-0.338526	-0.425191
0.0198	-6.22008e-11	-2.58e-09		0.0198	-1.02612e-10	-3.62e-09		0.0198	-2.13967e-11	-3.62e-09		0.0198	-4.53e-10	-1.05e-08		0.0198	-7.35e-11	-1.88e-09		0.0198	-8.0613e-10	-2.09e-09		0.0198	-1.17483e-09	-9.73e-10		0.0198	-0.340369	-0.427899
0.01982	-6.2825e-11	-2.58e-09		0.01982	-9.88673e-11	-3.62e-09		0.01982	-2.20209e-11	-3.62e-09		0.01982	-4.45e-10	-1.05e-08		0.01982	-7.92e-11	-1.88e-09		0.01982	-8.14868e-10	-2.1e-09		0.01982	-1.17545e-09	-9.79e-10		0.01982	-0.342397	-0.430224
0.01984	-6.78185e-11	-2.59e-09		0.01984	-9.76189e-11	-3.63e-09		0.01984	-2.13967e-11	-3.62e-09		0.01984	-4.39e-10	-1.05e-08		0.01984	-8.17e-11	-1.89e-09		0.01984	-8.26104e-10	-2.11e-09		0.01984	-1.17514e-09	-9.88e-10		0.01984	-0.344516	-0.432159
0.01986	-7.03153e-11	-2.59e-09		0.01986	-9.88673e-11	-3.63e-09		0.01986	-2.26451e-11	-3.61e-09		0.01986	-4.31e-10	-1.05e-08		0.01986	-8.01e-11	-1.89e-09		0.01986	-8.38588e-10	-2.12e-09		0.01986	-1.1767e-09	-9.94e-10		0.01986	-0.346821	-0.433032
0.01988	-7.28121e-11	-2.6e-09		0.01988	-1.03237e-10	-3.63e-09		0.01988	-2.07725e-11	-3.61e-09		0.01988	-4.22e-10	-1.05e-08		0.01988	-7.85e-11	-1.89e-09		0.01988	-8.37964e-10	-2.12e-09		0.01988	-1.17951e-09	-1e-09		0.01988	-0.348481	-0.435257
0.0199	-7.15637e-11	-2.61e-09		0.0199	-1.05733e-10	-3.63e-09		0.0199	-1.95241e-11	-3.61e-09		0.0199	-4.19e-10	-1.05e-08		0.0199	-7.29e-11	-1.89e-09		0.0199	-8.31722e-10	-2.12e-09		0.0199	-1.17888e-09	-1.01e-09		0.0199	-0.350046	-0.436127
0.01992	-7.34363e-11	-2.61e-09		0.01992	-1.07606e-10	-3.63e-09		0.01992	-2.13967e-11	-3.61e-09		0.01992	-4.09e-10	-1.05e-08		0.01992	-7.04e-11	-1.89e-09		0.01992	-8.23607e-10	-2.12e-09		0.01992	-1.17608e-09	-1.02e-09		0.01992	-0.351337	-0.437387
0.01994	-7.34363e-11	-2.61e-09		0.01994	-1.10103e-10	-3.63e-09		0.01994	-1.76515e-11	-3.61e-09		0.01994	-4.05e-10	-1.04e-08		0.01994	-7.01e-11	-1.89e-09		0.01994	-8.11123e-10	-2.12e-09		0.01994	-1.17108e-09	-1.02e-09		0.01994	-0.352902	-0.438548
0.01996	-6.71944e-11	-2.61e-09		0.01996	-1.12599e-10	-3.63e-09		0.01996	-1.88999e-11	-3.62e-09		0.01996	-4e-10	-1.04e-08		0.01996	-6.95e-11	-1.89e-09		0.01996	-8.08626e-10	-2.12e-09		0.01996	-1.16578e-09	-1.03e-09		0.01996	-0.354839	-0.440773
0.01998	-6.2825e-11	-2.61e-09		0.01998	-1.10727e-10	-3.62e-09		0.01998	-1.64032e-11	-3.62e-09		0.01998	-4e-10	-1.04e-08		0.01998	-6.86e-11	-1.9e-09		0.01998	-8.03633e-10	-2.12e-09		0.01998	-1.16141e-09	-1.03e-09		0.01998	-0.356498	-0.444451
0.02	-5.72073e-11	-2.61e-09		0.02	-1.11975e-10	-3.62e-09		0.02	-1.64032e-11	-3.62e-09		0.02	-4.02e-10	-1.04e-08		0.02	-7.01e-11	-1.9e-09		0.02	-7.99888e-10	-2.12e-09		0.02	-1.15953e-09	-1.02e-09		0.02	-0.358895	-0.448902
0.02002	-5.53347e-11	-2.61e-09		0.02002	-1.13224e-10	-3.62e-09		0.02002	-1.51548e-11	-3.62e-09		0.02002	-4.02e-10	-1.04e-08		0.02002	-7.07e-11	-1.91e-09		0.02002	-7.91773e-10	-2.12e-09		0.02002	-1.16297e-09	-1.01e-09		0.02002	-0.361843	-0.452483
0.02004	-5.53347e-11	-2.61e-09		0.02004	-1.12599e-10	-3.61e-09		0.02004	-1.5779e-11	-3.61e-09		0.02004	-4.04e-10	-1.04e-08		0.02004	-7.26e-11	-1.93e-09		0.02004	-7.76793e-10	-2.12e-09		0.02004	-1.16671e-09	-1.01e-09		0.02004	-0.365899	-0.45713
0.02006	-6.03282e-11	-2.6e-09		0.02006	-1.09479e-10	-3.62e-09		0.02006	-1.51548e-11	-3.61e-09		0.02006	-4.06e-10	-1.05e-08		0.02006	-7.23e-11	-1.94e-09		0.02006	-7.64309e-10	-2.13e-09		0.02006	-1.17233e-09	-9.99e-10		0.02006	-0.370506	-0.459742
0.02008	-6.34492e-11	-2.6e-09		0.02008	-1.04485e-10	-3.62e-09		0.02008	-1.14096e-11	-3.61e-09		0.02008	-4.11e-10	-1.05e-08		0.02008	-7.42e-11	-1.95e-09		0.02008	-7.5994e-10	-2.13e-09		0.02008	-1.1792e-09	-9.94e-10		0.02008	-0.374653	-0.462163
0.0201	-6.5946e-11	-2.6e-09		0.0201	-1.03237e-10	-3.63e-09		0.0201	-1.20338e-11	-3.6e-09		0.0201	-4.09e-10	-1.05e-08		0.0201	-7.42e-11	-1.96e-09		0.0201	-7.61188e-10	-2.13e-09		0.0201	-1.18544e-09	-9.92e-10		0.0201	-0.379172	-0.464292
0.02012	-6.71944e-11	-2.6e-09		0.02012	-1.0074e-10	-3.63e-09		0.02012	-8.28866e-12	-3.6e-09		0.02012	-4.12e-10	-1.05e-08		0.02012	-7.57e-11	-1.97e-09		0.02012	-7.71799e-10	-2.13e-09		0.02012	-1.18918e-09	-9.9e-10		0.02012	-0.382211	-0.466035
0.02014	-6.65702e-11	-2.6e-09		0.02014	-1.02612e-10	-3.63e-09		0.02014	-8.28866e-12	-3.59e-09		0.02014	-4.14e-10	-1.05e-08		0.02014	-8.04e-11	-1.97e-09		0.02014	-7.84907e-10	-2.13e-09		0.02014	-1.18981e-09	-9.92e-10		0.02014	-0.384885	-0.468744
0.02016	-6.40734e-11	-2.61e-09		0.02016	-1.06358e-10	-3.64e-09		0.02016	-5.16771e-12	-3.59e-09		0.02016	-4.17e-10	-1.05e-08		0.02016	-8.14e-11	-1.98e-09		0.02016	-7.92398e-10	-2.12e-09		0.02016	-1.18544e-09	-9.98e-10		0.02016	-0.387004	-0.471455
0.02018	-6.09524e-11	-2.61e-09		0.02018	-1.14472e-10	-3.64e-09		0.02018	2.32259e-12	-3.6e-09		0.02018	-4.18e-10	-1.05e-08		0.02018	-8.32e-11	-1.98e-09		0.02018	-8.04881e-10	-2.12e-09		0.02018	-1.17608e-09	-1e-09		0.02018	-0.388295	-0.473099
0.0202	-5.53347e-11	-2.61e-09		0.0202	-1.14472e-10	-3.63e-09		0.0202	1.6984e-12	-3.6e-09		0.0202	-4.18e-10	-1.05e-08		0.0202	-8.14e-11	-1.97e-09		0.0202	-8.08626e-10	-2.12e-09		0.0202	-1.16858e-09	-1.01e-09		0.0202	-0.38986	-0.473777
0.02022	-5.72073e-11	-2.61e-09		0.02022	-1.11975e-10	-3.64e-09		0.02022	6.06774e-12	-3.6e-09		0.02022	-4.14e-10	-1.05e-08		0.02022	-7.7e-11	-1.96e-09		0.02022	-8.12996e-10	-2.12e-09		0.02022	-1.16265e-09	-1.02e-09		0.02022	-0.391337	-0.474647
0.02024	-5.65831e-11	-2.6e-09		0.02024	-1.11351e-10	-3.63e-09		0.02024	3.57097e-12	-3.6e-09		0.02024	-4.11e-10	-1.05e-08		0.02024	-7.01e-11	-1.95e-09		0.02024	-8.10499e-10	-2.13e-09		0.02024	-1.16016e-09	-1.02e-09		0.02024	-0.393271	-0.475712
0.02026	-5.90799e-11	-2.6e-09		0.02026	-1.12599e-10	-3.63e-09		0.02026	2.94679e-12	-3.6e-09		0.02026	-4.04e-10	-1.05e-08		0.02026	-6.42e-11	-1.94e-09		0.02026	-8.06754e-10	-2.13e-09		0.02026	-1.16047e-09	-1.02e-09		0.02026	-0.393639	-0.477262
0.02028	-6.40734e-11	-2.59e-09		0.02028	-1.10103e-10	-3.63e-09		0.02028	-1.42256e-12	-3.59e-09		0.02028	-3.98e-10	-1.05e-08		0.02028	-5.98e-11	-1.93e-09		0.02028	-8.00512e-10	-2.14e-09		0.02028	-1.16172e-09	-1.02e-09		0.02028	-0.394194	-0.479197
0.0203	-6.40734e-11	-2.58e-09		0.0203	-1.08854e-10	-3.63e-09		0.0203	-4.54351e-12	-3.59e-09		0.0203	-3.97e-10	-1.04e-08		0.0203	-5.51e-11	-1.92e-09		0.0203	-7.89277e-10	-2.16e-09		0.0203	-1.16484e-09	-1.02e-09		0.0203	-0.395485	-0.481906
0.02032	-6.5946e-11	-2.58e-09		0.02032	-1.0823e-10	-3.63e-09		0.02032	-8.91286e-12	-3.59e-09		0.02032	-3.99e-10	-1.05e-08		0.02032	-5.3e-11	-1.92e-09		0.02032	-7.73672e-10	-2.16e-09		0.02032	-1.16671e-09	-1.02e-09		0.02032	-0.398158	-0.485391
0.02034	-6.5946e-11	-2.58e-09		0.02034	-1.09479e-10	-3.64e-09		0.02034	-1.07854e-11	-3.6e-09		0.02034	-4.02e-10	-1.05e-08		0.02034	-5.14e-11	-1.92e-09		0.02034	-7.62436e-10	-2.17e-09		0.02034	-1.17015e-09	-1.03e-09		0.02034	-0.402674	-0.489263
0.02036	-6.40734e-11	-2.58e-09		0.02036	-1.10103e-10	-3.64e-09		0.02036	-1.39064e-11	-3.6e-09		0.02036	-4.03e-10	-1.05e-08		0.02036	-5.05e-11	-1.91e-09		0.02036	-7.58067e-10	-2.17e-09		0.02036	-1.1742e-09	-1.04e-09		0.02036	-0.407373	-0.492455
0.02038	-6.22008e-11	-2.58e-09		0.02038	-1.06982e-10	-3.64e-09		0.02038	-1.70273e-11	-3.6e-09		0.02038	-4.02e-10	-1.05e-08		0.02038	-5.01e-11	-1.91e-09		0.02038	-7.59315e-10	-2.17e-09		0.02038	-1.18294e-09	-1.05e-09		0.02038	-0.412997	-0.494585
0.0204	-6.09524e-11	-2.58e-09		0.0204	-1.02612e-10	-3.64e-09		0.0204	-1.64032e-11	-3.61e-09		0.0204	-4.01e-10	-1.05e-08		0.0204	-5.17e-11	-1.91e-09		0.0204	-7.68678e-10	-2.17e-09		0.0204	-1.18544e-09	-1.06e-09		0.0204	-0.417787	-0.496327
0.02042	-6.15766e-11	-2.59e-09		0.02042	-9.88673e-11	-3.63e-09		0.02042	-1.70273e-11	-3.61e-09		0.02042	-4.01e-10	-1.05e-08		0.02042	-5.42e-11	-1.91e-09		0.02042	-7.72423e-10	-2.16e-09		0.02042	-1.18575e-09	-1.06e-09		0.02042	-0.422029	-0.496522
0.02044	-6.78185e-11	-2.59e-09		0.02044	-8.8256e-11	-3.63e-09		0.02044	-1.70273e-11	-3.62e-09		0.02044	-3.96e-10	-1.04e-08		0.02044	-5.11e-11	-1.91e-09		0.02044	-7.71799e-10	-2.16e-09		0.02044	-1.17857e-09	-1.07e-09		0.02044	-0.425439	-0.496327
0.02046	-7.09395e-11	-2.58e-09		0.02046	-8.01415e-11	-3.64e-09		0.02046	-1.32822e-11	-3.62e-09		0.02046	-3.91e-10	-1.04e-08		0.02046	-4.83e-11	-1.91e-09		0.02046	-7.64309e-10	-2.16e-09		0.02046	-1.1689e-09	-1.07e-09		0.02046	-0.428019	-0.49681
0.02048	-7.09395e-11	-2.58e-09		0.02048	-7.57722e-11	-3.64e-09		0.02048	-1.2658e-11	-3.63e-09		0.02048	-3.87e-10	-1.04e-08		0.02048	-4.45e-11	-1.91e-09		0.02048	-7.5994e-10	-2.16e-09		0.02048	-1.15985e-09	-1.07e-09		0.02048	-0.429678	-0.497488
0.0205	-7.5933e-11	-2.58e-09		0.0205	-7.07787e-11	-3.65e-09		0.0205	-9.53705e-12	-3.62e-09		0.0205	-3.81e-10	-1.04e-08		0.0205	-4.33e-11	-1.9e-09		0.0205	-7.5557e-10	-2.16e-09		0.0205	-1.14955e-09	-1.07e-09		0.0205	-0.430783	-0.500587
0.02052	-7.78056e-11	-2.57e-09		0.02052	-6.45367e-11	-3.65e-09		0.02052	-1.07854e-11	-3.62e-09		0.02052	-3.77e-10	-1.04e-08		0.02052	-4.86e-11	-1.9e-09		0.02052	-7.5557e-10	-2.16e-09		0.02052	-1.1458e-09	-1.07e-09		0.02052	-0.430138	-0.503682
0.02054	-7.46847e-11	-2.57e-09		0.02054	-6.45367e-11	-3.65e-09		0.02054	-5.7919e-12	-3.61e-09		0.02054	-3.79e-10	-1.04e-08		0.02054	-5.89e-11	-1.89e-09		0.02054	-7.58067e-10	-2.16e-09		0.02054	-1.14424e-09	-1.07e-09		0.02054	-0.42931	-0.507941
0.02056	-7.34363e-11	-2.57e-09		0.02056	-6.57851e-11	-3.64e-09		0.02056	-5.7919e-12	-3.61e-09		0.02056	-3.78e-10	-1.04e-08		0.02056	-7.04e-11	-1.89e-09		0.02056	-7.58691e-10	-2.16e-09		0.02056	-1.14674e-09	-1.07e-09		0.02056	-0.429218	-0.511619
0.02058	-7.03153e-11	-2.57e-09		0.02058	-6.39126e-11	-3.62e-09		0.02058	-5.7919e-12	-3.61e-09		0.02058	-3.84e-10	-1.04e-08		0.02058	-7.79e-11	-1.88e-09		0.02058	-7.53073e-10	-2.15e-09		0.02058	-1.1508e-09	-1.06e-09		0.02058	-0.430875	-0.514234
0.0206	-7.03153e-11	-2.58e-09		0.0206	-6.76577e-11	-3.61e-09		0.0206	-5.7919e-12	-3.61e-09		0.0206	-3.97e-10	-1.04e-08		0.0206	-7.89e-11	-1.88e-09		0.0206	-7.51201e-10	-2.15e-09		0.0206	-1.15704e-09	-1.06e-09		0.0206	-0.434748	-0.516943
0.02062	-7.03153e-11	-2.58e-09		0.02062	-7.07787e-11	-3.6e-09		0.02062	-5.7919e-12	-3.61e-09		0.02062	-4.04e-10	-1.04e-08		0.02062	-7.45e-11	-1.89e-09		0.02062	-7.41214e-10	-2.16e-09		0.02062	-1.16047e-09	-1.05e-09		0.02062	-0.439538	-0.518491
0.02064	-7.09395e-11	-2.58e-09		0.02064	-7.5148e-11	-3.6e-09		0.02064	-1.01612e-11	-3.61e-09		0.02064	-4.08e-10	-1.04e-08		0.02064	-6.42e-11	-1.9e-09		0.02064	-7.37469e-10	-2.16e-09		0.02064	-1.16328e-09	-1.04e-09		0.02064	-0.444977	-0.52062
0.02066	-7.28121e-11	-2.58e-09		0.02066	-7.88932e-11	-3.6e-09		0.02066	-1.20338e-11	-3.61e-09		0.02066	-4.11e-10	-1.04e-08		0.02066	-5.61e-11	-1.91e-09		0.02066	-7.33724e-10	-2.17e-09		0.02066	-1.16078e-09	-1.04e-09		0.02066	-0.449493	-0.523233
0.02068	-7.65572e-11	-2.58e-09		0.02068	-8.13899e-11	-3.6e-09		0.02068	-1.51548e-11	-3.6e-09		0.02068	-4.07e-10	-1.04e-08		0.02068	-5.17e-11	-1.92e-09		0.02068	-7.37469e-10	-2.17e-09		0.02068	-1.15641e-09	-1.04e-09		0.02068	-0.452903	-0.526718
0.0207	-7.9054e-11	-2.59e-09		0.0207	-8.38867e-11	-3.61e-09		0.0207	-1.88999e-11	-3.6e-09		0.0207	-3.99e-10	-1.04e-08		0.0207	-5.11e-11	-1.92e-09		0.0207	-7.38093e-10	-2.18e-09		0.0207	-1.14861e-09	-1.05e-09		0.0207	-0.454931	-0.5303
0.02072	-8.2175e-11	-2.59e-09		0.02072	-8.26383e-11	-3.61e-09		0.02072	-2.45176e-11	-3.59e-09		0.02072	-3.91e-10	-1.04e-08		0.02072	-5.17e-11	-1.92e-09		0.02072	-7.38717e-10	-2.18e-09		0.02072	-1.14206e-09	-1.05e-09		0.02072	-0.456128	-0.533494
0.02074	-8.2175e-11	-2.6e-09		0.02074	-8.57593e-11	-3.61e-09		0.02074	-2.82628e-11	-3.59e-09		0.02074	-3.81e-10	-1.04e-08		0.02074	-5.26e-11	-1.92e-09		0.02074	-7.38717e-10	-2.18e-09		0.02074	-1.13706e-09	-1.06e-09		0.02074	-0.457328	-0.536398
0.02076	-8.27991e-11	-2.61e-09		0.02076	-8.51351e-11	-3.61e-09		0.02076	-3.13838e-11	-3.59e-09		0.02076	-3.71e-10	-1.04e-08		0.02076	-5.61e-11	-1.92e-09		0.02076	-7.38093e-10	-2.18e-09		0.02076	-1.13644e-09	-1.07e-09		0.02076	-0.460001	-0.538815
0.02078	-8.15508e-11	-2.61e-09		0.02078	-8.32625e-11	-3.61e-09		0.02078	-3.01354e-11	-3.59e-09		0.02078	-3.68e-10	-1.04e-08		0.02078	-5.76e-11	-1.91e-09		0.02078	-7.32475e-10	-2.17e-09		0.02078	-1.13613e-09	-1.08e-09		0.02078	-0.462212	-0.541332
0.0208	-7.78056e-11	-2.62e-09		0.0208	-8.76318e-11	-3.61e-09		0.0208	-2.5766e-11	-3.59e-09		0.0208	-3.64e-10	-1.04e-08		0.0208	-5.89e-11	-1.91e-09		0.0208	-7.38717e-10	-2.18e-09		0.0208	-1.13613e-09	-1.09e-09		0.0208	-0.464331	-0.543948
0.02082	-7.46847e-11	-2.62e-09		0.02082	-8.63835e-11	-3.61e-09		0.02082	-1.95241e-11	-3.59e-09		0.02082	-3.65e-10	-1.04e-08		0.02082	-6.17e-11	-1.9e-09		0.02082	-7.44335e-10	-2.18e-09		0.02082	-1.13738e-09	-1.1e-09		0.02082	-0.465531	-0.545399
0.02084	-7.28121e-11	-2.61e-09		0.02084	-8.51351e-11	-3.61e-09		0.02084	-2.07725e-11	-3.59e-09		0.02084	-3.69e-10	-1.05e-08		0.02084	-6.08e-11	-1.9e-09		0.02084	-7.46832e-10	-2.18e-09		0.02084	-1.13831e-09	-1.11e-09		0.02084	-0.466451	-0.546269
0.02086	-7.09395e-11	-2.6e-09		0.02086	-8.07657e-11	-3.61e-09		0.02086	-1.45306e-11	-3.59e-09		0.02086	-3.71e-10	-1.05e-08		0.02086	-5.67e-11	-1.9e-09		0.02086	-7.48704e-10	-2.18e-09		0.02086	-1.14143e-09	-1.12e-09		0.02086	-0.466082	-0.546752
0.02088	-6.90669e-11	-2.59e-09		0.02088	-8.13899e-11	-3.62e-09		0.02088	-1.51548e-11	-3.59e-09		0.02088	-3.7e-10	-1.05e-08		0.02088	-5.3e-11	-1.9e-09		0.02088	-7.39965e-10	-2.19e-09		0.02088	-1.14643e-09	-1.13e-09		0.02088	-0.466359	-0.547526
0.0209	-7.09395e-11	-2.57e-09		0.0209	-8.20141e-11	-3.62e-09		0.0209	-1.45306e-11	-3.59e-09		0.0209	-3.72e-10	-1.05e-08		0.0209	-4.58e-11	-1.9e-09		0.0209	-7.26857e-10	-2.18e-09		0.0209	-1.15298e-09	-1.13e-09		0.0209	-0.466636	-0.548591
0.02092	-6.96911e-11	-2.56e-09		0.02092	-8.01415e-11	-3.63e-09		0.02092	-1.32822e-11	-3.59e-09		0.02092	-3.76e-10	-1.04e-08		0.02092	-4.14e-11	-1.91e-09		0.02092	-7.18119e-10	-2.18e-09		0.02092	-1.1586e-09	-1.13e-09		0.02092	-0.467927	-0.550429
0.02094	-7.21879e-11	-2.55e-09		0.02094	-8.45109e-11	-3.64e-09		0.02094	-1.2658e-11	-3.59e-09		0.02094	-3.76e-10	-1.04e-08		0.02094	-4.11e-11	-1.92e-09		0.02094	-7.13749e-10	-2.18e-09		0.02094	-1.16016e-09	-1.14e-09		0.02094	-0.469861	-0.55198
0.02096	-7.28121e-11	-2.55e-09		0.02096	-8.76318e-11	-3.65e-09		0.02096	-1.76515e-11	-3.6e-09		0.02096	-3.76e-10	-1.04e-08		0.02096	-4.58e-11	-1.93e-09		0.02096	-7.12501e-10	-2.17e-09		0.02096	-1.16078e-09	-1.13e-09		0.02096	-0.472166	-0.555175
0.02098	-7.28121e-11	-2.55e-09		0.02098	-9.07528e-11	-3.65e-09		0.02098	-2.01483e-11	-3.6e-09		0.02098	-3.79e-10	-1.04e-08		0.02098	-4.86e-11	-1.94e-09		0.02098	-7.18743e-10	-2.17e-09		0.02098	-1.15236e-09	-1.13e-09		0.02098	-0.473917	-0.55827
0.021	-7.40605e-11	-2.55e-09		0.021	-9.32496e-11	-3.65e-09		0.021	-2.20209e-11	-3.6e-09		0.021	-3.72e-10	-1.04e-08		0.021	-5.39e-11	-1.94e-09		0.021	-7.16246e-10	-2.17e-09		0.021	-1.13987e-09	-1.13e-09		0.021	-0.476405	-0.562044
0.02102	-7.40605e-11	-2.56e-09		0.02102	-9.69947e-11	-3.64e-09		0.02102	-2.20209e-11	-3.6e-09		0.02102	-3.74e-10	-1.04e-08		0.02102	-5.73e-11	-1.94e-09		0.02102	-7.14998e-10	-2.18e-09		0.02102	-1.12801e-09	-1.13e-09		0.02102	-0.477973	-0.567368
0.02104	-7.65572e-11	-2.57e-09		0.02104	-9.44979e-11	-3.64e-09		0.02104	-1.95241e-11	-3.6e-09		0.02104	-3.74e-10	-1.04e-08		0.02104	-5.76e-11	-1.93e-09		0.02104	-7.0938e-10	-2.18e-09		0.02104	-1.12083e-09	-1.13e-09		0.02104	-0.480461	-0.573466
0.02106	-7.84298e-11	-2.58e-09		0.02106	-9.1377e-11	-3.63e-09		0.02106	-1.20338e-11	-3.6e-09		0.02106	-3.69e-10	-1.04e-08		0.02106	-5.73e-11	-1.92e-09		0.02106	-7.07507e-10	-2.18e-09		0.02106	-1.11584e-09	-1.12e-09		0.02106	-0.482121	-0.577626
0.02108	-7.78056e-11	-2.59e-09		0.02108	-9.1377e-11	-3.62e-09		0.02108	-1.2658e-11	-3.6e-09		0.02108	-3.7e-10	-1.04e-08		0.02108	-5.58e-11	-1.91e-09		0.02108	-7.05011e-10	-2.19e-09		0.02108	-1.11241e-09	-1.12e-09		0.02108	-0.485254	-0.580821
0.0211	-7.5933e-11	-2.59e-09		0.0211	-8.95044e-11	-3.62e-09		0.0211	-5.16771e-12	-3.59e-09		0.0211	-3.68e-10	-1.04e-08		0.0211	-5.01e-11	-1.9e-09		0.0211	-7.08132e-10	-2.2e-09		0.0211	-1.1149e-09	-1.12e-09		0.0211	-0.487928	-0.581208
0.02112	-7.65572e-11	-2.59e-09		0.02112	-8.8256e-11	-3.62e-09		0.02112	-5.7919e-12	-3.59e-09		0.02112	-3.64e-10	-1.04e-08		0.02112	-4.8e-11	-1.89e-09		0.02112	-7.08756e-10	-2.21e-09		0.02112	-1.11678e-09	-1.12e-09		0.02112	-0.491521	-0.579855
0.02114	-7.5933e-11	-2.58e-09		0.02114	-8.88802e-11	-3.63e-09		0.02114	-3.29513e-12	-3.59e-09		0.02114	-3.62e-10	-1.04e-08		0.02114	-4.48e-11	-1.9e-09		0.02114	-7.05011e-10	-2.21e-09		0.02114	-1.12302e-09	-1.13e-09		0.02114	-0.49484	-0.579564
0.02116	-7.78056e-11	-2.57e-09		0.02116	-8.51351e-11	-3.64e-09		0.02116	-5.16771e-12	-3.58e-09		0.02116	-3.6e-10	-1.04e-08		0.02116	-4.51e-11	-1.91e-09		0.02116	-6.95024e-10	-2.21e-09		0.02116	-1.12832e-09	-1.14e-09		0.02116	-0.498342	-0.580143
0.02118	-8.09266e-11	-2.56e-09		0.02118	-8.13899e-11	-3.65e-09		0.02118	-7.04028e-12	-3.59e-09		0.02118	-3.61e-10	-1.04e-08		0.02118	-4.67e-11	-1.92e-09		0.02118	-6.85037e-10	-2.21e-09		0.02118	-1.13425e-09	-1.14e-09		0.02118	-0.500553	-0.581981
0.0212	-8.46717e-11	-2.56e-09		0.0212	-8.13899e-11	-3.66e-09		0.0212	-1.01612e-11	-3.59e-09		0.0212	-3.66e-10	-1.04e-08		0.0212	-4.92e-11	-1.94e-09		0.0212	-6.80667e-10	-2.2e-09		0.0212	-1.13956e-09	-1.15e-09		0.0212	-0.502581	-0.58508
0.02122	-8.52959e-11	-2.55e-09		0.02122	-8.13899e-11	-3.67e-09		0.02122	-1.14096e-11	-3.59e-09		0.02122	-3.67e-10	-1.04e-08		0.02122	-5.3e-11	-1.95e-09		0.02122	-6.80043e-10	-2.2e-09		0.02122	-1.14081e-09	-1.15e-09		0.02122	-0.502766	-0.58924
0.02124	-8.46717e-11	-2.55e-09		0.02124	-7.95173e-11	-3.67e-09		0.02124	-1.14096e-11	-3.59e-09		0.02124	-3.72e-10	-1.04e-08		0.02124	-5.42e-11	-1.95e-09		0.02124	-6.85661e-10	-2.19e-09		0.02124	-1.13706e-09	-1.15e-09		0.02124	-0.502766	-0.593209
0.02126	-8.34233e-11	-2.55e-09		0.02126	-8.26383e-11	-3.67e-09		0.02126	-1.07854e-11	-3.59e-09		0.02126	-3.66e-10	-1.04e-08		0.02126	-5.36e-11	-1.95e-09		0.02126	-6.94399e-10	-2.19e-09		0.02126	-1.13238e-09	-1.15e-09		0.02126	-0.502581	-0.596985
0.02128	-8.27991e-11	-2.54e-09		0.02128	-8.01415e-11	-3.66e-09		0.02128	-4.54351e-12	-3.59e-09		0.02128	-3.59e-10	-1.04e-08		0.02128	-5.01e-11	-1.94e-09		0.02128	-6.93151e-10	-2.19e-09		0.02128	-1.12271e-09	-1.15e-09		0.02128	-0.503409	-0.601823
0.0213	-7.96782e-11	-2.54e-09		0.0213	-7.57722e-11	-3.64e-09		0.0213	-8.91286e-12	-3.59e-09		0.0213	-3.54e-10	-1.04e-08		0.0213	-4.51e-11	-1.93e-09		0.0213	-6.89406e-10	-2.19e-09		0.0213	-1.11865e-09	-1.14e-09		0.0213	-0.504055	-0.604535
0.02132	-7.28121e-11	-2.54e-09		0.02132	-7.26512e-11	-3.63e-09		0.02132	-3.91933e-12	-3.59e-09		0.02132	-3.48e-10	-1.04e-08		0.02132	-4.27e-11	-1.92e-09		0.02132	-6.80043e-10	-2.19e-09		0.02132	-1.11865e-09	-1.14e-09		0.02132	-0.506268	-0.606469
0.02134	-7.40605e-11	-2.54e-09		0.02134	-7.57722e-11	-3.62e-09		0.02134	-5.16771e-12	-3.59e-09		0.02134	-3.48e-10	-1.04e-08		0.02134	-3.86e-11	-1.9e-09		0.02134	-6.78795e-10	-2.19e-09		0.02134	-1.12302e-09	-1.13e-09		0.02134	-0.50931	-0.606952
0.02136	-7.15637e-11	-2.53e-09		0.02136	-7.32754e-11	-3.62e-09		0.02136	-7.66448e-12	-3.59e-09		0.02136	-3.51e-10	-1.04e-08		0.02136	-4.08e-11	-1.89e-09		0.02136	-6.74425e-10	-2.2e-09		0.02136	-1.13051e-09	-1.13e-09		0.02136	-0.512258	-0.606083
0.02138	-7.65572e-11	-2.54e-09		0.02138	-7.8269e-11	-3.62e-09		0.02138	-7.04028e-12	-3.59e-09		0.02138	-3.51e-10	-1.04e-08		0.02138	-4.39e-11	-1.88e-09		0.02138	-6.70056e-10	-2.21e-09		0.02138	-1.13831e-09	-1.14e-09		0.02138	-0.514469	-0.604436
0.0214	-7.28121e-11	-2.54e-09		0.0214	-8.01415e-11	-3.63e-09		0.0214	-9.53705e-12	-3.59e-09		0.0214	-3.51e-10	-1.04e-08		0.0214	-4.98e-11	-1.88e-09		0.0214	-6.73177e-10	-2.21e-09		0.0214	-1.14143e-09	-1.14e-09		0.0214	-0.516037	-0.603566
0.02142	-7.15637e-11	-2.54e-09		0.02142	-7.88932e-11	-3.65e-09		0.02142	-1.2658e-11	-3.58e-09		0.02142	-3.46e-10	-1.04e-08		0.02142	-5.54e-11	-1.88e-09		0.02142	-6.72553e-10	-2.21e-09		0.02142	-1.1405e-09	-1.15e-09		0.02142	-0.516223	-0.603761
0.02144	-6.5946e-11	-2.54e-09		0.02144	-8.45109e-11	-3.66e-09		0.02144	-1.82757e-11	-3.58e-09		0.02144	-3.45e-10	-1.05e-08		0.02144	-5.54e-11	-1.89e-09		0.02144	-6.71929e-10	-2.21e-09		0.02144	-1.138e-09	-1.16e-09		0.02144	-0.516223	-0.605213
0.02146	-6.46976e-11	-2.54e-09		0.02146	-8.38867e-11	-3.67e-09		0.02146	-1.5779e-11	-3.58e-09		0.02146	-3.42e-10	-1.04e-08		0.02146	-5.45e-11	-1.89e-09		0.02146	-6.6319e-10	-2.21e-09		0.02146	-1.13394e-09	-1.17e-09		0.02146	-0.516497	-0.608212
0.02148	-6.78185e-11	-2.54e-09		0.02148	-8.63835e-11	-3.67e-09		0.02148	-2.20209e-11	-3.58e-09		0.02148	-3.46e-10	-1.04e-08		0.02148	-4.73e-11	-1.9e-09		0.02148	-6.61942e-10	-2.21e-09		0.02148	-1.13176e-09	-1.18e-09		0.02148	-0.518525	-0.610342
0.0215	-6.40734e-11	-2.54e-09		0.0215	-8.63835e-11	-3.67e-09		0.0215	-2.38935e-11	-3.59e-09		0.0215	-3.5e-10	-1.04e-08		0.0215	-3.86e-11	-1.91e-09		0.0215	-6.61317e-10	-2.21e-09		0.0215	-1.13301e-09	-1.18e-09		0.0215	-0.521013	-0.612568
0.02152	-6.09524e-11	-2.54e-09		0.02152	-8.26383e-11	-3.67e-09		0.02152	-2.26451e-11	-3.59e-09		0.02152	-3.51e-10	-1.04e-08		0.02152	-2.92e-11	-1.92e-09		0.02152	-6.61317e-10	-2.21e-09		0.02152	-1.13425e-09	-1.19e-09		0.02152	-0.523595	-0.615471
0.02154	-6.2825e-11	-2.53e-09		0.02154	-8.07657e-11	-3.66e-09		0.02154	-1.95241e-11	-3.59e-09		0.02154	-3.53e-10	-1.04e-08		0.02154	-2.36e-11	-1.93e-09		0.02154	-6.65062e-10	-2.22e-09		0.02154	-1.13831e-09	-1.19e-09		0.02154	-0.524792	-0.616632
0.02156	-6.34492e-11	-2.53e-09		0.02156	-8.07657e-11	-3.65e-09		0.02156	-1.51548e-11	-3.6e-09		0.02156	-3.53e-10	-1.04e-08		0.02156	-1.83e-11	-1.93e-09		0.02156	-6.62566e-10	-2.22e-09		0.02156	-1.13925e-09	-1.19e-09		0.02156	-0.52516	-0.617601
0.02158	-6.53218e-11	-2.53e-09		0.02158	-8.20141e-11	-3.64e-09		0.02158	-5.16771e-12	-3.59e-09		0.02158	-3.48e-10	-1.04e-08		0.02158	-1.92e-11	-1.94e-09		0.02158	-6.557e-10	-2.22e-09		0.02158	-1.13894e-09	-1.19e-09		0.02158	-0.525623	-0.619439
0.0216	-6.40734e-11	-2.52e-09		0.0216	-8.38867e-11	-3.64e-09		0.0216	-1.42256e-12	-3.59e-09		0.0216	-3.44e-10	-1.04e-08		0.0216	-2.64e-11	-1.93e-09		0.0216	-6.54451e-10	-2.21e-09		0.0216	-1.13238e-09	-1.19e-09		0.0216	-0.527465	-0.622148
0.02162	-6.2825e-11	-2.53e-09		0.02162	-8.88802e-11	-3.63e-09		0.02162	5.44355e-12	-3.59e-09		0.02162	-3.37e-10	-1.04e-08		0.02162	-3.61e-11	-1.93e-09		0.02162	-6.49458e-10	-2.21e-09		0.02162	-1.12021e-09	-1.19e-09		0.02162	-0.530876	-0.625246
0.02164	-6.09524e-11	-2.53e-09		0.02164	-9.32496e-11	-3.63e-09		0.02164	6.06774e-12	-3.58e-09		0.02164	-3.3e-10	-1.04e-08		0.02164	-4.39e-11	-1.92e-09		0.02164	-6.5133e-10	-2.21e-09		0.02164	-1.10461e-09	-1.19e-09		0.02164	-0.535392	-0.62815
0.02166	-5.84557e-11	-2.53e-09		0.02166	-9.44979e-11	-3.64e-09		0.02166	9.1887e-12	-3.58e-09		0.02166	-3.23e-10	-1.04e-08		0.02166	-5.11e-11	-1.92e-09		0.02166	-6.46337e-10	-2.21e-09		0.02166	-1.089e-09	-1.19e-09		0.02166	-0.54037	-0.630667
0.02168	-5.47105e-11	-2.54e-09		0.02168	-9.76189e-11	-3.64e-09		0.02168	9.1887e-12	-3.58e-09		0.02168	-3.19e-10	-1.04e-08		0.02168	-5.39e-11	-1.91e-09		0.02168	-6.40719e-10	-2.21e-09		0.02168	-1.07808e-09	-1.2e-09		0.02168	-0.544332	-0.633375
0.0217	-4.9717e-11	-2.54e-09		0.0217	-8.8256e-11	-3.64e-09		0.0217	4.81936e-12	-3.58e-09		0.0217	-3.18e-10	-1.04e-08		0.0217	-5.39e-11	-1.91e-09		0.0217	-6.29484e-10	-2.21e-09		0.0217	-1.0734e-09	-1.2e-09		0.0217	-0.547188	-0.635118
0.02172	-4.9717e-11	-2.54e-09		0.02172	-8.76318e-11	-3.65e-09		0.02172	2.32259e-12	-3.59e-09		0.02172	-3.17e-10	-1.04e-08		0.02172	-4.98e-11	-1.91e-09		0.02172	-6.21993e-10	-2.21e-09		0.02172	-1.07808e-09	-1.2e-09		0.02172	-0.550048	-0.637634
0.02174	-5.28379e-11	-2.54e-09		0.02174	-8.01415e-11	-3.64e-09		0.02174	-7.98364e-13	-3.59e-09		0.02174	-3.21e-10	-1.04e-08		0.02174	-4.48e-11	-1.92e-09		0.02174	-6.16376e-10	-2.21e-09		0.02174	-1.08588e-09	-1.2e-09		0.02174	-0.551981	-0.639668
0.02176	-5.65831e-11	-2.53e-09		0.02176	-7.95173e-11	-3.64e-09		0.02176	-1.74176e-13	-3.59e-09		0.02176	-3.19e-10	-1.04e-08		0.02176	-3.98e-11	-1.93e-09		0.02176	-6.20121e-10	-2.21e-09		0.02176	-1.09836e-09	-1.2e-09		0.02176	-0.553181	-0.641603
0.02178	-5.78315e-11	-2.53e-09		0.02178	-7.70206e-11	-3.64e-09		0.02178	-4.54351e-12	-3.58e-09		0.02178	-3.16e-10	-1.04e-08		0.02178	-3.73e-11	-1.93e-09		0.02178	-6.25114e-10	-2.22e-09		0.02178	-1.11522e-09	-1.2e-09		0.02178	-0.553918	-0.643537
0.0218	-6.2825e-11	-2.52e-09		0.0218	-7.63964e-11	-3.63e-09		0.0218	-5.16771e-12	-3.58e-09		0.0218	-3.16e-10	-1.04e-08		0.0218	-3.89e-11	-1.94e-09		0.0218	-6.35101e-10	-2.22e-09		0.0218	-1.12583e-09	-1.2e-09		0.0218	-0.553918	-0.64441
0.02182	-6.46976e-11	-2.51e-09		0.02182	-7.5148e-11	-3.63e-09		0.02182	-1.01612e-11	-3.58e-09		0.02182	-3.11e-10	-1.04e-08		0.02182	-4.39e-11	-1.94e-09		0.02182	-6.40719e-10	-2.23e-09		0.02182	-1.13644e-09	-1.2e-09		0.02182	-0.555483	-0.646054
0.02184	-6.22008e-11	-2.5e-09		0.02184	-7.45238e-11	-3.64e-09		0.02184	-9.53705e-12	-3.58e-09		0.02184	-3.07e-10	-1.04e-08		0.02184	-5.11e-11	-1.94e-09		0.02184	-6.44464e-10	-2.24e-09		0.02184	-1.1433e-09	-1.2e-09		0.02184	-0.556497	-0.647314
0.02186	-6.2825e-11	-2.5e-09		0.02186	-7.26512e-11	-3.64e-09		0.02186	-1.07854e-11	-3.58e-09		0.02186	-3.05e-10	-1.04e-08		0.02186	-5.45e-11	-1.94e-09		0.02186	-6.41967e-10	-2.24e-09		0.02186	-1.14455e-09	-1.2e-09		0.02186	-0.558065	-0.64828
0.02188	-5.78315e-11	-2.49e-09		0.02188	-7.32754e-11	-3.65e-09		0.02188	-1.07854e-11	-3.57e-09		0.02188	-3.04e-10	-1.04e-08		0.02188	-5.61e-11	-1.94e-09		0.02188	-6.3635e-10	-2.24e-09		0.02188	-1.14174e-09	-1.2e-09		0.02188	-0.559725	-0.649926
0.0219	-5.59589e-11	-2.49e-09		0.0219	-7.07787e-11	-3.66e-09		0.0219	-1.51548e-11	-3.57e-09		0.0219	-3.01e-10	-1.04e-08		0.0219	-5.3e-11	-1.94e-09		0.0219	-6.30732e-10	-2.24e-09		0.0219	-1.13394e-09	-1.2e-09		0.0219	-0.561107	-0.652248
0.02192	-5.15896e-11	-2.49e-09		0.02192	-7.14029e-11	-3.67e-09		0.02192	-1.5779e-11	-3.57e-09		0.02192	-3.03e-10	-1.04e-08		0.02192	-4.61e-11	-1.95e-09		0.02192	-6.29484e-10	-2.24e-09		0.02192	-1.12208e-09	-1.2e-09		0.02192	-0.562581	-0.654765
0.02194	-4.84686e-11	-2.5e-09		0.02194	-7.2027e-11	-3.68e-09		0.02194	-1.88999e-11	-3.57e-09		0.02194	-3.02e-10	-1.04e-08		0.02194	-3.83e-11	-1.96e-09		0.02194	-6.2449e-10	-2.24e-09		0.02194	-1.11053e-09	-1.2e-09		0.02194	-0.564886	-0.657863
0.02196	-4.90928e-11	-2.5e-09		0.02196	-7.5148e-11	-3.69e-09		0.02196	-2.01483e-11	-3.56e-09		0.02196	-3.04e-10	-1.04e-08		0.02196	-2.61e-11	-1.96e-09		0.02196	-6.19496e-10	-2.23e-09		0.02196	-1.10086e-09	-1.2e-09		0.02196	-0.567557	-0.660572
0.02198	-5.15896e-11	-2.51e-09		0.02198	-7.8269e-11	-3.69e-09		0.02198	-2.07725e-11	-3.56e-09		0.02198	-3.04e-10	-1.04e-08		0.02198	-1.67e-11	-1.97e-09		0.02198	-6.21369e-10	-2.23e-09		0.02198	-1.09462e-09	-1.2e-09		0.02198	-0.570231	-0.662701
0.022	-5.09654e-11	-2.51e-09		0.022	-7.70206e-11	-3.69e-09		0.022	-2.26451e-11	-3.56e-09		0.022	-3.06e-10	-1.04e-08		0.022	-1.24e-11	-1.97e-09		0.022	-6.23242e-10	-2.23e-09		0.022	-1.09118e-09	-1.19e-09		0.022	-0.573181	-0.664735
0.02202	-5.53347e-11	-2.51e-09		0.02202	-8.07657e-11	-3.69e-09		0.02202	-2.32693e-11	-3.56e-09		0.02202	-3.06e-10	-1.04e-08		0.02202	-1.14e-11	-1.97e-09		0.02202	-6.31356e-10	-2.23e-09		0.02202	-1.08838e-09	-1.19e-09		0.02202	-0.575852	-0.665701
0.02204	-5.78315e-11	-2.51e-09		0.02204	-7.95173e-11	-3.69e-09		0.02204	-1.76515e-11	-3.56e-09		0.02204	-3.06e-10	-1.04e-08		0.02204	-1.36e-11	-1.96e-09		0.02204	-6.37598e-10	-2.24e-09		0.02204	-1.09056e-09	-1.19e-09		0.02204	-0.578985	-0.665701
0.02206	-6.34492e-11	-2.52e-09		0.02206	-7.5148e-11	-3.68e-09		0.02206	-1.2658e-11	-3.56e-09		0.02206	-3.06e-10	-1.04e-08		0.02206	-1.99e-11	-1.96e-09		0.02206	-6.47585e-10	-2.24e-09		0.02206	-1.09493e-09	-1.2e-09		0.02206	-0.581108	-0.665026
0.02208	-6.5946e-11	-2.51e-09		0.02208	-7.63964e-11	-3.68e-09		0.02208	-1.14096e-11	-3.56e-09		0.02208	-3.06e-10	-1.05e-08		0.02208	-2.7e-11	-1.95e-09		0.02208	-6.50706e-10	-2.24e-09		0.02208	-1.09961e-09	-1.2e-09		0.02208	-0.583133	-0.664249
0.0221	-6.71944e-11	-2.51e-09		0.0221	-7.26512e-11	-3.67e-09		0.0221	-1.14096e-11	-3.56e-09		0.0221	-3.06e-10	-1.05e-08		0.0221	-3.55e-11	-1.94e-09		0.0221	-6.47585e-10	-2.24e-09		0.0221	-1.10523e-09	-1.21e-09		0.0221	-0.583778	-0.663766
0.02212	-6.78185e-11	-2.52e-09		0.02212	-7.14029e-11	-3.67e-09		0.02212	-7.66448e-12	-3.56e-09		0.02212	-3.06e-10	-1.05e-08		0.02212	-4.55e-11	-1.94e-09		0.02212	-6.42592e-10	-2.24e-09		0.02212	-1.10897e-09	-1.21e-09		0.02212	-0.584424	-0.665026
0.02214	-6.71944e-11	-2.52e-09		0.02214	-7.14029e-11	-3.66e-09		0.02214	-2.04675e-12	-3.55e-09		0.02214	-3.06e-10	-1.05e-08		0.02214	-5.26e-11	-1.94e-09		0.02214	-6.32604e-10	-2.23e-09		0.02214	-1.11116e-09	-1.22e-09		0.02214	-0.585529	-0.668799
0.02216	-6.53218e-11	-2.52e-09		0.02216	-7.38996e-11	-3.66e-09		0.02216	-1.42256e-12	-3.55e-09		0.02216	-3.11e-10	-1.05e-08		0.02216	-5.79e-11	-1.94e-09		0.02216	-6.26987e-10	-2.22e-09		0.02216	-1.10897e-09	-1.23e-09		0.02216	-0.587466	-0.672768
0.02218	-6.53218e-11	-2.53e-09		0.02218	-7.70206e-11	-3.66e-09		0.02218	2.94679e-12	-3.55e-09		0.02218	-3.07e-10	-1.05e-08		0.02218	-5.95e-11	-1.94e-09		0.02218	-6.18872e-10	-2.22e-09		0.02218	-1.10804e-09	-1.23e-09		0.02218	-0.589308	-0.67664
0.0222	-6.15766e-11	-2.53e-09		0.0222	-7.63964e-11	-3.66e-09		0.0222	4.50019e-13	-3.55e-09		0.0222	-3.06e-10	-1.05e-08		0.0222	-5.76e-11	-1.95e-09		0.0222	-6.10758e-10	-2.22e-09		0.0222	-1.10024e-09	-1.24e-09		0.0222	-0.591245	-0.680027
0.02222	-5.90799e-11	-2.52e-09		0.02222	-7.63964e-11	-3.67e-09		0.02222	1.6984e-12	-3.55e-09		0.02222	-3.04e-10	-1.05e-08		0.02222	-5.48e-11	-1.95e-09		0.02222	-5.98274e-10	-2.21e-09		0.02222	-1.09243e-09	-1.25e-09		0.02222	-0.593273	-0.68167
0.02224	-5.78315e-11	-2.52e-09		0.02224	-7.32754e-11	-3.68e-09		0.02224	-3.91933e-12	-3.55e-09		0.02224	-3.04e-10	-1.05e-08		0.02224	-5.3e-11	-1.96e-09		0.02224	-5.95777e-10	-2.22e-09		0.02224	-1.08182e-09	-1.25e-09		0.02224	-0.59447	-0.683122
0.02226	-5.53347e-11	-2.53e-09		0.02226	-6.32884e-11	-3.68e-09		0.02226	-5.7919e-12	-3.55e-09		0.02226	-3.03e-10	-1.05e-08		0.02226	-5.08e-11	-1.95e-09		0.02226	-5.87038e-10	-2.22e-09		0.02226	-1.07496e-09	-1.25e-09		0.02226	-0.596683	-0.684673
0.02228	-5.47105e-11	-2.53e-09		0.02228	-6.204e-11	-3.69e-09		0.02228	-5.7919e-12	-3.55e-09		0.02228	-3.01e-10	-1.04e-08		0.02228	-4.7e-11	-1.94e-09		0.02228	-5.88911e-10	-2.23e-09		0.02228	-1.07121e-09	-1.25e-09		0.02228	-0.599262	-0.685252
0.0223	-5.34621e-11	-2.53e-09		0.0223	-5.33013e-11	-3.69e-09		0.0223	-1.14096e-11	-3.55e-09		0.0223	-3.04e-10	-1.04e-08		0.0223	-4.33e-11	-1.93e-09		0.0223	-5.91408e-10	-2.23e-09		0.0223	-1.06871e-09	-1.25e-09		0.0223	-0.60175	-0.686125
0.02232	-5.72073e-11	-2.53e-09		0.02232	-4.95561e-11	-3.68e-09		0.02232	-9.53705e-12	-3.55e-09		0.02232	-3.03e-10	-1.04e-08		0.02232	-3.92e-11	-1.93e-09		0.02232	-5.99522e-10	-2.23e-09		0.02232	-1.07308e-09	-1.24e-09		0.02232	-0.603873	-0.686317
0.02234	-6.09524e-11	-2.54e-09		0.02234	-4.8932e-11	-3.68e-09		0.02234	-1.45306e-11	-3.55e-09		0.02234	-2.98e-10	-1.04e-08		0.02234	-2.99e-11	-1.92e-09		0.02234	-6.0514e-10	-2.24e-09		0.02234	-1.0762e-09	-1.24e-09		0.02234	-0.605529	-0.687381
0.02236	-6.22008e-11	-2.53e-09		0.02236	-5.20529e-11	-3.67e-09		0.02236	-1.5779e-11	-3.55e-09		0.02236	-2.96e-10	-1.04e-08		0.02236	-2.17e-11	-1.92e-09		0.02236	-6.04516e-10	-2.24e-09		0.02236	-1.07964e-09	-1.24e-09		0.02236	-0.607926	-0.689511
0.02238	-6.78185e-11	-2.54e-09		0.02238	-5.45497e-11	-3.66e-09		0.02238	-1.5779e-11	-3.55e-09		0.02238	-2.92e-10	-1.04e-08		0.02238	-1.67e-11	-1.92e-09		0.02238	-5.9765e-10	-2.24e-09		0.02238	-1.08401e-09	-1.25e-09		0.02238	-0.60894	-0.691446
0.0224	-7.28121e-11	-2.54e-09		0.0224	-6.01674e-11	-3.65e-09		0.0224	-1.82757e-11	-3.55e-09		0.0224	-2.91e-10	-1.04e-08		0.0224	-1.52e-11	-1.93e-09		0.0224	-5.92032e-10	-2.24e-09		0.0224	-1.08557e-09	-1.25e-09		0.0224	-0.610876	-0.693962
0.02242	-7.15637e-11	-2.54e-09		0.02242	-6.14158e-11	-3.63e-09		0.02242	-2.01483e-11	-3.55e-09		0.02242	-2.9e-10	-1.04e-08		0.02242	-1.64e-11	-1.94e-09		0.02242	-5.88287e-10	-2.24e-09		0.02242	-1.08463e-09	-1.25e-09		0.02242	-0.61401	-0.696191
0.02244	-7.03153e-11	-2.53e-09		0.02244	-6.204e-11	-3.63e-09		0.02244	-1.95241e-11	-3.55e-09		0.02244	-2.89e-10	-1.04e-08		0.02244	-1.96e-11	-1.95e-09		0.02244	-5.86414e-10	-2.24e-09		0.02244	-1.08182e-09	-1.26e-09		0.02244	-0.616775	-0.697061
0.02246	-6.71944e-11	-2.53e-09		0.02246	-6.64093e-11	-3.62e-09		0.02246	-1.5779e-11	-3.55e-09		0.02246	-2.91e-10	-1.04e-08		0.02246	-2.39e-11	-1.95e-09		0.02246	-5.88911e-10	-2.24e-09		0.02246	-1.08026e-09	-1.26e-09		0.02246	-0.619263	-0.697157
0.02248	-6.2825e-11	-2.52e-09		0.02248	-7.2027e-11	-3.62e-09		0.02248	-1.95241e-11	-3.55e-09		0.02248	-2.89e-10	-1.04e-08		0.02248	-2.86e-11	-1.95e-09		0.02248	-5.98898e-10	-2.24e-09		0.02248	-1.0762e-09	-1.27e-09		0.02248	-0.620922	-0.698126
0.0225	-6.22008e-11	-2.52e-09		0.0225	-7.32754e-11	-3.63e-09		0.0225	-1.76515e-11	-3.56e-09		0.0225	-2.92e-10	-1.04e-08		0.0225	-2.89e-11	-1.95e-09		0.0225	-6.00771e-10	-2.23e-09		0.0225	-1.07277e-09	-1.27e-09		0.0225	-0.621476	-0.699286
0.02252	-5.65831e-11	-2.51e-09		0.02252	-7.45238e-11	-3.64e-09		0.02252	-1.95241e-11	-3.56e-09		0.02252	-2.97e-10	-1.04e-08		0.02252	-2.7e-11	-1.94e-09		0.02252	-6.00771e-10	-2.23e-09		0.02252	-1.06809e-09	-1.27e-09		0.02252	-0.621014	-0.701125
0.02254	-5.09654e-11	-2.51e-09		0.02254	-7.38996e-11	-3.65e-09		0.02254	-1.82757e-11	-3.56e-09		0.02254	-3.06e-10	-1.04e-08		0.02254	-2.33e-11	-1.93e-09		0.02254	-5.99522e-10	-2.23e-09		0.02254	-1.06372e-09	-1.27e-09		0.02254	-0.620645	-0.702577
0.02256	-5.15896e-11	-2.5e-09		0.02256	-7.01545e-11	-3.67e-09		0.02256	-2.5766e-11	-3.56e-09		0.02256	-3.11e-10	-1.04e-08		0.02256	-2.08e-11	-1.93e-09		0.02256	-5.9765e-10	-2.23e-09		0.02256	-1.06091e-09	-1.27e-09		0.02256	-0.621382	-0.704416
0.02258	-5.53347e-11	-2.5e-09		0.02258	-6.76577e-11	-3.68e-09		0.02258	-2.76386e-11	-3.57e-09		0.02258	-3.12e-10	-1.04e-08		0.02258	-2.45e-11	-1.92e-09		0.02258	-5.95153e-10	-2.23e-09		0.02258	-1.06154e-09	-1.27e-09		0.02258	-0.623042	-0.706449
0.0226	-5.09654e-11	-2.5e-09		0.0226	-6.57851e-11	-3.69e-09		0.0226	-2.82628e-11	-3.57e-09		0.0226	-3.13e-10	-1.04e-08		0.0226	-3.08e-11	-1.92e-09		0.0226	-6.00771e-10	-2.24e-09		0.0226	-1.0606e-09	-1.27e-09		0.0226	-0.62387	-0.708192
0.02262	-5.53347e-11	-2.5e-09		0.02262	-6.39126e-11	-3.69e-09		0.02262	-3.26321e-11	-3.57e-09		0.02262	-3.07e-10	-1.04e-08		0.02262	-3.61e-11	-1.92e-09		0.02262	-6.02019e-10	-2.24e-09		0.02262	-1.05935e-09	-1.26e-09		0.02262	-0.625529	-0.709545
0.02264	-5.40863e-11	-2.5e-09		0.02264	-6.204e-11	-3.69e-09		0.02264	-3.13838e-11	-3.57e-09		0.02264	-3e-10	-1.04e-08		0.02264	-4.3e-11	-1.92e-09		0.02264	-5.95777e-10	-2.24e-09		0.02264	-1.05998e-09	-1.26e-09		0.02264	-0.628017	-0.710709
0.02266	-5.65831e-11	-2.51e-09		0.02266	-6.64093e-11	-3.69e-09		0.02266	-3.51289e-11	-3.57e-09		0.02266	-2.98e-10	-1.04e-08		0.02266	-4.58e-11	-1.93e-09		0.02266	-5.90784e-10	-2.24e-09		0.02266	-1.06091e-09	-1.26e-09		0.02266	-0.629954	-0.711579
0.02268	-5.84557e-11	-2.51e-09		0.02268	-6.89061e-11	-3.69e-09		0.02268	-3.45047e-11	-3.57e-09		0.02268	-2.95e-10	-1.04e-08		0.02268	-4.39e-11	-1.92e-09		0.02268	-5.80797e-10	-2.23e-09		0.02268	-1.06029e-09	-1.26e-09		0.02268	-0.632719	-0.713999
0.0227	-6.03282e-11	-2.51e-09		0.0227	-6.95303e-11	-3.68e-09		0.0227	-3.70015e-11	-3.57e-09		0.0227	-2.94e-10	-1.04e-08		0.0227	-3.7e-11	-1.92e-09		0.0227	-5.75179e-10	-2.23e-09		0.0227	-1.05935e-09	-1.26e-09		0.0227	-0.633733	-0.716708
0.02272	-6.2825e-11	-2.51e-09		0.02272	-6.57851e-11	-3.68e-09		0.02272	-3.51289e-11	-3.56e-09		0.02272	-2.91e-10	-1.04e-08		0.02272	-2.67e-11	-1.92e-09		0.02272	-5.7393e-10	-2.22e-09		0.02272	-1.05998e-09	-1.26e-09		0.02272	-0.63401	-0.718933
0.02274	-6.03282e-11	-2.51e-09		0.02274	-6.51609e-11	-3.68e-09		0.02274	-3.57531e-11	-3.56e-09		0.02274	-2.94e-10	-1.04e-08		0.02274	-1.58e-11	-1.92e-09		0.02274	-5.76427e-10	-2.22e-09		0.02274	-1.05779e-09	-1.26e-09		0.02274	-0.633364	-0.721546
0.02276	-6.22008e-11	-2.51e-09		0.02276	-6.204e-11	-3.68e-09		0.02276	-3.51289e-11	-3.56e-09		0.02276	-2.9e-10	-1.04e-08		0.02276	-5.82e-12	-1.92e-09		0.02276	-5.78924e-10	-2.23e-09		0.02276	-1.05685e-09	-1.26e-09		0.02276	-0.632165	-0.722998
0.02278	-6.34492e-11	-2.51e-09		0.02278	-6.01674e-11	-3.67e-09		0.02278	-3.63773e-11	-3.56e-09		0.02278	-2.89e-10	-1.04e-08		0.02278	-1.45e-12	-1.91e-09		0.02278	-5.75179e-10	-2.24e-09		0.02278	-1.05592e-09	-1.27e-09		0.02278	-0.632165	-0.725709
0.0228	-6.40734e-11	-2.51e-09		0.0228	-5.76706e-11	-3.67e-09		0.0228	-3.07596e-11	-3.56e-09		0.0228	-2.87e-10	-1.04e-08		0.0228	-3.64e-12	-1.92e-09		0.0228	-5.75179e-10	-2.25e-09		0.0228	-1.05592e-09	-1.27e-09		0.0228	-0.632996	-0.727548
0.02282	-6.78185e-11	-2.52e-09		0.02282	-6.07916e-11	-3.67e-09		0.02282	-2.70144e-11	-3.56e-09		0.02282	-2.82e-10	-1.04e-08		0.02282	-9.26e-12	-1.92e-09		0.02282	-5.72682e-10	-2.25e-09		0.02282	-1.05685e-09	-1.28e-09		0.02282	-0.634193	-0.729387
0.02284	-6.53218e-11	-2.53e-09		0.02284	-6.204e-11	-3.66e-09		0.02284	-2.01483e-11	-3.56e-09		0.02284	-2.81e-10	-1.04e-08		0.02284	-1.99e-11	-1.92e-09		0.02284	-5.70185e-10	-2.25e-09		0.02284	-1.05717e-09	-1.28e-09		0.02284	-0.635484	-0.730838
0.02286	-6.09524e-11	-2.54e-09		0.02286	-6.45367e-11	-3.66e-09		0.02286	-1.2658e-11	-3.56e-09		0.02286	-2.81e-10	-1.04e-08		0.02286	-2.77e-11	-1.93e-09		0.02286	-5.73306e-10	-2.25e-09		0.02286	-1.05748e-09	-1.28e-09		0.02286	-0.638066	-0.732386
0.02288	-5.72073e-11	-2.54e-09		0.02288	-6.82819e-11	-3.66e-09		0.02288	-6.41609e-12	-3.57e-09		0.02288	-2.84e-10	-1.04e-08		0.02288	-3.14e-11	-1.93e-09		0.02288	-5.77051e-10	-2.25e-09		0.02288	-1.05779e-09	-1.28e-09		0.02288	-0.63954	-0.732872
0.0229	-5.03412e-11	-2.55e-09		0.0229	-6.70335e-11	-3.65e-09		0.0229	-5.7919e-12	-3.57e-09		0.0229	-2.86e-10	-1.04e-08		0.0229	-3.24e-11	-1.94e-09		0.0229	-5.80797e-10	-2.25e-09		0.0229	-1.05748e-09	-1.28e-09		0.0229	-0.641936	-0.734033
0.02292	-4.78444e-11	-2.56e-09		0.02292	-6.76577e-11	-3.65e-09		0.02292	-6.41609e-12	-3.57e-09		0.02292	-2.87e-10	-1.04e-08		0.02292	-3.2e-11	-1.94e-09		0.02292	-5.77051e-10	-2.24e-09		0.02292	-1.0528e-09	-1.28e-09		0.02292	-0.643133	-0.73529
0.02294	-4.40993e-11	-2.56e-09		0.02294	-7.2027e-11	-3.65e-09		0.02294	-6.41609e-12	-3.58e-09		0.02294	-2.87e-10	-1.04e-08		0.02294	-3.36e-11	-1.94e-09		0.02294	-5.68313e-10	-2.23e-09		0.02294	-1.04874e-09	-1.28e-09		0.02294	-0.64461	-0.735776
0.02296	-4.40993e-11	-2.57e-09		0.02296	-6.76577e-11	-3.66e-09		0.02296	-1.01612e-11	-3.57e-09		0.02296	-2.87e-10	-1.04e-08		0.02296	-3.95e-11	-1.94e-09		0.02296	-5.5895e-10	-2.23e-09		0.02296	-1.04437e-09	-1.28e-09		0.02296	-0.64553	-0.736936
0.02298	-4.78444e-11	-2.57e-09		0.02298	-6.204e-11	-3.66e-09		0.02298	-1.01612e-11	-3.57e-09		0.02298	-2.85e-10	-1.04e-08		0.02298	-4.39e-11	-1.94e-09		0.02298	-5.50835e-10	-2.23e-09		0.02298	-1.04281e-09	-1.28e-09		0.02298	-0.646452	-0.737614
0.023	-4.9717e-11	-2.57e-09		0.023	-6.01674e-11	-3.66e-09		0.023	-1.45306e-11	-3.57e-09		0.023	-2.79e-10	-1.04e-08		0.023	-4.7e-11	-1.94e-09		0.023	-5.44593e-10	-2.22e-09		0.023	-1.04219e-09	-1.28e-09		0.023	-0.647558	-0.737614
0.02302	-5.65831e-11	-2.56e-09		0.02302	-5.64223e-11	-3.66e-09		0.02302	-1.2658e-11	-3.57e-09		0.02302	-2.73e-10	-1.04e-08		0.02302	-4.67e-11	-1.94e-09		0.02302	-5.42721e-10	-2.23e-09		0.02302	-1.04156e-09	-1.28e-09		0.02302	-0.648757	-0.73771
0.02304	-5.97041e-11	-2.56e-09		0.02304	-5.95432e-11	-3.66e-09		0.02304	-1.45306e-11	-3.57e-09		0.02304	-2.66e-10	-1.04e-08		0.02304	-4.51e-11	-1.94e-09		0.02304	-5.42721e-10	-2.24e-09		0.02304	-1.03719e-09	-1.28e-09		0.02304	-0.650414	-0.73897
0.02306	-5.97041e-11	-2.55e-09		0.02306	-6.32884e-11	-3.67e-09		0.02306	-1.5779e-11	-3.57e-09		0.02306	-2.64e-10	-1.04e-08		0.02306	-4.27e-11	-1.94e-09		0.02306	-5.40224e-10	-2.25e-09		0.02306	-1.03438e-09	-1.28e-09		0.02306	-0.653088	-0.740518
0.02308	-5.97041e-11	-2.54e-09		0.02308	-6.39126e-11	-3.67e-09		0.02308	-1.70273e-11	-3.57e-09		0.02308	-2.66e-10	-1.04e-08		0.02308	-3.92e-11	-1.94e-09		0.02308	-5.40224e-10	-2.26e-09		0.02308	-1.02721e-09	-1.28e-09		0.02308	-0.65493	-0.74313
0.0231	-6.2825e-11	-2.53e-09		0.0231	-6.76577e-11	-3.67e-09		0.0231	-2.01483e-11	-3.57e-09		0.0231	-2.76e-10	-1.04e-08		0.0231	-3.55e-11	-1.93e-09		0.0231	-5.38352e-10	-2.26e-09		0.0231	-1.02533e-09	-1.29e-09		0.0231	-0.655484	-0.745164
0.02312	-6.2825e-11	-2.53e-09		0.02312	-6.76577e-11	-3.67e-09		0.02312	-2.13967e-11	-3.57e-09		0.02312	-2.81e-10	-1.04e-08		0.02312	-3.11e-11	-1.92e-09		0.02312	-5.32734e-10	-2.26e-09		0.02312	-1.02502e-09	-1.29e-09		0.02312	-0.65613	-0.747969
0.02314	-6.09524e-11	-2.52e-09		0.02314	-6.51609e-11	-3.66e-09		0.02314	-1.82757e-11	-3.57e-09		0.02314	-2.88e-10	-1.04e-08		0.02314	-2.58e-11	-1.92e-09		0.02314	-5.32734e-10	-2.25e-09		0.02314	-1.03376e-09	-1.3e-09		0.02314	-0.655944	-0.749519
0.02316	-5.78315e-11	-2.52e-09		0.02316	-6.82819e-11	-3.65e-09		0.02316	-1.82757e-11	-3.57e-09		0.02316	-2.87e-10	-1.04e-08		0.02316	-2.49e-11	-1.91e-09		0.02316	-5.33982e-10	-2.24e-09		0.02316	-1.04219e-09	-1.3e-09		0.02316	-0.656312	-0.751358
0.02318	-5.97041e-11	-2.52e-09		0.02318	-7.26512e-11	-3.64e-09		0.02318	-1.5779e-11	-3.57e-09		0.02318	-2.92e-10	-1.04e-08		0.02318	-2.42e-11	-1.91e-09		0.02318	-5.35231e-10	-2.24e-09		0.02318	-1.05248e-09	-1.3e-09		0.02318	-0.656589	-0.752711
0.0232	-6.2825e-11	-2.52e-09		0.0232	-7.14029e-11	-3.63e-09		0.0232	-7.66448e-12	-3.56e-09		0.0232	-2.92e-10	-1.04e-08		0.0232	-2.7e-11	-1.9e-09		0.0232	-5.35231e-10	-2.23e-09		0.0232	-1.06216e-09	-1.3e-09		0.0232	-0.658066	-0.753389
0.02322	-6.46976e-11	-2.53e-09		0.02322	-7.07787e-11	-3.62e-09		0.02322	-2.04675e-12	-3.56e-09		0.02322	-2.95e-10	-1.04e-08		0.02322	-3.05e-11	-1.9e-09		0.02322	-5.38976e-10	-2.24e-09		0.02322	-1.0631e-09	-1.3e-09		0.02322	-0.659909	-0.753488
0.02324	-7.03153e-11	-2.53e-09		0.02324	-6.64093e-11	-3.62e-09		0.02324	-2.04675e-12	-3.56e-09		0.02324	-2.97e-10	-1.04e-08		0.02324	-3.83e-11	-1.89e-09		0.02324	-5.40848e-10	-2.24e-09		0.02324	-1.05935e-09	-1.3e-09		0.02324	-0.662028	-0.755227
0.02326	-6.5946e-11	-2.53e-09		0.02326	-6.204e-11	-3.62e-09		0.02326	-1.74176e-13	-3.56e-09		0.02326	-2.86e-10	-1.04e-08		0.02326	-4.55e-11	-1.89e-09		0.02326	-5.43969e-10	-2.26e-09		0.02326	-1.05061e-09	-1.3e-09		0.02326	-0.66341	-0.756679
0.02328	-6.96911e-11	-2.53e-09		0.02328	-5.51739e-11	-3.62e-09		0.02328	-7.98364e-13	-3.56e-09		0.02328	-2.83e-10	-1.04e-08		0.02328	-5.01e-11	-1.89e-09		0.02328	-5.50835e-10	-2.27e-09		0.02328	-1.03875e-09	-1.29e-09		0.02328	-0.665161	-0.758422
0.0233	-6.90669e-11	-2.53e-09		0.0233	-5.26771e-11	-3.63e-09		0.0233	-3.91933e-12	-3.56e-09		0.0233	-2.74e-10	-1.04e-08		0.0233	-4.95e-11	-1.89e-09		0.0233	-5.58326e-10	-2.28e-09		0.0233	-1.02877e-09	-1.29e-09		0.0233	-0.66673	-0.759583
0.02332	-6.71944e-11	-2.53e-09		0.02332	-5.08045e-11	-3.64e-09		0.02332	-1.01612e-11	-3.56e-09		0.02332	-2.66e-10	-1.04e-08		0.02332	-4.8e-11	-1.89e-09		0.02332	-5.58326e-10	-2.28e-09		0.02332	-1.01815e-09	-1.29e-09		0.02332	-0.669126	-0.760456
0.02334	-6.53218e-11	-2.52e-09		0.02334	-5.20529e-11	-3.65e-09		0.02334	-1.45306e-11	-3.56e-09		0.02334	-2.59e-10	-1.04e-08		0.02334	-4.14e-11	-1.9e-09		0.02334	-5.5895e-10	-2.28e-09		0.02334	-1.01347e-09	-1.28e-09		0.02334	-0.671982	-0.761811
0.02336	-6.46976e-11	-2.52e-09		0.02336	-5.57981e-11	-3.66e-09		0.02336	-1.51548e-11	-3.56e-09		0.02336	-2.56e-10	-1.04e-08		0.02336	-3.67e-11	-1.91e-09		0.02336	-5.58326e-10	-2.27e-09		0.02336	-1.01191e-09	-1.28e-09		0.02336	-0.675024	-0.763938
0.02338	-6.03282e-11	-2.52e-09		0.02338	-5.57981e-11	-3.66e-09		0.02338	-2.01483e-11	-3.57e-09		0.02338	-2.59e-10	-1.04e-08		0.02338	-3.2e-11	-1.91e-09		0.02338	-5.58326e-10	-2.26e-09		0.02338	-1.01815e-09	-1.28e-09		0.02338	-0.677972	-0.765102
0.0234	-6.03282e-11	-2.51e-09		0.0234	-6.14158e-11	-3.66e-09		0.0234	-2.07725e-11	-3.57e-09		0.0234	-2.59e-10	-1.04e-08		0.0234	-2.58e-11	-1.92e-09		0.0234	-5.62695e-10	-2.26e-09		0.0234	-1.0244e-09	-1.28e-09		0.0234	-0.679263	-0.766263
0.02342	-5.53347e-11	-2.51e-09		0.02342	-6.70335e-11	-3.65e-09		0.02342	-1.95241e-11	-3.57e-09		0.02342	-2.58e-10	-1.04e-08		0.02342	-2.11e-11	-1.92e-09		0.02342	-5.60822e-10	-2.26e-09		0.02342	-1.03376e-09	-1.28e-09		0.02342	-0.679446	-0.767714
0.02344	-5.59589e-11	-2.51e-09		0.02344	-6.89061e-11	-3.65e-09		0.02344	-2.38935e-11	-3.57e-09		0.02344	-2.58e-10	-1.04e-08		0.02344	-1.96e-11	-1.92e-09		0.02344	-5.62071e-10	-2.26e-09		0.02344	-1.03844e-09	-1.29e-09		0.02344	-0.679817	-0.769553
0.02346	-5.84557e-11	-2.52e-09		0.02346	-6.82819e-11	-3.64e-09		0.02346	-1.76515e-11	-3.56e-09		0.02346	-2.6e-10	-1.04e-08		0.02346	-1.86e-11	-1.92e-09		0.02346	-5.58326e-10	-2.25e-09		0.02346	-1.04063e-09	-1.29e-09		0.02346	-0.679909	-0.771488
0.02348	-5.40863e-11	-2.52e-09		0.02348	-6.89061e-11	-3.63e-09		0.02348	-1.01612e-11	-3.56e-09		0.02348	-2.63e-10	-1.04e-08		0.02348	-1.89e-11	-1.92e-09		0.02348	-5.53332e-10	-2.25e-09		0.02348	-1.03626e-09	-1.29e-09		0.02348	-0.680277	-0.772844
0.0235	-5.53347e-11	-2.52e-09		0.0235	-6.89061e-11	-3.63e-09		0.0235	-4.54351e-12	-3.56e-09		0.0235	-2.62e-10	-1.04e-08		0.0235	-2.05e-11	-1.91e-09		0.0235	-5.4709e-10	-2.25e-09		0.0235	-1.02502e-09	-1.3e-09		0.0235	-0.682305	-0.772457
0.02352	-6.03282e-11	-2.52e-09		0.02352	-7.14029e-11	-3.63e-09		0.02352	-3.91933e-12	-3.56e-09		0.02352	-2.62e-10	-1.04e-08		0.02352	-2.42e-11	-1.91e-09		0.02352	-5.46466e-10	-2.25e-09		0.02352	-1.01254e-09	-1.3e-09		0.02352	-0.683688	-0.771875
0.02354	-6.2825e-11	-2.52e-09		0.02354	-6.95303e-11	-3.63e-09		0.02354	-7.66448e-12	-3.56e-09		0.02354	-2.59e-10	-1.04e-08		0.02354	-2.86e-11	-1.91e-09		0.02354	-5.43969e-10	-2.25e-09		0.02354	-9.9818e-10	-1.31e-09		0.02354	-0.68599	-0.771683
0.02356	-6.5946e-11	-2.51e-09		0.02356	-7.2027e-11	-3.63e-09		0.02356	-1.01612e-11	-3.56e-09		0.02356	-2.58e-10	-1.04e-08		0.02356	-3.3e-11	-1.91e-09		0.02356	-5.40224e-10	-2.26e-09		0.02356	-9.85697e-10	-1.32e-09		0.02356	-0.688112	-0.772166
0.02358	-6.46976e-11	-2.51e-09		0.02358	-7.76448e-11	-3.64e-09		0.02358	-1.32822e-11	-3.56e-09		0.02358	-2.57e-10	-1.04e-08		0.02358	-3.39e-11	-1.91e-09		0.02358	-5.396e-10	-2.26e-09		0.02358	-9.7571e-10	-1.32e-09		0.02358	-0.690877	-0.773522
0.0236	-6.96911e-11	-2.51e-09		0.0236	-8.20141e-11	-3.65e-09		0.0236	-1.32822e-11	-3.56e-09		0.0236	-2.49e-10	-1.04e-08		0.0236	-3.14e-11	-1.92e-09		0.0236	-5.28364e-10	-2.26e-09		0.0236	-9.72901e-10	-1.33e-09		0.0236	-0.693548	-0.774586
0.02362	-6.5946e-11	-2.51e-09		0.02362	-8.26383e-11	-3.66e-09		0.02362	-1.51548e-11	-3.56e-09		0.02362	-2.44e-10	-1.04e-08		0.02362	-2.83e-11	-1.93e-09		0.02362	-5.22123e-10	-2.25e-09		0.02362	-9.73525e-10	-1.33e-09		0.02362	-0.69613	-0.776617
0.02364	-6.34492e-11	-2.5e-09		0.02364	-7.8269e-11	-3.66e-09		0.02364	-1.14096e-11	-3.56e-09		0.02364	-2.41e-10	-1.04e-08		0.02364	-2.64e-11	-1.94e-09		0.02364	-5.18377e-10	-2.25e-09		0.02364	-9.79143e-10	-1.33e-09		0.02364	-0.697972	-0.777877
0.02366	-6.09524e-11	-2.5e-09		0.02366	-7.57722e-11	-3.67e-09		0.02366	-8.28866e-12	-3.56e-09		0.02366	-2.45e-10	-1.04e-08		0.02366	-2.74e-11	-1.94e-09		0.02366	-5.17753e-10	-2.25e-09		0.02366	-9.9069e-10	-1.32e-09		0.02366	-0.698895	-0.778942
0.02368	-5.78315e-11	-2.5e-09		0.02368	-6.76577e-11	-3.67e-09		0.02368	-9.53705e-12	-3.56e-09		0.02368	-2.43e-10	-1.04e-08		0.02368	-2.58e-11	-1.94e-09		0.02368	-5.22123e-10	-2.25e-09		0.02368	-1.00317e-09	-1.32e-09		0.02368	-0.698158	-0.779716
0.0237	-5.28379e-11	-2.49e-09		0.0237	-6.32884e-11	-3.66e-09		0.0237	-9.53705e-12	-3.57e-09		0.0237	-2.44e-10	-1.04e-08		0.0237	-2.52e-11	-1.94e-09		0.0237	-5.30861e-10	-2.25e-09		0.0237	-1.01535e-09	-1.31e-09		0.0237	-0.698618	-0.781167
0.02372	-5.03412e-11	-2.49e-09		0.02372	-6.45367e-11	-3.66e-09		0.02372	-1.14096e-11	-3.57e-09		0.02372	-2.39e-10	-1.04e-08		0.02372	-2.45e-11	-1.94e-09		0.02372	-5.38352e-10	-2.26e-09		0.02372	-1.02627e-09	-1.3e-09		0.02372	-0.699815	-0.782424
0.02374	-4.59718e-11	-2.49e-09		0.02374	-6.82819e-11	-3.66e-09		0.02374	-1.39064e-11	-3.56e-09		0.02374	-2.38e-10	-1.04e-08		0.02374	-2.11e-11	-1.94e-09		0.02374	-5.41472e-10	-2.26e-09		0.02374	-1.03563e-09	-1.29e-09		0.02374	-0.702028	-0.783588
0.02376	-5.09654e-11	-2.49e-09		0.02376	-7.26512e-11	-3.65e-09		0.02376	-1.51548e-11	-3.57e-09		0.02376	-2.42e-10	-1.04e-08		0.02376	-2.02e-11	-1.93e-09		0.02376	-5.43969e-10	-2.26e-09		0.02376	-1.04031e-09	-1.29e-09		0.02376	-0.703779	-0.784653
0.02378	-4.59718e-11	-2.49e-09		0.02378	-7.32754e-11	-3.65e-09		0.02378	-1.07854e-11	-3.57e-09		0.02378	-2.52e-10	-1.04e-08		0.02378	-1.67e-11	-1.94e-09		0.02378	-5.45842e-10	-2.27e-09		0.02378	-1.03875e-09	-1.29e-09		0.02378	-0.704608	-0.78591
0.0238	-4.78444e-11	-2.49e-09		0.0238	-6.95303e-11	-3.65e-09		0.0238	-1.01612e-11	-3.57e-09		0.0238	-2.55e-10	-1.04e-08		0.0238	-1.58e-11	-1.93e-09		0.0238	-5.45842e-10	-2.27e-09		0.0238	-1.03345e-09	-1.29e-09		0.0238	-0.704702	-0.786683
0.02382	-4.78444e-11	-2.5e-09		0.02382	-6.82819e-11	-3.65e-09		0.02382	-8.28866e-12	-3.57e-09		0.02382	-2.61e-10	-1.04e-08		0.02382	-1.77e-11	-1.93e-09		0.02382	-5.47714e-10	-2.28e-09		0.02382	-1.02533e-09	-1.3e-09		0.02382	-0.704885	-0.787361
0.02384	-4.22267e-11	-2.49e-09		0.02384	-6.70335e-11	-3.66e-09		0.02384	-1.14096e-11	-3.56e-09		0.02384	-2.65e-10	-1.04e-08		0.02384	-1.89e-11	-1.92e-09		0.02384	-5.50211e-10	-2.28e-09		0.02384	-1.01285e-09	-1.31e-09		0.02384	-0.705716	-0.787556
0.02386	-4.28509e-11	-2.49e-09		0.02386	-6.95303e-11	-3.66e-09		0.02386	-8.28866e-12	-3.56e-09		0.02386	-2.66e-10	-1.04e-08		0.02386	-2.39e-11	-1.91e-09		0.02386	-5.52708e-10	-2.28e-09		0.02386	-1.00286e-09	-1.32e-09		0.02386	-0.706267	-0.7892
0.02388	-4.09783e-11	-2.49e-09		0.02388	-6.70335e-11	-3.66e-09		0.02388	-7.04028e-12	-3.56e-09		0.02388	-2.63e-10	-1.04e-08		0.02388	-2.89e-11	-1.9e-09		0.02388	-5.50835e-10	-2.28e-09		0.02388	-9.95684e-10	-1.32e-09		0.02388	-0.708295	-0.791234
0.0239	-3.84815e-11	-2.49e-09		0.0239	-6.39126e-11	-3.67e-09		0.0239	-5.7919e-12	-3.55e-09		0.0239	-2.59e-10	-1.04e-08		0.0239	-2.83e-11	-1.89e-09		0.0239	-5.48963e-10	-2.28e-09		0.0239	-9.86945e-10	-1.33e-09		0.0239	-0.708572	-0.794233
0.02392	-3.72332e-11	-2.48e-09		0.02392	-6.39126e-11	-3.66e-09		0.02392	-3.29513e-12	-3.55e-09		0.02392	-2.56e-10	-1.04e-08		0.02392	-2.67e-11	-1.88e-09		0.02392	-5.42097e-10	-2.28e-09		0.02392	-9.82888e-10	-1.33e-09		0.02392	-0.709769	-0.798588
0.02394	-4.03541e-11	-2.48e-09		0.02394	-5.82948e-11	-3.66e-09		0.02394	-1.74176e-13	-3.55e-09		0.02394	-2.53e-10	-1.04e-08		0.02394	-2.55e-11	-1.87e-09		0.02394	-5.38976e-10	-2.28e-09		0.02394	-9.79143e-10	-1.33e-09		0.02394	-0.709678	-0.802557
0.02396	-4.72202e-11	-2.48e-09		0.02396	-5.20529e-11	-3.65e-09		0.02396	-1.42256e-12	-3.55e-09		0.02396	-2.49e-10	-1.04e-08		0.02396	-2.45e-11	-1.86e-09		0.02396	-5.3211e-10	-2.29e-09		0.02396	-9.76958e-10	-1.33e-09		0.02396	-0.709586	-0.805364
0.02398	-5.22138e-11	-2.48e-09		0.02398	-4.95561e-11	-3.64e-09		0.02398	-5.7919e-12	-3.55e-09		0.02398	-2.47e-10	-1.04e-08		0.02398	-2.99e-11	-1.86e-09		0.02398	-5.19626e-10	-2.29e-09		0.02398	-9.72901e-10	-1.33e-09		0.02398	-0.709955	-0.805751
0.024	-5.65831e-11	-2.48e-09		0.024	-4.8932e-11	-3.64e-09		0.024	-7.66448e-12	-3.55e-09		0.024	-2.47e-10	-1.04e-08		0.024	-3.52e-11	-1.86e-09		0.024	-5.06518e-10	-2.29e-09		0.024	-9.69155e-10	-1.32e-09		0.024	-0.71106	-0.80546
0.02402	-6.22008e-11	-2.47e-09		0.02402	-4.64352e-11	-3.64e-09		0.02402	-1.14096e-11	-3.55e-09		0.02402	-2.41e-10	-1.04e-08		0.02402	-4.36e-11	-1.87e-09		0.02402	-4.90289e-10	-2.29e-09		0.02402	-9.67907e-10	-1.32e-09		0.02402	-0.712074	-0.804204
0.02404	-6.2825e-11	-2.47e-09		0.02404	-4.64352e-11	-3.64e-09		0.02404	-1.07854e-11	-3.55e-09		0.02404	-2.39e-10	-1.04e-08		0.02404	-4.92e-11	-1.88e-09		0.02404	-4.76557e-10	-2.29e-09		0.02404	-9.68219e-10	-1.31e-09		0.02404	-0.713548	-0.80304
0.02406	-6.46976e-11	-2.47e-09		0.02406	-4.70594e-11	-3.64e-09		0.02406	-1.14096e-11	-3.55e-09		0.02406	-2.31e-10	-1.04e-08		0.02406	-5.26e-11	-1.89e-09		0.02406	-4.68442e-10	-2.28e-09		0.02406	-9.71964e-10	-1.31e-09		0.02406	-0.715762	-0.802752
0.02408	-6.65702e-11	-2.48e-09		0.02408	-4.76836e-11	-3.65e-09		0.02408	-1.2658e-11	-3.55e-09		0.02408	-2.29e-10	-1.04e-08		0.02408	-5.11e-11	-1.89e-09		0.02408	-4.72811e-10	-2.28e-09		0.02408	-9.77894e-10	-1.31e-09		0.02408	-0.71825	-0.803526
0.0241	-6.53218e-11	-2.48e-09		0.0241	-4.8932e-11	-3.65e-09		0.0241	-1.2658e-11	-3.55e-09		0.0241	-2.27e-10	-1.04e-08		0.0241	-4.55e-11	-1.89e-09		0.0241	-4.84047e-10	-2.27e-09		0.0241	-9.86633e-10	-1.31e-09		0.0241	-0.72166	-0.804878
0.02412	-6.40734e-11	-2.48e-09		0.02412	-4.70594e-11	-3.66e-09		0.02412	-8.91286e-12	-3.55e-09		0.02412	-2.3e-10	-1.04e-08		0.02412	-3.64e-11	-1.89e-09		0.02412	-4.89665e-10	-2.27e-09		0.02412	-9.96308e-10	-1.31e-09		0.02412	-0.723962	-0.806138
0.02414	-6.09524e-11	-2.49e-09		0.02414	-5.14287e-11	-3.66e-09		0.02414	-7.04028e-12	-3.55e-09		0.02414	-2.37e-10	-1.04e-08		0.02414	-2.61e-11	-1.89e-09		0.02414	-4.99652e-10	-2.27e-09		0.02414	-9.99741e-10	-1.31e-09		0.02414	-0.725716	-0.806816
0.02416	-5.90799e-11	-2.49e-09		0.02416	-5.26771e-11	-3.66e-09		0.02416	-2.67094e-12	-3.55e-09		0.02416	-2.44e-10	-1.04e-08		0.02416	-1.46e-11	-1.89e-09		0.02416	-5.04645e-10	-2.27e-09		0.02416	-9.9818e-10	-1.31e-09		0.02416	-0.727835	-0.806816
0.02418	-5.40863e-11	-2.49e-09		0.02418	-5.51739e-11	-3.65e-09		0.02418	-7.98364e-13	-3.54e-09		0.02418	-2.49e-10	-1.04e-08		0.02418	-6.45e-12	-1.89e-09		0.02418	-5.09639e-10	-2.27e-09		0.02418	-9.93187e-10	-1.31e-09		0.02418	-0.729586	-0.807881
0.0242	-5.47105e-11	-2.49e-09		0.0242	-5.51739e-11	-3.64e-09		0.0242	-2.04675e-12	-3.54e-09		0.0242	-2.59e-10	-1.04e-08		0.0242	-2.7e-12	-1.89e-09		0.0242	-5.14008e-10	-2.28e-09		0.0242	-9.85384e-10	-1.32e-09		0.0242	-0.731246	-0.808268
0.02422	-5.53347e-11	-2.49e-09		0.02422	-5.45497e-11	-3.63e-09		0.02422	-8.28866e-12	-3.54e-09		0.02422	-2.59e-10	-1.04e-08		0.02422	-6.45e-12	-1.9e-09		0.02422	-5.17129e-10	-2.28e-09		0.02422	-9.7571e-10	-1.32e-09		0.02422	-0.73364	-0.809333
0.02424	-5.65831e-11	-2.49e-09		0.02424	-5.82948e-11	-3.63e-09		0.02424	-1.07854e-11	-3.54e-09		0.02424	-2.57e-10	-1.04e-08		0.02424	-1.14e-11	-1.91e-09		0.02424	-5.22747e-10	-2.29e-09		0.02424	-9.64786e-10	-1.33e-09		0.02424	-0.735116	-0.811072
0.02426	-5.34621e-11	-2.5e-09		0.02426	-5.45497e-11	-3.62e-09		0.02426	-1.32822e-11	-3.54e-09		0.02426	-2.5e-10	-1.04e-08		0.02426	-1.77e-11	-1.91e-09		0.02426	-5.19626e-10	-2.3e-09		0.02426	-9.56672e-10	-1.33e-09		0.02426	-0.738158	-0.81175
0.02428	-5.65831e-11	-2.5e-09		0.02428	-5.82948e-11	-3.62e-09		0.02428	-1.5779e-11	-3.53e-09		0.02428	-2.45e-10	-1.04e-08		0.02428	-2.36e-11	-1.92e-09		0.02428	-5.17753e-10	-2.3e-09		0.02428	-9.52302e-10	-1.34e-09		0.02428	-0.739815	-0.814462
0.0243	-5.84557e-11	-2.5e-09		0.0243	-5.39255e-11	-3.62e-09		0.0243	-1.64032e-11	-3.53e-09		0.0243	-2.39e-10	-1.04e-08		0.0243	-2.89e-11	-1.92e-09		0.0243	-5.15256e-10	-2.3e-09		0.0243	-9.52302e-10	-1.34e-09		0.0243	-0.740183	-0.816883
0.02432	-5.97041e-11	-2.49e-09		0.02432	-5.64223e-11	-3.62e-09		0.02432	-1.32822e-11	-3.53e-09		0.02432	-2.37e-10	-1.04e-08		0.02432	-2.95e-11	-1.92e-09		0.02432	-5.07766e-10	-2.29e-09		0.02432	-9.57296e-10	-1.34e-09		0.02432	-0.740555	-0.818721
0.02434	-5.72073e-11	-2.49e-09		0.02434	-5.26771e-11	-3.63e-09		0.02434	-1.5779e-11	-3.53e-09		0.02434	-2.34e-10	-1.03e-08		0.02434	-2.74e-11	-1.92e-09		0.02434	-5.04021e-10	-2.28e-09		0.02434	-9.65722e-10	-1.34e-09		0.02434	-0.740738	-0.820269
0.02436	-5.97041e-11	-2.49e-09		0.02436	-5.33013e-11	-3.63e-09		0.02436	-1.14096e-11	-3.53e-09		0.02436	-2.34e-10	-1.03e-08		0.02436	-2.24e-11	-1.91e-09		0.02436	-5.02148e-10	-2.28e-09		0.02436	-9.73837e-10	-1.34e-09		0.02436	-0.740829	-0.821238
0.02438	-6.09524e-11	-2.48e-09		0.02438	-5.20529e-11	-3.63e-09		0.02438	-1.32822e-11	-3.53e-09		0.02438	-2.36e-10	-1.03e-08		0.02438	-1.99e-11	-1.9e-09		0.02438	-5.11511e-10	-2.27e-09		0.02438	-9.79455e-10	-1.34e-09		0.02438	-0.741383	-0.821043
0.0244	-6.2825e-11	-2.48e-09		0.0244	-4.8932e-11	-3.63e-09		0.0244	-1.39064e-11	-3.53e-09		0.0244	-2.36e-10	-1.03e-08		0.0244	-2.27e-11	-1.9e-09		0.0244	-5.15881e-10	-2.28e-09		0.0244	-9.79143e-10	-1.33e-09		0.0244	-0.742211	-0.821238
0.02442	-6.46976e-11	-2.48e-09		0.02442	-5.20529e-11	-3.64e-09		0.02442	-1.20338e-11	-3.54e-09		0.02442	-2.36e-10	-1.03e-08		0.02442	-2.77e-11	-1.89e-09		0.02442	-5.20874e-10	-2.28e-09		0.02442	-9.76958e-10	-1.33e-09		0.02442	-0.743503	-0.8223
0.02444	-6.71944e-11	-2.48e-09		0.02444	-4.8932e-11	-3.65e-09		0.02444	-1.14096e-11	-3.54e-09		0.02444	-2.41e-10	-1.03e-08		0.02444	-3.11e-11	-1.89e-09		0.02444	-5.17753e-10	-2.28e-09		0.02444	-9.6978e-10	-1.33e-09		0.02444	-0.74599	-0.823173
0.02446	-6.09524e-11	-2.48e-09		0.02446	-5.51739e-11	-3.65e-09		0.02446	-1.2658e-11	-3.54e-09		0.02446	-2.41e-10	-1.03e-08		0.02446	-3.24e-11	-1.89e-09		0.02446	-5.14008e-10	-2.28e-09		0.02446	-9.60105e-10	-1.33e-09		0.02446	-0.749032	-0.824915
0.02448	-5.78315e-11	-2.48e-09		0.02448	-5.45497e-11	-3.66e-09		0.02448	-1.39064e-11	-3.54e-09		0.02448	-2.46e-10	-1.03e-08		0.02448	-3.11e-11	-1.89e-09		0.02448	-5.12136e-10	-2.28e-09		0.02448	-9.51678e-10	-1.33e-09		0.02448	-0.752074	-0.825881
0.0245	-5.40863e-11	-2.48e-09		0.0245	-5.64223e-11	-3.66e-09		0.0245	-1.01612e-11	-3.54e-09		0.0245	-2.48e-10	-1.03e-08		0.0245	-3.2e-11	-1.9e-09		0.0245	-5.13384e-10	-2.28e-09		0.0245	-9.41691e-10	-1.34e-09		0.0245	-0.754285	-0.826172
0.02452	-5.15896e-11	-2.48e-09		0.02452	-5.64223e-11	-3.66e-09		0.02452	-8.28866e-12	-3.54e-09		0.02452	-2.5e-10	-1.03e-08		0.02452	-3.27e-11	-1.91e-09		0.02452	-5.16505e-10	-2.28e-09		0.02452	-9.33889e-10	-1.34e-09		0.02452	-0.755022	-0.827624
0.02454	-5.09654e-11	-2.48e-09		0.02454	-5.82948e-11	-3.66e-09		0.02454	-8.91286e-12	-3.54e-09		0.02454	-2.51e-10	-1.03e-08		0.02454	-3.36e-11	-1.92e-09		0.02454	-5.1276e-10	-2.28e-09		0.02454	-9.30455e-10	-1.34e-09		0.02454	-0.755485	-0.82898
0.02456	-5.15896e-11	-2.48e-09		0.02456	-5.95432e-11	-3.65e-09		0.02456	-4.54351e-12	-3.54e-09		0.02456	-2.54e-10	-1.03e-08		0.02456	-3.48e-11	-1.93e-09		0.02456	-5.12136e-10	-2.28e-09		0.02456	-9.32952e-10	-1.35e-09		0.02456	-0.755945	-0.830236
0.02458	-5.28379e-11	-2.49e-09		0.02458	-5.64223e-11	-3.65e-09		0.02458	-5.16771e-12	-3.54e-09		0.02458	-2.52e-10	-1.03e-08		0.02458	-3.36e-11	-1.94e-09		0.02458	-4.95282e-10	-2.28e-09		0.02458	-9.3857e-10	-1.35e-09		0.02458	-0.757419	-0.832174
0.0246	-5.40863e-11	-2.49e-09		0.0246	-6.07916e-11	-3.65e-09		0.0246	-7.04028e-12	-3.54e-09		0.0246	-2.54e-10	-1.03e-08		0.0246	-3.36e-11	-1.94e-09		0.0246	-4.83423e-10	-2.28e-09		0.0246	-9.45748e-10	-1.35e-09		0.0246	-0.759909	-0.833722
0.02462	-5.78315e-11	-2.49e-09		0.02462	-5.8919e-11	-3.65e-09		0.02462	-9.53705e-12	-3.54e-09		0.02462	-2.48e-10	-1.04e-08		0.02462	-3.11e-11	-1.94e-09		0.02462	-4.63449e-10	-2.28e-09		0.02462	-9.52302e-10	-1.36e-09		0.02462	-0.76166	-0.835174
0.02464	-5.34621e-11	-2.49e-09		0.02464	-6.39126e-11	-3.65e-09		0.02464	-1.39064e-11	-3.54e-09		0.02464	-2.47e-10	-1.03e-08		0.02464	-3.08e-11	-1.93e-09		0.02464	-4.57207e-10	-2.28e-09		0.02464	-9.5636e-10	-1.36e-09		0.02464	-0.763317	-0.83682
0.02466	-5.34621e-11	-2.49e-09		0.02466	-6.64093e-11	-3.65e-09		0.02466	-1.20338e-11	-3.54e-09		0.02466	-2.44e-10	-1.04e-08		0.02466	-3.02e-11	-1.93e-09		0.02466	-4.53461e-10	-2.28e-09		0.02466	-9.58856e-10	-1.36e-09		0.02466	-0.763963	-0.836238
0.02468	-5.47105e-11	-2.48e-09		0.02468	-6.39126e-11	-3.66e-09		0.02468	-1.64032e-11	-3.54e-09		0.02468	-2.39e-10	-1.04e-08		0.02468	-2.95e-11	-1.92e-09		0.02468	-4.58455e-10	-2.28e-09		0.02468	-9.60729e-10	-1.36e-09		0.02468	-0.763871	-0.836043
0.0247	-5.34621e-11	-2.48e-09		0.0247	-6.51609e-11	-3.66e-09		0.0247	-1.64032e-11	-3.54e-09		0.0247	-2.37e-10	-1.04e-08		0.0247	-2.8e-11	-1.92e-09		0.0247	-4.60328e-10	-2.28e-09		0.0247	-9.63538e-10	-1.36e-09		0.0247	-0.76424	-0.834592
0.02472	-5.40863e-11	-2.47e-09		0.02472	-6.32884e-11	-3.66e-09		0.02472	-1.70273e-11	-3.53e-09		0.02472	-2.34e-10	-1.04e-08		0.02472	-2.55e-11	-1.92e-09		0.02472	-4.63449e-10	-2.28e-09		0.02472	-9.6385e-10	-1.35e-09		0.02472	-0.764148	-0.833527
0.02474	-5.40863e-11	-2.47e-09		0.02474	-5.82948e-11	-3.66e-09		0.02474	-1.76515e-11	-3.53e-09		0.02474	-2.34e-10	-1.04e-08		0.02474	-2.3e-11	-1.92e-09		0.02474	-4.59703e-10	-2.29e-09		0.02474	-9.63226e-10	-1.36e-09		0.02474	-0.765439	-0.83227
0.02476	-5.09654e-11	-2.47e-09		0.02476	-5.70464e-11	-3.66e-09		0.02476	-1.45306e-11	-3.53e-09		0.02476	-2.37e-10	-1.04e-08		0.02476	-2.33e-11	-1.92e-09		0.02476	-4.58455e-10	-2.29e-09		0.02476	-9.62914e-10	-1.36e-09		0.02476	-0.767559	-0.831979
0.02478	-5.28379e-11	-2.47e-09		0.02478	-5.20529e-11	-3.66e-09		0.02478	-9.53705e-12	-3.53e-09		0.02478	-2.41e-10	-1.04e-08		0.02478	-2.61e-11	-1.92e-09		0.02478	-4.59703e-10	-2.3e-09		0.02478	-9.59793e-10	-1.36e-09		0.02478	-0.76977	-0.832948
0.0248	-4.84686e-11	-2.47e-09		0.0248	-5.14287e-11	-3.66e-09		0.0248	-7.04028e-12	-3.54e-09		0.0248	-2.38e-10	-1.04e-08		0.0248	-2.83e-11	-1.91e-09		0.0248	-4.67818e-10	-2.3e-09		0.0248	-9.55111e-10	-1.37e-09		0.0248	-0.772443	-0.834496
0.02482	-4.59718e-11	-2.47e-09		0.02482	-5.20529e-11	-3.66e-09		0.02482	-9.53705e-12	-3.54e-09		0.02482	-2.44e-10	-1.04e-08		0.02482	-3.14e-11	-1.91e-09		0.02482	-4.72811e-10	-2.3e-09		0.02482	-9.52614e-10	-1.38e-09		0.02482	-0.774194	-0.836238
0.02484	-4.6596e-11	-2.46e-09		0.02484	-4.64352e-11	-3.66e-09		0.02484	-6.41609e-12	-3.54e-09		0.02484	-2.42e-10	-1.04e-08		0.02484	-3.3e-11	-1.9e-09		0.02484	-4.77805e-10	-2.3e-09		0.02484	-9.49493e-10	-1.38e-09		0.02484	-0.774654	-0.837495
0.02486	-4.59718e-11	-2.46e-09		0.02486	-4.45626e-11	-3.66e-09		0.02486	-1.01612e-11	-3.54e-09		0.02486	-2.42e-10	-1.04e-08		0.02486	-3.48e-11	-1.9e-09		0.02486	-4.74684e-10	-2.3e-09		0.02486	-9.50118e-10	-1.38e-09		0.02486	-0.774008	-0.839238
0.02488	-4.72202e-11	-2.46e-09		0.02488	-4.70594e-11	-3.66e-09		0.02488	-6.41609e-12	-3.54e-09		0.02488	-2.4e-10	-1.04e-08		0.02488	-3.58e-11	-1.9e-09		0.02488	-4.7406e-10	-2.3e-09		0.02488	-9.51366e-10	-1.38e-09		0.02488	-0.773457	-0.840981
0.0249	-4.59718e-11	-2.46e-09		0.0249	-4.45626e-11	-3.67e-09		0.0249	-3.91933e-12	-3.54e-09		0.0249	-2.32e-10	-1.04e-08		0.0249	-3.33e-11	-1.91e-09		0.0249	-4.69066e-10	-2.3e-09		0.0249	-9.55735e-10	-1.38e-09		0.0249	-0.77318	-0.842915
0.02492	-4.72202e-11	-2.45e-09		0.02492	-5.01803e-11	-3.68e-09		0.02492	-2.04675e-12	-3.54e-09		0.02492	-2.31e-10	-1.04e-08		0.02492	-2.67e-11	-1.92e-09		0.02492	-4.6969e-10	-2.29e-09		0.02492	-9.54799e-10	-1.37e-09		0.02492	-0.773826	-0.844949
0.02494	-4.9717e-11	-2.46e-09		0.02494	-4.95561e-11	-3.68e-09		0.02494	3.57097e-12	-3.54e-09		0.02494	-2.24e-10	-1.04e-08		0.02494	-2.11e-11	-1.92e-09		0.02494	-4.71563e-10	-2.29e-09		0.02494	-9.52302e-10	-1.37e-09		0.02494	-0.776222	-0.844466
0.02496	-4.84686e-11	-2.45e-09		0.02496	-4.95561e-11	-3.68e-09		0.02496	4.50019e-13	-3.54e-09		0.02496	-2.16e-10	-1.04e-08		0.02496	-1.3e-11	-1.93e-09		0.02496	-4.76557e-10	-2.29e-09		0.02496	-9.46685e-10	-1.36e-09		0.02496	-0.77871	-0.84311
0.02498	-4.9717e-11	-2.46e-09		0.02498	-4.95561e-11	-3.67e-09		0.02498	6.69194e-12	-3.54e-09		0.02498	-2.14e-10	-1.04e-08		0.02498	-1.11e-11	-1.93e-09		0.02498	-4.82174e-10	-2.29e-09		0.02498	-9.38882e-10	-1.35e-09		0.02498	-0.78212	-0.841176
0.025	-5.09654e-11	-2.46e-09		0.025	-4.76836e-11	-3.67e-09		0.025	1.04371e-11	-3.54e-09		0.025	-2.11e-10	-1.04e-08		0.025	-1.27e-11	-1.93e-09		0.025	-4.82174e-10	-2.29e-09		0.025	-9.33577e-10	-1.34e-09		0.025	-0.785345	-0.839334
0.02502	-5.03412e-11	-2.47e-09		0.02502	-4.33142e-11	-3.67e-09		0.02502	1.29339e-11	-3.54e-09		0.02502	-2.12e-10	-1.04e-08		0.02502	-2.33e-11	-1.93e-09		0.02502	-4.79053e-10	-2.29e-09		0.02502	-9.30768e-10	-1.33e-09		0.02502	-0.787833	-0.839433
0.02504	-5.09654e-11	-2.47e-09		0.02504	-4.14417e-11	-3.67e-09		0.02504	1.98e-11	-3.53e-09		0.02504	-2.09e-10	-1.04e-08		0.02504	-3.45e-11	-1.92e-09		0.02504	-4.80926e-10	-2.29e-09		0.02504	-9.26086e-10	-1.33e-09		0.02504	-0.789861	-0.840207
0.02506	-5.34621e-11	-2.47e-09		0.02506	-4.08175e-11	-3.67e-09		0.02506	1.85516e-11	-3.53e-09		0.02506	-2.07e-10	-1.04e-08		0.02506	-4.14e-11	-1.91e-09		0.02506	-4.79678e-10	-2.29e-09		0.02506	-9.27022e-10	-1.32e-09		0.02506	-0.791061	-0.841176
0.02508	-5.40863e-11	-2.48e-09		0.02508	-4.39384e-11	-3.67e-09		0.02508	2.10483e-11	-3.53e-09		0.02508	-2.11e-10	-1.04e-08		0.02508	-4.55e-11	-1.9e-09		0.02508	-4.78429e-10	-2.29e-09		0.02508	-9.25774e-10	-1.33e-09		0.02508	-0.791889	-0.843401
0.0251	-5.78315e-11	-2.48e-09		0.0251	-4.45626e-11	-3.67e-09		0.0251	1.79274e-11	-3.52e-09		0.0251	-2.12e-10	-1.04e-08		0.0251	-4.42e-11	-1.9e-09		0.0251	-4.79678e-10	-2.29e-09		0.0251	-9.25774e-10	-1.33e-09		0.0251	-0.792812	-0.84524
0.02512	-5.59589e-11	-2.48e-09		0.02512	-4.76836e-11	-3.68e-09		0.02512	1.04371e-11	-3.52e-09		0.02512	-2.18e-10	-1.04e-08		0.02512	-3.67e-11	-1.9e-09		0.02512	-4.75932e-10	-2.29e-09		0.02512	-9.25462e-10	-1.34e-09		0.02512	-0.794194	-0.846884
0.02514	-6.03282e-11	-2.48e-09		0.02514	-4.8932e-11	-3.68e-09		0.02514	6.69194e-12	-3.52e-09		0.02514	-2.29e-10	-1.04e-08		0.02514	-3.17e-11	-1.9e-09		0.02514	-4.71563e-10	-2.29e-09		0.02514	-9.27959e-10	-1.36e-09		0.02514	-0.7953	-0.848335
0.02516	-5.72073e-11	-2.49e-09		0.02516	-4.8932e-11	-3.67e-09		0.02516	1.07421e-12	-3.52e-09		0.02516	-2.32e-10	-1.04e-08		0.02516	-3.05e-11	-1.9e-09		0.02516	-4.70315e-10	-2.29e-09		0.02516	-9.31392e-10	-1.36e-09		0.02516	-0.796131	-0.849496
0.02518	-5.65831e-11	-2.49e-09		0.02518	-5.51739e-11	-3.67e-09		0.02518	-7.04028e-12	-3.53e-09		0.02518	-2.29e-10	-1.04e-08		0.02518	-3.45e-11	-1.91e-09		0.02518	-4.72187e-10	-2.29e-09		0.02518	-9.33577e-10	-1.37e-09		0.02518	-0.796131	-0.851239
0.0252	-5.65831e-11	-2.49e-09		0.0252	-6.01674e-11	-3.66e-09		0.0252	-7.66448e-12	-3.53e-09		0.0252	-2.28e-10	-1.04e-08		0.0252	-3.95e-11	-1.91e-09		0.0252	-4.74684e-10	-2.29e-09		0.0252	-9.36385e-10	-1.37e-09		0.0252	-0.795391	-0.852499
0.02522	-5.34621e-11	-2.48e-09		0.02522	-5.8919e-11	-3.66e-09		0.02522	-6.41609e-12	-3.54e-09		0.02522	-2.22e-10	-1.04e-08		0.02522	-4.27e-11	-1.92e-09		0.02522	-4.77805e-10	-2.3e-09		0.02522	-9.37322e-10	-1.38e-09		0.02522	-0.794563	-0.853369
0.02524	-5.28379e-11	-2.48e-09		0.02524	-5.8919e-11	-3.65e-09		0.02524	-2.04675e-12	-3.54e-09		0.02524	-2.13e-10	-1.04e-08		0.02524	-4.02e-11	-1.92e-09		0.02524	-4.80302e-10	-2.3e-09		0.02524	-9.36073e-10	-1.38e-09		0.02524	-0.794286	-0.854242
0.02526	-5.15896e-11	-2.48e-09		0.02526	-5.64223e-11	-3.65e-09		0.02526	-2.67094e-12	-3.54e-09		0.02526	-2.04e-10	-1.04e-08		0.02526	-3.33e-11	-1.93e-09		0.02526	-4.8155e-10	-2.31e-09		0.02526	-9.3264e-10	-1.38e-09		0.02526	-0.795208	-0.854724
0.02528	-5.28379e-11	-2.48e-09		0.02528	-5.45497e-11	-3.65e-09		0.02528	-1.42256e-12	-3.54e-09		0.02528	-1.97e-10	-1.04e-08		0.02528	-2.24e-11	-1.92e-09		0.02528	-4.78429e-10	-2.31e-09		0.02528	-9.30768e-10	-1.38e-09		0.02528	-0.796773	-0.855207
0.0253	-5.47105e-11	-2.48e-09		0.0253	-5.33013e-11	-3.66e-09		0.0253	-3.91933e-12	-3.55e-09		0.0253	-1.93e-10	-1.04e-08		0.0253	-1.49e-11	-1.92e-09		0.0253	-4.7406e-10	-2.3e-09		0.0253	-9.28271e-10	-1.38e-09		0.0253	-0.799264	-0.855111
0.02532	-5.53347e-11	-2.48e-09		0.02532	-5.26771e-11	-3.66e-09		0.02532	-2.04675e-12	-3.55e-09		0.02532	-1.92e-10	-1.04e-08		0.02532	-1.14e-11	-1.91e-09		0.02532	-4.72811e-10	-2.3e-09		0.02532	-9.28583e-10	-1.38e-09		0.02532	-0.800278	-0.855498
0.02534	-5.47105e-11	-2.48e-09		0.02534	-5.20529e-11	-3.67e-09		0.02534	-5.16771e-12	-3.55e-09		0.02534	-1.91e-10	-1.04e-08		0.02534	-1.77e-11	-1.9e-09		0.02534	-4.69066e-10	-2.3e-09		0.02534	-9.28895e-10	-1.38e-09		0.02534	-0.800461	-0.856368
0.02536	-5.59589e-11	-2.49e-09		0.02536	-4.8932e-11	-3.68e-09		0.02536	-5.7919e-12	-3.55e-09		0.02536	-1.95e-10	-1.04e-08		0.02536	-2.83e-11	-1.89e-09		0.02536	-4.65321e-10	-2.29e-09		0.02536	-9.25462e-10	-1.38e-09		0.02536	-0.799633	-0.857241
0.02538	-5.78315e-11	-2.49e-09		0.02538	-4.39384e-11	-3.69e-09		0.02538	-1.14096e-11	-3.55e-09		0.02538	-2.06e-10	-1.04e-08		0.02538	-3.7e-11	-1.87e-09		0.02538	-4.64073e-10	-2.29e-09		0.02538	-9.19844e-10	-1.38e-09		0.02538	-0.798156	-0.858402
0.0254	-6.40734e-11	-2.49e-09		0.0254	-4.269e-11	-3.69e-09		0.0254	-1.5779e-11	-3.55e-09		0.0254	-2.12e-10	-1.04e-08		0.0254	-4.08e-11	-1.86e-09		0.0254	-4.59703e-10	-2.29e-09		0.0254	-9.09545e-10	-1.38e-09		0.0254	-0.796959	-0.858306
0.02542	-6.46976e-11	-2.49e-09		0.02542	-4.269e-11	-3.7e-09		0.02542	-1.95241e-11	-3.55e-09		0.02542	-2.27e-10	-1.04e-08		0.02542	-4.11e-11	-1.85e-09		0.02542	-4.55958e-10	-2.29e-09		0.02542	-8.9831e-10	-1.39e-09		0.02542	-0.796773	-0.858693
0.02544	-6.78185e-11	-2.49e-09		0.02544	-4.64352e-11	-3.7e-09		0.02544	-2.45176e-11	-3.55e-09		0.02544	-2.28e-10	-1.04e-08		0.02544	-3.55e-11	-1.84e-09		0.02544	-4.52837e-10	-2.3e-09		0.02544	-8.85514e-10	-1.39e-09		0.02544	-0.796868	-0.85995
0.02546	-6.5946e-11	-2.48e-09		0.02546	-4.39384e-11	-3.7e-09		0.02546	-2.38935e-11	-3.55e-09		0.02546	-2.29e-10	-1.04e-08		0.02546	-3.11e-11	-1.84e-09		0.02546	-4.51589e-10	-2.3e-09		0.02546	-8.76463e-10	-1.39e-09		0.02546	-0.797787	-0.861305
0.02548	-6.65702e-11	-2.48e-09		0.02548	-4.64352e-11	-3.7e-09		0.02548	-2.20209e-11	-3.55e-09		0.02548	-2.22e-10	-1.04e-08		0.02548	-2.67e-11	-1.84e-09		0.02548	-4.57207e-10	-2.3e-09		0.02548	-8.71157e-10	-1.39e-09		0.02548	-0.798896	-0.864404
0.0255	-6.53218e-11	-2.48e-09		0.0255	-4.5811e-11	-3.7e-09		0.0255	-2.07725e-11	-3.54e-09		0.0255	-2.15e-10	-1.04e-08		0.0255	-2.3e-11	-1.85e-09		0.0255	-4.55958e-10	-2.3e-09		0.0255	-8.671e-10	-1.39e-09		0.0255	-0.799447	-0.866435
0.02552	-6.34492e-11	-2.49e-09		0.02552	-4.39384e-11	-3.69e-09		0.02552	-1.5779e-11	-3.54e-09		0.02552	-2.13e-10	-1.04e-08		0.02552	-2.11e-11	-1.86e-09		0.02552	-4.59703e-10	-2.29e-09		0.02552	-8.68973e-10	-1.38e-09		0.02552	-0.800738	-0.868372
0.02554	-6.22008e-11	-2.49e-09		0.02554	-4.76836e-11	-3.69e-09		0.02554	-1.64032e-11	-3.53e-09		0.02554	-2.12e-10	-1.04e-08		0.02554	-2.27e-11	-1.88e-09		0.02554	-4.57207e-10	-2.29e-09		0.02554	-8.7303e-10	-1.38e-09		0.02554	-0.801015	-0.870112
0.02556	-6.71944e-11	-2.5e-09		0.02556	-4.8932e-11	-3.68e-09		0.02556	-8.28866e-12	-3.53e-09		0.02556	-2.17e-10	-1.04e-08		0.02556	-2.52e-11	-1.89e-09		0.02556	-4.56582e-10	-2.29e-09		0.02556	-8.76463e-10	-1.37e-09		0.02556	-0.801661	-0.872437
0.02558	-6.53218e-11	-2.5e-09		0.02558	-4.83078e-11	-3.67e-09		0.02558	-3.29513e-12	-3.53e-09		0.02558	-2.25e-10	-1.04e-08		0.02558	-3.02e-11	-1.91e-09		0.02558	-4.55958e-10	-2.29e-09		0.02558	-8.82393e-10	-1.36e-09		0.02558	-0.801935	-0.87408
0.0256	-6.71944e-11	-2.5e-09		0.0256	-5.14287e-11	-3.67e-09		0.0256	1.6984e-12	-3.53e-09		0.0256	-2.32e-10	-1.04e-08		0.0256	-3.61e-11	-1.91e-09		0.0256	-4.55334e-10	-2.29e-09		0.0256	-8.85826e-10	-1.35e-09		0.0256	-0.802949	-0.874371
0.02562	-6.53218e-11	-2.5e-09		0.02562	-4.76836e-11	-3.67e-09		0.02562	7.31612e-12	-3.53e-09		0.02562	-2.3e-10	-1.03e-08		0.02562	-4.08e-11	-1.91e-09		0.02562	-4.51589e-10	-2.29e-09		0.02562	-8.9238e-10	-1.34e-09		0.02562	-0.804794	-0.873792
0.02564	-6.46976e-11	-2.5e-09		0.02564	-4.269e-11	-3.67e-09		0.02564	1.23097e-11	-3.53e-09		0.02564	-2.31e-10	-1.03e-08		0.02564	-4.17e-11	-1.91e-09		0.02564	-4.50965e-10	-2.29e-09		0.02564	-8.96125e-10	-1.34e-09		0.02564	-0.806545	-0.873114
0.02566	-6.40734e-11	-2.5e-09		0.02566	-3.95691e-11	-3.67e-09		0.02566	1.29339e-11	-3.53e-09		0.02566	-2.22e-10	-1.03e-08		0.02566	-4.05e-11	-1.91e-09		0.02566	-4.4722e-10	-2.29e-09		0.02566	-9.01431e-10	-1.33e-09		0.02566	-0.80931	-0.872341
0.02568	-6.2825e-11	-2.5e-09		0.02568	-3.70723e-11	-3.67e-09		0.02568	9.1887e-12	-3.53e-09		0.02568	-2.15e-10	-1.03e-08		0.02568	-3.8e-11	-1.91e-09		0.02568	-4.49716e-10	-2.3e-09		0.02568	-9.07672e-10	-1.34e-09		0.02568	-0.811889	-0.872728
0.0257	-6.84427e-11	-2.5e-09		0.0257	-3.76965e-11	-3.67e-09		0.0257	1.10613e-11	-3.53e-09		0.0257	-2.14e-10	-1.03e-08		0.0257	-3.36e-11	-1.91e-09		0.0257	-4.55334e-10	-2.3e-09		0.0257	-9.12042e-10	-1.34e-09		0.0257	-0.814103	-0.874371
0.02572	-7.03153e-11	-2.5e-09		0.02572	-3.64481e-11	-3.67e-09		0.02572	9.81289e-12	-3.52e-09		0.02572	-2.04e-10	-1.03e-08		0.02572	-3.48e-11	-1.9e-09		0.02572	-4.56582e-10	-2.3e-09		0.02572	-9.1173e-10	-1.35e-09		0.02572	-0.815485	-0.876792
0.02574	-7.28121e-11	-2.5e-09		0.02574	-4.20659e-11	-3.67e-09		0.02574	7.94032e-12	-3.52e-09		0.02574	-2.02e-10	-1.03e-08		0.02574	-3.33e-11	-1.9e-09		0.02574	-4.5471e-10	-2.3e-09		0.02574	-9.08297e-10	-1.36e-09		0.02574	-0.816499	-0.878727
0.02576	-7.03153e-11	-2.5e-09		0.02576	-4.08175e-11	-3.68e-09		0.02576	1.04371e-11	-3.52e-09		0.02576	-1.99e-10	-1.03e-08		0.02576	-3.45e-11	-1.89e-09		0.02576	-4.55334e-10	-2.3e-09		0.02576	-8.99558e-10	-1.37e-09		0.02576	-0.817696	-0.878822
0.02578	-6.5946e-11	-2.5e-09		0.02578	-3.95691e-11	-3.69e-09		0.02578	1.10613e-11	-3.53e-09		0.02578	-2.01e-10	-1.04e-08		0.02578	-3.45e-11	-1.89e-09		0.02578	-4.5034e-10	-2.3e-09		0.02578	-8.87386e-10	-1.37e-09		0.02578	-0.818342	-0.877857
0.0258	-5.72073e-11	-2.51e-09		0.0258	-4.01933e-11	-3.7e-09		0.0258	7.94032e-12	-3.53e-09		0.0258	-2.09e-10	-1.04e-08		0.0258	-3.67e-11	-1.89e-09		0.0258	-4.48468e-10	-2.3e-09		0.0258	-8.73654e-10	-1.37e-09		0.0258	-0.818987	-0.877083
0.02582	-5.22138e-11	-2.51e-09		0.02582	-3.83207e-11	-3.7e-09		0.02582	1.23097e-11	-3.54e-09		0.02582	-2.11e-10	-1.04e-08		0.02582	-4.05e-11	-1.89e-09		0.02582	-4.4722e-10	-2.29e-09		0.02582	-8.63667e-10	-1.37e-09		0.02582	-0.818342	-0.876696
0.02584	-4.90928e-11	-2.51e-09		0.02584	-3.95691e-11	-3.7e-09		0.02584	8.56451e-12	-3.54e-09		0.02584	-2.14e-10	-1.04e-08		0.02584	-4.2e-11	-1.88e-09		0.02584	-4.47844e-10	-2.29e-09		0.02584	-8.60234e-10	-1.37e-09		0.02584	-0.817051	-0.877566
0.02586	-4.72202e-11	-2.5e-09		0.02586	-4.14417e-11	-3.7e-09		0.02586	9.81289e-12	-3.54e-09		0.02586	-2.16e-10	-1.03e-08		0.02586	-4.39e-11	-1.88e-09		0.02586	-4.43474e-10	-2.3e-09		0.02586	-8.58049e-10	-1.36e-09		0.02586	-0.816128	-0.878148
0.02588	-5.03412e-11	-2.5e-09		0.02588	-3.95691e-11	-3.7e-09		0.02588	7.94032e-12	-3.54e-09		0.02588	-2.16e-10	-1.03e-08		0.02588	-4.33e-11	-1.87e-09		0.02588	-4.37232e-10	-2.3e-09		0.02588	-8.61794e-10	-1.36e-09		0.02588	-0.817051	-0.8795
0.0259	-5.03412e-11	-2.49e-09		0.0259	-3.89449e-11	-3.7e-09		0.0259	6.69194e-12	-3.54e-09		0.0259	-2.17e-10	-1.03e-08		0.0259	-3.83e-11	-1.87e-09		0.0259	-4.2787e-10	-2.31e-09		0.0259	-8.65228e-10	-1.36e-09		0.0259	-0.818342	-0.880274
0.02592	-4.84686e-11	-2.48e-09		0.02592	-4.14417e-11	-3.7e-09		0.02592	6.06774e-12	-3.54e-09		0.02592	-2.2e-10	-1.03e-08		0.02592	-3.08e-11	-1.87e-09		0.02592	-4.25373e-10	-2.31e-09		0.02592	-8.67412e-10	-1.37e-09		0.02592	-0.820093	-0.881825
0.02594	-4.84686e-11	-2.47e-09		0.02594	-4.01933e-11	-3.71e-09		0.02594	5.44355e-12	-3.54e-09		0.02594	-2.19e-10	-1.03e-08		0.02594	-2.33e-11	-1.86e-09		0.02594	-4.21628e-10	-2.31e-09		0.02594	-8.68661e-10	-1.37e-09		0.02594	-0.822304	-0.881921
0.02596	-4.6596e-11	-2.46e-09		0.02596	-4.39384e-11	-3.71e-09		0.02596	1.07421e-12	-3.54e-09		0.02596	-2.16e-10	-1.03e-08		0.02596	-2.14e-11	-1.86e-09		0.02596	-4.24749e-10	-2.3e-09		0.02596	-8.67724e-10	-1.38e-09		0.02596	-0.824149	-0.881534
0.02598	-4.53476e-11	-2.46e-09		0.02598	-4.45626e-11	-3.71e-09		0.02598	-1.74176e-13	-3.53e-09		0.02598	-2.18e-10	-1.03e-08		0.02598	-2.21e-11	-1.86e-09		0.02598	-4.2787e-10	-2.3e-09		0.02598	-8.68036e-10	-1.39e-09		0.02598	-0.825714	-0.881438
0.026	-4.53476e-11	-2.46e-09		0.026	-4.20659e-11	-3.7e-09		0.026	3.57097e-12	-3.53e-09		0.026	-2.18e-10	-1.03e-08		0.026	-2.67e-11	-1.85e-09		0.026	-4.29742e-10	-2.3e-09		0.026	-8.69909e-10	-1.4e-09		0.026	-0.827559	-0.881825
0.02602	-4.84686e-11	-2.46e-09		0.02602	-4.39384e-11	-3.7e-09		0.02602	4.19517e-12	-3.52e-09		0.02602	-2.17e-10	-1.04e-08		0.02602	-3.39e-11	-1.86e-09		0.02602	-4.30366e-10	-2.3e-09		0.02602	-8.70221e-10	-1.4e-09		0.02602	-0.82811	-0.881726
0.02604	-5.34621e-11	-2.46e-09		0.02604	-4.39384e-11	-3.69e-09		0.02604	2.94679e-12	-3.52e-09		0.02604	-2.14e-10	-1.04e-08		0.02604	-3.8e-11	-1.87e-09		0.02604	-4.35984e-10	-2.3e-09		0.02604	-8.70845e-10	-1.41e-09		0.02604	-0.829216	-0.881726
0.02606	-5.40863e-11	-2.46e-09		0.02606	-3.89449e-11	-3.68e-09		0.02606	6.69194e-12	-3.52e-09		0.02606	-2.09e-10	-1.04e-08		0.02606	-4.11e-11	-1.89e-09		0.02606	-4.39729e-10	-2.3e-09		0.02606	-8.68036e-10	-1.41e-09		0.02606	-0.829584	-0.882404
0.02608	-5.34621e-11	-2.46e-09		0.02608	-3.39514e-11	-3.68e-09		0.02608	7.94032e-12	-3.53e-09		0.02608	-2.09e-10	-1.04e-08		0.02608	-4.11e-11	-1.9e-09		0.02608	-4.39729e-10	-2.3e-09		0.02608	-8.63355e-10	-1.41e-09		0.02608	-0.830693	-0.884147
0.0261	-5.34621e-11	-2.47e-09		0.0261	-3.51997e-11	-3.67e-09		0.0261	8.56451e-12	-3.53e-09		0.0261	-2.06e-10	-1.04e-08		0.0261	-3.58e-11	-1.92e-09		0.0261	-4.45347e-10	-2.3e-09		0.0261	-8.54616e-10	-1.41e-09		0.0261	-0.831798	-0.884921
0.02612	-5.34621e-11	-2.47e-09		0.02612	-3.89449e-11	-3.67e-09		0.02612	8.56451e-12	-3.53e-09		0.02612	-2.04e-10	-1.04e-08		0.02612	-2.99e-11	-1.93e-09		0.02612	-4.48468e-10	-2.31e-09		0.02612	-8.47126e-10	-1.4e-09		0.02612	-0.833272	-0.887341
0.02614	-5.22138e-11	-2.48e-09		0.02614	-3.70723e-11	-3.67e-09		0.02614	8.56451e-12	-3.53e-09		0.02614	-2.01e-10	-1.04e-08		0.02614	-2.67e-11	-1.94e-09		0.02614	-4.47844e-10	-2.31e-09		0.02614	-8.43381e-10	-1.4e-09		0.02614	-0.833732	-0.889567
0.02616	-5.28379e-11	-2.48e-09		0.02616	-3.89449e-11	-3.68e-09		0.02616	9.1887e-12	-3.53e-09		0.02616	-1.93e-10	-1.04e-08		0.02616	-1.99e-11	-1.95e-09		0.02616	-4.4722e-10	-2.32e-09		0.02616	-8.44005e-10	-1.4e-09		0.02616	-0.833272	-0.893148
0.02618	-5.47105e-11	-2.47e-09		0.02618	-3.83207e-11	-3.68e-09		0.02618	7.94032e-12	-3.53e-09		0.02618	-1.95e-10	-1.04e-08		0.02618	-1.61e-11	-1.94e-09		0.02618	-4.40353e-10	-2.32e-09		0.02618	-8.47126e-10	-1.4e-09		0.02618	-0.831981	-0.896052
0.0262	-5.53347e-11	-2.46e-09		0.0262	-3.95691e-11	-3.69e-09		0.0262	4.81936e-12	-3.53e-09		0.0262	-1.94e-10	-1.04e-08		0.0262	-1.77e-11	-1.94e-09		0.0262	-4.33487e-10	-2.32e-09		0.0262	-8.52119e-10	-1.4e-09		0.0262	-0.831521	-0.896922
0.02622	-5.47105e-11	-2.46e-09		0.02622	-4.20659e-11	-3.69e-09		0.02622	5.44355e-12	-3.53e-09		0.02622	-1.94e-10	-1.04e-08		0.02622	-2.11e-11	-1.94e-09		0.02622	-4.29118e-10	-2.32e-09		0.02622	-8.57737e-10	-1.4e-09		0.02622	-0.831798	-0.896634
0.02624	-5.90799e-11	-2.45e-09		0.02624	-4.01933e-11	-3.7e-09		0.02624	-5.16771e-12	-3.52e-09		0.02624	-1.96e-10	-1.04e-08		0.02624	-2.7e-11	-1.94e-09		0.02624	-4.29118e-10	-2.32e-09		0.02624	-8.57425e-10	-1.4e-09		0.02624	-0.83364	-0.895569
0.02626	-6.22008e-11	-2.45e-09		0.02626	-4.45626e-11	-3.7e-09		0.02626	-6.41609e-12	-3.52e-09		0.02626	-1.99e-10	-1.03e-08		0.02626	-3.2e-11	-1.93e-09		0.02626	-4.33487e-10	-2.32e-09		0.02626	-8.54616e-10	-1.39e-09		0.02626	-0.836314	-0.893535
0.02628	-6.34492e-11	-2.45e-09		0.02628	-4.83078e-11	-3.7e-09		0.02628	-1.07854e-11	-3.52e-09		0.02628	-2.09e-10	-1.03e-08		0.02628	-3.08e-11	-1.92e-09		0.02628	-4.35984e-10	-2.32e-09		0.02628	-8.4619e-10	-1.39e-09		0.02628	-0.839356	-0.891987
0.0263	-6.40734e-11	-2.46e-09		0.0263	-4.83078e-11	-3.7e-09		0.0263	-1.2658e-11	-3.52e-09		0.0263	-2.19e-10	-1.03e-08		0.0263	-2.89e-11	-1.91e-09		0.0263	-4.36608e-10	-2.32e-09		0.0263	-8.36203e-10	-1.39e-09		0.0263	-0.841935	-0.891601
0.02632	-6.46976e-11	-2.46e-09		0.02632	-4.269e-11	-3.7e-09		0.02632	-8.91286e-12	-3.53e-09		0.02632	-2.28e-10	-1.03e-08		0.02632	-2.39e-11	-1.9e-09		0.02632	-4.33487e-10	-2.32e-09		0.02632	-8.27152e-10	-1.39e-09		0.02632	-0.84378	-0.891696
0.02634	-6.2825e-11	-2.47e-09		0.02634	-4.01933e-11	-3.69e-09		0.02634	-9.53705e-12	-3.53e-09		0.02634	-2.37e-10	-1.03e-08		0.02634	-2.02e-11	-1.89e-09		0.02634	-4.2787e-10	-2.31e-09		0.02634	-8.24967e-10	-1.39e-09		0.02634	-0.84424	-0.893148
0.02636	-5.65831e-11	-2.47e-09		0.02636	-3.83207e-11	-3.69e-09		0.02636	-8.28866e-12	-3.54e-09		0.02636	-2.42e-10	-1.03e-08		0.02636	-1.96e-11	-1.88e-09		0.02636	-4.21003e-10	-2.32e-09		0.02636	-8.26215e-10	-1.39e-09		0.02636	-0.844149	-0.894309
0.02638	-5.65831e-11	-2.47e-09		0.02638	-3.33272e-11	-3.68e-09		0.02638	-2.04675e-12	-3.54e-09		0.02638	-2.45e-10	-1.04e-08		0.02638	-2.39e-11	-1.88e-09		0.02638	-4.27245e-10	-2.32e-09		0.02638	-8.34018e-10	-1.4e-09		0.02638	-0.843686	-0.895956
0.0264	-5.53347e-11	-2.47e-09		0.0264	-3.20788e-11	-3.68e-09		0.0264	2.94679e-12	-3.54e-09		0.0264	-2.47e-10	-1.04e-08		0.0264	-3.14e-11	-1.88e-09		0.0264	-4.32239e-10	-2.32e-09		0.0264	-8.41508e-10	-1.4e-09		0.0264	-0.842672	-0.897408
0.02642	-5.65831e-11	-2.47e-09		0.02642	-3.02062e-11	-3.68e-09		0.02642	5.44355e-12	-3.53e-09		0.02642	-2.46e-10	-1.04e-08		0.02642	-3.8e-11	-1.88e-09		0.02642	-4.37857e-10	-2.33e-09		0.02642	-8.48374e-10	-1.4e-09		0.02642	-0.841935	-0.898277
0.02644	-5.28379e-11	-2.46e-09		0.02644	-2.64611e-11	-3.67e-09		0.02644	4.19517e-12	-3.53e-09		0.02644	-2.41e-10	-1.04e-08		0.02644	-4.02e-11	-1.89e-09		0.02644	-4.39729e-10	-2.32e-09		0.02644	-8.50559e-10	-1.4e-09		0.02644	-0.841844	-0.900794
0.02646	-4.9717e-11	-2.45e-09		0.02646	-2.39643e-11	-3.68e-09		0.02646	8.56451e-12	-3.53e-09		0.02646	-2.31e-10	-1.04e-08		0.02646	-3.95e-11	-1.89e-09		0.02646	-4.40978e-10	-2.32e-09		0.02646	-8.49623e-10	-1.4e-09		0.02646	-0.842672	-0.902537
0.02648	-5.03412e-11	-2.45e-09		0.02648	-2.58369e-11	-3.68e-09		0.02648	4.19517e-12	-3.53e-09		0.02648	-2.27e-10	-1.04e-08		0.02648	-3.3e-11	-1.9e-09		0.02648	-4.34736e-10	-2.32e-09		0.02648	-8.43693e-10	-1.4e-09		0.02648	-0.844977	-0.903311
0.0265	-4.72202e-11	-2.44e-09		0.0265	-2.39643e-11	-3.68e-09		0.0265	3.57097e-12	-3.53e-09		0.0265	-2.24e-10	-1.04e-08		0.0265	-2.61e-11	-1.9e-09		0.0265	-4.32239e-10	-2.32e-09		0.0265	-8.39011e-10	-1.39e-09		0.0265	-0.847282	-0.902828
0.02652	-4.72202e-11	-2.44e-09		0.02652	-2.14675e-11	-3.68e-09		0.02652	2.32259e-12	-3.53e-09		0.02652	-2.24e-10	-1.04e-08		0.02652	-2.08e-11	-1.9e-09		0.02652	-4.28494e-10	-2.33e-09		0.02652	-8.35266e-10	-1.39e-09		0.02652	-0.848665	-0.900503
0.02654	-4.28509e-11	-2.43e-09		0.02654	-2.27159e-11	-3.68e-09		0.02654	2.32259e-12	-3.54e-09		0.02654	-2.22e-10	-1.04e-08		0.02654	-1.99e-11	-1.9e-09		0.02654	-4.27245e-10	-2.33e-09		0.02654	-8.33706e-10	-1.39e-09		0.02654	-0.849585	-0.897794
0.02656	-4.59718e-11	-2.43e-09		0.02656	-2.27159e-11	-3.67e-09		0.02656	-1.74176e-13	-3.54e-09		0.02656	-2.24e-10	-1.04e-08		0.02656	-2.36e-11	-1.9e-09		0.02656	-4.21628e-10	-2.33e-09		0.02656	-8.31521e-10	-1.38e-09		0.02656	-0.848571	-0.895857
0.02658	-4.47235e-11	-2.43e-09		0.02658	-2.33401e-11	-3.66e-09		0.02658	4.50019e-13	-3.54e-09		0.02658	-2.29e-10	-1.04e-08		0.02658	-2.83e-11	-1.9e-09		0.02658	-4.14137e-10	-2.34e-09		0.02658	-8.27464e-10	-1.38e-09		0.02658	-0.848296	-0.89673
0.0266	-4.22267e-11	-2.42e-09		0.0266	-2.02191e-11	-3.65e-09		0.0266	1.6984e-12	-3.54e-09		0.0266	-2.23e-10	-1.04e-08		0.0266	-3.14e-11	-1.9e-09		0.0266	-4.05399e-10	-2.34e-09		0.0266	-8.23095e-10	-1.38e-09		0.0266	-0.847928	-0.899051
0.02662	-4.16025e-11	-2.42e-09		0.02662	-1.77224e-11	-3.65e-09		0.02662	2.32259e-12	-3.54e-09		0.02662	-2.2e-10	-1.04e-08		0.02662	-3.02e-11	-1.9e-09		0.02662	-4.00405e-10	-2.34e-09		0.02662	-8.14356e-10	-1.38e-09		0.02662	-0.848019	-0.903311
0.02664	-4.03541e-11	-2.43e-09		0.02664	-1.95949e-11	-3.65e-09		0.02664	7.31612e-12	-3.53e-09		0.02664	-2.15e-10	-1.04e-08		0.02664	-2.89e-11	-1.9e-09		0.02664	-3.99781e-10	-2.33e-09		0.02664	-8.06866e-10	-1.39e-09		0.02664	-0.848111	-0.907861
0.02666	-4.34751e-11	-2.43e-09		0.02666	-2.14675e-11	-3.65e-09		0.02666	3.57097e-12	-3.53e-09		0.02666	-2.09e-10	-1.04e-08		0.02666	-2.42e-11	-1.9e-09		0.02666	-4.09144e-10	-2.32e-09		0.02666	-8.02808e-10	-1.39e-09		0.02666	-0.849033	-0.911151
0.02668	-4.53476e-11	-2.44e-09		0.02668	-1.89708e-11	-3.65e-09		0.02668	7.94032e-12	-3.52e-09		0.02668	-2.06e-10	-1.04e-08		0.02668	-1.89e-11	-1.89e-09		0.02668	-4.16634e-10	-2.32e-09		0.02668	-8.05929e-10	-1.4e-09		0.02668	-0.850599	-0.912603
0.0267	-4.78444e-11	-2.45e-09		0.0267	-2.14675e-11	-3.65e-09		0.0267	6.69194e-12	-3.52e-09		0.0267	-2e-10	-1.04e-08		0.0267	-1.89e-11	-1.89e-09		0.0267	-4.24749e-10	-2.31e-09		0.0267	-8.11859e-10	-1.41e-09		0.0267	-0.852167	-0.91173
0.02672	-4.47235e-11	-2.46e-09		0.02672	-2.33401e-11	-3.65e-09		0.02672	4.19517e-12	-3.52e-09		0.02672	-1.99e-10	-1.04e-08		0.02672	-2.17e-11	-1.88e-09		0.02672	-4.29118e-10	-2.31e-09		0.02672	-8.18725e-10	-1.41e-09		0.02672	-0.853181	-0.909796
0.02674	-4.72202e-11	-2.47e-09		0.02674	-2.89578e-11	-3.64e-09		0.02674	2.32259e-12	-3.52e-09		0.02674	-1.97e-10	-1.04e-08		0.02674	-2.61e-11	-1.88e-09		0.02674	-4.2787e-10	-2.32e-09		0.02674	-8.24343e-10	-1.41e-09		0.02674	-0.854563	-0.908827
0.02676	-4.6596e-11	-2.47e-09		0.02676	-2.77094e-11	-3.64e-09		0.02676	2.32259e-12	-3.52e-09		0.02676	-1.95e-10	-1.04e-08		0.02676	-2.67e-11	-1.89e-09		0.02676	-4.29118e-10	-2.33e-09		0.02676	-8.26528e-10	-1.42e-09		0.02676	-0.854932	-0.908248
0.02678	-4.53476e-11	-2.47e-09		0.02678	-3.2703e-11	-3.65e-09		0.02678	1.6984e-12	-3.52e-09		0.02678	-1.97e-10	-1.04e-08		0.02678	-2.83e-11	-1.89e-09		0.02678	-4.2787e-10	-2.34e-09		0.02678	-8.24655e-10	-1.42e-09		0.02678	-0.855483	-0.907957
0.0268	-4.40993e-11	-2.47e-09		0.0268	-3.08304e-11	-3.66e-09		0.0268	4.19517e-12	-3.51e-09		0.0268	-2.04e-10	-1.04e-08		0.0268	-2.61e-11	-1.9e-09		0.0268	-4.30991e-10	-2.35e-09		0.0268	-8.19974e-10	-1.42e-09		0.0268	-0.855854	-0.909022
0.02682	-4.84686e-11	-2.47e-09		0.02682	-2.9582e-11	-3.67e-09		0.02682	6.69194e-12	-3.51e-09		0.02682	-2.07e-10	-1.04e-08		0.02682	-2.39e-11	-1.91e-09		0.02682	-4.26621e-10	-2.35e-09		0.02682	-8.13107e-10	-1.42e-09		0.02682	-0.855669	-0.909987
0.02684	-4.90928e-11	-2.47e-09		0.02684	-3.2703e-11	-3.68e-09		0.02684	1.29339e-11	-3.51e-09		0.02684	-2.07e-10	-1.04e-08		0.02684	-1.86e-11	-1.91e-09		0.02684	-4.14762e-10	-2.35e-09		0.02684	-8.04993e-10	-1.41e-09		0.02684	-0.855023	-0.911439
0.02686	-4.78444e-11	-2.46e-09		0.02686	-3.08304e-11	-3.69e-09		0.02686	1.6679e-11	-3.52e-09		0.02686	-2.06e-10	-1.04e-08		0.02686	-1.39e-11	-1.92e-09		0.02686	-4.07271e-10	-2.34e-09		0.02686	-7.99999e-10	-1.41e-09		0.02686	-0.854472	-0.913182
0.02688	-4.09783e-11	-2.46e-09		0.02688	-3.20788e-11	-3.71e-09		0.02688	1.73032e-11	-3.52e-09		0.02688	-2.07e-10	-1.04e-08		0.02688	-1.21e-11	-1.92e-09		0.02688	-3.97284e-10	-2.33e-09		0.02688	-7.93758e-10	-1.41e-09		0.02688	-0.853918	-0.914247
0.0269	-3.91057e-11	-2.46e-09		0.0269	-3.33272e-11	-3.72e-09		0.0269	1.98e-11	-3.52e-09		0.0269	-1.96e-10	-1.04e-08		0.0269	-1.36e-11	-1.92e-09		0.0269	-3.86049e-10	-2.32e-09		0.0269	-7.86891e-10	-1.4e-09		0.0269	-0.853826	-0.915312
0.02692	-2.91187e-11	-2.45e-09		0.02692	-2.89578e-11	-3.72e-09		0.02692	1.85516e-11	-3.52e-09		0.02692	-1.9e-10	-1.04e-08		0.02692	-1.61e-11	-1.93e-09		0.02692	-3.81679e-10	-2.32e-09		0.02692	-7.79401e-10	-1.39e-09		0.02692	-0.854655	-0.916181
0.02694	-2.41251e-11	-2.46e-09		0.02694	-2.52127e-11	-3.71e-09		0.02694	2.10483e-11	-3.52e-09		0.02694	-1.88e-10	-1.04e-08		0.02694	-2.02e-11	-1.93e-09		0.02694	-3.81679e-10	-2.31e-09		0.02694	-7.73783e-10	-1.39e-09		0.02694	-0.855023	-0.917345
0.02696	-2.47493e-11	-2.46e-09		0.02696	-2.02191e-11	-3.7e-09		0.02696	1.98e-11	-3.52e-09		0.02696	-1.95e-10	-1.04e-08		0.02696	-2.64e-11	-1.93e-09		0.02696	-3.8917e-10	-2.31e-09		0.02696	-7.70975e-10	-1.39e-09		0.02696	-0.855577	-0.918989
0.02698	-2.97429e-11	-2.47e-09		0.02698	-1.77224e-11	-3.69e-09		0.02698	2.16725e-11	-3.52e-09		0.02698	-1.99e-10	-1.04e-08		0.02698	-3.08e-11	-1.93e-09		0.02698	-4.01029e-10	-2.32e-09		0.02698	-7.6879e-10	-1.39e-09		0.02698	-0.856223	-0.919862
0.027	-3.3488e-11	-2.48e-09		0.027	-1.77224e-11	-3.67e-09		0.027	2.54177e-11	-3.52e-09		0.027	-2.02e-10	-1.04e-08		0.027	-3.61e-11	-1.92e-09		0.027	-4.11016e-10	-2.32e-09		0.027	-7.69726e-10	-1.39e-09		0.027	-0.857237	-0.920537
0.02702	-4.09783e-11	-2.49e-09		0.02702	-2.39643e-11	-3.66e-09		0.02702	2.85386e-11	-3.52e-09		0.02702	-2.05e-10	-1.04e-08		0.02702	-2.89e-11	-1.92e-09		0.02702	-4.21628e-10	-2.32e-09		0.02702	-7.75656e-10	-1.39e-09		0.02702	-0.858802	-0.920441
0.02704	-4.78444e-11	-2.5e-09		0.02704	-3.02062e-11	-3.66e-09		0.02704	2.47935e-11	-3.52e-09		0.02704	-2.06e-10	-1.04e-08		0.02704	-2.36e-11	-1.91e-09		0.02704	-4.29742e-10	-2.32e-09		0.02704	-7.8221e-10	-1.39e-09		0.02704	-0.860921	-0.920927
0.02706	-5.40863e-11	-2.5e-09		0.02706	-3.51997e-11	-3.66e-09		0.02706	2.85386e-11	-3.52e-09		0.02706	-2.07e-10	-1.04e-08		0.02706	-1.61e-11	-1.9e-09		0.02706	-4.32239e-10	-2.32e-09		0.02706	-7.9407e-10	-1.39e-09		0.02706	-0.862672	-0.919475
0.02708	-5.53347e-11	-2.5e-09		0.02708	-4.20659e-11	-3.66e-09		0.02708	2.72903e-11	-3.52e-09		0.02708	-2.1e-10	-1.04e-08		0.02708	-1.3e-11	-1.89e-09		0.02708	-4.36608e-10	-2.32e-09		0.02708	-8.08114e-10	-1.4e-09		0.02708	-0.864149	-0.918506
0.0271	-5.34621e-11	-2.51e-09		0.0271	-4.8932e-11	-3.66e-09		0.0271	2.66661e-11	-3.52e-09		0.0271	-2.08e-10	-1.04e-08		0.0271	-1.46e-11	-1.88e-09		0.0271	-4.35984e-10	-2.31e-09		0.0271	-8.18101e-10	-1.4e-09		0.0271	-0.865069	-0.917345
0.02712	-5.34621e-11	-2.51e-09		0.02712	-5.70464e-11	-3.67e-09		0.02712	2.47935e-11	-3.53e-09		0.02712	-2.07e-10	-1.04e-08		0.02712	-1.86e-11	-1.88e-09		0.02712	-4.37857e-10	-2.31e-09		0.02712	-8.26528e-10	-1.4e-09		0.02712	-0.864886	-0.916859
0.02714	-5.03412e-11	-2.51e-09		0.02714	-5.70464e-11	-3.67e-09		0.02714	1.79274e-11	-3.53e-09		0.02714	-2.01e-10	-1.04e-08		0.02714	-2.7e-11	-1.87e-09		0.02714	-4.37857e-10	-2.31e-09		0.02714	-8.30897e-10	-1.41e-09		0.02714	-0.864149	-0.916958
0.02716	-4.47235e-11	-2.5e-09		0.02716	-5.45497e-11	-3.67e-09		0.02716	1.23097e-11	-3.54e-09		0.02716	-2.01e-10	-1.03e-08		0.02716	-3.61e-11	-1.86e-09		0.02716	-4.37857e-10	-2.31e-09		0.02716	-8.28712e-10	-1.41e-09		0.02716	-0.864055	-0.919862
0.02718	-4.34751e-11	-2.5e-09		0.02718	-4.70594e-11	-3.67e-09		0.02718	7.94032e-12	-3.54e-09		0.02718	-2.04e-10	-1.04e-08		0.02718	-4.64e-11	-1.86e-09		0.02718	-4.2787e-10	-2.31e-09		0.02718	-8.19974e-10	-1.41e-09		0.02718	-0.864241	-0.921215
0.0272	-4.16025e-11	-2.5e-09		0.0272	-4.33142e-11	-3.66e-09		0.0272	2.94679e-12	-3.54e-09		0.0272	-2.05e-10	-1.04e-08		0.0272	-5.26e-11	-1.87e-09		0.0272	-4.17883e-10	-2.32e-09		0.0272	-8.0749e-10	-1.41e-09		0.0272	-0.865163	-0.92257
0.02722	-4.22267e-11	-2.49e-09		0.02722	-3.83207e-11	-3.66e-09		0.02722	2.32259e-12	-3.54e-09		0.02722	-2.06e-10	-1.04e-08		0.02722	-5.08e-11	-1.87e-09		0.02722	-4.0415e-10	-2.32e-09		0.02722	-7.95318e-10	-1.41e-09		0.02722	-0.8659	-0.922475
0.02724	-4.40993e-11	-2.49e-09		0.02724	-3.33272e-11	-3.65e-09		0.02724	5.44355e-12	-3.54e-09		0.02724	-2.11e-10	-1.04e-08		0.02724	-4.3e-11	-1.88e-09		0.02724	-3.88546e-10	-2.33e-09		0.02724	-7.8377e-10	-1.41e-09		0.02724	-0.866637	-0.921119
0.02726	-4.53476e-11	-2.49e-09		0.02726	-3.45756e-11	-3.64e-09		0.02726	7.31612e-12	-3.54e-09		0.02726	-2.04e-10	-1.04e-08		0.02726	-2.86e-11	-1.9e-09		0.02726	-3.83552e-10	-2.33e-09		0.02726	-7.76904e-10	-1.41e-09		0.02726	-0.866451	-0.919763
0.02728	-4.72202e-11	-2.5e-09		0.02728	-2.77094e-11	-3.63e-09		0.02728	1.10613e-11	-3.53e-09		0.02728	-2.01e-10	-1.04e-08		0.02728	-1.33e-11	-1.91e-09		0.02728	-3.75438e-10	-2.32e-09		0.02728	-7.72535e-10	-1.41e-09		0.02728	-0.86636	-0.918698
0.0273	-4.59718e-11	-2.5e-09		0.0273	-3.02062e-11	-3.63e-09		0.0273	1.16855e-11	-3.53e-09		0.0273	-1.93e-10	-1.04e-08		0.0273	1.67e-12	-1.92e-09		0.0273	-3.68571e-10	-2.32e-09		0.0273	-7.7035e-10	-1.41e-09		0.0273	-0.865437	-0.918602
0.02732	-4.84686e-11	-2.5e-09		0.02732	-3.02062e-11	-3.63e-09		0.02732	1.10613e-11	-3.52e-09		0.02732	-1.84e-10	-1.04e-08		0.02732	7.28e-12	-1.94e-09		0.02732	-3.64202e-10	-2.32e-09		0.02732	-7.70975e-10	-1.4e-09		0.02732	-0.865163	-0.92015
0.02734	-4.72202e-11	-2.5e-09		0.02734	-2.77094e-11	-3.64e-09		0.02734	9.81289e-12	-3.52e-09		0.02734	-1.8e-10	-1.04e-08		0.02734	7.6e-12	-1.94e-09		0.02734	-3.59833e-10	-2.32e-09		0.02734	-7.75032e-10	-1.41e-09		0.02734	-0.865714	-0.921602
0.02736	-4.16025e-11	-2.5e-09		0.02736	-3.20788e-11	-3.64e-09		0.02736	1.16855e-11	-3.52e-09		0.02736	-1.84e-10	-1.04e-08		0.02736	-2.06e-13	-1.94e-09		0.02736	-3.56712e-10	-2.32e-09		0.02736	-7.79401e-10	-1.4e-09		0.02736	-0.86636	-0.923926
0.02738	-3.6609e-11	-2.5e-09		0.02738	-3.08304e-11	-3.65e-09		0.02738	1.23097e-11	-3.52e-09		0.02738	-1.85e-10	-1.04e-08		0.02738	-1.43e-11	-1.93e-09		0.02738	-3.61705e-10	-2.32e-09		0.02738	-7.84707e-10	-1.41e-09		0.02738	-0.867097	-0.925282
0.0274	-3.72332e-11	-2.5e-09		0.0274	-3.39514e-11	-3.66e-09		0.0274	8.56451e-12	-3.53e-09		0.0274	-1.92e-10	-1.04e-08		0.0274	-2.7e-11	-1.91e-09		0.0274	-3.64202e-10	-2.32e-09		0.0274	-7.91261e-10	-1.41e-09		0.0274	-0.868756	-0.926539
0.02742	-3.47364e-11	-2.5e-09		0.02742	-3.14546e-11	-3.66e-09		0.02742	6.06774e-12	-3.53e-09		0.02742	-1.97e-10	-1.04e-08		0.02742	-3.58e-11	-1.9e-09		0.02742	-3.6982e-10	-2.32e-09		0.02742	-7.96566e-10	-1.41e-09		0.02742	-0.870139	-0.9277
0.02744	-3.72332e-11	-2.5e-09		0.02744	-2.9582e-11	-3.67e-09		0.02744	4.19517e-12	-3.53e-09		0.02744	-1.98e-10	-1.04e-08		0.02744	-3.98e-11	-1.89e-09		0.02744	-3.72941e-10	-2.31e-09		0.02744	-8.00624e-10	-1.41e-09		0.02744	-0.871153	-0.928087
0.02746	-3.91057e-11	-2.49e-09		0.02746	-3.2703e-11	-3.68e-09		0.02746	1.6984e-12	-3.53e-09		0.02746	-1.92e-10	-1.04e-08		0.02746	-3.8e-11	-1.88e-09		0.02746	-3.7731e-10	-2.31e-09		0.02746	-8.00312e-10	-1.41e-09		0.02746	-0.872718	-0.927121
0.02748	-4.16025e-11	-2.49e-09		0.02748	-3.39514e-11	-3.68e-09		0.02748	-3.91933e-12	-3.53e-09		0.02748	-1.9e-10	-1.04e-08		0.02748	-3.3e-11	-1.87e-09		0.02748	-3.81055e-10	-2.32e-09		0.02748	-7.93445e-10	-1.41e-09		0.02748	-0.874009	-0.926248
0.0275	-4.47235e-11	-2.49e-09		0.0275	-3.64481e-11	-3.68e-09		0.0275	-6.41609e-12	-3.53e-09		0.0275	-1.87e-10	-1.04e-08		0.0275	-2.89e-11	-1.87e-09		0.0275	-3.848e-10	-2.32e-09		0.0275	-7.81898e-10	-1.4e-09		0.0275	-0.874469	-0.9247
0.02752	-3.97299e-11	-2.49e-09		0.02752	-3.95691e-11	-3.67e-09		0.02752	-1.32822e-11	-3.53e-09		0.02752	-1.82e-10	-1.04e-08		0.02752	-2.21e-11	-1.87e-09		0.02752	-3.91666e-10	-2.33e-09		0.02752	-7.74096e-10	-1.39e-09		0.02752	-0.8753	-0.923539
0.02754	-4.40993e-11	-2.48e-09		0.02754	-4.08175e-11	-3.66e-09		0.02754	-1.70273e-11	-3.52e-09		0.02754	-1.79e-10	-1.04e-08		0.02754	-1.89e-11	-1.88e-09		0.02754	-4.01029e-10	-2.33e-09		0.02754	-7.63172e-10	-1.39e-09		0.02754	-0.875852	-0.922765
0.02756	-4.28509e-11	-2.48e-09		0.02756	-3.95691e-11	-3.65e-09		0.02756	-1.88999e-11	-3.52e-09		0.02756	-1.81e-10	-1.04e-08		0.02756	-1.77e-11	-1.88e-09		0.02756	-4.14137e-10	-2.33e-09		0.02756	-7.55682e-10	-1.38e-09		0.02756	-0.876037	-0.922184
0.02758	-4.6596e-11	-2.47e-09		0.02758	-4.33142e-11	-3.65e-09		0.02758	-2.26451e-11	-3.52e-09		0.02758	-1.8e-10	-1.04e-08		0.02758	-2.24e-11	-1.88e-09		0.02758	-4.25373e-10	-2.33e-09		0.02758	-7.48192e-10	-1.37e-09		0.02758	-0.87576	-0.922279
0.0276	-4.59718e-11	-2.47e-09		0.0276	-3.95691e-11	-3.64e-09		0.0276	-2.63902e-11	-3.52e-09		0.0276	-1.83e-10	-1.04e-08		0.0276	-3.17e-11	-1.88e-09		0.0276	-4.25373e-10	-2.33e-09		0.0276	-7.45695e-10	-1.36e-09		0.0276	-0.874195	-0.923926
0.02762	-5.03412e-11	-2.47e-09		0.02762	-3.64481e-11	-3.64e-09		0.02762	-2.63902e-11	-3.52e-09		0.02762	-1.87e-10	-1.04e-08		0.02762	-4.2e-11	-1.87e-09		0.02762	-4.24749e-10	-2.33e-09		0.02762	-7.42574e-10	-1.36e-09		0.02762	-0.87235	-0.925669
0.02764	-4.72202e-11	-2.47e-09		0.02764	-3.33272e-11	-3.65e-09		0.02764	-2.51418e-11	-3.52e-09		0.02764	-1.98e-10	-1.04e-08		0.02764	-4.83e-11	-1.86e-09		0.02764	-4.17258e-10	-2.34e-09		0.02764	-7.41638e-10	-1.36e-09		0.02764	-0.87143	-0.928282
0.02766	-4.34751e-11	-2.47e-09		0.02766	-2.39643e-11	-3.65e-09		0.02766	-2.32693e-11	-3.53e-09		0.02766	-2.04e-10	-1.04e-08		0.02766	-4.83e-11	-1.86e-09		0.02766	-4.07895e-10	-2.34e-09		0.02766	-7.43822e-10	-1.37e-09		0.02766	-0.872167	-0.930312
0.02768	-4.40993e-11	-2.47e-09		0.02768	-1.95949e-11	-3.65e-09		0.02768	-2.38935e-11	-3.53e-09		0.02768	-2.07e-10	-1.04e-08		0.02768	-4.14e-11	-1.86e-09		0.02768	-3.97908e-10	-2.34e-09		0.02768	-7.46943e-10	-1.38e-09		0.02768	-0.873181	-0.932829
0.0277	-4.03541e-11	-2.47e-09		0.0277	-1.46014e-11	-3.65e-09		0.0277	-2.01483e-11	-3.54e-09		0.0277	-2.07e-10	-1.04e-08		0.0277	-2.89e-11	-1.87e-09		0.0277	-3.88546e-10	-2.34e-09		0.0277	-7.52249e-10	-1.39e-09		0.0277	-0.874563	-0.934476
0.02772	-4.22267e-11	-2.47e-09		0.02772	-1.27288e-11	-3.66e-09		0.02772	-1.88999e-11	-3.54e-09		0.02772	-2.02e-10	-1.04e-08		0.02772	-1.74e-11	-1.88e-09		0.02772	-3.79807e-10	-2.34e-09		0.02772	-7.5537e-10	-1.4e-09		0.02772	-0.876406	-0.934476
0.02774	-4.53476e-11	-2.47e-09		0.02774	-1.6474e-11	-3.66e-09		0.02774	-1.76515e-11	-3.55e-09		0.02774	-1.95e-10	-1.04e-08		0.02774	-9.88e-12	-1.89e-09		0.02774	-3.75438e-10	-2.34e-09		0.02774	-7.62236e-10	-1.41e-09		0.02774	-0.878342	-0.933507
0.02776	-4.78444e-11	-2.47e-09		0.02776	-2.27159e-11	-3.66e-09		0.02776	-1.32822e-11	-3.55e-09		0.02776	-1.89e-10	-1.04e-08		0.02776	-9.57e-12	-1.91e-09		0.02776	-3.71692e-10	-2.34e-09		0.02776	-7.67541e-10	-1.41e-09		0.02776	-0.879262	-0.932541
0.02778	-4.78444e-11	-2.47e-09		0.02778	-2.39643e-11	-3.66e-09		0.02778	-1.07854e-11	-3.55e-09		0.02778	-1.8e-10	-1.03e-08		0.02778	-1.02e-11	-1.91e-09		0.02778	-3.74189e-10	-2.34e-09		0.02778	-7.66605e-10	-1.41e-09		0.02778	-0.879908	-0.932154
0.0278	-5.03412e-11	-2.47e-09		0.0278	-2.14675e-11	-3.67e-09		0.0278	-8.91286e-12	-3.54e-09		0.0278	-1.77e-10	-1.03e-08		0.0278	-1.49e-11	-1.92e-09		0.0278	-3.71068e-10	-2.33e-09		0.0278	-7.60051e-10	-1.42e-09		0.0278	-0.880462	-0.933315
0.02782	-5.40863e-11	-2.48e-09		0.02782	-2.14675e-11	-3.67e-09		0.02782	-7.04028e-12	-3.54e-09		0.02782	-1.75e-10	-1.03e-08		0.02782	-2.36e-11	-1.92e-09		0.02782	-3.71068e-10	-2.33e-09		0.02782	-7.48504e-10	-1.41e-09		0.02782	-0.88037	-0.935057
0.02784	-5.72073e-11	-2.48e-09		0.02784	-2.39643e-11	-3.68e-09		0.02784	-2.67094e-12	-3.54e-09		0.02784	-1.83e-10	-1.03e-08		0.02784	-2.86e-11	-1.92e-09		0.02784	-3.72317e-10	-2.33e-09		0.02784	-7.37268e-10	-1.41e-09		0.02784	-0.879999	-0.937088
0.02786	-5.90799e-11	-2.49e-09		0.02786	-2.58369e-11	-3.69e-09		0.02786	4.50019e-13	-3.54e-09		0.02786	-1.9e-10	-1.03e-08		0.02786	-3.17e-11	-1.93e-09		0.02786	-3.72317e-10	-2.33e-09		0.02786	-7.29466e-10	-1.42e-09		0.02786	-0.878894	-0.937283
0.02788	-5.90799e-11	-2.49e-09		0.02788	-2.39643e-11	-3.7e-09		0.02788	-7.98364e-13	-3.54e-09		0.02788	-1.95e-10	-1.03e-08		0.02788	-3.2e-11	-1.92e-09		0.02788	-3.71068e-10	-2.33e-09		0.02788	-7.28217e-10	-1.42e-09		0.02788	-0.877328	-0.936218
0.0279	-5.84557e-11	-2.5e-09		0.0279	-2.89578e-11	-3.7e-09		0.0279	-3.91933e-12	-3.54e-09		0.0279	-2.01e-10	-1.03e-08		0.0279	-2.95e-11	-1.92e-09		0.0279	-3.70444e-10	-2.33e-09		0.0279	-7.36956e-10	-1.42e-09		0.0279	-0.877974	-0.934281
0.02792	-5.78315e-11	-2.5e-09		0.02792	-2.77094e-11	-3.69e-09		0.02792	-1.42256e-12	-3.55e-09		0.02792	-1.99e-10	-1.03e-08		0.02792	-2.21e-11	-1.92e-09		0.02792	-3.74189e-10	-2.33e-09		0.02792	-7.47879e-10	-1.42e-09		0.02792	-0.879448	-0.933216
0.02794	-5.34621e-11	-2.5e-09		0.02794	-2.64611e-11	-3.69e-09		0.02794	-1.74176e-13	-3.55e-09		0.02794	-1.99e-10	-1.03e-08		0.02794	-1.33e-11	-1.91e-09		0.02794	-3.76062e-10	-2.33e-09		0.02794	-7.59739e-10	-1.41e-09		0.02794	-0.882304	-0.933216
0.02796	-5.15896e-11	-2.49e-09		0.02796	-2.83336e-11	-3.68e-09		0.02796	4.50019e-13	-3.54e-09		0.02796	-1.95e-10	-1.03e-08		0.02796	-5.51e-12	-1.9e-09		0.02796	-3.79807e-10	-2.32e-09		0.02796	-7.67541e-10	-1.41e-09		0.02796	-0.885346	-0.934185
0.02798	-4.6596e-11	-2.49e-09		0.02798	-3.33272e-11	-3.67e-09		0.02798	-1.74176e-13	-3.54e-09		0.02798	-1.9e-10	-1.03e-08		0.02798	7.3e-13	-1.88e-09		0.02798	-3.848e-10	-2.32e-09		0.02798	-7.67541e-10	-1.4e-09		0.02798	-0.888388	-0.935249
0.028	-4.6596e-11	-2.48e-09		0.028	-3.08304e-11	-3.67e-09		0.028	1.6984e-12	-3.54e-09		0.028	-1.87e-10	-1.04e-08		0.028	1.67e-12	-1.87e-09		0.028	-3.87921e-10	-2.32e-09		0.028	-7.63484e-10	-1.4e-09		0.028	-0.890322	-0.936992
0.02802	-4.09783e-11	-2.47e-09		0.02802	-3.39514e-11	-3.66e-09		0.02802	1.07421e-12	-3.53e-09		0.02802	-1.89e-10	-1.04e-08		0.02802	-3.02e-12	-1.86e-09		0.02802	-3.8917e-10	-2.32e-09		0.02802	-7.53185e-10	-1.4e-09		0.02802	-0.891336	-0.937379
0.02804	-4.22267e-11	-2.47e-09		0.02804	-3.45756e-11	-3.66e-09		0.02804	-2.67094e-12	-3.53e-09		0.02804	-1.87e-10	-1.04e-08		0.02804	-1.33e-11	-1.86e-09		0.02804	-3.848e-10	-2.32e-09		0.02804	-7.41638e-10	-1.4e-09		0.02804	-0.89235	-0.937088
0.02806	-4.28509e-11	-2.47e-09		0.02806	-3.33272e-11	-3.66e-09		0.02806	-7.04028e-12	-3.53e-09		0.02806	-1.87e-10	-1.04e-08		0.02806	-2.39e-11	-1.87e-09		0.02806	-3.848e-10	-2.32e-09		0.02806	-7.32587e-10	-1.4e-09		0.02806	-0.892536	-0.93641
0.02808	-4.09783e-11	-2.47e-09		0.02808	-2.70852e-11	-3.66e-09		0.02808	-1.20338e-11	-3.53e-09		0.02808	-1.89e-10	-1.04e-08		0.02808	-3.48e-11	-1.89e-09		0.02808	-3.81055e-10	-2.32e-09		0.02808	-7.25409e-10	-1.4e-09		0.02808	-0.893732	-0.934667
0.0281	-4.28509e-11	-2.48e-09		0.0281	-2.52127e-11	-3.66e-09		0.0281	-1.14096e-11	-3.54e-09		0.0281	-1.92e-10	-1.04e-08		0.0281	-3.73e-11	-1.91e-09		0.0281	-3.78558e-10	-2.32e-09		0.0281	-7.21351e-10	-1.41e-09		0.0281	-0.895392	-0.933702
0.02812	-4.53476e-11	-2.48e-09		0.02812	-2.02191e-11	-3.66e-09		0.02812	-7.66448e-12	-3.54e-09		0.02812	-1.94e-10	-1.04e-08		0.02812	-3.17e-11	-1.93e-09		0.02812	-3.81055e-10	-2.32e-09		0.02812	-7.22288e-10	-1.41e-09		0.02812	-0.897511	-0.93438
0.02814	-4.28509e-11	-2.48e-09		0.02814	-2.02191e-11	-3.67e-09		0.02814	-3.91933e-12	-3.54e-09		0.02814	-1.9e-10	-1.04e-08		0.02814	-2.11e-11	-1.95e-09		0.02814	-3.84176e-10	-2.32e-09		0.02814	-7.27905e-10	-1.41e-09		0.02814	-0.899448	-0.935153
0.02816	-4.28509e-11	-2.48e-09		0.02816	-1.6474e-11	-3.67e-09		0.02816	5.44355e-12	-3.54e-09		0.02816	-1.91e-10	-1.04e-08		0.02816	-1.21e-11	-1.96e-09		0.02816	-3.83552e-10	-2.33e-09		0.02816	-7.37268e-10	-1.41e-09		0.02816	-0.900553	-0.936605
0.02818	-4.34751e-11	-2.48e-09		0.02818	-1.6474e-11	-3.68e-09		0.02818	6.06774e-12	-3.54e-09		0.02818	-1.89e-10	-1.04e-08		0.02818	-5.2e-12	-1.95e-09		0.02818	-3.87297e-10	-2.33e-09		0.02818	-7.4944e-10	-1.41e-09		0.02818	-0.899999	-0.938249
0.0282	-4.59718e-11	-2.48e-09		0.0282	-1.58498e-11	-3.68e-09		0.0282	1.3558e-11	-3.54e-09		0.0282	-1.89e-10	-1.04e-08		0.0282	-5.18e-13	-1.95e-09		0.0282	-3.85425e-10	-2.33e-09		0.0282	-7.59115e-10	-1.41e-09		0.0282	-0.89788	-0.939509
0.02822	-4.90928e-11	-2.48e-09		0.02822	-1.77224e-11	-3.68e-09		0.02822	1.23097e-11	-3.54e-09		0.02822	-1.83e-10	-1.04e-08		0.02822	7.3e-13	-1.94e-09		0.02822	-3.86049e-10	-2.33e-09		0.02822	-7.63484e-10	-1.41e-09		0.02822	-0.896037	-0.941251
0.02824	-5.03412e-11	-2.47e-09		0.02824	-1.95949e-11	-3.68e-09		0.02824	1.23097e-11	-3.54e-09		0.02824	-1.82e-10	-1.04e-08		0.02824	-6.45e-12	-1.93e-09		0.02824	-3.87921e-10	-2.33e-09		0.02824	-7.66293e-10	-1.41e-09		0.02824	-0.894746	-0.941929
0.02826	-4.9717e-11	-2.47e-09		0.02826	-1.70982e-11	-3.69e-09		0.02826	7.94032e-12	-3.54e-09		0.02826	-1.82e-10	-1.03e-08		0.02826	-1.43e-11	-1.92e-09		0.02826	-3.87297e-10	-2.33e-09		0.02826	-7.613e-10	-1.41e-09		0.02826	-0.894838	-0.942217
0.02828	-4.84686e-11	-2.46e-09		0.02828	-2.02191e-11	-3.69e-09		0.02828	6.69194e-12	-3.54e-09		0.02828	-1.75e-10	-1.04e-08		0.02828	-2.14e-11	-1.92e-09		0.02828	-3.848e-10	-2.32e-09		0.02828	-7.53497e-10	-1.4e-09		0.02828	-0.89696	-0.941056
0.0283	-4.72202e-11	-2.47e-09		0.0283	-2.39643e-11	-3.69e-09		0.0283	7.31612e-12	-3.53e-09		0.0283	-1.75e-10	-1.04e-08		0.0283	-2.77e-11	-1.91e-09		0.0283	-3.79807e-10	-2.32e-09		0.0283	-7.40701e-10	-1.4e-09		0.0283	-0.899999	-0.940574
0.02832	-3.84815e-11	-2.47e-09		0.02832	-2.64611e-11	-3.69e-09		0.02832	8.56451e-12	-3.53e-09		0.02832	-1.76e-10	-1.04e-08		0.02832	-2.74e-11	-1.91e-09		0.02832	-3.86049e-10	-2.32e-09		0.02832	-7.27905e-10	-1.4e-09		0.02832	-0.902764	-0.939896
0.02834	-3.47364e-11	-2.48e-09		0.02834	-2.52127e-11	-3.69e-09		0.02834	1.04371e-11	-3.53e-09		0.02834	-1.78e-10	-1.04e-08		0.02834	-1.89e-11	-1.91e-09		0.02834	-3.86049e-10	-2.32e-09		0.02834	-7.18855e-10	-1.4e-09		0.02834	-0.904886	-0.940088
0.02836	-3.28638e-11	-2.48e-09		0.02836	-2.89578e-11	-3.69e-09		0.02836	1.29339e-11	-3.53e-09		0.02836	-1.82e-10	-1.04e-08		0.02836	1.06e-13	-1.9e-09		0.02836	-3.88546e-10	-2.31e-09		0.02836	-7.14485e-10	-1.4e-09		0.02836	-0.905715	-0.941251
0.02838	-3.22396e-11	-2.48e-09		0.02838	-2.77094e-11	-3.69e-09		0.02838	1.60548e-11	-3.53e-09		0.02838	-1.8e-10	-1.04e-08		0.02838	2.13e-11	-1.9e-09		0.02838	-3.89794e-10	-2.31e-09		0.02838	-7.11988e-10	-1.41e-09		0.02838	-0.904518	-0.942895
0.0284	-3.78573e-11	-2.48e-09		0.0284	-3.14546e-11	-3.69e-09		0.0284	1.6679e-11	-3.54e-09		0.0284	-1.75e-10	-1.04e-08		0.0284	3.51e-11	-1.89e-09		0.0284	-3.8917e-10	-2.3e-09		0.0284	-7.13549e-10	-1.41e-09		0.0284	-0.902858	-0.943768
0.02842	-3.78573e-11	-2.48e-09		0.02842	-2.70852e-11	-3.69e-09		0.02842	1.29339e-11	-3.54e-09		0.02842	-1.72e-10	-1.04e-08		0.02842	3.88e-11	-1.89e-09		0.02842	-3.87297e-10	-2.3e-09		0.02842	-7.16982e-10	-1.42e-09		0.02842	-0.901753	-0.945121
0.02844	-4.47235e-11	-2.47e-09		0.02844	-3.20788e-11	-3.69e-09		0.02844	7.31612e-12	-3.55e-09		0.02844	-1.65e-10	-1.04e-08		0.02844	3.01e-11	-1.89e-09		0.02844	-3.83552e-10	-2.3e-09		0.02844	-7.22912e-10	-1.43e-09		0.02844	-0.901382	-0.945121
0.02846	-4.34751e-11	-2.47e-09		0.02846	-3.08304e-11	-3.68e-09		0.02846	2.32259e-12	-3.55e-09		0.02846	-1.59e-10	-1.04e-08		0.02846	9.16e-12	-1.88e-09		0.02846	-3.78558e-10	-2.3e-09		0.02846	-7.28217e-10	-1.44e-09		0.02846	-0.901476	-0.945607
0.02848	-4.16025e-11	-2.46e-09		0.02848	-3.14546e-11	-3.68e-09		0.02848	-5.16771e-12	-3.55e-09		0.02848	-1.57e-10	-1.04e-08		0.02848	-1.8e-11	-1.88e-09		0.02848	-3.81679e-10	-2.31e-09		0.02848	-7.34771e-10	-1.44e-09		0.02848	-0.90295	-0.944638
0.0285	-4.22267e-11	-2.46e-09		0.0285	-2.89578e-11	-3.67e-09		0.0285	-7.66448e-12	-3.55e-09		0.0285	-1.54e-10	-1.04e-08		0.0285	-4.14e-11	-1.87e-09		0.0285	-3.79183e-10	-2.31e-09		0.0285	-7.38204e-10	-1.44e-09		0.0285	-0.905161	-0.944542
0.02852	-4.09783e-11	-2.46e-09		0.02852	-2.9582e-11	-3.67e-09		0.02852	-1.20338e-11	-3.54e-09		0.02852	-1.6e-10	-1.04e-08		0.02852	-5.76e-11	-1.87e-09		0.02852	-3.71692e-10	-2.32e-09		0.02852	-7.36644e-10	-1.44e-09		0.02852	-0.907006	-0.943282
0.02854	-4.09783e-11	-2.46e-09		0.02854	-2.14675e-11	-3.66e-09		0.02854	-1.20338e-11	-3.54e-09		0.02854	-1.67e-10	-1.04e-08		0.02854	-6.26e-11	-1.86e-09		0.02854	-3.64202e-10	-2.32e-09		0.02854	-7.30714e-10	-1.44e-09		0.02854	-0.908757	-0.942412
0.02856	-4.09783e-11	-2.46e-09		0.02856	-2.20917e-11	-3.66e-09		0.02856	-1.5779e-11	-3.54e-09		0.02856	-1.74e-10	-1.04e-08		0.02856	-5.86e-11	-1.85e-09		0.02856	-3.62329e-10	-2.32e-09		0.02856	-7.26345e-10	-1.43e-09		0.02856	-0.909676	-0.941638
0.02858	-3.72332e-11	-2.46e-09		0.02858	-1.95949e-11	-3.66e-09		0.02858	-1.2658e-11	-3.54e-09		0.02858	-1.8e-10	-1.04e-08		0.02858	-4.86e-11	-1.85e-09		0.02858	-3.56712e-10	-2.32e-09		0.02858	-7.17294e-10	-1.43e-09		0.02858	-0.910785	-0.941056
0.0286	-3.78573e-11	-2.46e-09		0.0286	-1.95949e-11	-3.66e-09		0.0286	-1.76515e-11	-3.55e-09		0.0286	-1.85e-10	-1.04e-08		0.0286	-3.67e-11	-1.85e-09		0.0286	-3.59833e-10	-2.32e-09		0.0286	-7.11364e-10	-1.43e-09		0.0286	-0.912167	-0.940187
0.02862	-3.97299e-11	-2.46e-09		0.02862	-2.02191e-11	-3.66e-09		0.02862	-1.14096e-11	-3.55e-09		0.02862	-1.85e-10	-1.04e-08		0.02862	-2.33e-11	-1.85e-09		0.02862	-3.62329e-10	-2.32e-09		0.02862	-7.07619e-10	-1.43e-09		0.02862	-0.913824	-0.940961
0.02864	-4.16025e-11	-2.46e-09		0.02864	-2.39643e-11	-3.67e-09		0.02864	-1.20338e-11	-3.56e-09		0.02864	-1.81e-10	-1.04e-08		0.02864	-1.3e-11	-1.85e-09		0.02864	-3.68571e-10	-2.32e-09		0.02864	-7.11052e-10	-1.42e-09		0.02864	-0.914101	-0.942895
0.02866	-4.34751e-11	-2.46e-09		0.02866	-2.33401e-11	-3.67e-09		0.02866	-1.14096e-11	-3.55e-09		0.02866	-1.75e-10	-1.04e-08		0.02866	-8.3e-13	-1.86e-09		0.02866	-3.74813e-10	-2.32e-09		0.02866	-7.13861e-10	-1.42e-09		0.02866	-0.914838	-0.945799
0.02868	-4.53476e-11	-2.45e-09		0.02868	-2.39643e-11	-3.67e-09		0.02868	-1.01612e-11	-3.55e-09		0.02868	-1.65e-10	-1.04e-08		0.02868	7.6e-12	-1.86e-09		0.02868	-3.79183e-10	-2.32e-09		0.02868	-7.21351e-10	-1.42e-09		0.02868	-0.915946	-0.949767
0.0287	-4.84686e-11	-2.45e-09		0.0287	-2.08433e-11	-3.67e-09		0.0287	-1.01612e-11	-3.54e-09		0.0287	-1.57e-10	-1.04e-08		0.0287	1.26e-11	-1.87e-09		0.0287	-3.77934e-10	-2.33e-09		0.0287	-7.31026e-10	-1.41e-09		0.0287	-0.91696	-0.952575
0.02872	-4.53476e-11	-2.44e-09		0.02872	-2.02191e-11	-3.67e-09		0.02872	-4.54351e-12	-3.53e-09		0.02872	-1.48e-10	-1.04e-08		0.02872	1.07e-11	-1.87e-09		0.02872	-3.76686e-10	-2.34e-09		0.02872	-7.35708e-10	-1.41e-09		0.02872	-0.918248	-0.953735
0.02874	-4.03541e-11	-2.44e-09		0.02874	-2.02191e-11	-3.66e-09		0.02874	-2.04675e-12	-3.53e-09		0.02874	-1.48e-10	-1.04e-08		0.02874	4.79e-12	-1.87e-09		0.02874	-3.72941e-10	-2.34e-09		0.02874	-7.36644e-10	-1.41e-09		0.02874	-0.920276	-0.952188
0.02876	-4.03541e-11	-2.43e-09		0.02876	-2.20917e-11	-3.66e-09		0.02876	2.94679e-12	-3.52e-09		0.02876	-1.47e-10	-1.04e-08		0.02876	-5.51e-12	-1.87e-09		0.02876	-3.72941e-10	-2.34e-09		0.02876	-7.36644e-10	-1.41e-09		0.02876	-0.921659	-0.950445
0.02878	-3.78573e-11	-2.43e-09		0.02878	-2.14675e-11	-3.65e-09		0.02878	4.81936e-12	-3.52e-09		0.02878	-1.54e-10	-1.04e-08		0.02878	-1.67e-11	-1.88e-09		0.02878	-3.6982e-10	-2.33e-09		0.02878	-7.32899e-10	-1.41e-09		0.02878	-0.921845	-0.948024
0.0288	-3.97299e-11	-2.43e-09		0.0288	-1.95949e-11	-3.64e-09		0.0288	7.94032e-12	-3.52e-09		0.0288	-1.64e-10	-1.04e-08		0.0288	-2.49e-11	-1.88e-09		0.0288	-3.71068e-10	-2.32e-09		0.0288	-7.26033e-10	-1.41e-09		0.0288	-0.920922	-0.94609
0.02882	-4.22267e-11	-2.42e-09		0.02882	-2.20917e-11	-3.63e-09		0.02882	1.04371e-11	-3.53e-09		0.02882	-1.73e-10	-1.04e-08		0.02882	-3.14e-11	-1.88e-09		0.02882	-3.72941e-10	-2.31e-09		0.02882	-7.15734e-10	-1.41e-09		0.02882	-0.918894	-0.944734
0.02884	-4.47235e-11	-2.42e-09		0.02884	-2.14675e-11	-3.62e-09		0.02884	1.16855e-11	-3.53e-09		0.02884	-1.75e-10	-1.04e-08		0.02884	-3.48e-11	-1.89e-09		0.02884	-3.76686e-10	-2.3e-09		0.02884	-7.07619e-10	-1.42e-09		0.02884	-0.91696	-0.945025
0.02886	-4.78444e-11	-2.43e-09		0.02886	-2.33401e-11	-3.61e-09		0.02886	8.56451e-12	-3.53e-09		0.02886	-1.84e-10	-1.04e-08		0.02886	-3.27e-11	-1.89e-09		0.02886	-3.74813e-10	-2.3e-09		0.02886	-6.99817e-10	-1.42e-09		0.02886	-0.915669	-0.946864
0.02888	-4.9717e-11	-2.44e-09		0.02888	-2.64611e-11	-3.61e-09		0.02888	8.56451e-12	-3.53e-09		0.02888	-1.84e-10	-1.04e-08		0.02888	-2.86e-11	-1.89e-09		0.02888	-3.73565e-10	-2.3e-09		0.02888	-6.9732e-10	-1.42e-09		0.02888	-0.915669	-0.949767
0.0289	-5.09654e-11	-2.44e-09		0.0289	-2.89578e-11	-3.62e-09		0.0289	2.32259e-12	-3.53e-09		0.0289	-1.81e-10	-1.04e-08		0.0289	-2.05e-11	-1.89e-09		0.0289	-3.66075e-10	-2.31e-09		0.0289	-6.95759e-10	-1.42e-09		0.0289	-0.916315	-0.951897
0.02892	-5.03412e-11	-2.45e-09		0.02892	-3.20788e-11	-3.62e-09		0.02892	4.50019e-13	-3.53e-09		0.02892	-1.79e-10	-1.04e-08		0.02892	-1.08e-11	-1.88e-09		0.02892	-3.57336e-10	-2.31e-09		0.02892	-6.94511e-10	-1.41e-09		0.02892	-0.918711	-0.953544
0.02894	-4.6596e-11	-2.46e-09		0.02894	-3.58239e-11	-3.64e-09		0.02894	-7.98364e-13	-3.53e-09		0.02894	-1.74e-10	-1.04e-08		0.02894	-9.57e-12	-1.87e-09		0.02894	-3.45476e-10	-2.32e-09		0.02894	-6.94511e-10	-1.41e-09		0.02894	-0.921659	-0.952479
0.02896	-4.34751e-11	-2.46e-09		0.02896	-3.58239e-11	-3.65e-09		0.02896	-2.04675e-12	-3.54e-09		0.02896	-1.68e-10	-1.03e-08		0.02896	-1.11e-11	-1.87e-09		0.02896	-3.3861e-10	-2.31e-09		0.02896	-7.01377e-10	-1.4e-09		0.02896	-0.924978	-0.951702
0.02898	-4.40993e-11	-2.46e-09		0.02898	-3.2703e-11	-3.65e-09		0.02898	-7.98364e-13	-3.54e-09		0.02898	-1.63e-10	-1.03e-08		0.02898	-1.43e-11	-1.87e-09		0.02898	-3.29872e-10	-2.31e-09		0.02898	-7.06683e-10	-1.4e-09		0.02898	-0.927374	-0.948993
0.029	-4.47235e-11	-2.47e-09		0.029	-3.14546e-11	-3.66e-09		0.029	2.32259e-12	-3.54e-09		0.029	-1.59e-10	-1.03e-08		0.029	-1.61e-11	-1.87e-09		0.029	-3.28623e-10	-2.31e-09		0.029	-7.10428e-10	-1.4e-09		0.029	-0.928571	-0.948798
0.02902	-4.03541e-11	-2.46e-09		0.02902	-2.64611e-11	-3.67e-09		0.02902	5.44355e-12	-3.54e-09		0.02902	-1.62e-10	-1.03e-08		0.02902	-1.55e-11	-1.87e-09		0.02902	-3.28623e-10	-2.31e-09		0.02902	-7.10116e-10	-1.4e-09		0.02902	-0.928757	-0.948024
0.02904	-4.34751e-11	-2.46e-09		0.02904	-2.52127e-11	-3.67e-09		0.02904	9.1887e-12	-3.54e-09		0.02904	-1.63e-10	-1.04e-08		0.02904	-1.58e-11	-1.87e-09		0.02904	-3.28623e-10	-2.31e-09		0.02904	-7.06059e-10	-1.41e-09		0.02904	-0.92802	-0.94938
0.02906	-4.53476e-11	-2.46e-09		0.02906	-2.27159e-11	-3.67e-09		0.02906	1.29339e-11	-3.55e-09		0.02906	-1.67e-10	-1.04e-08		0.02906	-1.58e-11	-1.87e-09		0.02906	-3.31744e-10	-2.31e-09		0.02906	-7.01065e-10	-1.42e-09		0.02906	-0.927834	-0.950445
0.02908	-4.84686e-11	-2.46e-09		0.02908	-2.52127e-11	-3.66e-09		0.02908	1.3558e-11	-3.54e-09		0.02908	-1.75e-10	-1.04e-08		0.02908	-1.61e-11	-1.87e-09		0.02908	-3.35489e-10	-2.32e-09		0.02908	-6.93263e-10	-1.42e-09		0.02908	-0.927652	-0.952479
0.0291	-5.28379e-11	-2.45e-09		0.0291	-2.83336e-11	-3.66e-09		0.0291	1.60548e-11	-3.54e-09		0.0291	-1.75e-10	-1.04e-08		0.0291	-2.14e-11	-1.86e-09		0.0291	-3.36113e-10	-2.32e-09		0.0291	-6.87957e-10	-1.42e-09		0.0291	-0.928388	-0.954605
0.02912	-5.40863e-11	-2.45e-09		0.02912	-2.77094e-11	-3.65e-09		0.02912	1.3558e-11	-3.53e-09		0.02912	-1.79e-10	-1.04e-08		0.02912	-2.58e-11	-1.86e-09		0.02912	-3.39234e-10	-2.32e-09		0.02912	-6.82339e-10	-1.43e-09		0.02912	-0.929585	-0.956447
0.02914	-5.40863e-11	-2.45e-09		0.02914	-2.83336e-11	-3.65e-09		0.02914	1.16855e-11	-3.52e-09		0.02914	-1.75e-10	-1.04e-08		0.02914	-3.2e-11	-1.85e-09		0.02914	-3.46725e-10	-2.33e-09		0.02914	-6.80467e-10	-1.43e-09		0.02914	-0.930876	-0.957704
0.02916	-5.90799e-11	-2.45e-09		0.02916	-2.77094e-11	-3.65e-09		0.02916	8.56451e-12	-3.52e-09		0.02916	-1.7e-10	-1.04e-08		0.02916	-3.7e-11	-1.85e-09		0.02916	-3.53591e-10	-2.33e-09		0.02916	-6.85148e-10	-1.43e-09		0.02916	-0.932073	-0.958769
0.02918	-5.40863e-11	-2.45e-09		0.02918	-2.58369e-11	-3.64e-09		0.02918	8.56451e-12	-3.52e-09		0.02918	-1.69e-10	-1.04e-08		0.02918	-3.95e-11	-1.86e-09		0.02918	-3.5796e-10	-2.33e-09		0.02918	-6.9139e-10	-1.42e-09		0.02918	-0.93189	-0.959542
0.0292	-5.90799e-11	-2.45e-09		0.0292	-2.52127e-11	-3.64e-09		0.0292	4.19517e-12	-3.52e-09		0.0292	-1.66e-10	-1.04e-08		0.0292	-3.77e-11	-1.86e-09		0.0292	-3.62954e-10	-2.33e-09		0.0292	-7.02938e-10	-1.42e-09		0.0292	-0.931428	-0.959929
0.02922	-5.65831e-11	-2.45e-09		0.02922	-2.70852e-11	-3.65e-09		0.02922	-1.42256e-12	-3.51e-09		0.02922	-1.63e-10	-1.04e-08		0.02922	-2.95e-11	-1.87e-09		0.02922	-3.62954e-10	-2.32e-09		0.02922	-7.14485e-10	-1.42e-09		0.02922	-0.931613	-0.960511
0.02924	-5.03412e-11	-2.45e-09		0.02924	-2.9582e-11	-3.65e-09		0.02924	-5.16771e-12	-3.51e-09		0.02924	-1.63e-10	-1.04e-08		0.02924	-2.08e-11	-1.88e-09		0.02924	-3.62954e-10	-2.31e-09		0.02924	-7.21976e-10	-1.41e-09		0.02924	-0.931705	-0.960802
0.02926	-4.90928e-11	-2.45e-09		0.02926	-3.2703e-11	-3.65e-09		0.02926	-1.42256e-12	-3.51e-09		0.02926	-1.67e-10	-1.04e-08		0.02926	-1.24e-11	-1.89e-09		0.02926	-3.60457e-10	-2.31e-09		0.02926	-7.24472e-10	-1.41e-09		0.02926	-0.932167	-0.960802
0.02928	-4.47235e-11	-2.45e-09		0.02928	-3.2703e-11	-3.65e-09		0.02928	-1.42256e-12	-3.51e-09		0.02928	-1.7e-10	-1.04e-08		0.02928	-7.7e-12	-1.9e-09		0.02928	-3.60457e-10	-2.31e-09		0.02928	-7.17918e-10	-1.41e-09		0.02928	-0.932073	-0.960607
0.0293	-4.22267e-11	-2.45e-09		0.0293	-3.08304e-11	-3.65e-09		0.0293	1.07421e-12	-3.52e-09		0.0293	-1.75e-10	-1.04e-08		0.0293	-5.82e-12	-1.91e-09		0.0293	-3.59209e-10	-2.31e-09		0.0293	-7.06995e-10	-1.4e-09		0.0293	-0.931522	-0.959833
0.02932	-3.97299e-11	-2.44e-09		0.02932	-3.14546e-11	-3.65e-09		0.02932	4.19517e-12	-3.52e-09		0.02932	-1.71e-10	-1.04e-08		0.02932	-5.51e-12	-1.91e-09		0.02932	-3.60457e-10	-2.31e-09		0.02932	-6.96384e-10	-1.41e-09		0.02932	-0.930599	-0.960025
0.02934	-3.47364e-11	-2.43e-09		0.02934	-3.51997e-11	-3.65e-09		0.02934	6.06774e-12	-3.52e-09		0.02934	-1.71e-10	-1.04e-08		0.02934	-7.7e-12	-1.9e-09		0.02934	-3.59209e-10	-2.31e-09		0.02934	-6.80155e-10	-1.41e-09		0.02934	-0.929954	-0.960994
0.02936	-3.6609e-11	-2.42e-09		0.02936	-3.33272e-11	-3.65e-09		0.02936	7.94032e-12	-3.52e-09		0.02936	-1.66e-10	-1.04e-08		0.02936	-1.08e-11	-1.9e-09		0.02936	-3.5796e-10	-2.32e-09		0.02936	-6.66422e-10	-1.41e-09		0.02936	-0.929034	-0.963898
0.02938	-3.53606e-11	-2.42e-09		0.02938	-3.83207e-11	-3.64e-09		0.02938	1.29339e-11	-3.52e-09		0.02938	-1.59e-10	-1.04e-08		0.02938	-1.58e-11	-1.89e-09		0.02938	-3.48597e-10	-2.32e-09		0.02938	-6.56747e-10	-1.42e-09		0.02938	-0.927374	-0.965931
0.0294	-3.59848e-11	-2.42e-09		0.0294	-4.01933e-11	-3.63e-09		0.0294	1.48064e-11	-3.53e-09		0.0294	-1.49e-10	-1.04e-08		0.0294	-2.02e-11	-1.88e-09		0.0294	-3.43604e-10	-2.32e-09		0.0294	-6.53939e-10	-1.42e-09		0.0294	-0.925255	-0.967383
0.02942	-3.22396e-11	-2.42e-09		0.02942	-3.58239e-11	-3.63e-09		0.02942	1.54306e-11	-3.53e-09		0.02942	-1.47e-10	-1.04e-08		0.02942	-2.27e-11	-1.88e-09		0.02942	-3.45476e-10	-2.33e-09		0.02942	-6.61429e-10	-1.42e-09		0.02942	-0.923873	-0.967383
0.02944	-3.47364e-11	-2.43e-09		0.02944	-3.58239e-11	-3.63e-09		0.02944	1.3558e-11	-3.53e-09		0.02944	-1.42e-10	-1.04e-08		0.02944	-2.3e-11	-1.87e-09		0.02944	-3.48597e-10	-2.33e-09		0.02944	-6.71416e-10	-1.42e-09		0.02944	-0.922581	-0.966318
0.02946	-3.72332e-11	-2.43e-09		0.02946	-3.39514e-11	-3.63e-09		0.02946	1.10613e-11	-3.53e-09		0.02946	-1.4e-10	-1.04e-08		0.02946	-2.45e-11	-1.87e-09		0.02946	-3.59833e-10	-2.33e-09		0.02946	-6.85148e-10	-1.42e-09		0.02946	-0.923133	-0.965254
0.02948	-3.78573e-11	-2.44e-09		0.02948	-3.33272e-11	-3.63e-09		0.02948	9.1887e-12	-3.53e-09		0.02948	-1.46e-10	-1.04e-08		0.02948	-2.3e-11	-1.86e-09		0.02948	-3.58584e-10	-2.32e-09		0.02948	-6.96072e-10	-1.43e-09		0.02948	-0.92461	-0.964771
0.0295	-4.22267e-11	-2.44e-09		0.0295	-2.9582e-11	-3.63e-09		0.0295	4.19517e-12	-3.53e-09		0.0295	-1.52e-10	-1.04e-08		0.0295	-1.92e-11	-1.86e-09		0.0295	-3.55463e-10	-2.31e-09		0.0295	-7.0481e-10	-1.43e-09		0.0295	-0.92682	-0.965736
0.02952	-4.34751e-11	-2.43e-09		0.02952	-3.02062e-11	-3.64e-09		0.02952	4.50019e-13	-3.53e-09		0.02952	-1.58e-10	-1.04e-08		0.02952	-1.71e-11	-1.86e-09		0.02952	-3.47349e-10	-2.31e-09		0.02952	-7.08867e-10	-1.43e-09		0.02952	-0.92848	-0.967866
0.02954	-4.16025e-11	-2.43e-09		0.02954	-2.89578e-11	-3.65e-09		0.02954	3.57097e-12	-3.53e-09		0.02954	-1.6e-10	-1.04e-08		0.02954	-1.52e-11	-1.85e-09		0.02954	-3.37362e-10	-2.31e-09		0.02954	-7.05747e-10	-1.44e-09		0.02954	-0.929585	-0.969705
0.02956	-4.03541e-11	-2.42e-09		0.02956	-2.64611e-11	-3.66e-09		0.02956	5.44355e-12	-3.53e-09		0.02956	-1.57e-10	-1.04e-08		0.02956	-1.21e-11	-1.85e-09		0.02956	-3.34241e-10	-2.31e-09		0.02956	-7.01065e-10	-1.44e-09		0.02956	-0.931059	-0.970188
0.02958	-4.22267e-11	-2.42e-09		0.02958	-2.33401e-11	-3.66e-09		0.02958	4.19517e-12	-3.52e-09		0.02958	-1.52e-10	-1.04e-08		0.02958	-1.08e-11	-1.85e-09		0.02958	-3.34241e-10	-2.32e-09		0.02958	-6.94823e-10	-1.44e-09		0.02958	-0.932167	-0.969414
0.0296	-4.47235e-11	-2.42e-09		0.0296	-1.89708e-11	-3.66e-09		0.0296	5.44355e-12	-3.52e-09		0.0296	-1.45e-10	-1.04e-08		0.0296	-9.88e-12	-1.85e-09		0.0296	-3.49846e-10	-2.32e-09		0.0296	-6.91078e-10	-1.44e-09		0.0296	-0.933918	-0.967092
0.02962	-4.34751e-11	-2.42e-09		0.02962	-1.83466e-11	-3.66e-09		0.02962	2.32259e-12	-3.51e-09		0.02962	-1.42e-10	-1.04e-08		0.02962	-1.02e-11	-1.85e-09		0.02962	-3.59209e-10	-2.32e-09		0.02962	-6.84836e-10	-1.43e-09		0.02962	-0.936589	-0.965446
0.02964	-4.59718e-11	-2.42e-09		0.02964	-1.95949e-11	-3.66e-09		0.02964	-7.98364e-13	-3.5e-09		0.02964	-1.39e-10	-1.04e-08		0.02964	-1.14e-11	-1.86e-09		0.02964	-3.66699e-10	-2.32e-09		0.02964	-6.81715e-10	-1.43e-09		0.02964	-0.938157	-0.965254
0.02966	-4.78444e-11	-2.42e-09		0.02966	-2.20917e-11	-3.66e-09		0.02966	-3.91933e-12	-3.5e-09		0.02966	-1.39e-10	-1.04e-08		0.02966	-1.49e-11	-1.86e-09		0.02966	-3.64202e-10	-2.32e-09		0.02966	-6.78282e-10	-1.42e-09		0.02966	-0.939263	-0.965254
0.02968	-4.53476e-11	-2.42e-09		0.02968	-2.83336e-11	-3.65e-09		0.02968	-8.28866e-12	-3.5e-09		0.02968	-1.41e-10	-1.04e-08		0.02968	-1.83e-11	-1.87e-09		0.02968	-3.61081e-10	-2.32e-09		0.02968	-6.74849e-10	-1.41e-09		0.02968	-0.939263	-0.966027
0.0297	-4.9717e-11	-2.42e-09		0.0297	-3.39514e-11	-3.65e-09		0.0297	-8.28866e-12	-3.5e-09		0.0297	-1.49e-10	-1.04e-08		0.0297	-2.33e-11	-1.88e-09		0.0297	-3.62329e-10	-2.32e-09		0.0297	-6.73913e-10	-1.41e-09		0.0297	-0.938985	-0.966414
0.02972	-4.9717e-11	-2.41e-09		0.02972	-3.39514e-11	-3.66e-09		0.02972	-1.07854e-11	-3.5e-09		0.02972	-1.57e-10	-1.04e-08		0.02972	-2.55e-11	-1.88e-09		0.02972	-3.58584e-10	-2.31e-09		0.02972	-6.74849e-10	-1.4e-09		0.02972	-0.938985	-0.967092
0.02974	-4.78444e-11	-2.41e-09		0.02974	-3.83207e-11	-3.66e-09		0.02974	-7.66448e-12	-3.5e-09		0.02974	-1.64e-10	-1.04e-08		0.02974	-2.64e-11	-1.88e-09		0.02974	-3.62329e-10	-2.31e-09		0.02974	-6.7641e-10	-1.4e-09		0.02974	-0.939354	-0.966414
0.02976	-4.72202e-11	-2.42e-09		0.02976	-3.95691e-11	-3.66e-09		0.02976	-7.04028e-12	-3.51e-09		0.02976	-1.64e-10	-1.04e-08		0.02976	-2.08e-11	-1.88e-09		0.02976	-3.69196e-10	-2.31e-09		0.02976	-6.75161e-10	-1.41e-09		0.02976	-0.939448	-0.965736
0.02978	-4.6596e-11	-2.42e-09		0.02978	-3.83207e-11	-3.67e-09		0.02978	-2.67094e-12	-3.51e-09		0.02978	-1.65e-10	-1.04e-08		0.02978	-1.33e-11	-1.88e-09		0.02978	-3.69196e-10	-2.32e-09		0.02978	-6.72976e-10	-1.41e-09		0.02978	-0.939817	-0.965158
0.0298	-4.47235e-11	-2.42e-09		0.0298	-3.64481e-11	-3.67e-09		0.0298	5.44355e-12	-3.51e-09		0.0298	-1.62e-10	-1.03e-08		0.0298	-6.76e-12	-1.88e-09		0.0298	-3.66699e-10	-2.32e-09		0.0298	-6.71104e-10	-1.41e-09		0.0298	-0.939725	-0.964093
0.02982	-4.40993e-11	-2.42e-09		0.02982	-3.33272e-11	-3.68e-09		0.02982	6.69194e-12	-3.51e-09		0.02982	-1.54e-10	-1.03e-08		0.02982	4.18e-13	-1.88e-09		0.02982	-3.60457e-10	-2.32e-09		0.02982	-6.69856e-10	-1.41e-09		0.02982	-0.939999	-0.963415
0.02984	-4.53476e-11	-2.42e-09		0.02984	-3.20788e-11	-3.67e-09		0.02984	6.69194e-12	-3.51e-09		0.02984	-1.47e-10	-1.03e-08		0.02984	-2.39e-12	-1.87e-09		0.02984	-3.61705e-10	-2.32e-09		0.02984	-6.69856e-10	-1.42e-09		0.02984	-0.939354	-0.962641
0.02986	-4.59718e-11	-2.43e-09		0.02986	-3.45756e-11	-3.67e-09		0.02986	7.94032e-12	-3.51e-09		0.02986	-1.47e-10	-1.03e-08		0.02986	-5.51e-12	-1.87e-09		0.02986	-3.59833e-10	-2.32e-09		0.02986	-6.7048e-10	-1.42e-09		0.02986	-0.939448	-0.964093
0.02988	-4.16025e-11	-2.43e-09		0.02988	-3.02062e-11	-3.68e-09		0.02988	5.44355e-12	-3.51e-09		0.02988	-1.55e-10	-1.04e-08		0.02988	-1.08e-11	-1.88e-09		0.02988	-3.57336e-10	-2.32e-09		0.02988	-6.70168e-10	-1.42e-09		0.02988	-0.939354	-0.965254
0.0299	-4.09783e-11	-2.43e-09		0.0299	-2.77094e-11	-3.68e-09		0.0299	3.57097e-12	-3.51e-09		0.0299	-1.59e-10	-1.04e-08		0.0299	-1.61e-11	-1.88e-09		0.0299	-3.51718e-10	-2.31e-09		0.0299	-6.71728e-10	-1.42e-09		0.0299	-0.93908	-0.96651
0.02992	-4.34751e-11	-2.44e-09		0.02992	-2.14675e-11	-3.68e-09		0.02992	1.07421e-12	-3.51e-09		0.02992	-1.66e-10	-1.04e-08		0.02992	-1.8e-11	-1.88e-09		0.02992	-3.41731e-10	-2.31e-09		0.02992	-6.70792e-10	-1.42e-09		0.02992	-0.939817	-0.966222
0.02994	-4.16025e-11	-2.44e-09		0.02994	-1.95949e-11	-3.68e-09		0.02994	1.6984e-12	-3.51e-09		0.02994	-1.69e-10	-1.04e-08		0.02994	-2.02e-11	-1.89e-09		0.02994	-3.29247e-10	-2.31e-09		0.02994	-6.70168e-10	-1.42e-09		0.02994	-0.941291	-0.96535
0.02996	-4.22267e-11	-2.44e-09		0.02996	-2.20917e-11	-3.68e-09		0.02996	3.57097e-12	-3.51e-09		0.02996	-1.74e-10	-1.04e-08		0.02996	-2.05e-11	-1.9e-09		0.02996	-3.24878e-10	-2.32e-09		0.02996	-6.67359e-10	-1.43e-09		0.02996	-0.942859	-0.964381
0.02998	-4.16025e-11	-2.44e-09		0.02998	-2.33401e-11	-3.68e-09		0.02998	3.57097e-12	-3.52e-09		0.02998	-1.72e-10	-1.04e-08		0.02998	-1.99e-11	-1.91e-09		0.02998	-3.27999e-10	-2.32e-09		0.02998	-6.61741e-10	-1.42e-09		0.02998	-0.944701	-0.963028
0.03	-3.97299e-11	-2.44e-09		0.03	-2.64611e-11	-3.68e-09		0.03	1.6984e-12	-3.52e-09		0.03	-1.7e-10	-1.04e-08		0.03	-2.17e-11	-1.92e-09		0.03	-3.37362e-10	-2.33e-09		0.03	-6.57684e-10	-1.42e-09		0.03	-0.945806	-0.962542
0.03002	-4.59718e-11	-2.44e-09		0.03002	-2.45885e-11	-3.67e-09		0.03002	4.19517e-12	-3.51e-09		0.03002	-1.62e-10	-1.04e-08		0.03002	-2.39e-11	-1.92e-09		0.03002	-3.46725e-10	-2.33e-09		0.03002	-6.58308e-10	-1.42e-09		0.03002	-0.946912	-0.962641
0.03004	-4.40993e-11	-2.44e-09		0.03004	-2.9582e-11	-3.67e-09		0.03004	5.44355e-12	-3.5e-09		0.03004	-1.57e-10	-1.03e-08		0.03004	-2.7e-11	-1.92e-09		0.03004	-3.52342e-10	-2.34e-09		0.03004	-6.62989e-10	-1.42e-09		0.03004	-0.947649	-0.964867
0.03006	-4.40993e-11	-2.44e-09		0.03006	-3.02062e-11	-3.67e-09		0.03006	1.07421e-12	-3.5e-09		0.03006	-1.49e-10	-1.03e-08		0.03006	-2.89e-11	-1.92e-09		0.03006	-3.46725e-10	-2.34e-09		0.03006	-6.72664e-10	-1.42e-09		0.03006	-0.948112	-0.96777
0.03008	-4.40993e-11	-2.44e-09		0.03008	-3.08304e-11	-3.66e-09		0.03008	-2.67094e-12	-3.49e-09		0.03008	-1.45e-10	-1.03e-08		0.03008	-3.14e-11	-1.91e-09		0.03008	-3.41107e-10	-2.34e-09		0.03008	-6.80467e-10	-1.42e-09		0.03008	-0.948294	-0.970866
0.0301	-4.34751e-11	-2.43e-09		0.0301	-3.08304e-11	-3.65e-09		0.0301	-5.16771e-12	-3.49e-09		0.0301	-1.46e-10	-1.03e-08		0.0301	-2.89e-11	-1.91e-09		0.0301	-3.27999e-10	-2.34e-09		0.0301	-6.87957e-10	-1.42e-09		0.0301	-0.948848	-0.972803
0.03012	-3.97299e-11	-2.43e-09		0.03012	-3.08304e-11	-3.64e-09		0.03012	-1.07854e-11	-3.5e-09		0.03012	-1.52e-10	-1.03e-08		0.03012	-2.58e-11	-1.91e-09		0.03012	-3.24878e-10	-2.34e-09		0.03012	-6.88269e-10	-1.42e-09		0.03012	-0.949954	-0.973769
0.03014	-4.16025e-11	-2.43e-09		0.03014	-3.20788e-11	-3.64e-09		0.03014	-1.01612e-11	-3.5e-09		0.03014	-1.52e-10	-1.03e-08		0.03014	-1.67e-11	-1.9e-09		0.03014	-3.32992e-10	-2.34e-09		0.03014	-6.82651e-10	-1.42e-09		0.03014	-0.950691	-0.972899
0.03016	-4.28509e-11	-2.43e-09		0.03016	-3.14546e-11	-3.64e-09		0.03016	-9.53705e-12	-3.5e-09		0.03016	-1.52e-10	-1.03e-08		0.03016	-5.51e-12	-1.9e-09		0.03016	-3.41107e-10	-2.34e-09		0.03016	-6.68607e-10	-1.43e-09		0.03016	-0.951796	-0.971253
0.03018	-3.78573e-11	-2.43e-09		0.03018	-3.2703e-11	-3.65e-09		0.03018	-5.16771e-12	-3.51e-09		0.03018	-1.54e-10	-1.03e-08		0.03018	1.06e-13	-1.9e-09		0.03018	-3.41731e-10	-2.34e-09		0.03018	-6.52378e-10	-1.43e-09		0.03018	-0.951245	-0.969318
0.0302	-4.03541e-11	-2.43e-09		0.0302	-2.52127e-11	-3.66e-09		0.0302	-4.54351e-12	-3.51e-09		0.0302	-1.53e-10	-1.04e-08		0.0302	9.16e-12	-1.9e-09		0.0302	-3.39234e-10	-2.33e-09		0.0302	-6.37085e-10	-1.43e-09		0.0302	-0.950599	-0.966897
0.03022	-4.22267e-11	-2.43e-09		0.03022	-2.45885e-11	-3.67e-09		0.03022	-2.04675e-12	-3.5e-09		0.03022	-1.52e-10	-1.04e-08		0.03022	9.78e-12	-1.9e-09		0.03022	-3.32992e-10	-2.33e-09		0.03022	-6.28659e-10	-1.43e-09		0.03022	-0.949031	-0.966705
0.03024	-4.22267e-11	-2.43e-09		0.03024	-2.20917e-11	-3.67e-09		0.03024	-5.16771e-12	-3.51e-09		0.03024	-1.49e-10	-1.04e-08		0.03024	6.97e-12	-1.91e-09		0.03024	-3.32368e-10	-2.32e-09		0.03024	-6.29595e-10	-1.43e-09		0.03024	-0.947557	-0.967383
0.03026	-4.72202e-11	-2.43e-09		0.03026	-2.08433e-11	-3.68e-09		0.03026	-5.7919e-12	-3.51e-09		0.03026	-1.53e-10	-1.04e-08		0.03026	-5.18e-13	-1.91e-09		0.03026	-3.3112e-10	-2.32e-09		0.03026	-6.35837e-10	-1.43e-09		0.03026	-0.945806	-0.968736
0.03028	-5.34621e-11	-2.44e-09		0.03028	-2.27159e-11	-3.68e-09		0.03028	-5.16771e-12	-3.51e-09		0.03028	-1.51e-10	-1.04e-08		0.03028	-5.82e-12	-1.92e-09		0.03028	-3.36113e-10	-2.32e-09		0.03028	-6.53314e-10	-1.43e-09		0.03028	-0.946084	-0.970674
0.0303	-4.9717e-11	-2.44e-09		0.0303	-2.20917e-11	-3.68e-09		0.0303	-5.7919e-12	-3.52e-09		0.0303	-1.52e-10	-1.04e-08		0.0303	-8.63e-12	-1.92e-09		0.0303	-3.4298e-10	-2.32e-09		0.0303	-6.73289e-10	-1.43e-09		0.0303	-0.947098	-0.971061
0.03032	-5.15896e-11	-2.44e-09		0.03032	-2.39643e-11	-3.68e-09		0.03032	-3.29513e-12	-3.52e-09		0.03032	-1.54e-10	-1.04e-08		0.03032	-9.88e-12	-1.92e-09		0.03032	-3.43604e-10	-2.33e-09		0.03032	-6.8983e-10	-1.43e-09		0.03032	-0.947834	-0.970965
0.03034	-4.59718e-11	-2.43e-09		0.03034	-2.39643e-11	-3.68e-09		0.03034	-2.67094e-12	-3.52e-09		0.03034	-1.5e-10	-1.04e-08		0.03034	-9.26e-12	-1.91e-09		0.03034	-3.46725e-10	-2.33e-09		0.03034	-6.98568e-10	-1.43e-09		0.03034	-0.949031	-0.970188
0.03036	-4.47235e-11	-2.42e-09		0.03036	-2.89578e-11	-3.68e-09		0.03036	-2.67094e-12	-3.51e-09		0.03036	-1.49e-10	-1.04e-08		0.03036	-9.88e-12	-1.9e-09		0.03036	-3.44228e-10	-2.34e-09		0.03036	-7.00441e-10	-1.42e-09		0.03036	-0.950045	-0.969609
0.03038	-4.28509e-11	-2.42e-09		0.03038	-2.89578e-11	-3.67e-09		0.03038	-2.67094e-12	-3.5e-09		0.03038	-1.44e-10	-1.04e-08		0.03038	-1.21e-11	-1.89e-09		0.03038	-3.41107e-10	-2.35e-09		0.03038	-6.94199e-10	-1.42e-09		0.03038	-0.951336	-0.969513
0.0304	-3.84815e-11	-2.42e-09		0.0304	-3.33272e-11	-3.67e-09		0.0304	-1.42256e-12	-3.49e-09		0.0304	-1.42e-10	-1.04e-08		0.0304	-1.39e-11	-1.88e-09		0.0304	-3.47349e-10	-2.34e-09		0.0304	-6.83276e-10	-1.42e-09		0.0304	-0.951522	-0.969705
0.03042	-3.72332e-11	-2.42e-09		0.03042	-3.20788e-11	-3.66e-09		0.03042	-2.04675e-12	-3.49e-09		0.03042	-1.45e-10	-1.04e-08		0.03042	-1.52e-11	-1.88e-09		0.03042	-3.47349e-10	-2.34e-09		0.03042	-6.68919e-10	-1.43e-09		0.03042	-0.952168	-0.970092
0.03044	-3.59848e-11	-2.42e-09		0.03044	-2.83336e-11	-3.66e-09		0.03044	-1.42256e-12	-3.48e-09		0.03044	-1.5e-10	-1.04e-08		0.03044	-8.94e-12	-1.88e-09		0.03044	-3.5047e-10	-2.34e-09		0.03044	-6.55811e-10	-1.43e-09		0.03044	-0.951428	-0.968448
0.03046	-4.16025e-11	-2.42e-09		0.03046	-2.58369e-11	-3.65e-09		0.03046	-1.42256e-12	-3.48e-09		0.03046	-1.54e-10	-1.04e-08		0.03046	-2.7e-12	-1.88e-09		0.03046	-3.47349e-10	-2.33e-09		0.03046	-6.38022e-10	-1.44e-09		0.03046	-0.950508	-0.967479
0.03048	-4.72202e-11	-2.42e-09		0.03048	-2.33401e-11	-3.65e-09		0.03048	-2.04675e-12	-3.48e-09		0.03048	-1.54e-10	-1.04e-08		0.03048	7.28e-12	-1.89e-09		0.03048	-3.37986e-10	-2.33e-09		0.03048	-6.21793e-10	-1.44e-09		0.03048	-0.949031	-0.965736
0.0305	-5.34621e-11	-2.42e-09		0.0305	-2.33401e-11	-3.65e-09		0.0305	-5.7919e-12	-3.47e-09		0.0305	-1.57e-10	-1.04e-08		0.0305	1.38e-11	-1.9e-09		0.0305	-3.27999e-10	-2.33e-09		0.0305	-6.08685e-10	-1.45e-09		0.0305	-0.949031	-0.964093
0.03052	-5.59589e-11	-2.42e-09		0.03052	-2.39643e-11	-3.65e-09		0.03052	-7.98364e-13	-3.47e-09		0.03052	-1.55e-10	-1.04e-08		0.03052	1.6e-11	-1.91e-09		0.03052	-3.16139e-10	-2.32e-09		0.03052	-6.02755e-10	-1.45e-09		0.03052	-0.949126	-0.963802
0.03054	-5.59589e-11	-2.42e-09		0.03054	-2.39643e-11	-3.66e-09		0.03054	-7.98364e-13	-3.47e-09		0.03054	-1.52e-10	-1.04e-08		0.03054	1.13e-11	-1.91e-09		0.03054	-3.15515e-10	-2.32e-09		0.03054	-6.08997e-10	-1.45e-09		0.03054	-0.950599	-0.964093
0.03056	-5.40863e-11	-2.42e-09		0.03056	-2.45885e-11	-3.67e-09		0.03056	4.81936e-12	-3.47e-09		0.03056	-1.49e-10	-1.04e-08		0.03056	1.67e-12	-1.91e-09		0.03056	-3.17388e-10	-2.32e-09		0.03056	-6.2741e-10	-1.45e-09		0.03056	-0.951982	-0.965832
0.03058	-5.40863e-11	-2.42e-09		0.03058	-2.64611e-11	-3.67e-09		0.03058	4.19517e-12	-3.48e-09		0.03058	-1.47e-10	-1.04e-08		0.03058	-1.08e-11	-1.91e-09		0.03058	-3.25502e-10	-2.32e-09		0.03058	-6.51442e-10	-1.44e-09		0.03058	-0.953087	-0.969126
0.0306	-4.78444e-11	-2.42e-09		0.0306	-2.27159e-11	-3.68e-09		0.0306	-1.42256e-12	-3.48e-09		0.0306	-1.42e-10	-1.04e-08		0.0306	-2.33e-11	-1.9e-09		0.0306	-3.27999e-10	-2.32e-09		0.0306	-6.75473e-10	-1.43e-09		0.0306	-0.954287	-0.971448
0.03062	-4.53476e-11	-2.42e-09		0.03062	-1.95949e-11	-3.68e-09		0.03062	-3.91933e-12	-3.48e-09		0.03062	-1.47e-10	-1.04e-08		0.03062	-3.05e-11	-1.9e-09		0.03062	-3.26126e-10	-2.33e-09		0.03062	-6.92951e-10	-1.43e-09		0.03062	-0.954838	-0.974351
0.03064	-4.59718e-11	-2.43e-09		0.03064	-1.52256e-11	-3.69e-09		0.03064	-8.91286e-12	-3.48e-09		0.03064	-1.59e-10	-1.04e-08		0.03064	-3.27e-11	-1.89e-09		0.03064	-3.29247e-10	-2.33e-09		0.03064	-6.96696e-10	-1.42e-09		0.03064	-0.95355	-0.975899
0.03066	-4.47235e-11	-2.43e-09		0.03066	-1.14805e-11	-3.7e-09		0.03066	-9.53705e-12	-3.48e-09		0.03066	-1.6e-10	-1.04e-08		0.03066	-2.95e-11	-1.88e-09		0.03066	-3.27375e-10	-2.33e-09		0.03066	-6.91702e-10	-1.42e-09		0.03066	-0.95281	-0.975803
0.03068	-4.59718e-11	-2.44e-09		0.03068	-8.98369e-12	-3.7e-09		0.03068	-7.66448e-12	-3.48e-09		0.03068	-1.65e-10	-1.04e-08		0.03068	-2.17e-11	-1.88e-09		0.03068	-3.28623e-10	-2.33e-09		0.03068	-6.80779e-10	-1.42e-09		0.03068	-0.952905	-0.974543
0.0307	-4.84686e-11	-2.44e-09		0.0307	-9.60789e-12	-3.7e-09		0.0307	-1.01612e-11	-3.49e-09		0.0307	-1.65e-10	-1.04e-08		0.0307	-1.49e-11	-1.87e-09		0.0307	-3.34241e-10	-2.33e-09		0.0307	-6.65174e-10	-1.41e-09		0.0307	-0.95401	-0.972608
0.03072	-5.28379e-11	-2.44e-09		0.03072	-6.48692e-12	-3.7e-09		0.03072	-3.29513e-12	-3.49e-09		0.03072	-1.65e-10	-1.04e-08		0.03072	-6.14e-12	-1.87e-09		0.03072	-3.37362e-10	-2.33e-09		0.03072	-6.51754e-10	-1.41e-09		0.03072	-0.956129	-0.971352
0.03074	-5.72073e-11	-2.45e-09		0.03074	-1.08563e-11	-3.69e-09		0.03074	1.6984e-12	-3.49e-09		0.03074	-1.63e-10	-1.04e-08		0.03074	1.35e-12	-1.86e-09		0.03074	-3.39859e-10	-2.33e-09		0.03074	-6.3927e-10	-1.41e-09		0.03074	-0.957789	-0.971448
0.03076	-5.78315e-11	-2.45e-09		0.03076	-1.08563e-11	-3.68e-09		0.03076	8.56451e-12	-3.49e-09		0.03076	-1.59e-10	-1.04e-08		0.03076	3.54e-12	-1.86e-09		0.03076	-3.37986e-10	-2.33e-09		0.03076	-6.29283e-10	-1.41e-09		0.03076	-0.957603	-0.972317
0.03078	-5.59589e-11	-2.46e-09		0.03078	-6.48692e-12	-3.67e-09		0.03078	1.60548e-11	-3.49e-09		0.03078	-1.55e-10	-1.04e-08		0.03078	1.04e-12	-1.87e-09		0.03078	-3.30496e-10	-2.33e-09		0.03078	-6.22729e-10	-1.41e-09		0.03078	-0.956866	-0.974351
0.0308	-5.34621e-11	-2.46e-09		0.0308	-9.60789e-12	-3.66e-09		0.0308	1.91758e-11	-3.48e-09		0.0308	-1.54e-10	-1.04e-08		0.0308	-3.64e-12	-1.87e-09		0.0308	-3.2363e-10	-2.33e-09		0.0308	-6.19608e-10	-1.42e-09		0.0308	-0.955947	-0.975995
0.03082	-5.15896e-11	-2.46e-09		0.03082	-7.11112e-12	-3.65e-09		0.03082	1.79274e-11	-3.48e-09		0.03082	-1.55e-10	-1.04e-08		0.03082	-1.02e-11	-1.88e-09		0.03082	-3.24254e-10	-2.33e-09		0.03082	-6.18048e-10	-1.42e-09		0.03082	-0.956683	-0.976673
0.03084	-4.53476e-11	-2.45e-09		0.03084	-1.21047e-11	-3.64e-09		0.03084	1.73032e-11	-3.48e-09		0.03084	-1.58e-10	-1.04e-08		0.03084	-1.3e-11	-1.88e-09		0.03084	-3.21133e-10	-2.33e-09		0.03084	-6.21793e-10	-1.42e-09		0.03084	-0.957789	-0.976868
0.03086	-4.47235e-11	-2.45e-09		0.03086	-1.58498e-11	-3.64e-09		0.03086	1.54306e-11	-3.47e-09		0.03086	-1.54e-10	-1.04e-08		0.03086	-1.52e-11	-1.89e-09		0.03086	-3.18012e-10	-2.33e-09		0.03086	-6.24602e-10	-1.41e-09		0.03086	-0.95908	-0.976385
0.03088	-4.03541e-11	-2.45e-09		0.03088	-1.58498e-11	-3.64e-09		0.03088	4.81936e-12	-3.47e-09		0.03088	-1.5e-10	-1.03e-08		0.03088	-1.52e-11	-1.89e-09		0.03088	-3.15515e-10	-2.32e-09		0.03088	-6.3178e-10	-1.41e-09		0.03088	-0.960922	-0.975221
0.0309	-4.16025e-11	-2.45e-09		0.0309	-1.3353e-11	-3.64e-09		0.0309	6.69194e-12	-3.47e-09		0.0309	-1.47e-10	-1.03e-08		0.0309	-1.46e-11	-1.89e-09		0.0309	-3.06776e-10	-2.32e-09		0.0309	-6.38646e-10	-1.41e-09		0.0309	-0.963227	-0.974351
0.03092	-4.53476e-11	-2.44e-09		0.03092	-1.39772e-11	-3.65e-09		0.03092	1.6984e-12	-3.47e-09		0.03092	-1.44e-10	-1.03e-08		0.03092	-1.14e-11	-1.88e-09		0.03092	-3.03031e-10	-2.31e-09		0.03092	-6.45512e-10	-1.41e-09		0.03092	-0.965161	-0.973964
0.03094	-4.78444e-11	-2.44e-09		0.03094	-1.52256e-11	-3.67e-09		0.03094	3.57097e-12	-3.46e-09		0.03094	-1.39e-10	-1.03e-08		0.03094	-1.11e-11	-1.88e-09		0.03094	-3.06152e-10	-2.31e-09		0.03094	-6.49257e-10	-1.41e-09		0.03094	-0.966361	-0.975029
0.03096	-4.84686e-11	-2.44e-09		0.03096	-1.58498e-11	-3.69e-09		0.03096	4.50019e-13	-3.45e-09		0.03096	-1.41e-10	-1.03e-08		0.03096	-1.08e-11	-1.88e-09		0.03096	-3.16139e-10	-2.3e-09		0.03096	-6.51754e-10	-1.42e-09		0.03096	-0.966084	-0.976385
0.03098	-4.9717e-11	-2.44e-09		0.03098	-1.6474e-11	-3.71e-09		0.03098	-1.74176e-13	-3.45e-09		0.03098	-1.42e-10	-1.03e-08		0.03098	-1.24e-11	-1.88e-09		0.03098	-3.30496e-10	-2.31e-09		0.03098	-6.5269e-10	-1.42e-09		0.03098	-0.96387	-0.977351
0.031	-5.15896e-11	-2.44e-09		0.031	-1.95949e-11	-3.72e-09		0.031	2.32259e-12	-3.45e-09		0.031	-1.38e-10	-1.03e-08		0.031	-1.67e-11	-1.89e-09		0.031	-3.44228e-10	-2.31e-09		0.031	-6.5113e-10	-1.43e-09		0.031	-0.960831	-0.978901
0.03102	-4.72202e-11	-2.43e-09		0.03102	-2.77094e-11	-3.72e-09		0.03102	7.31612e-12	-3.45e-09		0.03102	-1.38e-10	-1.03e-08		0.03102	-2.11e-11	-1.9e-09		0.03102	-3.49221e-10	-2.32e-09		0.03102	-6.44576e-10	-1.43e-09		0.03102	-0.95834	-0.978415
0.03104	-4.34751e-11	-2.43e-09		0.03104	-2.9582e-11	-3.72e-09		0.03104	9.1887e-12	-3.45e-09		0.03104	-1.32e-10	-1.04e-08		0.03104	-2.52e-11	-1.9e-09		0.03104	-3.44852e-10	-2.32e-09		0.03104	-6.3178e-10	-1.43e-09		0.03104	-0.956589	-0.977255
0.03106	-4.28509e-11	-2.43e-09		0.03106	-3.39514e-11	-3.71e-09		0.03106	1.41822e-11	-3.46e-09		0.03106	-1.35e-10	-1.04e-08		0.03106	-2.49e-11	-1.89e-09		0.03106	-3.3112e-10	-2.33e-09		0.03106	-6.16175e-10	-1.43e-09		0.03106	-0.956775	-0.976577
0.03108	-4.47235e-11	-2.43e-09		0.03108	-3.58239e-11	-3.69e-09		0.03108	1.73032e-11	-3.46e-09		0.03108	-1.37e-10	-1.03e-08		0.03108	-2.27e-11	-1.88e-09		0.03108	-3.17388e-10	-2.33e-09		0.03108	-6.03691e-10	-1.42e-09		0.03108	-0.958249	-0.976868
0.0311	-4.40993e-11	-2.43e-09		0.0311	-3.51997e-11	-3.68e-09		0.0311	1.73032e-11	-3.47e-09		0.0311	-1.46e-10	-1.03e-08		0.0311	-1.64e-11	-1.88e-09		0.0311	-3.09897e-10	-2.32e-09		0.0311	-5.97449e-10	-1.42e-09		0.0311	-0.959817	-0.97706
0.03112	-4.16025e-11	-2.44e-09		0.03112	-3.45756e-11	-3.68e-09		0.03112	1.6679e-11	-3.47e-09		0.03112	-1.53e-10	-1.03e-08		0.03112	-1.14e-11	-1.87e-09		0.03112	-3.07401e-10	-2.32e-09		0.03112	-5.94016e-10	-1.41e-09		0.03112	-0.960831	-0.978224
0.03114	-3.78573e-11	-2.44e-09		0.03114	-3.70723e-11	-3.67e-09		0.03114	1.6679e-11	-3.48e-09		0.03114	-1.57e-10	-1.03e-08		0.03114	-9.88e-12	-1.88e-09		0.03114	-3.05528e-10	-2.31e-09		0.03114	-5.96825e-10	-1.41e-09		0.03114	-0.961105	-0.979288
0.03116	-3.53606e-11	-2.44e-09		0.03116	-3.64481e-11	-3.67e-09		0.03116	1.79274e-11	-3.48e-09		0.03116	-1.6e-10	-1.03e-08		0.03116	-1.11e-11	-1.88e-09		0.03116	-3.05528e-10	-2.31e-09		0.03116	-6.02131e-10	-1.41e-09		0.03116	-0.961291	-0.980836
0.03118	-3.41122e-11	-2.44e-09		0.03118	-3.64481e-11	-3.68e-09		0.03118	1.85516e-11	-3.48e-09		0.03118	-1.59e-10	-1.03e-08		0.03118	-1.39e-11	-1.89e-09		0.03118	-3.0428e-10	-2.31e-09		0.03118	-6.09621e-10	-1.41e-09		0.03118	-0.961751	-0.982093
0.0312	-3.59848e-11	-2.45e-09		0.0312	-3.64481e-11	-3.68e-09		0.0312	1.91758e-11	-3.48e-09		0.0312	-1.52e-10	-1.03e-08		0.0312	-1.71e-11	-1.9e-09		0.0312	-3.01783e-10	-2.31e-09		0.0312	-6.15551e-10	-1.42e-09		0.0312	-0.963133	-0.984318
0.03122	-4.03541e-11	-2.45e-09		0.03122	-3.51997e-11	-3.68e-09		0.03122	2.04242e-11	-3.48e-09		0.03122	-1.48e-10	-1.03e-08		0.03122	-2.08e-11	-1.91e-09		0.03122	-3.01159e-10	-2.31e-09		0.03122	-6.16799e-10	-1.43e-09		0.03122	-0.964516	-0.98616
0.03124	-4.59718e-11	-2.45e-09		0.03124	-3.20788e-11	-3.68e-09		0.03124	2.35451e-11	-3.48e-09		0.03124	-1.44e-10	-1.03e-08		0.03124	-2.45e-11	-1.91e-09		0.03124	-3.03655e-10	-2.31e-09		0.03124	-6.1836e-10	-1.44e-09		0.03124	-0.966084	-0.987999
0.03126	-4.6596e-11	-2.45e-09		0.03126	-3.14546e-11	-3.69e-09		0.03126	2.35451e-11	-3.48e-09		0.03126	-1.38e-10	-1.04e-08		0.03126	-2.58e-11	-1.92e-09		0.03126	-3.13643e-10	-2.31e-09		0.03126	-6.18672e-10	-1.45e-09		0.03126	-0.968112	-0.987417
0.03128	-4.9717e-11	-2.45e-09		0.03128	-3.20788e-11	-3.69e-09		0.03128	2.60419e-11	-3.49e-09		0.03128	-1.4e-10	-1.03e-08		0.03128	-2.58e-11	-1.93e-09		0.03128	-3.1926e-10	-2.31e-09		0.03128	-6.15239e-10	-1.45e-09		0.03128	-0.967926	-0.985869
0.0313	-5.59589e-11	-2.45e-09		0.0313	-3.2703e-11	-3.69e-09		0.0313	2.29209e-11	-3.49e-09		0.0313	-1.4e-10	-1.04e-08		0.0313	-2.58e-11	-1.93e-09		0.0313	-3.24254e-10	-2.31e-09		0.0313	-6.1399e-10	-1.46e-09		0.0313	-0.968663	-0.984127
0.03132	-5.78315e-11	-2.44e-09		0.03132	-3.58239e-11	-3.7e-09		0.03132	2.16725e-11	-3.5e-09		0.03132	-1.42e-10	-1.03e-08		0.03132	-2.24e-11	-1.94e-09		0.03132	-3.24878e-10	-2.31e-09		0.03132	-6.12118e-10	-1.46e-09		0.03132	-0.968757	-0.982675
0.03134	-5.84557e-11	-2.43e-09		0.03134	-3.45756e-11	-3.7e-09		0.03134	1.41822e-11	-3.5e-09		0.03134	-1.47e-10	-1.03e-08		0.03134	-1.58e-11	-1.94e-09		0.03134	-3.17388e-10	-2.32e-09		0.03134	-6.08685e-10	-1.46e-09		0.03134	-0.967189	-0.982288
0.03136	-6.15766e-11	-2.43e-09		0.03136	-3.14546e-11	-3.69e-09		0.03136	1.04371e-11	-3.51e-09		0.03136	-1.52e-10	-1.03e-08		0.03136	-1.11e-11	-1.93e-09		0.03136	-3.14267e-10	-2.31e-09		0.03136	-6.07748e-10	-1.45e-09		0.03136	-0.966084	-0.983836
0.03138	-5.90799e-11	-2.43e-09		0.03138	-2.89578e-11	-3.69e-09		0.03138	1.6984e-12	-3.51e-09		0.03138	-1.59e-10	-1.03e-08		0.03138	-5.51e-12	-1.92e-09		0.03138	-3.08025e-10	-2.31e-09		0.03138	-6.10869e-10	-1.44e-09		0.03138	-0.964884	-0.985578
0.0314	-6.34492e-11	-2.43e-09		0.0314	-2.58369e-11	-3.69e-09		0.0314	2.94679e-12	-3.51e-09		0.0314	-1.51e-10	-1.03e-08		0.0314	-3.64e-12	-1.91e-09		0.0314	-3.05528e-10	-2.31e-09		0.0314	-6.13054e-10	-1.44e-09		0.0314	-0.963502	-0.987222
0.03142	-6.15766e-11	-2.43e-09		0.03142	-2.64611e-11	-3.7e-09		0.03142	-2.04675e-12	-3.5e-09		0.03142	-1.43e-10	-1.03e-08		0.03142	-2.39e-12	-1.9e-09		0.03142	-3.03655e-10	-2.31e-09		0.03142	-6.1399e-10	-1.44e-09		0.03142	-0.962765	-0.9879
0.03144	-6.22008e-11	-2.43e-09		0.03144	-2.64611e-11	-3.7e-09		0.03144	-3.91933e-12	-3.49e-09		0.03144	-1.35e-10	-1.03e-08		0.03144	-8.3e-13	-1.89e-09		0.03144	-3.03655e-10	-2.31e-09		0.03144	-6.14927e-10	-1.43e-09		0.03144	-0.96295	-0.987612
0.03146	-6.46976e-11	-2.43e-09		0.03146	-2.9582e-11	-3.7e-09		0.03146	-7.04028e-12	-3.49e-09		0.03146	-1.27e-10	-1.03e-08		0.03146	2.29e-12	-1.88e-09		0.03146	-3.03655e-10	-2.31e-09		0.03146	-6.14615e-10	-1.43e-09		0.03146	-0.962488	-0.987612
0.03148	-6.2825e-11	-2.43e-09		0.03148	-3.08304e-11	-3.71e-09		0.03148	-8.91286e-12	-3.48e-09		0.03148	-1.2e-10	-1.03e-08		0.03148	2.29e-12	-1.89e-09		0.03148	-2.98038e-10	-2.31e-09		0.03148	-6.13366e-10	-1.43e-09		0.03148	-0.962305	-0.988095
0.0315	-6.03282e-11	-2.43e-09		0.0315	-2.52127e-11	-3.71e-09		0.0315	-8.28866e-12	-3.48e-09		0.0315	-1.26e-10	-1.03e-08		0.0315	-2.06e-13	-1.89e-09		0.0315	-2.94293e-10	-2.32e-09		0.0315	-6.14615e-10	-1.43e-09		0.0315	-0.960922	-0.98916
0.03152	-5.84557e-11	-2.42e-09		0.03152	-2.27159e-11	-3.71e-09		0.03152	-5.7919e-12	-3.48e-09		0.03152	-1.3e-10	-1.03e-08		0.03152	-2.08e-12	-1.9e-09		0.03152	-2.94293e-10	-2.32e-09		0.03152	-6.17423e-10	-1.44e-09		0.03152	-0.960645	-0.991577
0.03154	-5.78315e-11	-2.42e-09		0.03154	-1.95949e-11	-3.71e-09		0.03154	-3.91933e-12	-3.48e-09		0.03154	-1.37e-10	-1.03e-08		0.03154	-6.45e-12	-1.9e-09		0.03154	-2.96789e-10	-2.32e-09		0.03154	-6.20856e-10	-1.44e-09		0.03154	-0.961014	-0.993998
0.03156	-5.53347e-11	-2.43e-09		0.03156	-2.02191e-11	-3.71e-09		0.03156	-2.67094e-12	-3.48e-09		0.03156	-1.36e-10	-1.03e-08		0.03156	-1.11e-11	-1.9e-09		0.03156	-3.02407e-10	-2.32e-09		0.03156	-6.22417e-10	-1.45e-09		0.03156	-0.961199	-0.995258
0.03158	-5.15896e-11	-2.43e-09		0.03158	-1.89708e-11	-3.7e-09		0.03158	-2.04675e-12	-3.49e-09		0.03158	-1.4e-10	-1.03e-08		0.03158	-1.3e-11	-1.9e-09		0.03158	-3.08025e-10	-2.32e-09		0.03158	-6.26162e-10	-1.45e-09		0.03158	-0.962488	-0.995258
0.0316	-5.09654e-11	-2.43e-09		0.0316	-1.95949e-11	-3.71e-09		0.0316	2.94679e-12	-3.49e-09		0.0316	-1.38e-10	-1.03e-08		0.0316	-1.43e-11	-1.9e-09		0.0316	-3.17388e-10	-2.31e-09		0.0316	-6.21793e-10	-1.45e-09		0.0316	-0.963687	-0.994094
0.03162	-5.03412e-11	-2.43e-09		0.03162	-2.20917e-11	-3.71e-09		0.03162	1.07421e-12	-3.49e-09		0.03162	-1.37e-10	-1.04e-08		0.03162	-1.46e-11	-1.9e-09		0.03162	-3.18636e-10	-2.31e-09		0.03162	-6.20232e-10	-1.45e-09		0.03162	-0.965252	-0.992741
0.03164	-5.03412e-11	-2.43e-09		0.03164	-2.20917e-11	-3.71e-09		0.03164	2.32259e-12	-3.49e-09		0.03164	-1.35e-10	-1.04e-08		0.03164	-1.49e-11	-1.9e-09		0.03164	-3.22381e-10	-2.31e-09		0.03164	-6.14302e-10	-1.44e-09		0.03164	-0.966729	-0.990803
0.03166	-5.03412e-11	-2.42e-09		0.03166	-2.52127e-11	-3.71e-09		0.03166	4.50019e-13	-3.49e-09		0.03166	-1.36e-10	-1.04e-08		0.03166	-1.33e-11	-1.9e-09		0.03166	-3.2363e-10	-2.31e-09		0.03166	-6.08997e-10	-1.43e-09		0.03166	-0.967743	-0.990321
0.03168	-4.72202e-11	-2.42e-09		0.03168	-2.27159e-11	-3.71e-09		0.03168	1.07421e-12	-3.49e-09		0.03168	-1.43e-10	-1.04e-08		0.03168	-1.33e-11	-1.9e-09		0.03168	-3.24254e-10	-2.31e-09		0.03168	-6.08373e-10	-1.43e-09		0.03168	-0.968112	-0.990612
0.0317	-4.78444e-11	-2.42e-09		0.0317	-2.33401e-11	-3.71e-09		0.0317	2.32259e-12	-3.5e-09		0.0317	-1.45e-10	-1.04e-08		0.0317	-1.52e-11	-1.89e-09		0.0317	-3.29247e-10	-2.31e-09		0.0317	-6.07748e-10	-1.43e-09		0.0317	-0.968112	-0.991481
0.03172	-4.59718e-11	-2.41e-09		0.03172	-2.58369e-11	-3.72e-09		0.03172	1.07421e-12	-3.5e-09		0.03172	-1.52e-10	-1.04e-08		0.03172	-1.8e-11	-1.89e-09		0.03172	-3.29247e-10	-2.31e-09		0.03172	-6.07748e-10	-1.43e-09		0.03172	-0.967189	-0.992642
0.03174	-4.47235e-11	-2.41e-09		0.03174	-3.14546e-11	-3.73e-09		0.03174	-7.98364e-13	-3.5e-09		0.03174	-1.57e-10	-1.03e-08		0.03174	-2.3e-11	-1.89e-09		0.03174	-3.26751e-10	-2.31e-09		0.03174	-6.08685e-10	-1.43e-09		0.03174	-0.966821	-0.99332
0.03176	-4.53476e-11	-2.4e-09		0.03176	-3.70723e-11	-3.73e-09		0.03176	-2.67094e-12	-3.5e-09		0.03176	-1.66e-10	-1.03e-08		0.03176	-2.7e-11	-1.89e-09		0.03176	-3.28623e-10	-2.3e-09		0.03176	-6.06188e-10	-1.42e-09		0.03176	-0.966266	-0.993128
0.03178	-4.90928e-11	-2.4e-09		0.03178	-4.01933e-11	-3.74e-09		0.03178	-4.54351e-12	-3.5e-09		0.03178	-1.69e-10	-1.03e-08		0.03178	-2.89e-11	-1.89e-09		0.03178	-3.20509e-10	-2.3e-09		0.03178	-6.06812e-10	-1.43e-09		0.03178	-0.964978	-0.993707
0.0318	-5.65831e-11	-2.4e-09		0.0318	-4.39384e-11	-3.74e-09		0.0318	-5.16771e-12	-3.5e-09		0.0318	-1.67e-10	-1.03e-08		0.0318	-2.55e-11	-1.89e-09		0.0318	-3.13018e-10	-2.3e-09		0.0318	-6.00258e-10	-1.43e-09		0.0318	-0.964424	-0.993419
0.03182	-5.84557e-11	-2.4e-09		0.03182	-4.20659e-11	-3.74e-09		0.03182	-5.16771e-12	-3.5e-09		0.03182	-1.69e-10	-1.03e-08		0.03182	-1.83e-11	-1.89e-09		0.03182	-3.1177e-10	-2.31e-09		0.03182	-5.95889e-10	-1.43e-09		0.03182	-0.964884	-0.993998
0.03184	-5.65831e-11	-2.39e-09		0.03184	-4.08175e-11	-3.73e-09		0.03184	-7.66448e-12	-3.5e-09		0.03184	-1.69e-10	-1.03e-08		0.03184	-8.63e-12	-1.89e-09		0.03184	-3.07401e-10	-2.31e-09		0.03184	-5.92456e-10	-1.43e-09		0.03184	-0.966729	-0.994481
0.03186	-5.40863e-11	-2.39e-09		0.03186	-3.64481e-11	-3.72e-09		0.03186	-6.41609e-12	-3.5e-09		0.03186	-1.63e-10	-1.03e-08		0.03186	-1.14e-12	-1.9e-09		0.03186	-3.03031e-10	-2.32e-09		0.03186	-5.94016e-10	-1.44e-09		0.03186	-0.968112	-0.993998
0.03188	-5.15896e-11	-2.39e-09		0.03188	-3.2703e-11	-3.71e-09		0.03188	-3.91933e-12	-3.5e-09		0.03188	-1.58e-10	-1.03e-08		0.03188	2.29e-12	-1.91e-09		0.03188	-2.96165e-10	-2.32e-09		0.03188	-5.99322e-10	-1.44e-09		0.03188	-0.96894	-0.993902
0.0319	-5.40863e-11	-2.39e-09		0.0319	-2.89578e-11	-3.69e-09		0.0319	4.19517e-12	-3.5e-09		0.0319	-1.49e-10	-1.03e-08		0.0319	7.3e-13	-1.91e-09		0.0319	-2.94293e-10	-2.32e-09		0.0319	-6.06812e-10	-1.44e-09		0.0319	-0.968757	-0.993029
0.03192	-5.53347e-11	-2.4e-09		0.03192	-2.33401e-11	-3.67e-09		0.03192	5.44355e-12	-3.5e-09		0.03192	-1.44e-10	-1.03e-08		0.03192	-4.58e-12	-1.92e-09		0.03192	-2.90547e-10	-2.33e-09		0.03192	-6.14302e-10	-1.44e-09		0.03192	-0.967098	-0.992933
0.03194	-5.40863e-11	-2.39e-09		0.03194	-2.20917e-11	-3.66e-09		0.03194	6.06774e-12	-3.5e-09		0.03194	-1.37e-10	-1.03e-08		0.03194	-1.27e-11	-1.92e-09		0.03194	-2.83681e-10	-2.33e-09		0.03194	-6.20856e-10	-1.45e-09		0.03194	-0.966821	-0.991577
0.03196	-5.47105e-11	-2.4e-09		0.03196	-2.39643e-11	-3.66e-09		0.03196	2.94679e-12	-3.5e-09		0.03196	-1.37e-10	-1.03e-08		0.03196	-2.14e-11	-1.92e-09		0.03196	-2.77439e-10	-2.33e-09		0.03196	-6.24914e-10	-1.45e-09		0.03196	-0.967743	-0.990902
0.03198	-5.53347e-11	-2.4e-09		0.03198	-2.33401e-11	-3.66e-09		0.03198	-1.42256e-12	-3.5e-09		0.03198	-1.37e-10	-1.03e-08		0.03198	-2.86e-11	-1.92e-09		0.03198	-2.74943e-10	-2.33e-09		0.03198	-6.24602e-10	-1.45e-09		0.03198	-0.968757	-0.990803
0.032	-5.40863e-11	-2.4e-09		0.032	-2.83336e-11	-3.67e-09		0.032	-4.54351e-12	-3.5e-09		0.032	-1.34e-10	-1.03e-08		0.032	-3.14e-11	-1.91e-09		0.032	-2.79936e-10	-2.32e-09		0.032	-6.20856e-10	-1.45e-09		0.032	-0.969771	-0.991868
0.03202	-5.78315e-11	-2.4e-09		0.03202	-2.77094e-11	-3.68e-09		0.03202	-6.41609e-12	-3.5e-09		0.03202	-1.35e-10	-1.03e-08		0.03202	-2.64e-11	-1.91e-09		0.03202	-2.89923e-10	-2.32e-09		0.03202	-6.13054e-10	-1.45e-09		0.03202	-0.969677	-0.993515
0.03204	-5.47105e-11	-2.4e-09		0.03204	-3.20788e-11	-3.7e-09		0.03204	-8.91286e-12	-3.5e-09		0.03204	-1.34e-10	-1.03e-08		0.03204	-1.43e-11	-1.9e-09		0.03204	-2.99286e-10	-2.32e-09		0.03204	-6.03379e-10	-1.46e-09		0.03204	-0.96848	-0.995258
0.03206	-5.09654e-11	-2.41e-09		0.03206	-3.45756e-11	-3.71e-09		0.03206	-1.20338e-11	-3.49e-09		0.03206	-1.32e-10	-1.03e-08		0.03206	7.3e-13	-1.9e-09		0.03206	-3.07401e-10	-2.32e-09		0.03206	-5.93392e-10	-1.45e-09		0.03206	-0.967189	-0.997192
0.03208	-5.47105e-11	-2.42e-09		0.03208	-3.45756e-11	-3.72e-09		0.03208	-1.82757e-11	-3.48e-09		0.03208	-1.34e-10	-1.03e-08		0.03208	1.38e-11	-1.9e-09		0.03208	-3.13643e-10	-2.32e-09		0.03208	-5.84341e-10	-1.45e-09		0.03208	-0.966635	-0.997387
0.0321	-5.22138e-11	-2.42e-09		0.0321	-3.51997e-11	-3.72e-09		0.0321	-1.82757e-11	-3.48e-09		0.0321	-1.33e-10	-1.03e-08		0.0321	1.82e-11	-1.89e-09		0.0321	-3.1926e-10	-2.32e-09		0.0321	-5.77787e-10	-1.45e-09		0.0321	-0.968572	-0.996515
0.03212	-5.65831e-11	-2.43e-09		0.03212	-3.08304e-11	-3.72e-09		0.03212	-1.45306e-11	-3.47e-09		0.03212	-1.35e-10	-1.03e-08		0.03212	1.6e-11	-1.89e-09		0.03212	-3.16763e-10	-2.32e-09		0.03212	-5.76851e-10	-1.46e-09		0.03212	-0.969863	-0.996323
0.03214	-5.84557e-11	-2.43e-09		0.03214	-2.64611e-11	-3.71e-09		0.03214	-1.14096e-11	-3.47e-09		0.03214	-1.35e-10	-1.03e-08		0.03214	3.54e-12	-1.89e-09		0.03214	-3.08649e-10	-2.32e-09		0.03214	-5.78099e-10	-1.46e-09		0.03214	-0.971982	-0.995258
0.03216	-6.15766e-11	-2.43e-09		0.03216	-2.64611e-11	-3.71e-09		0.03216	-5.7919e-12	-3.48e-09		0.03216	-1.32e-10	-1.03e-08		0.03216	-8.32e-12	-1.88e-09		0.03216	-2.91796e-10	-2.31e-09		0.03216	-5.83717e-10	-1.46e-09		0.03216	-0.973273	-0.994481
0.03218	-6.03282e-11	-2.43e-09		0.03218	-2.45885e-11	-3.7e-09		0.03218	-8.91286e-12	-3.48e-09		0.03218	-1.29e-10	-1.03e-08		0.03218	-2.14e-11	-1.88e-09		0.03218	-2.8056e-10	-2.31e-09		0.03218	-5.91519e-10	-1.46e-09		0.03218	-0.973273	-0.99545
0.0322	-5.90799e-11	-2.42e-09		0.0322	-2.20917e-11	-3.7e-09		0.0322	-6.41609e-12	-3.49e-09		0.0322	-1.25e-10	-1.03e-08		0.0322	-3.02e-11	-1.89e-09		0.0322	-2.74943e-10	-2.31e-09		0.0322	-5.98386e-10	-1.46e-09		0.0322	-0.971891	-0.99661
0.03222	-5.65831e-11	-2.41e-09		0.03222	-1.95949e-11	-3.69e-09		0.03222	-5.7919e-12	-3.49e-09		0.03222	-1.25e-10	-1.03e-08		0.03222	-3.36e-11	-1.89e-09		0.03222	-2.79312e-10	-2.31e-09		0.03222	-6.05564e-10	-1.45e-09		0.03222	-0.969771	-0.997192
0.03224	-5.65831e-11	-2.41e-09		0.03224	-1.70982e-11	-3.69e-09		0.03224	-7.66448e-12	-3.48e-09		0.03224	-1.22e-10	-1.03e-08		0.03224	-3.14e-11	-1.9e-09		0.03224	-2.85554e-10	-2.31e-09		0.03224	-6.10557e-10	-1.45e-09		0.03224	-0.968757	-0.997288
0.03226	-5.15896e-11	-2.4e-09		0.03226	-2.39643e-11	-3.68e-09		0.03226	-3.29513e-12	-3.47e-09		0.03226	-1.25e-10	-1.03e-08		0.03226	-2.45e-11	-1.91e-09		0.03226	-2.96165e-10	-2.31e-09		0.03226	-6.10557e-10	-1.45e-09		0.03226	-0.969217	-0.995645
0.03228	-4.84686e-11	-2.39e-09		0.03228	-2.08433e-11	-3.68e-09		0.03228	-2.04675e-12	-3.47e-09		0.03228	-1.27e-10	-1.03e-08		0.03228	-1.21e-11	-1.91e-09		0.03228	-3.05528e-10	-2.32e-09		0.03228	-6.10245e-10	-1.45e-09		0.03228	-0.972168	-0.993707
0.0323	-4.53476e-11	-2.39e-09		0.0323	-2.02191e-11	-3.68e-09		0.0323	-1.74176e-13	-3.47e-09		0.0323	-1.32e-10	-1.04e-08		0.0323	1.06e-13	-1.91e-09		0.0323	-3.06152e-10	-2.33e-09		0.0323	-6.065e-10	-1.45e-09		0.0323	-0.976038	-0.991481
0.03232	-4.16025e-11	-2.4e-09		0.03232	-1.77224e-11	-3.68e-09		0.03232	2.32259e-12	-3.47e-09		0.03232	-1.32e-10	-1.04e-08		0.03232	1.04e-11	-1.91e-09		0.03232	-3.09897e-10	-2.33e-09		0.03232	-6.00258e-10	-1.45e-09		0.03232	-0.978986	-0.990803
0.03234	-4.16025e-11	-2.4e-09		0.03234	-1.6474e-11	-3.69e-09		0.03234	6.06774e-12	-3.48e-09		0.03234	-1.35e-10	-1.04e-08		0.03234	9.47e-12	-1.92e-09		0.03234	-3.09897e-10	-2.34e-09		0.03234	-5.96825e-10	-1.44e-09		0.03234	-0.980277	-0.991967
0.03236	-3.78573e-11	-2.41e-09		0.03236	-1.83466e-11	-3.7e-09		0.03236	1.04371e-11	-3.48e-09		0.03236	-1.31e-10	-1.03e-08		0.03236	4.79e-12	-1.91e-09		0.03236	-3.09897e-10	-2.34e-09		0.03236	-5.91207e-10	-1.44e-09		0.03236	-0.97954	-0.993515
0.03238	-3.97299e-11	-2.41e-09		0.03238	-1.6474e-11	-3.7e-09		0.03238	1.23097e-11	-3.48e-09		0.03238	-1.3e-10	-1.03e-08		0.03238	-1.14e-12	-1.91e-09		0.03238	-3.1177e-10	-2.34e-09		0.03238	-5.88086e-10	-1.44e-09		0.03238	-0.978158	-0.994481
0.0324	-4.34751e-11	-2.41e-09		0.0324	-1.70982e-11	-3.7e-09		0.0324	1.04371e-11	-3.49e-09		0.0324	-1.25e-10	-1.03e-08		0.0324	-9.57e-12	-1.91e-09		0.0324	-3.16139e-10	-2.33e-09		0.0324	-5.84029e-10	-1.44e-09		0.0324	-0.977143	-0.994481
0.03242	-4.16025e-11	-2.41e-09		0.03242	-2.14675e-11	-3.7e-09		0.03242	1.29339e-11	-3.49e-09		0.03242	-1.32e-10	-1.03e-08		0.03242	-1.46e-11	-1.91e-09		0.03242	-3.16139e-10	-2.33e-09		0.03242	-5.8122e-10	-1.44e-09		0.03242	-0.975761	-0.994289
0.03244	-4.40993e-11	-2.4e-09		0.03244	-2.14675e-11	-3.69e-09		0.03244	1.48064e-11	-3.49e-09		0.03244	-1.39e-10	-1.03e-08		0.03244	-1.67e-11	-1.91e-09		0.03244	-3.13643e-10	-2.33e-09		0.03244	-5.76539e-10	-1.44e-09		0.03244	-0.974656	-0.995258
0.03246	-4.40993e-11	-2.4e-09		0.03246	-2.33401e-11	-3.68e-09		0.03246	1.23097e-11	-3.49e-09		0.03246	-1.37e-10	-1.03e-08		0.03246	-1.77e-11	-1.91e-09		0.03246	-3.13643e-10	-2.33e-09		0.03246	-5.74666e-10	-1.44e-09		0.03246	-0.974933	-0.994871
0.03248	-4.47235e-11	-2.4e-09		0.03248	-2.27159e-11	-3.68e-09		0.03248	1.54306e-11	-3.49e-09		0.03248	-1.38e-10	-1.03e-08		0.03248	-1.52e-11	-1.91e-09		0.03248	-3.14267e-10	-2.32e-09		0.03248	-5.75915e-10	-1.44e-09		0.03248	-0.975115	-0.994481
0.0325	-4.47235e-11	-2.4e-09		0.0325	-1.83466e-11	-3.68e-09		0.0325	1.85516e-11	-3.49e-09		0.0325	-1.34e-10	-1.03e-08		0.0325	-1.3e-11	-1.91e-09		0.0325	-3.13643e-10	-2.32e-09		0.0325	-5.7373e-10	-1.44e-09		0.0325	-0.976498	-0.994481
0.03252	-4.72202e-11	-2.39e-09		0.03252	-1.58498e-11	-3.68e-09		0.03252	2.47935e-11	-3.49e-09		0.03252	-1.29e-10	-1.03e-08		0.03252	-9.88e-12	-1.9e-09		0.03252	-3.06776e-10	-2.33e-09		0.03252	-5.74666e-10	-1.44e-09		0.03252	-0.977143	-0.993611
0.03254	-4.53476e-11	-2.39e-09		0.03254	-1.58498e-11	-3.69e-09		0.03254	2.35451e-11	-3.48e-09		0.03254	-1.29e-10	-1.03e-08		0.03254	-7.07e-12	-1.9e-09		0.03254	-3.02407e-10	-2.33e-09		0.03254	-5.74354e-10	-1.44e-09		0.03254	-0.978158	-0.994481
0.03256	-4.34751e-11	-2.39e-09		0.03256	-1.52256e-11	-3.69e-09		0.03256	2.79144e-11	-3.48e-09		0.03256	-1.27e-10	-1.03e-08		0.03256	-7.38e-12	-1.89e-09		0.03256	-2.96789e-10	-2.33e-09		0.03256	-5.75915e-10	-1.44e-09		0.03256	-0.978894	-0.993902
0.03258	-4.34751e-11	-2.39e-09		0.03258	-1.70982e-11	-3.69e-09		0.03258	2.85386e-11	-3.48e-09		0.03258	-1.27e-10	-1.03e-08		0.03258	-5.51e-12	-1.9e-09		0.03258	-2.94293e-10	-2.33e-09		0.03258	-5.74042e-10	-1.44e-09		0.03258	-0.979263	-0.994193
0.0326	-4.84686e-11	-2.4e-09		0.0326	-1.6474e-11	-3.7e-09		0.0326	2.85386e-11	-3.47e-09		0.0326	-1.32e-10	-1.03e-08		0.0326	-1.77e-12	-1.9e-09		0.0326	-2.96789e-10	-2.34e-09		0.0326	-5.7373e-10	-1.44e-09		0.0326	-0.978986	-0.995159
0.03262	-4.47235e-11	-2.4e-09		0.03262	-2.27159e-11	-3.7e-09		0.03262	3.10354e-11	-3.47e-09		0.03262	-1.34e-10	-1.03e-08		0.03262	1.67e-12	-1.91e-09		0.03262	-3.04904e-10	-2.34e-09		0.03262	-5.70297e-10	-1.44e-09		0.03262	-0.978066	-0.996997
0.03264	-4.47235e-11	-2.41e-09		0.03264	-1.52256e-11	-3.7e-09		0.03264	2.79144e-11	-3.46e-09		0.03264	-1.3e-10	-1.03e-08		0.03264	4.18e-13	-1.91e-09		0.03264	-3.10522e-10	-2.34e-09		0.03264	-5.70921e-10	-1.44e-09		0.03264	-0.975852	-0.997966
0.03266	-4.47235e-11	-2.41e-09		0.03266	-1.21047e-11	-3.69e-09		0.03266	2.29209e-11	-3.46e-09		0.03266	-1.3e-10	-1.03e-08		0.03266	-4.26e-12	-1.91e-09		0.03266	-3.18012e-10	-2.34e-09		0.03266	-5.68424e-10	-1.44e-09		0.03266	-0.973919	-0.997966
0.03268	-4.59718e-11	-2.41e-09		0.03268	-7.73531e-12	-3.69e-09		0.03268	2.54177e-11	-3.47e-09		0.03268	-1.23e-10	-1.03e-08		0.03268	-1.11e-11	-1.91e-09		0.03268	-3.14891e-10	-2.34e-09		0.03268	-5.66864e-10	-1.43e-09		0.03268	-0.973179	-0.997483
0.0327	-4.90928e-11	-2.41e-09		0.0327	-2.74177e-12	-3.69e-09		0.0327	1.98e-11	-3.47e-09		0.0327	-1.24e-10	-1.03e-08		0.0327	-2.27e-11	-1.91e-09		0.0327	-3.1177e-10	-2.34e-09		0.0327	-5.68112e-10	-1.43e-09		0.0327	-0.972442	-0.997096
0.03272	-4.84686e-11	-2.41e-09		0.03272	-8.69203e-13	-3.69e-09		0.03272	1.6679e-11	-3.48e-09		0.03272	-1.22e-10	-1.03e-08		0.03272	-3.02e-11	-1.91e-09		0.03272	-3.08649e-10	-2.35e-09		0.03272	-5.73418e-10	-1.43e-09		0.03272	-0.973456	-0.99671
0.03274	-5.15896e-11	-2.41e-09		0.03274	6.6211e-12	-3.69e-09		0.03274	1.23097e-11	-3.49e-09		0.03274	-1.22e-10	-1.03e-08		0.03274	-3.58e-11	-1.91e-09		0.03274	-3.06152e-10	-2.35e-09		0.03274	-5.80596e-10	-1.43e-09		0.03274	-0.976129	-0.996128
0.03276	-5.22138e-11	-2.41e-09		0.03276	7.24529e-12	-3.7e-09		0.03276	1.3558e-11	-3.5e-09		0.03276	-1.22e-10	-1.03e-08		0.03276	-3.2e-11	-1.91e-09		0.03276	-3.07401e-10	-2.36e-09		0.03276	-5.90271e-10	-1.44e-09		0.03276	-0.978066	-0.996224
0.03278	-4.72202e-11	-2.41e-09		0.03278	9.11786e-12	-3.71e-09		0.03278	1.23097e-11	-3.5e-09		0.03278	-1.2e-10	-1.03e-08		0.03278	-2.7e-11	-1.9e-09		0.03278	-3.12394e-10	-2.36e-09		0.03278	-5.9901e-10	-1.44e-09		0.03278	-0.97908	-0.995741
0.0328	-4.47235e-11	-2.4e-09		0.0328	7.86948e-12	-3.71e-09		0.0328	1.48064e-11	-3.5e-09		0.0328	-1.21e-10	-1.03e-08		0.0328	-1.64e-11	-1.89e-09		0.0328	-3.20509e-10	-2.35e-09		0.0328	-6.04627e-10	-1.45e-09		0.0328	-0.978803	-0.995546
0.03282	-4.47235e-11	-2.4e-09		0.03282	3.50014e-12	-3.72e-09		0.03282	1.98e-11	-3.5e-09		0.03282	-1.21e-10	-1.03e-08		0.03282	-3.95e-12	-1.89e-09		0.03282	-3.19884e-10	-2.34e-09		0.03282	-6.065e-10	-1.46e-09		0.03282	-0.977235	-0.99458
0.03284	-4.09783e-11	-2.4e-09		0.03284	-2.45007e-13	-3.72e-09		0.03284	1.6679e-11	-3.49e-09		0.03284	-1.23e-10	-1.03e-08		0.03284	6.35e-12	-1.88e-09		0.03284	-3.18012e-10	-2.34e-09		0.03284	-6.03067e-10	-1.46e-09		0.03284	-0.975393	-0.993998
0.03286	-3.97299e-11	-2.4e-09		0.03286	-2.74177e-12	-3.72e-09		0.03286	1.98e-11	-3.49e-09		0.03286	-1.3e-10	-1.03e-08		0.03286	1.17e-11	-1.88e-09		0.03286	-3.14267e-10	-2.33e-09		0.03286	-5.9901e-10	-1.47e-09		0.03286	-0.974561	-0.994094
0.03288	-4.09783e-11	-2.41e-09		0.03288	-6.48692e-12	-3.72e-09		0.03288	1.79274e-11	-3.49e-09		0.03288	-1.33e-10	-1.03e-08		0.03288	6.35e-12	-1.88e-09		0.03288	-3.11146e-10	-2.32e-09		0.03288	-5.95889e-10	-1.47e-09		0.03288	-0.973824	-0.994871
0.0329	-4.09783e-11	-2.41e-09		0.0329	-5.23854e-12	-3.72e-09		0.0329	1.91758e-11	-3.48e-09		0.0329	-1.3e-10	-1.03e-08		0.0329	-5.82e-12	-1.9e-09		0.0329	-3.09897e-10	-2.32e-09		0.0329	-5.9308e-10	-1.47e-09		0.0329	-0.97401	-0.995741
0.03292	-4.47235e-11	-2.42e-09		0.03292	-5.86274e-12	-3.71e-09		0.03292	1.85516e-11	-3.49e-09		0.03292	-1.24e-10	-1.03e-08		0.03292	-2.05e-11	-1.92e-09		0.03292	-3.06776e-10	-2.31e-09		0.03292	-5.90583e-10	-1.47e-09		0.03292	-0.974656	-0.996515
0.03294	-4.72202e-11	-2.42e-09		0.03294	-5.23854e-12	-3.71e-09		0.03294	1.79274e-11	-3.49e-09		0.03294	-1.17e-10	-1.03e-08		0.03294	-3.02e-11	-1.93e-09		0.03294	-3.03655e-10	-2.32e-09		0.03294	-5.88086e-10	-1.46e-09		0.03294	-0.976038	-0.997483
0.03296	-5.34621e-11	-2.42e-09		0.03296	-5.23854e-12	-3.7e-09		0.03296	2.29209e-11	-3.49e-09		0.03296	-1.07e-10	-1.03e-08		0.03296	-3.42e-11	-1.95e-09		0.03296	-2.94917e-10	-2.32e-09		0.03296	-5.84965e-10	-1.46e-09		0.03296	-0.976589	-0.998353
0.03298	-5.59589e-11	-2.42e-09		0.03298	-5.86274e-12	-3.69e-09		0.03298	2.04242e-11	-3.49e-09		0.03298	-1.04e-10	-1.04e-08		0.03298	-3.58e-11	-1.95e-09		0.03298	-2.83057e-10	-2.32e-09		0.03298	-5.81845e-10	-1.45e-09		0.03298	-0.97788	-0.998935
0.033	-5.65831e-11	-2.42e-09		0.033	-7.73531e-12	-3.68e-09		0.033	1.85516e-11	-3.49e-09		0.033	-1.08e-10	-1.04e-08		0.033	-3.02e-11	-1.95e-09		0.033	-2.73694e-10	-2.32e-09		0.033	-5.76227e-10	-1.45e-09		0.033	-0.97908	-0.99874
0.03302	-5.72073e-11	-2.42e-09		0.03302	-3.99016e-12	-3.67e-09		0.03302	1.73032e-11	-3.49e-09		0.03302	-1.17e-10	-1.04e-08		0.03302	-2.05e-11	-1.94e-09		0.03302	-2.59338e-10	-2.32e-09		0.03302	-5.71857e-10	-1.44e-09		0.03302	-0.979908	-0.999514
0.03304	-5.28379e-11	-2.42e-09		0.03304	-8.69203e-13	-3.67e-09		0.03304	1.73032e-11	-3.49e-09		0.03304	-1.25e-10	-1.04e-08		0.03304	-1.39e-11	-1.93e-09		0.03304	-2.50599e-10	-2.32e-09		0.03304	-5.69049e-10	-1.44e-09		0.03304	-0.980463	-0.999031
0.03306	-4.53476e-11	-2.42e-09		0.03306	-3.99016e-12	-3.67e-09		0.03306	2.41693e-11	-3.48e-09		0.03306	-1.31e-10	-1.04e-08		0.03306	-5.51e-12	-1.91e-09		0.03306	-2.44981e-10	-2.32e-09		0.03306	-5.67488e-10	-1.44e-09		0.03306	-0.98	-0.999031
0.03308	-4.47235e-11	-2.42e-09		0.03308	-3.99016e-12	-3.68e-09		0.03308	2.72903e-11	-3.48e-09		0.03308	-1.29e-10	-1.04e-08		0.03308	-1.14e-12	-1.9e-09		0.03308	-2.42485e-10	-2.32e-09		0.03308	-5.69673e-10	-1.45e-09		0.03308	-0.97954	-0.998935
[truncated: 15,095 more rows]
