# Supplementary material for: Inherent fast inactivation particle of Nav channels as a new binding site for a neurotoxin
Source: EMBO J. 2025 Apr 22;44(11):3180–209. doi: 10.1038/s44318-025-00438-9 (PMC12130229; doi:10.1038/s44318-025-00438-9)
Supplement: Supplementary file 5 — Source data Fig. 1 [file 44318_2025_438_MOESM5_ESM.zip › Figure 1/1E.xlsx]

## Sheet: Sheet1
Nav1.2												Nav1.3
rpTx1 (μM)												rpTx1 (μM)
0.2	0.0204528	0.039504	0.0132352	0.0044869	0.112234	0.090142						0.2	0.0686816	0.134063	0.179749	0.138611	0.265014	0.265014	0.0867964	0.232771
0.4	0.194017	0.311413	0.302811	0.165265	0.399236	0.27037	0.162887	0.183694				0.4	0.24616	0.0485595	0.312663	0.183617	0.0511349	0.0641198	0.128157
0.8	0.549495	0.816616	0.579512	0.67594	0.719882	0.527769						0.8	0.310067	0.707615	0.365683	0.689047	0.306432	0.404416
1.6	0.774316	0.811397	0.760075	0.609285	0.742028							1.6	0.698467	0.701867	0.911152	0.866829	0.927807	0.803112	0.79256
4	0.920356	0.931345	0.95326									3	0.876441	0.865697	0.786877	0.770789
Nav1.4												Nav1.5
rpTx1 (μM)												rpTx1 (μM)
0.2	0.101856	0.028174	0.149418	0.015275	0.126702	0.067797						0.02	0.05	0.03	0.02
0.4	0.095227	0.020745	0.050959	0.08409								0.1	0.287	0.086	0.108	0.139	0.075	0.059
0.8	0.076493	0.340026	0.774612	0.23465	0.291988	0.172543	0.323089	0.276393				0.2	0.355	0.353	0.052	0.373	0.211	0.44
1.6	0.729735	0.549053	0.591019	0.29659	0.399474	0.6928	0.759321	0.698696	0.596003			0.8	0.732	0.466	0.3	0.5	0.458	0.465	0.395	0.842
3	0.849623	0.916881	0.955479	0.958748	0.796643							2	0.5	0.736	0.777	0.731	0.609	0.887
												4	0.667	0.765	0.696	0.731
Nav1.6												Nav1.7
rpTx1 (μM)												rpTx1 (μM)
0.1	0.05905	0.08535	0.10021	0.10461	0.269911	0.54044	0.111674					0.1	0.036596	0.015937	0.012211	0.004065
0.2	0.029386	0.058844	0.112338	0.15136	0.294134	0.0523234	0.218177					0.2	0.465663	0.056422	0.09267	0.003474	0.414046	0.048662
0.4	0.203215	0.175677	0.17763	0.4484	0.551387	0.190763	0.542907	0.133394	0.418994	0.280324		0.5	0.234329	0.414334	0.208493	0.268558	0.149104
0.8	0.72128	0.863127	0.741722	0.72365	0.865854	0.754371						1	0.401274	0.303612	0.264046	0.522192	0.744945	0.551161	0.28274
1.6	0.92428	0.912671	0.887668									5	0.813907	0.71804	0.881057
Nav1.8												Nav1.9
rpTx1 (μM)												rpTx1 (μM)
0.004	0.0980392	0.3	0.0877743	0.188636								0.04	0.114809	0.203548	0.22905
0.02	0.1627	0.1103	0.1401	0.10861	0.13189	0.1652						0.08	0.112768	0.289398	0.243	0.11321
0.04	0.22161	0.161893	0.65213	0.385697								0.2	0.54389	0.324447	0.588803	0.351235	0.439335
0.08	0.669084	0.72483	1.01755	0.740063	0.366022	0.434658	0.82843	0.728008				0.4	0.798563	0.591612	0.798934	0.548264	0.658284	0.74073	0.343155	0.774444	0.424744	0.43335
0.1	0.953971	0.835995	0.883201	0.895009	0.900456	0.729618						0.8	0.710976	0.868155	0.65761	0.837569	0.766176
0.16	0.982816	0.966998	0.951578	0.959321								1	0.84241	0.798715	0.821	0.846532	0.854746	0.884564
0.4	0.976033	1.00133	0.938781	0.903799	0.96811	0.919996	0.95701	1.00582	0.907562			1.6	0.92196	0.942865	0.98012
