# Supplementary material for: Inherent fast inactivation particle of Nav channels as a new binding site for a neurotoxin
Source: EMBO J. 2025 Apr 22;44(11):3180–209. doi: 10.1038/s44318-025-00438-9 (PMC12130229; doi:10.1038/s44318-025-00438-9)
Supplement: Supplementary file 5 — Source data Fig. 1 [file 44318_2025_438_MOESM5_ESM.zip › Figure 1/1F.xlsx]

## Sheet: Sheet1
control																												rpTx1
time	current traces																											time	current traces
0	2.91864e-11	1.30445e-11	-1.17504e-11	2.4855e-12	3.91568e-13	2.82739e-11	-2.61524e-11	1.6197e-13	1.00848e-11	3.58673e-12	1.02551e-11	2.0243e-11	3.31539e-12	-2.13651e-11	-5.47862e-12	-1.86801e-11	-1.86525e-11	-3.2602e-11	-1.78326e-11	-1.12002e-11	1.24751e-11	3.287e-12	8.80736e-12	-6.04551e-12	2.30975e-11	1.92979e-11		0	1.60802e-12	-2.87456e-12	-1.93847e-11	-3.58089e-12	-3.49239e-12	6.87874e-12	-1.05865e-12	-6.4304e-12	9.36759e-13	2.71393e-11	2.12232e-11	2.33179e-11	1.66705e-11	8.20707e-12	3.8898e-12	2.12749e-11	1.12411e-11	1.10449e-11	8.21375e-12	6.51222e-12	9.8727e-12
2e-05	2.16824e-11	-1.33835e-12	-1.04997e-11	3.73618e-12	-2.10979e-12	2.07698e-11	-2.61524e-11	2.66333e-12	5.70738e-12	-1.65311e-13	7.75372e-12	1.77416e-11	4.56607e-12	-1.88637e-11	-1.72657e-12	-1.43027e-11	-2.42806e-11	-3.38527e-11	-1.34553e-11	-2.44542e-12	1.31004e-11	1.01657e-11	4.42998e-12	-1.35496e-11	1.93455e-11	1.99232e-11		2e-05	-5.89607e-12	-8.50263e-12	-1.50073e-11	-4.20623e-12	-3.49239e-12	1.18815e-11	-7.9374e-12	-3.3037e-12	1.5621e-12	2.52632e-11	2.43499e-11	2.01912e-11	1.47944e-11	1.07084e-11	7.64184e-12	1.43962e-11	2.18719e-11	7.29285e-12	1.44672e-11	2.76018e-12	1.36247e-11
4e-05	1.79303e-11	-1.00931e-11	-9.87437e-12	-1.58619e-14	-6.48718e-12	1.0139e-11	-2.36511e-11	8.2914e-12	6.33272e-12	-5.79338e-12	4.62702e-12	1.02375e-11	3.94073e-12	-1.44864e-11	-2.35191e-12	-6.79859e-12	-2.55313e-11	-2.885e-11	-9.07787e-12	1.30662e-12	1.49764e-11	1.32924e-11	6.306e-12	-2.3555e-11	8.71469e-12	1.67965e-11		4e-05	-7.77209e-12	-9.75331e-12	-3.12587e-12	-4.83157e-12	-3.49239e-12	1.37575e-11	-1.41908e-11	-5.17972e-12	-1.5646e-12	2.46379e-11	2.43499e-11	1.45632e-11	1.66705e-11	1.69618e-11	1.20192e-11	8.14278e-12	3.00013e-11	8.54353e-12	1.50925e-11	-4.11856e-12	1.29994e-11
6e-05	1.48036e-11	-1.57212e-11	-4.2463e-12	-1.26655e-12	-7.11252e-12	2.63495e-12	-1.48963e-11	8.2914e-12	1.33e-12	-1.20468e-11	2.12566e-12	7.11085e-12	4.56607e-12	-5.10625e-12	2.65081e-12	-1.79587e-12	-2.36552e-11	-2.32219e-11	-2.82447e-12	1.00614e-11	1.74778e-11	1.32924e-11	3.1793e-12	-2.85578e-11	6.21333e-12	1.92979e-11		6e-05	-8.39743e-12	-1.16293e-11	8.13026e-12	-5.45691e-12	-7.24443e-12	2.00109e-11	-2.23202e-11	-4.55438e-12	-7.19267e-12	2.33872e-11	2.68512e-11	1.01858e-11	7.29035e-12	1.50858e-11	1.38952e-11	1.88938e-12	3.62547e-11	1.16702e-11	1.00898e-11	-4.7439e-12	1.98781e-11
8e-05	6.67419e-12	-1.88479e-11	-4.9426e-13	-5.64393e-12	-7.73786e-12	-1.11225e-11	-1.17696e-11	1.07928e-11	-2.42205e-12	-1.07961e-11	4.62702e-12	3.98415e-12	7.69277e-12	3.02317e-12	1.01549e-11	4.45753e-12	-1.86525e-11	-1.07151e-11	2.17826e-12	1.56894e-11	2.43565e-11	1.32924e-11	1.92862e-12	-3.41858e-11	1.2106e-12	2.30499e-11		8e-05	-8.39743e-12	-1.60067e-11	1.6885e-11	-6.08225e-12	-1.61637e-12	2.18869e-11	-2.16949e-11	-2.05302e-12	-7.81801e-12	1.83845e-11	2.18485e-11	6.43374e-12	4.16365e-12	1.75872e-11	1.57713e-11	-6.24005e-12	3.81307e-11	1.10449e-11	8.21375e-12	-1.6172e-12	1.80021e-11
0.0001	7.29953e-12	-1.57212e-11	3.88312e-12	-4.39325e-12	-8.98854e-12	-2.17533e-11	-3.64016e-12	1.20434e-11	-2.42205e-12	-1.32975e-11	7.75372e-12	-1.64392e-12	5.81675e-12	6.77522e-12	1.51576e-11	6.95889e-12	-1.74018e-11	-7.09666e-13	2.8036e-12	1.44388e-11	2.12298e-11	1.07911e-11	5.25975e-14	-3.85632e-11	-3.79212e-12	1.80472e-11		0.0001	-7.77209e-12	-1.6632e-11	2.25131e-11	-2.33021e-12	-5.36841e-12	2.31376e-11	-2.41962e-11	-1.76999e-13	-1.53221e-11	1.52578e-11	1.74711e-11	3.93238e-12	-5.21646e-12	1.69618e-11	1.45206e-11	-1.24934e-11	3.18773e-11	1.72983e-11	3.83637e-12	2.58819e-13	1.61261e-11
0.00012	7.29953e-12	-1.13438e-11	1.20125e-11	-7.51995e-12	-8.98854e-12	-2.55054e-11	-4.2655e-12	7.66606e-12	-4.92341e-12	-1.07961e-11	1.27564e-11	-3.51994e-12	7.69277e-12	1.05273e-11	1.51576e-11	1.19616e-11	-1.23991e-11	6.79442e-12	7.18098e-12	1.94415e-11	1.93538e-11	1.07911e-11	2.55396e-12	-3.54365e-11	-3.79212e-12	2.05486e-11		0.00012	-7.77209e-12	-1.78827e-11	2.25131e-11	-7.33293e-12	2.59655e-13	2.87657e-11	-2.35709e-11	3.57504e-12	-1.71981e-11	9.62974e-12	1.24684e-11	8.30976e-12	-1.14699e-11	1.75872e-11	1.38952e-11	-1.74962e-11	2.37479e-11	2.10503e-11	-1.7917e-12	4.6362e-12	1.55008e-11
0.00014	7.92487e-12	-6.96641e-12	1.57646e-11	-6.41202e-13	-7.11252e-12	-2.80067e-11	-5.13464e-13	7.66606e-12	-6.17409e-12	-9.54542e-12	1.77592e-11	-6.64664e-12	1.01941e-11	1.24033e-11	1.89097e-11	1.50883e-11	-8.02172e-12	1.17971e-11	1.21837e-11	1.94415e-11	1.87285e-11	7.03905e-12	2.55396e-12	-3.29352e-11	-6.91882e-12	1.67965e-11		0.00014	-8.93343e-13	-1.85081e-11	2.18877e-11	-3.58089e-12	-3.65687e-13	2.25123e-11	-2.10695e-11	7.32709e-12	-1.78235e-11	8.37906e-12	4.33898e-12	1.01858e-11	-1.45966e-11	1.63365e-11	8.89252e-12	-1.74962e-11	1.31171e-11	2.29264e-11	-4.29306e-12	1.15149e-11	1.11234e-11
0.00016	2.92215e-12	-7.13006e-13	2.07673e-11	-1.26655e-12	-5.86184e-12	-2.86321e-11	-1.76414e-12	-4.6337e-13	-1.11768e-11	-5.79338e-12	2.40126e-11	-2.26926e-12	7.69277e-12	9.90192e-12	1.5783e-11	1.50883e-11	-4.26968e-12	1.24225e-11	1.53104e-11	2.00668e-11	1.87285e-11	1.14164e-11	1.92862e-12	-2.85578e-11	-5.0428e-12	1.11685e-11		0.00016	6.61074e-12	-1.72574e-11	1.56343e-11	-2.33021e-12	2.13567e-12	1.68842e-11	-1.60668e-11	1.29551e-11	-1.09447e-11	9.0044e-12	-7.54249e-12	1.51885e-11	-1.77233e-11	1.88379e-11	8.26718e-12	-9.36675e-12	4.9877e-12	2.29264e-11	-1.7917e-12	1.7143e-11	3.61929e-12
0.00018	-1.45523e-12	7.41642e-12	2.32687e-11	-2.51723e-12	-2.10979e-12	-2.488e-11	3.23858e-12	-1.08871e-12	-8.05011e-12	-1.41599e-12	2.77646e-11	8.57441e-13	9.56879e-12	1.17779e-11	1.39069e-11	1.8215e-11	-5.52036e-12	9.29578e-12	1.59357e-11	2.00668e-11	1.62271e-11	1.20418e-11	3.80464e-12	-2.10537e-11	-5.0428e-12	3.03904e-12		0.00018	9.73744e-12	-1.78827e-11	9.38094e-12	-4.83157e-12	2.59655e-13	8.12942e-12	-1.23148e-11	1.60819e-11	-9.06869e-12	1.27564e-11	-1.00439e-11	1.58138e-11	-1.39712e-11	2.07139e-11	2.01378e-12	-5.61471e-12	-5.64309e-12	2.60531e-11	2.58569e-12	2.21457e-11	-7.5809e-13
0.0002	-2.08057e-12	1.55458e-11	2.63954e-11	-1.58619e-14	2.26759e-12	-2.1128e-11	2.61324e-12	-5.46609e-12	-1.05515e-11	2.33605e-12	3.2142e-11	-1.64392e-12	1.20702e-11	1.49046e-11	1.14056e-11	1.69643e-11	-1.76832e-12	3.66772e-12	1.59357e-11	1.81908e-11	1.49764e-11	1.32924e-11	5.25975e-14	-1.22989e-11	-6.91882e-12	-7.13006e-13		0.0002	1.66162e-11	-1.16293e-11	8.34706e-16	-9.83429e-12	-2.24171e-12	1.25068e-12	-3.56002e-12	2.17099e-11	-2.18994e-12	1.08804e-11	-1.00439e-11	1.08111e-11	-1.02192e-11	1.88379e-11	2.63912e-12	6.38699e-13	-8.14445e-12	2.4177e-11	1.00898e-11	2.71485e-11	-4.51013e-12
0.00022	-3.95659e-12	2.05486e-11	2.3894e-11	-2.51723e-12	4.76895e-12	-1.73759e-11	1.9879e-12	-7.96745e-12	-8.67545e-12	4.83741e-12	3.2142e-11	2.10813e-12	7.06743e-12	1.49046e-11	7.02819e-12	1.19616e-11	-4.26968e-12	5.41014e-13	1.53104e-11	1.56894e-11	1.24751e-11	1.26671e-11	-2.44876e-12	-6.04551e-12	-4.41746e-12	-7.59175e-12		0.00022	2.22442e-11	-1.288e-11	-9.37927e-12	-1.04596e-11	-4.11773e-12	-1.00054e-11	3.31873e-12	1.92086e-11	5.93948e-12	1.02551e-11	-1.00439e-11	1.51885e-11	-7.71782e-12	1.94632e-11	5.76582e-12	6.8921e-12	-1.06458e-11	1.97997e-11	1.94699e-11	2.46471e-11	-1.01382e-11
0.00024	-7.0833e-12	2.36753e-11	2.45194e-11	-6.26927e-12	6.01963e-12	-1.29986e-11	7.37216e-13	-1.29702e-11	-3.04739e-12	9.21479e-12	2.52632e-11	8.57441e-13	1.20702e-11	1.67807e-11	6.40285e-12	1.19616e-11	-1.14298e-12	-7.09666e-13	1.53104e-11	1.44388e-11	1.37258e-11	1.32924e-11	-5.57546e-12	2.0789e-13	-1.9161e-12	-1.00931e-11		0.00024	2.41203e-11	-6.6266e-12	-1.50073e-11	-1.73384e-11	-1.22472e-11	-2.18869e-11	5.82009e-12	1.54565e-11	1.46942e-11	3.37634e-12	-7.54249e-12	1.39378e-11	-5.21646e-12	1.94632e-11	8.26718e-12	1.43962e-11	-8.14445e-12	1.47969e-11	2.07206e-11	2.27711e-11	-9.51285e-12
0.00026	-7.70864e-12	2.55513e-11	1.88913e-11	-3.14257e-12	-2.33772e-13	-9.87186e-12	5.1146e-12	-1.85982e-11	-1.79671e-12	9.21479e-12	1.65085e-11	-1.01858e-12	6.44209e-12	1.67807e-11	3.90149e-12	5.70821e-12	-5.17637e-13	5.41014e-13	1.65611e-11	1.88161e-11	1.05991e-11	9.54041e-12	-7.45149e-12	9.588e-12	-3.16678e-12	-1.32198e-11		0.00026	1.91175e-11	-5.37592e-12	-1.56327e-11	-2.35918e-11	-2.10019e-11	-2.62643e-11	5.82009e-12	1.17045e-11	2.28237e-11	-3.50241e-12	-2.53977e-12	1.08111e-11	2.91297e-12	1.82125e-11	9.51786e-12	1.81482e-11	-5.01775e-12	1.22956e-11	2.38473e-11	1.58923e-11	-9.51285e-12
0.00028	-1.021e-11	2.43006e-11	1.82659e-11	-4.39325e-12	-8.59112e-13	-4.2438e-12	1.01173e-11	-1.85982e-11	3.20602e-12	5.46275e-12	6.50304e-12	2.32101e-13	8.14029e-13	7.40056e-12	2.02547e-12	4.45753e-12	1.07703e-13	1.16636e-12	1.03077e-11	1.81908e-11	1.18497e-11	2.66166e-12	-8.07683e-12	1.27147e-11	-4.41746e-12	-1.00931e-11		0.00028	7.86142e-12	-3.4999e-12	-1.8134e-11	-3.23465e-11	-3.0382e-11	-3.00163e-11	8.94679e-12	5.45106e-12	2.40744e-11	-1.47585e-11	-3.79045e-12	1.01858e-11	5.41433e-12	1.82125e-11	1.63966e-11	2.44016e-11	-1.89105e-12	7.91819e-12	2.38473e-11	1.02643e-11	-1.3275e-13
0.0003	-5.20728e-12	1.80472e-11	1.32632e-11	-2.51723e-12	-9.61388e-12	-1.1171e-12	8.2413e-12	-2.23503e-11	-1.17137e-12	1.71071e-12	-3.75704e-13	-4.14528e-12	-5.43938e-12	4.27386e-12	5.15217e-12	-5.45188e-13	1.07703e-13	3.04238e-12	1.0933e-11	1.94415e-11	7.47236e-12	7.85641e-13	-9.32751e-12	1.20894e-11	-5.0428e-12	-1.07185e-11		0.0003	4.73472e-12	-3.4999e-12	-1.4382e-11	-3.42226e-11	-3.28834e-11	-3.18924e-11	1.01975e-11	1.69902e-12	2.21983e-11	-2.16373e-11	1.21228e-12	1.14365e-11	1.10424e-11	1.44605e-11	1.63966e-11	2.44016e-11	3.73701e-12	9.16888e-12	2.32219e-11	8.38824e-12	6.746e-12
0.00032	-3.95659e-12	1.86725e-11	1.20125e-11	-5.64393e-12	-1.39913e-11	-4.91757e-13	6.36528e-12	-1.73476e-11	-5.54875e-12	4.60029e-13	-5.37843e-12	-3.93239e-13	-1.23181e-11	-3.85557e-12	3.90149e-12	-1.17053e-12	-2.39366e-12	5.54374e-12	5.30496e-12	1.88161e-11	4.34566e-12	1.60301e-13	-8.07683e-12	8.96266e-12	-1.12962e-11	-9.46777e-12		0.00032	-7.14675e-12	-1.62388e-12	-9.37927e-12	-3.10959e-11	-4.03875e-11	-3.00163e-11	7.69611e-12	1.07368e-12	2.28237e-11	-2.4764e-11	8.09102e-12	1.08111e-11	1.47944e-11	8.83241e-12	1.82726e-11	2.5027e-11	9.99042e-12	1.22956e-11	1.69685e-11	3.38552e-12	1.42501e-11
0.00034	1.04613e-12	1.55458e-11	6.38448e-12	-6.26927e-12	-1.7118e-11	4.51097e-12	5.1146e-12	-1.42209e-11	-6.79943e-12	-1.65311e-13	-1.28825e-11	-3.51994e-12	-1.35688e-11	-8.85829e-12	5.15217e-12	-2.42121e-12	-1.76832e-12	6.16908e-12	2.8036e-12	2.13175e-11	5.93613e-13	-4.65039e-13	-1.12035e-11	7.08663e-12	-1.37976e-11	-8.21709e-12		0.00034	-1.40255e-11	-2.24922e-12	-6.24505e-13	-2.17158e-11	-4.03875e-11	-2.81403e-11	3.31873e-12	-2.67836e-12	1.9697e-11	-2.60147e-11	1.68458e-11	9.56044e-12	1.66705e-11	1.95367e-12	1.32699e-11	2.12749e-11	1.87452e-11	1.8549e-11	8.21375e-12	1.5095e-12	2.55062e-11
0.00036	6.04885e-12	9.29244e-12	-2.37028e-12	-8.14529e-12	-1.52419e-11	2.0096e-12	7.37216e-13	-1.23448e-11	-9.92613e-12	-2.66667e-12	-9.75581e-12	-3.51994e-12	-1.16928e-11	-1.07343e-11	8.90421e-12	-3.67189e-12	-1.14298e-12	6.79442e-12	3.42894e-12	2.44442e-11	-1.90775e-12	-3.59174e-12	-6.82615e-12	2.70925e-12	-1.50482e-11	-3.21437e-12		0.00036	-1.96536e-11	-3.732e-13	4.37822e-12	-1.04596e-11	-3.97621e-11	-2.31376e-11	-1.05865e-12	-1.76999e-13	1.78209e-11	-2.72653e-11	1.74711e-11	8.30976e-12	1.72958e-11	-2.42372e-12	1.01432e-11	1.62722e-11	2.62493e-11	1.8549e-11	2.58569e-12	4.01086e-12	2.67569e-11
0.00038	7.29953e-12	1.24191e-11	-8.62368e-12	-8.14529e-12	-1.7118e-11	5.13631e-12	-2.38948e-12	-9.21813e-12	-9.92613e-12	-5.16803e-12	-9.75581e-12	-6.64664e-12	-1.04421e-11	-1.69877e-11	1.26563e-11	-3.67189e-12	1.98372e-12	5.54374e-12	9.27574e-13	2.69456e-11	-5.03445e-12	-1.04705e-11	-8.70217e-12	-4.16949e-12	-1.50482e-11	2.4137e-12		0.00038	-2.09042e-11	8.7748e-13	6.87958e-12	8.30058e-12	-3.85114e-11	-1.68842e-11	-6.06138e-12	4.48342e-13	1.65703e-11	-1.97613e-11	2.12232e-11	5.8084e-12	1.72958e-11	-4.92508e-12	1.20192e-11	1.12695e-11	3.3128e-11	2.2301e-11	-2.41704e-12	5.88688e-12	3.11343e-11
0.0004	1.5429e-11	6.16574e-12	-1.36264e-11	-7.51995e-12	-1.21152e-11	2.0096e-12	-1.1388e-12	-8.59279e-12	-8.05011e-12	-5.79338e-12	-6.00377e-12	-9.148e-12	-4.81404e-12	-1.69877e-11	1.32816e-11	-4.29723e-12	6.98645e-12	4.29306e-12	4.05428e-12	3.00723e-11	2.46964e-12	-1.23465e-11	-1.05782e-11	-1.04229e-11	-1.56736e-11	9.29244e-12		0.0004	-1.59015e-11	8.7748e-13	5.6289e-12	2.33087e-11	-3.35087e-11	-8.12943e-12	-1.04388e-11	2.32436e-12	2.09476e-11	-1.41332e-11	2.37245e-11	3.30704e-12	1.41691e-11	-3.04906e-12	1.13939e-11	6.26676e-12	3.81307e-11	1.47969e-11	-8.67044e-12	1.08896e-11	2.86329e-11
0.00042	1.66796e-11	1.78836e-12	-1.92545e-11	-7.51995e-12	-1.48445e-12	8.26301e-12	7.37216e-13	-8.59279e-12	-4.92341e-12	-5.16803e-12	-4.12775e-12	-1.60267e-11	-5.43938e-12	-1.5737e-11	1.32816e-11	-6.17325e-12	3.85974e-12	-7.09666e-13	5.9303e-12	3.06976e-11	-1.28241e-12	-1.67239e-11	-1.37049e-11	-1.29243e-11	-1.37976e-11	1.55458e-11		0.00042	-1.27748e-11	2.12816e-12	4.37822e-12	3.26889e-11	-2.91313e-11	-1.87602e-12	-7.31206e-12	5.45106e-12	2.28237e-11	-7.25445e-12	1.93471e-11	6.43374e-12	1.16677e-11	1.32833e-12	1.20192e-11	7.51744e-12	2.87506e-11	1.47969e-11	-9.29578e-12	1.27656e-11	2.61315e-11
0.00044	1.66796e-11	-1.96369e-12	-1.73785e-11	-3.76791e-12	6.01963e-12	3.26029e-12	1.36256e-12	-7.96745e-12	-5.54875e-12	-5.79338e-12	3.37634e-12	-2.29055e-11	2.69005e-12	-1.07343e-11	1.32816e-11	-3.67189e-12	8.23713e-12	-5.08705e-12	7.18098e-12	3.19483e-11	-2.53309e-12	-1.92253e-11	-1.68316e-11	-2.29297e-11	-1.06709e-11	2.30499e-11		0.00044	-1.02734e-11	-3.4999e-12	1.87686e-12	3.95676e-11	-2.35033e-11	1.87602e-12	-5.43604e-12	1.04538e-11	1.59449e-11	-3.50241e-12	9.3417e-12	3.93238e-12	7.91569e-12	5.08037e-12	5.76582e-12	6.8921e-12	2.31226e-11	6.04217e-12	-6.16908e-12	1.58923e-11	2.48809e-11
0.00046	1.5429e-11	-4.46505e-12	-1.98798e-11	-4.39325e-12	1.41491e-11	6.38699e-12	4.48926e-12	-6.71677e-12	-2.42205e-12	-7.6694e-12	8.37906e-12	-2.29055e-11	9.56879e-12	-3.23023e-12	1.20309e-11	-3.67189e-12	9.48781e-12	-7.58841e-12	9.057e-12	3.06976e-11	-1.90775e-12	-1.98506e-11	-1.62063e-11	-2.41804e-11	-8.1695e-12	2.36753e-11		0.00046	-4.02004e-12	-7.25194e-12	-1.24985e-12	3.58156e-11	-1.85006e-11	6.87874e-12	-4.33314e-13	1.42058e-11	1.21929e-11	6.50304e-12	5.86936e-13	7.68442e-12	4.16365e-12	1.44605e-11	2.01378e-12	9.39346e-12	1.43678e-11	4.14111e-13	-5.41016e-13	1.46416e-11	1.86275e-11
0.00048	1.16769e-11	-4.46505e-12	-1.67531e-11	-6.41202e-13	1.91518e-11	4.51097e-12	3.86392e-12	-1.71405e-12	-2.42205e-12	-3.91735e-12	1.58831e-11	-2.54069e-11	1.33208e-11	4.27386e-12	9.52955e-12	-1.79587e-12	1.07385e-11	-5.71239e-12	8.43166e-12	3.1323e-11	-5.65979e-12	-1.79746e-11	-1.87076e-11	-2.41804e-11	-6.91882e-12	2.30499e-11		0.00048	-2.68003e-13	-9.12797e-12	-8.12859e-12	3.14382e-11	-6.61909e-12	4.37738e-12	-4.33314e-13	1.79579e-11	1.15675e-11	4.62702e-12	-8.16783e-12	8.9351e-12	2.28763e-12	1.94632e-11	-4.87582e-13	8.76812e-12	6.23838e-12	2.91547e-12	3.21103e-12	1.15149e-11	1.73768e-11
0.0005	7.92487e-12	-7.59175e-12	-1.80038e-11	2.4855e-12	2.35292e-11	3.26029e-12	1.07427e-11	-1.08871e-12	-1.17137e-12	-5.79338e-12	2.02605e-11	-2.29055e-11	1.70729e-11	5.52454e-12	3.27615e-12	-3.04655e-12	9.48781e-12	-5.08705e-12	1.03077e-11	2.19429e-11	-1.12879e-11	-1.29718e-11	-1.87076e-11	-2.23044e-11	-4.00755e-14	2.17992e-11		0.0005	5.9854e-12	-7.87728e-12	-1.18806e-11	2.0182e-11	1.51033e-12	5.62806e-12	2.06805e-12	1.98339e-11	4.06346e-12	9.0044e-12	-1.44212e-11	8.30976e-12	4.11607e-13	2.50913e-11	-1.11292e-12	8.14278e-12	6.10311e-13	3.54081e-12	7.58841e-12	1.08896e-11	1.67514e-11
0.00052	4.79817e-12	-5.09039e-12	-1.48771e-11	3.11084e-12	2.16531e-11	8.26301e-12	8.86664e-12	7.8731e-13	1.33e-12	-7.90651e-13	2.21365e-11	-1.41507e-11	1.58222e-11	8.0259e-12	-2.35191e-12	-4.92257e-12	1.13638e-11	-9.46443e-12	9.057e-12	1.44388e-11	-9.41183e-12	-1.23465e-11	-2.18343e-11	-1.9803e-11	-4.00755e-14	1.61712e-11		0.00052	1.03628e-11	-4.12524e-12	-1.56327e-11	1.01766e-11	1.33918e-11	4.37738e-12	8.17368e-13	1.79579e-11	3.43812e-12	9.62974e-12	-1.75479e-11	8.30976e-12	2.91297e-12	2.69673e-11	2.01378e-12	6.8921e-12	-3.14173e-12	2.29013e-12	1.44672e-11	7.7629e-12	1.17487e-11
0.00054	4.79817e-12	1.16302e-12	-1.42517e-11	2.4855e-12	1.91518e-11	6.38699e-12	7.61596e-12	-4.6337e-13	3.20602e-12	2.96139e-12	2.21365e-11	-2.8946e-12	1.33208e-11	6.77522e-12	-7.97998e-12	-4.92257e-12	1.19892e-11	-1.00898e-11	1.15584e-11	1.93196e-12	-1.19132e-11	-7.34378e-12	-1.99583e-11	-1.29243e-11	-4.41746e-12	1.55458e-11		0.00054	9.1121e-12	4.00418e-12	-1.68834e-11	7.96495e-13	1.58932e-11	7.50408e-12	-3.56002e-12	1.73325e-11	3.11417e-13	1.33818e-11	-1.06692e-11	8.30976e-12	-1.46442e-12	2.57166e-11	5.14048e-12	6.26676e-12	-1.89105e-12	5.41683e-12	1.32165e-11	9.63893e-12	1.17487e-11
0.00056	-8.29891e-13	7.41642e-12	-1.48771e-11	6.09478e-13	1.47744e-11	8.88835e-12	-1.76414e-12	1.41265e-12	1.95534e-12	9.84013e-12	2.33872e-11	1.21136e-11	9.56879e-12	1.24033e-11	-7.35464e-12	-2.42121e-12	6.36111e-12	-1.50925e-11	1.15584e-11	-4.94678e-12	-1.31639e-11	-4.65039e-13	-1.49556e-11	-1.35496e-11	-9.42018e-12	1.05431e-11		0.00056	7.23608e-12	8.38156e-12	-1.37567e-11	-1.23357e-11	1.52678e-11	9.38011e-12	-2.93467e-12	1.17045e-11	-5.94199e-12	1.08804e-11	-4.41579e-12	8.9351e-12	-2.13735e-13	2.8218e-11	1.20192e-11	1.06441e-11	6.10311e-13	6.66751e-12	1.13405e-11	8.38824e-12	8.62202e-12
0.00058	-1.45523e-12	1.17938e-11	-1.30011e-11	6.09478e-13	9.14633e-12	3.88563e-12	-8.64289e-12	1.41265e-12	5.70738e-12	1.48429e-11	1.90098e-11	2.2119e-11	8.14029e-13	1.49046e-11	-6.10396e-12	1.33083e-12	6.36111e-12	-1.75939e-11	1.0933e-11	-1.37015e-11	-1.12879e-11	6.41371e-12	-1.87076e-11	-9.79755e-12	-1.25469e-11	8.04176e-12		0.00058	6.61074e-12	1.40096e-11	-1.4382e-11	-2.04651e-11	1.90199e-11	1.06308e-11	-3.56002e-12	6.70175e-12	-1.09447e-11	1.52578e-11	-3.8406e-14	3.30704e-12	1.03695e-12	2.44659e-11	1.76473e-11	1.43962e-11	7.48906e-12	7.29285e-12	1.07151e-11	7.7629e-12	4.86997e-12
0.0006	1.04613e-12	2.11739e-11	-1.04997e-11	-1.58619e-14	9.77167e-12	2.0096e-12	-1.6147e-11	-4.6337e-13	1.13354e-11	1.73442e-11	1.40071e-11	2.96231e-11	-9.19142e-12	1.553e-11	-5.47862e-12	7.05492e-13	4.48509e-12	-1.94699e-11	9.68234e-12	-1.87043e-11	-7.53581e-12	1.32924e-11	-1.37049e-11	-9.79755e-12	-1.25469e-11	3.66438e-12		0.0006	3.57337e-13	1.58856e-11	-1.31313e-11	-2.98452e-11	1.33918e-11	7.50408e-12	1.44271e-12	3.57504e-12	-1.90741e-11	1.33818e-11	1.55951e-11	5.18306e-12	1.66229e-12	2.8218e-11	2.13993e-11	1.62722e-11	9.99042e-12	9.16888e-12	9.46443e-12	1.3391e-11	3.61929e-12
0.00062	-8.29891e-13	2.55513e-11	-7.373e-12	2.4855e-12	1.10224e-11	-4.2438e-12	-1.92737e-11	-2.96473e-12	1.38368e-11	2.10963e-11	1.21311e-11	3.21245e-11	-9.81676e-12	1.24033e-11	-4.75894e-13	4.45753e-12	1.98372e-12	-2.07206e-11	1.15584e-11	-1.93296e-11	-1.90775e-12	1.76698e-11	-1.55809e-11	-4.1745e-13	-1.44229e-11	6.16574e-12		0.00062	2.23336e-12	2.0263e-11	-1.2506e-11	-3.42226e-11	9.63976e-12	3.1267e-12	5.82009e-12	2.9497e-12	-2.15755e-11	1.96352e-11	2.56005e-11	1.20618e-11	3.53831e-12	2.8218e-11	1.8898e-11	1.12695e-11	9.99042e-12	9.79422e-12	8.83909e-12	1.27656e-11	4.86997e-12
0.00064	2.92215e-12	2.93033e-11	-4.2463e-12	4.98686e-12	1.2273e-11	-6.74516e-12	-1.67723e-11	-4.6337e-13	1.13354e-11	1.92202e-11	6.50304e-12	3.14991e-11	-1.60702e-11	1.42793e-11	2.02547e-12	9.46026e-12	-3.019e-12	-2.25966e-11	7.18098e-12	-1.93296e-11	2.46964e-12	2.20472e-11	-1.37049e-11	2.0789e-13	-1.12962e-11	1.16302e-12		0.00064	-4.02004e-12	1.33843e-11	-1.56327e-11	-3.48479e-11	6.51306e-12	-3.1267e-12	1.33242e-11	4.48342e-13	-1.96995e-11	2.27619e-11	3.7482e-11	1.58138e-11	1.04171e-11	2.88433e-11	1.76473e-11	8.14278e-12	1.24918e-11	1.6673e-11	4.46171e-12	1.08896e-11	6.746e-12
0.00066	2.29681e-12	2.8678e-11	1.38176e-12	4.98686e-12	1.16477e-11	-1.04972e-11	-1.17696e-11	-3.59007e-12	1.13354e-11	1.85949e-11	1.50032e-12	2.52457e-11	-1.73208e-11	1.49046e-11	7.74786e-13	1.00856e-11	-9.2724e-12	-2.44726e-11	5.9303e-12	-1.80789e-11	7.47236e-12	1.95459e-11	-1.37049e-11	3.95993e-12	-5.66814e-12	2.4137e-12		0.00066	-7.77209e-12	1.08829e-11	-1.87594e-11	-2.85945e-11	8.84995e-13	-5.62806e-12	1.33242e-11	-3.3037e-12	-1.46967e-11	2.33872e-11	3.87327e-11	2.5194e-11	1.29184e-11	2.57166e-11	1.45206e-11	1.33587e-14	1.18664e-11	1.41716e-11	5.71239e-12	1.08896e-11	1.11234e-11
0.00068	2.29681e-12	2.93033e-11	5.1338e-12	3.73618e-12	1.0397e-11	-1.42492e-11	-3.64016e-12	-1.71405e-12	1.00848e-11	1.48429e-11	-4.75309e-12	1.89923e-11	-1.73208e-11	1.3654e-11	3.27615e-12	8.83492e-12	-1.61511e-11	-1.69685e-11	4.05428e-12	-1.30762e-11	1.24751e-11	1.95459e-11	-9.32751e-12	2.08391e-12	2.46128e-12	-7.13006e-13		0.00068	-4.02004e-12	8.38156e-12	-2.37621e-11	-2.04651e-11	-2.86705e-12	-8.12943e-12	1.26988e-11	-2.05302e-12	-7.81801e-12	2.46379e-11	4.12341e-11	3.0822e-11	1.41691e-11	2.50913e-11	1.20192e-11	1.88938e-12	1.06158e-11	1.6673e-11	6.33773e-12	1.27656e-11	1.36247e-11
0.0007	6.67419e-12	2.74273e-11	6.38448e-12	5.6122e-12	7.89565e-12	-1.29986e-11	4.48926e-12	2.03799e-12	4.4567e-12	1.17162e-11	-8.50513e-12	1.14882e-11	-1.23181e-11	1.3654e-11	-2.35191e-12	3.20685e-12	-1.67765e-11	-1.25911e-11	9.27574e-13	-6.19746e-12	1.68525e-11	1.32924e-11	-8.07683e-12	7.08663e-12	5.58799e-12	-7.59175e-12		0.0007	-3.3947e-12	2.7535e-12	-2.37621e-11	-9.20895e-12	-1.03711e-11	-1.12561e-11	1.33242e-11	-1.42768e-12	-6.56733e-12	2.15112e-11	4.12341e-11	3.14474e-11	1.72958e-11	2.25899e-11	7.0165e-12	1.33587e-14	9.99042e-12	1.91743e-11	5.08705e-12	6.51222e-12	1.29994e-11
0.00072	1.35529e-11	1.74219e-11	1.32632e-11	4.98686e-12	5.39429e-12	-1.54999e-11	1.3244e-11	6.41537e-12	2.58068e-12	9.21479e-12	-1.41332e-11	3.98415e-12	-6.69006e-12	1.05273e-11	-2.35191e-12	4.45753e-12	-2.11539e-11	-7.09666e-13	-2.19913e-12	-5.69403e-13	1.93538e-11	7.66438e-12	-6.20081e-12	7.08663e-12	1.37174e-11	-1.38452e-11		0.00072	-8.93343e-13	-1.62388e-12	-2.43874e-11	1.42184e-12	-1.09965e-11	-1.00054e-11	5.19475e-12	-1.76999e-13	1.5621e-12	1.52578e-11	3.12286e-11	3.0822e-11	2.04225e-11	1.44605e-11	1.20192e-11	-2.488e-12	8.73974e-12	1.6673e-11	5.08705e-12	2.13484e-12	7.37134e-12
0.00074	1.60543e-11	1.05431e-11	1.01365e-11	5.6122e-12	1.01691e-12	-1.54999e-11	1.63707e-11	1.14181e-11	5.70738e-12	3.58673e-12	-1.35079e-11	-7.89732e-12	8.14029e-13	8.0259e-12	-6.10396e-12	3.83219e-12	-2.61566e-11	4.29306e-12	-1.57379e-12	9.43604e-12	2.12298e-11	-1.71572e-12	-4.95012e-12	6.46129e-12	1.87201e-11	-2.25999e-11		0.00074	9.82677e-13	-4.12524e-12	-2.18861e-11	7.67524e-12	-1.47485e-11	-8.12943e-12	8.17368e-13	-8.02339e-13	3.43812e-12	1.02551e-11	2.87273e-11	3.0822e-11	1.91718e-11	1.07084e-11	1.20192e-11	1.26404e-12	2.48633e-12	1.54223e-11	4.46171e-12	-1.6172e-12	2.36861e-12
0.00076	2.2933e-11	2.4137e-12	1.07619e-11	3.11084e-12	2.89293e-12	-8.62118e-12	2.13734e-11	1.57955e-11	-5.46026e-13	2.96139e-12	-1.53839e-11	-1.1024e-11	6.44209e-12	8.65124e-12	-4.22793e-12	1.33083e-12	-2.99086e-11	8.67044e-12	-2.19913e-12	2.00668e-11	2.12298e-11	-2.9664e-12	-4.95012e-12	7.71197e-12	1.87201e-11	-2.76026e-11		0.00076	-3.3947e-12	-7.87728e-12	-2.31368e-11	1.2678e-11	-1.28725e-11	-6.87874e-12	-9.81342e-12	2.32436e-12	6.56482e-12	2.12566e-12	2.68512e-11	2.707e-11	1.97972e-11	1.95367e-12	1.45206e-11	7.51744e-12	2.48633e-12	1.22956e-11	3.83637e-12	-9.12129e-12	-7.5809e-13
0.00078	2.91864e-11	-7.59175e-12	5.75914e-12	3.11084e-12	-1.48445e-12	7.58923e-13	2.19988e-11	2.14235e-11	-1.17137e-12	4.83741e-12	-1.16318e-11	-1.22747e-11	1.33208e-11	3.64851e-12	1.49446e-13	7.05492e-13	-3.36607e-11	1.36732e-11	-2.82447e-12	2.81963e-11	2.56072e-11	-7.34378e-12	-6.20081e-12	8.33732e-12	1.68441e-11	-2.57266e-11		0.00078	-1.51868e-12	-1.22547e-11	-1.68834e-11	2.0182e-11	-1.66245e-11	-6.87874e-12	-1.10641e-11	3.57504e-12	1.03169e-11	-3.50241e-12	2.12232e-11	2.95713e-11	1.29184e-11	-3.04906e-12	1.45206e-11	8.76812e-12	4.9877e-12	7.91819e-12	7.58841e-12	-7.24527e-12	-3.88479e-12
0.0008	2.79358e-11	-1.63465e-11	2.0071e-12	4.98686e-12	2.26759e-12	8.88835e-12	1.82467e-11	1.76715e-11	-5.46026e-13	6.08809e-12	-2.25173e-12	-1.16494e-11	1.70729e-11	4.8992e-12	-3.60259e-12	-1.17053e-12	-3.6162e-11	1.17971e-11	3.02234e-13	3.57003e-11	2.49819e-11	-6.71844e-12	-3.0741e-12	4.58527e-12	1.30921e-11	-2.38506e-11		0.0008	-2.76936e-12	-2.03841e-11	-1.31313e-11	1.76807e-11	-1.09965e-11	-5.00272e-12	-1.60668e-11	1.69902e-12	1.59449e-11	-8.50513e-12	1.68458e-11	2.707e-11	9.16637e-12	-8.67712e-12	1.38952e-11	1.68975e-11	8.73974e-12	5.41683e-12	8.21375e-12	-4.11856e-12	-5.76081e-12
0.00082	2.60597e-11	-1.69719e-11	-1.74494e-12	7.48822e-12	2.89293e-12	2.01445e-11	1.88721e-11	1.45448e-11	7.93171e-14	1.04655e-11	-3.75704e-13	-9.77334e-12	1.95742e-11	-7.28866e-13	-1.10123e-12	8.01517e-14	-3.55367e-11	1.30478e-11	-2.19913e-12	3.6951e-11	1.56018e-11	-9.2198e-12	-3.0741e-12	3.33459e-12	8.71469e-12	-1.94732e-11		0.00082	1.60802e-12	-2.91389e-11	-1.31313e-11	1.39286e-11	-1.09965e-11	-1.87602e-12	-1.48161e-11	1.17045e-11	1.71956e-11	-1.22572e-11	1.37191e-11	2.8946e-11	4.16365e-12	-1.11785e-11	1.38952e-11	2.12749e-11	9.99042e-12	5.41683e-12	1.00898e-11	-1.6172e-12	-4.51013e-12
0.00084	1.98063e-11	-1.88479e-11	-2.37028e-12	9.98958e-12	3.51827e-12	2.45219e-11	1.38694e-11	1.07928e-11	3.20602e-12	1.42175e-11	6.50304e-12	-7.27198e-12	2.20756e-11	3.02317e-12	-2.97725e-12	8.01517e-14	-3.0534e-11	1.49238e-11	-1.57379e-12	3.3199e-11	1.12244e-11	-8.59446e-12	-1.82342e-12	-3.54415e-12	3.71197e-12	-8.21709e-12		0.00084	-2.68003e-13	-3.28909e-11	-1.063e-11	1.01766e-11	-1.16218e-11	1.87602e-12	-1.48161e-11	8.57777e-12	2.21983e-11	-1.16318e-11	3.71364e-12	2.20673e-11	-2.13735e-13	-5.55042e-12	7.64184e-12	2.94044e-11	1.49931e-11	9.16888e-12	1.32165e-11	6.51222e-12	-1.38343e-12
0.00086	1.60543e-11	-1.44705e-11	-6.12232e-12	4.36152e-12	5.39429e-12	2.45219e-11	8.86664e-12	3.28867e-12	1.95534e-12	1.67189e-11	1.02551e-11	-2.8946e-12	2.27009e-11	3.64851e-12	7.74786e-13	7.05492e-13	-2.49059e-11	9.92112e-12	4.05428e-12	2.75709e-11	1.21895e-12	-1.10958e-11	-6.20081e-12	-7.29619e-12	-3.79212e-12	-7.13006e-13		0.00086	4.10938e-12	-3.22656e-11	-9.37927e-12	9.55126e-12	-7.24443e-12	6.2534e-12	-1.16894e-11	1.79579e-11	2.90771e-11	-2.87707e-12	5.86936e-13	2.08166e-11	-3.34044e-12	-5.47695e-13	1.37758e-13	3.81591e-11	1.68692e-11	1.04196e-11	1.63432e-11	1.15149e-11	-3.25945e-12
0.00088	1.10516e-11	-1.63465e-11	-8.62368e-12	3.73618e-12	7.89565e-12	2.32712e-11	1.9879e-12	-1.71405e-12	7.04657e-13	1.60935e-11	1.15058e-11	-2.26926e-12	1.95742e-11	1.14715e-12	7.74786e-13	3.20685e-12	-1.42751e-11	1.17971e-11	5.30496e-12	2.00668e-11	-3.15843e-12	-1.09038e-12	-6.82615e-12	-1.41749e-11	-6.91882e-12	8.04176e-12		0.00088	4.10938e-12	-2.66375e-11	-8.75393e-12	6.42456e-12	-4.11773e-12	1.56335e-11	-7.9374e-12	1.85832e-11	2.90771e-11	2.49635e-13	-1.28909e-12	1.70645e-11	4.78899e-12	7.58173e-12	-5.4903e-12	4.06605e-11	1.49931e-11	1.72983e-11	1.94699e-11	1.83937e-11	1.11793e-12
0.0009	2.92215e-12	-1.19691e-11	-4.2463e-12	3.73618e-12	3.91568e-13	2.20205e-11	-3.01482e-12	-4.84075e-12	3.20602e-12	1.23415e-11	1.02551e-11	-1.01858e-12	1.64475e-11	-1.03526e-13	2.02547e-12	1.00856e-11	-7.39638e-12	9.29578e-12	1.0933e-11	8.18536e-12	-6.91047e-12	2.66166e-12	-1.12035e-11	-1.54256e-11	-8.79484e-12	1.30445e-11		0.0009	5.9854e-12	-1.72574e-11	-2.50053e-12	3.9232e-12	-1.61637e-12	2.50136e-11	-3.56002e-12	1.73325e-11	2.72011e-11	9.0044e-12	-6.29181e-12	9.56044e-12	8.54103e-12	1.63365e-11	-1.17437e-11	4.12858e-11	1.56185e-11	1.91743e-11	2.75993e-11	2.21457e-11	5.49531e-12
0.00092	-2.70591e-12	-8.21709e-12	-3.62096e-12	9.36424e-12	-2.10979e-12	1.63924e-11	-8.01755e-12	-6.71677e-12	7.93171e-14	7.96411e-12	9.0044e-12	2.32101e-13	1.20702e-11	1.14715e-12	-6.10396e-12	1.50883e-11	-4.89502e-12	9.29578e-12	1.40597e-11	-2.44542e-12	-8.78649e-12	1.26671e-11	-6.82615e-12	-1.16736e-11	-1.19215e-11	1.17938e-11		0.00092	8.48676e-12	2.7535e-12	1.87686e-12	1.71155e-13	5.26238e-12	3.00163e-11	5.82009e-12	1.42058e-11	2.28237e-11	1.33818e-11	-4.41579e-12	7.05908e-12	1.35438e-11	2.32152e-11	-1.11184e-11	4.00351e-11	1.24918e-11	2.4177e-11	3.32274e-11	2.40218e-11	7.99668e-12
0.00094	-2.70591e-12	-2.58903e-12	2.0071e-12	4.36152e-12	-3.98582e-12	1.38911e-11	-1.30203e-11	-9.21813e-12	3.20602e-12	2.96139e-12	7.12838e-12	5.23483e-12	5.81675e-12	1.77249e-12	-2.97725e-12	1.50883e-11	1.07703e-13	8.67044e-12	1.46851e-11	-9.94951e-12	-8.16115e-12	1.64192e-11	-4.32478e-12	-1.35496e-11	-1.19215e-11	8.04176e-12		0.00094	8.48676e-12	1.21336e-11	8.7556e-12	3.9232e-12	7.76374e-12	3.00163e-11	1.26988e-11	7.32709e-12	1.34436e-11	1.27564e-11	-5.66647e-12	1.43102e-12	1.47944e-11	2.44659e-11	-1.42451e-11	2.75283e-11	1.74945e-11	2.4177e-11	3.13513e-11	2.02697e-11	7.99668e-12
0.00096	-1.45523e-12	1.16302e-12	5.75914e-12	1.23482e-12	-8.3632e-12	8.88835e-12	-1.67723e-11	-7.96745e-12	-5.46026e-13	-3.29201e-12	3.37634e-12	1.48278e-12	8.14029e-13	4.8992e-12	-9.856e-12	1.75897e-11	5.73577e-12	7.41976e-12	1.65611e-11	-1.87043e-11	-6.28513e-12	2.20472e-11	-2.44876e-12	-9.79755e-12	-1.06709e-11	-7.13006e-13		0.00096	7.86142e-12	2.27644e-11	1.25076e-11	-1.70487e-12	1.40171e-11	2.37629e-11	1.52002e-11	-3.92904e-12	5.31414e-12	1.40071e-11	-8.16783e-12	3.30704e-12	1.54198e-11	2.75926e-11	-5.4903e-12	1.50215e-11	1.87452e-11	2.91798e-11	2.13459e-11	1.96444e-11	4.86997e-12
0.00098	-2.04551e-13	7.41642e-12	1.70153e-11	3.11084e-12	-1.83686e-11	7.63767e-12	-2.05244e-11	-7.96745e-12	-1.17137e-12	-1.07961e-11	8.37906e-12	6.48551e-12	-3.56336e-12	4.8992e-12	-6.10396e-12	1.88404e-11	8.23713e-12	6.16908e-12	2.15638e-11	-1.9955e-11	-5.03445e-12	1.82952e-11	2.55396e-12	-5.42017e-12	-8.1695e-12	-1.33835e-12		0.00098	5.36006e-12	3.15192e-11	1.37583e-11	-7.33293e-12	1.21411e-11	1.50082e-11	1.39495e-11	-1.14331e-11	-3.44062e-12	9.0044e-12	-7.54249e-12	2.05636e-12	9.16637e-12	2.19646e-11	2.01378e-12	6.38699e-13	2.62493e-11	3.23065e-11	1.44672e-11	1.58923e-11	8.62202e-12
0.001	3.54749e-12	7.41642e-12	1.95166e-11	-5.64393e-12	-2.4622e-11	3.26029e-12	-2.11497e-11	-9.84347e-12	-1.79671e-12	-1.57988e-11	2.751e-12	8.98687e-12	-5.43938e-12	9.27658e-12	-6.10396e-12	1.50883e-11	9.48781e-12	5.54374e-12	2.46905e-11	-1.55776e-11	-3.78377e-12	1.39178e-11	5.68066e-12	-6.04551e-12	-1.00455e-11	-3.21437e-12		0.001	4.10938e-12	3.33952e-11	1.5009e-11	-9.83429e-12	1.08904e-11	6.25341e-13	8.32145e-12	-1.83119e-11	-7.19267e-12	5.8777e-12	-5.04113e-12	-4.45001e-13	7.91569e-12	2.00885e-11	1.13939e-11	-7.49073e-12	3.00013e-11	3.41825e-11	2.58569e-12	1.27656e-11	1.0498e-11
0.00102	1.16769e-11	1.36698e-11	2.577e-11	-7.51995e-12	-3.02501e-11	7.58923e-13	-2.1775e-11	-1.04688e-11	-7.42477e-12	-1.76748e-11	5.8777e-12	8.36153e-12	-1.10674e-11	1.30286e-11	-2.35191e-12	1.4463e-11	8.86247e-12	-8.43262e-14	2.65665e-11	-1.24509e-11	1.21895e-12	7.66438e-12	8.80736e-12	-7.29619e-12	-4.41746e-12	-4.46505e-12		0.00102	2.8587e-12	3.08938e-11	1.6885e-11	-1.23357e-11	2.76101e-12	-1.18815e-11	1.44271e-12	-1.89372e-11	-8.44335e-12	-2.87707e-12	-4.41579e-12	8.05679e-13	7.91569e-12	1.07084e-11	2.32754e-11	-1.18681e-11	3.62547e-11	2.98051e-11	-9.29578e-12	7.7629e-12	1.36247e-11
0.00104	1.41783e-11	1.74219e-11	2.95221e-11	-6.89461e-12	-3.33768e-11	-5.49448e-12	-1.8023e-11	-6.09143e-12	-5.54875e-12	-1.14214e-11	7.12838e-12	8.98687e-12	-9.81676e-12	1.42793e-11	-2.97725e-12	6.95889e-12	8.23713e-12	-1.33501e-12	2.78172e-11	-4.94678e-12	1.8443e-12	-4.84242e-12	7.55668e-12	-3.54415e-12	-4.41746e-12	-8.76629e-14		0.00104	-2.14402e-12	2.71418e-11	1.37583e-11	-1.04596e-11	2.13567e-12	-2.06362e-11	-8.56274e-12	-2.08132e-11	-4.06597e-12	-1.62639e-12	-3.8406e-14	-2.32102e-12	-2.13735e-13	1.95367e-12	3.14048e-11	-9.99209e-12	3.25027e-11	2.60531e-11	-1.55492e-11	4.01086e-12	1.29994e-11
0.00106	1.9181e-11	1.61712e-11	2.2018e-11	-6.89461e-12	-3.52528e-11	-1.11225e-11	-1.17696e-11	-3.59007e-12	-1.17137e-12	-5.16803e-12	1.27564e-11	6.48551e-12	-1.66955e-11	1.99074e-11	-4.75894e-13	3.83219e-12	1.07385e-11	-9.46443e-12	2.53158e-11	6.8128e-13	2.46964e-12	-6.71844e-12	6.93134e-12	-1.04279e-12	-4.00755e-14	5.5404e-12		0.00106	-7.14675e-12	1.58856e-11	1.37583e-11	-6.08225e-12	-2.86705e-12	-2.9391e-11	-1.79428e-11	-1.64358e-11	-1.5646e-12	-2.87707e-12	1.83762e-12	-4.82239e-12	1.03695e-12	-1.79837e-12	3.20301e-11	-1.06174e-11	3.06267e-11	1.91743e-11	-1.86759e-11	5.88688e-12	1.36247e-11
0.00108	1.66796e-11	2.05486e-11	1.82659e-11	-8.14529e-12	-3.15008e-11	-1.86266e-11	-7.39221e-12	-5.46609e-12	1.95534e-12	-3.91735e-12	1.27564e-11	8.98687e-12	-1.91969e-11	2.36594e-11	1.40013e-12	7.05492e-13	1.13638e-11	-6.96307e-12	2.34398e-11	8.18536e-12	5.93613e-13	-1.42225e-11	3.1793e-12	-2.29347e-12	8.08935e-12	1.30445e-11		0.00108	-1.15241e-11	4.00418e-12	6.25424e-12	-4.83157e-12	-6.61909e-12	-3.00163e-11	-2.23202e-11	-1.20585e-11	-3.13923e-13	-7.87979e-12	6.84034e-12	-2.94636e-12	-3.96578e-12	-1.17303e-12	3.45315e-11	-1.86266e-12	2.18719e-11	1.22956e-11	-2.05519e-11	2.13484e-12	9.24736e-12
0.0011	1.16769e-11	1.92979e-11	1.32632e-11	-9.39597e-12	-2.71234e-11	-1.98773e-11	1.36256e-12	-7.96745e-12	7.5834e-12	-2.66667e-12	1.08804e-11	9.61221e-12	-1.73208e-11	1.86567e-11	8.27887e-12	1.33083e-12	1.13638e-11	-6.96307e-12	1.78118e-11	1.13121e-11	-6.91047e-12	-1.67239e-11	-3.0741e-12	8.3323e-13	1.49681e-11	1.55458e-11		0.0011	-1.27748e-11	-4.12524e-12	1.25151e-12	-2.95555e-12	-4.11773e-12	-2.87657e-11	-2.10695e-11	-3.92904e-12	-1.5646e-12	-6.62911e-12	7.46568e-12	-3.5717e-12	-2.7151e-12	-1.79837e-12	3.07794e-11	4.39074e-12	1.49931e-11	8.54353e-12	-1.67999e-11	2.13484e-12	5.49531e-12
0.00112	9.17555e-12	1.99232e-11	5.1338e-12	-1.00213e-11	-2.4622e-11	-2.05026e-11	6.36528e-12	-1.42209e-11	7.5834e-12	-2.04133e-12	1.02551e-11	1.14882e-11	-1.35688e-11	2.05327e-11	7.02819e-12	-1.17053e-12	8.86247e-12	-5.71239e-12	1.34344e-11	8.8107e-12	-1.12879e-11	-1.85999e-11	-3.69944e-12	-2.91881e-12	2.12215e-11	1.61712e-11		0.00112	-6.52141e-12	-8.50263e-12	-4.37655e-12	1.71155e-13	2.59655e-13	-2.31376e-11	-2.29456e-11	2.9497e-12	-4.06597e-12	-7.25445e-12	4.96432e-12	5.18306e-12	-5.21646e-12	-2.42372e-12	2.76527e-11	1.43962e-11	6.86372e-12	7.91819e-12	-1.11718e-11	3.38552e-12	8.62202e-12
0.00114	6.67419e-12	1.99232e-11	1.3108e-13	-1.25227e-11	-1.83686e-11	-2.3004e-11	1.07427e-11	-1.98489e-11	6.33272e-12	-7.90651e-13	9.62974e-12	1.21136e-11	-7.94074e-12	1.61553e-11	8.90421e-12	-1.17053e-12	6.98645e-12	-1.96035e-12	5.30496e-12	8.18536e-12	-1.19132e-11	-2.36026e-11	-6.82615e-12	-3.54415e-12	1.99708e-11	1.36698e-11		0.00114	-2.76936e-12	-1.03786e-11	-8.12859e-12	-4.20623e-12	3.38636e-12	-1.87602e-11	-1.91935e-11	6.70175e-12	-4.06597e-12	-3.50241e-12	4.33898e-12	1.08111e-11	4.11607e-13	-4.29974e-12	1.8898e-11	1.43962e-11	-1.50287e-14	5.41683e-12	-1.16636e-12	5.88688e-12	6.12065e-12
0.00116	2.92215e-12	1.99232e-11	-4.9426e-13	-1.56494e-11	-1.08646e-11	-2.488e-11	1.512e-11	-2.10996e-11	6.33272e-12	-2.04133e-12	3.37634e-12	1.39896e-11	-2.31268e-12	1.30286e-11	9.52955e-12	-5.54791e-12	3.85974e-12	-1.33501e-12	-5.32583e-12	4.43332e-12	-1.44146e-11	-1.79746e-11	-6.20081e-12	2.0789e-13	1.74695e-11	1.17938e-11		0.00116	5.36006e-12	-1.288e-11	-1.31313e-11	-8.58361e-12	2.59655e-13	-6.87874e-12	-1.41908e-11	1.04538e-11	-9.39263e-13	-4.12775e-12	1.21228e-12	1.45632e-11	4.78899e-12	-3.04906e-12	1.57713e-11	1.25202e-11	-5.01775e-12	-8.3657e-13	6.96307e-12	8.38824e-12	9.24736e-12
0.00118	7.29953e-12	1.80472e-11	-4.9426e-13	-1.87761e-11	-2.10979e-12	-2.36293e-11	1.57454e-11	-2.10996e-11	3.20602e-12	-2.66667e-12	-6.00377e-12	1.46149e-11	7.69277e-12	5.52454e-12	7.02819e-12	-4.29723e-12	2.60906e-12	-8.43262e-14	-1.53313e-11	8.18536e-12	-1.75413e-11	-1.35972e-11	-3.0741e-12	2.70925e-12	1.05907e-11	9.91778e-12		0.00118	9.73744e-12	-1.22547e-11	-1.6258e-11	-9.20895e-12	-2.86705e-12	1.87602e-12	-8.56274e-12	1.60819e-11	1.5621e-12	-2.25173e-12	2.46296e-12	1.83152e-11	2.28763e-12	-1.79837e-12	1.13939e-11	6.8921e-12	-3.14173e-12	-1.46191e-12	1.13405e-11	4.01086e-12	1.0498e-11
0.0012	3.54749e-12	1.61712e-11	2.0071e-12	-2.37788e-11	5.39429e-12	-2.3004e-11	1.76214e-11	-1.85982e-11	7.04657e-13	-2.66667e-12	-7.87979e-12	1.71163e-11	1.26955e-11	3.02317e-12	9.52955e-12	-4.29723e-12	-5.17637e-13	-1.96035e-12	-2.47114e-11	7.56002e-12	-1.56652e-11	-1.29718e-11	-1.19808e-12	6.46129e-12	6.21333e-12	6.16574e-12		0.0012	1.03628e-11	-4.75058e-12	-1.8134e-11	-1.1085e-11	-1.34978e-11	1.37575e-11	-5.43604e-12	1.73325e-11	2.81278e-12	-3.75705e-13	3.71364e-12	2.01912e-11	6.66501e-12	-2.42372e-12	1.01432e-11	1.26404e-12	-2.51639e-12	-3.33793e-12	1.44672e-11	6.51222e-12	5.49531e-12
0.00122	2.92215e-12	1.61712e-11	7.5642e-13	-2.50295e-11	6.64497e-12	-2.17533e-11	1.76214e-11	-1.23448e-11	3.83136e-12	1.08537e-12	-1.10065e-11	1.77416e-11	1.51969e-11	5.21814e-13	4.52683e-12	-4.29723e-12	7.33043e-13	-2.58569e-12	-3.22155e-11	5.684e-12	-1.12879e-11	-1.48479e-11	-7.45149e-12	8.33732e-12	-6.65416e-13	4.91506e-12		0.00122	1.41148e-11	-2.87456e-12	-1.87594e-11	-1.17103e-11	-1.97512e-11	2.00109e-11	2.69339e-12	1.67072e-11	4.6888e-12	-3.75705e-13	2.46296e-12	1.64392e-11	9.16637e-12	-1.79837e-12	1.01432e-11	-3.11334e-12	1.23565e-12	-3.33793e-12	1.75939e-11	5.26154e-12	-1.38343e-12
0.00124	4.20789e-13	1.24191e-11	6.38448e-12	-2.37788e-11	6.64497e-12	-1.80013e-11	1.82467e-11	-4.21541e-12	5.70738e-12	3.58673e-12	-7.87979e-12	1.21136e-11	1.95742e-11	-1.35421e-12	-4.75894e-13	-3.67189e-12	-1.14298e-12	-5.71239e-12	-3.09648e-11	8.18536e-12	-7.53581e-12	-1.54732e-11	-4.95012e-12	4.58527e-12	-3.79212e-12	8.04176e-12		0.00124	7.23608e-12	-5.37592e-12	-1.87594e-11	-1.2961e-11	-2.60046e-11	2.62643e-11	3.94407e-12	1.85832e-11	7.19016e-12	4.00168e-12	3.0883e-12	2.01912e-11	9.79171e-12	6.33105e-12	4.51514e-12	-6.11981e-13	-1.50287e-14	1.03945e-12	2.32219e-11	1.08896e-11	-5.76081e-12
0.00126	-2.04551e-13	6.79108e-12	4.50846e-12	-2.81562e-11	7.27031e-12	-1.73759e-11	1.69961e-11	1.41265e-12	7.5834e-12	7.96411e-12	-1.62639e-12	8.36153e-12	2.39516e-11	-1.03526e-13	2.02547e-12	6.95889e-12	-3.019e-12	-6.33773e-12	-2.84634e-11	6.30934e-12	-5.65979e-12	-1.79746e-11	-4.32478e-12	4.58527e-12	-7.54416e-12	3.66438e-12		0.00126	6.61074e-12	-7.25194e-12	-1.37567e-11	-1.85891e-11	-3.16327e-11	2.81403e-11	7.07077e-12	1.92086e-11	1.03169e-11	5.25236e-12	8.09102e-12	1.58138e-11	1.22931e-11	1.32098e-11	5.14048e-12	6.38699e-13	-6.40369e-13	7.91819e-12	2.13459e-11	9.63893e-12	-5.76081e-12
0.00128	-1.45523e-12	-8.76658e-14	5.75914e-12	-2.81562e-11	5.39429e-12	-1.29986e-11	1.512e-11	9.54208e-12	1.38368e-11	1.23415e-11	7.12838e-12	5.23483e-12	2.52023e-11	4.27386e-12	-1.10123e-12	1.32123e-11	-5.52036e-12	-3.21103e-12	-2.28354e-11	5.05866e-12	1.21895e-12	-2.36026e-11	-8.70217e-12	-1.66813e-12	-1.19215e-11	3.66438e-12		0.00128	1.60802e-12	-8.50263e-12	-1.2506e-11	-1.60877e-11	-3.10074e-11	2.00109e-11	1.20735e-11	1.48312e-11	7.19016e-12	5.8777e-12	9.3417e-12	1.76899e-11	1.66705e-11	2.13392e-11	8.26718e-12	6.26676e-12	4.36236e-12	1.47969e-11	2.6974e-11	9.63893e-12	-8.26217e-12
0.0013	3.54749e-12	-7.13006e-13	-4.9426e-13	-2.00268e-11	4.14361e-12	-7.99584e-12	1.01173e-11	1.57955e-11	1.25861e-11	2.10963e-11	1.02551e-11	3.98415e-12	2.08249e-11	1.05273e-11	-2.35191e-12	1.88404e-11	-8.02172e-12	-3.21103e-12	-1.72073e-11	1.93196e-12	6.22168e-12	-2.6104e-11	-7.45149e-12	-9.17221e-12	-1.88003e-11	4.28972e-12		0.0013	-8.39743e-12	-7.25194e-12	-1.00046e-11	-1.42117e-11	-3.53847e-11	2.12616e-11	8.94679e-12	1.54565e-11	4.06346e-12	2.49635e-13	8.71636e-12	1.58138e-11	1.79211e-11	3.25953e-11	3.8898e-12	9.39346e-12	4.36236e-12	1.6673e-11	2.50979e-11	1.21403e-11	-1.26396e-11
0.00132	6.67419e-12	5.37674e-13	-9.87437e-12	-1.5024e-11	2.26759e-12	-2.99312e-12	5.73994e-12	2.07982e-11	1.69635e-11	2.7975e-11	1.02551e-11	4.60949e-12	1.83236e-11	1.17779e-11	-3.60259e-12	2.44684e-11	-6.1457e-12	-1.33501e-12	-5.32583e-12	6.8128e-13	1.12244e-11	-2.798e-11	-7.45149e-12	-1.29243e-11	-2.0051e-11	1.16302e-12		0.00132	-1.71522e-11	-7.87728e-12	-5.00189e-12	-9.83429e-12	-2.72553e-11	1.18815e-11	5.19475e-12	1.79579e-11	1.5621e-12	2.751e-12	8.09102e-12	1.70645e-11	2.04225e-11	3.75981e-11	7.64184e-12	1.00188e-11	4.9877e-12	1.41716e-11	2.19712e-11	1.5267e-11	-9.51285e-12
0.00134	8.55021e-12	1.78836e-12	-1.55024e-11	-8.77063e-12	1.01691e-12	1.38426e-12	-1.1388e-12	3.26797e-11	1.63382e-11	3.11017e-11	9.62974e-12	2.10813e-12	1.39462e-11	1.49046e-11	-6.7293e-12	2.63444e-11	-9.89774e-12	-2.58569e-12	3.42894e-12	-4.32144e-12	1.68525e-11	-2.6104e-11	-1.05782e-11	-1.41749e-11	-2.13016e-11	-3.21437e-12		0.00134	-2.5907e-11	-6.6266e-12	-3.75121e-12	-6.08225e-12	-2.28779e-11	6.2534e-12	-1.05865e-12	1.48312e-11	-4.69131e-12	4.00168e-12	9.3417e-12	1.58138e-11	1.41691e-11	3.88487e-11	1.07685e-11	1.50215e-11	9.99042e-12	1.04196e-11	1.63432e-11	1.40163e-11	-8.88751e-12
0.00136	6.67419e-12	5.5404e-12	-2.05052e-11	-6.41202e-13	-1.48445e-12	8.26301e-12	-6.76687e-12	4.08091e-11	1.07101e-11	3.1727e-11	9.62974e-12	8.98687e-12	1.01941e-11	1.61553e-11	-4.85327e-12	2.50938e-11	-7.39638e-12	-1.96035e-12	1.03077e-11	-1.05748e-11	1.49764e-11	-2.73547e-11	-6.20081e-12	-1.6051e-11	-1.75496e-11	-2.58903e-12		0.00136	-2.7783e-11	-6.6266e-12	8.34706e-16	2.67252e-12	-1.41232e-11	6.25341e-13	-5.43604e-12	1.79579e-11	-6.56733e-12	2.12566e-12	8.09102e-12	1.39378e-11	1.22931e-11	3.88487e-11	1.20192e-11	1.43962e-11	1.24918e-11	3.54081e-12	1.13405e-11	1.58923e-11	-6.38615e-12
0.00138	8.55021e-12	5.5404e-12	-2.30065e-11	3.11084e-12	-3.36048e-12	8.26301e-12	-1.05189e-11	4.33105e-11	7.5834e-12	2.67243e-11	1.08804e-11	8.36153e-12	3.94073e-12	1.17779e-11	-6.7293e-12	2.07164e-11	-8.02172e-12	-4.46171e-12	1.46851e-11	-1.12002e-11	1.56018e-11	-2.04759e-11	-5.57546e-12	-1.35496e-11	-1.44229e-11	-2.58903e-12		0.00138	-2.9659e-11	-3.4999e-12	8.34706e-16	7.0499e-12	-5.99375e-12	-3.75204e-12	-7.31206e-12	1.73325e-11	-5.31665e-12	4.00168e-12	9.3417e-12	1.39378e-11	1.04171e-11	2.94686e-11	1.32699e-11	1.81482e-11	1.49931e-11	4.79149e-12	7.09666e-13	9.63893e-12	-5.76081e-12
0.0014	8.55021e-12	9.91778e-12	-2.48825e-11	1.56176e-11	-8.98854e-12	1.20151e-11	-1.36456e-11	4.58118e-11	7.04657e-13	1.67189e-11	1.33818e-11	7.73619e-12	2.69005e-12	6.14988e-12	-6.7293e-12	1.4463e-11	-8.02172e-12	-5.71239e-12	1.65611e-11	-1.49522e-11	9.97372e-12	-1.42225e-11	-5.57546e-12	-1.41749e-11	-1.00455e-11	-5.09039e-12		0.0014	-2.27803e-11	-5.37592e-12	1.87686e-12	8.92592e-12	-3.65687e-13	-1.12561e-11	-1.23148e-11	1.67072e-11	-7.81801e-12	5.8777e-12	8.71636e-12	7.68442e-12	1.22931e-11	2.63419e-11	1.32699e-11	2.62777e-11	1.49931e-11	2.91547e-12	-1.7917e-12	5.88688e-12	-4.51013e-12
0.00142	9.17555e-12	7.41642e-12	-2.17558e-11	1.56176e-11	-1.58673e-11	7.63767e-12	-1.30203e-11	4.39358e-11	-4.29807e-12	6.71343e-12	1.52578e-11	9.61221e-12	2.06471e-12	3.02317e-12	-1.48587e-11	5.70821e-12	-4.89502e-12	-1.00898e-11	1.90624e-11	-1.37015e-11	5.59634e-12	-7.34378e-12	-8.07683e-12	-1.22989e-11	-8.1695e-12	-8.76629e-14		0.00142	-1.27748e-11	-5.37592e-12	1.25151e-12	1.01766e-11	7.76374e-12	-1.12561e-11	-1.10641e-11	1.04538e-11	-9.06869e-12	9.0044e-12	1.12177e-11	1.80339e-13	1.35438e-11	1.32098e-11	1.13939e-11	2.8779e-11	1.62438e-11	1.04196e-11	-2.41704e-12	8.84159e-13	-3.25945e-12
0.00144	1.04262e-11	4.28972e-12	-2.23812e-11	1.6243e-11	-1.83686e-11	7.01233e-12	-1.05189e-11	3.58064e-11	-8.67545e-12	-1.41599e-12	1.58831e-11	8.36153e-12	2.06471e-12	-7.28866e-13	-1.73601e-11	7.05492e-13	-4.26968e-12	-1.44672e-11	2.03131e-11	-1.68283e-11	6.84702e-12	1.41098e-12	-9.32751e-12	-6.67085e-12	-3.16678e-12	1.78836e-12		0.00144	-5.27073e-12	-9.75331e-12	2.5022e-12	1.01766e-11	7.76374e-12	-1.62589e-11	-1.48161e-11	3.57504e-12	-7.81801e-12	1.52578e-11	1.49698e-11	-2.32102e-12	2.10478e-11	6.95639e-12	3.8898e-12	3.56578e-11	1.24918e-11	1.91743e-11	-2.41704e-12	-9.91862e-13	-2.63411e-12
0.00146	1.41783e-11	2.4137e-12	-1.67531e-11	1.74937e-11	-1.64926e-11	2.63495e-12	-6.14153e-12	2.32996e-11	-1.36782e-11	-1.14214e-11	1.02551e-11	4.60949e-12	-4.36652e-13	6.14988e-12	-1.98614e-11	-6.17325e-12	-4.89502e-12	-1.50925e-11	2.15638e-11	-1.43269e-11	4.34566e-12	7.66438e-12	-8.07683e-12	-1.04229e-11	-4.00755e-14	2.4137e-12		0.00146	5.36006e-12	-7.87728e-12	-1.24985e-12	7.67524e-12	1.21411e-11	-1.37575e-11	-1.29401e-11	4.48342e-13	-1.09447e-11	1.52578e-11	1.49698e-11	-5.44773e-12	2.35492e-11	-4.29974e-12	-1.73826e-12	3.69084e-11	1.18664e-11	2.35517e-11	1.33501e-12	-9.91862e-13	2.36861e-12
0.00148	1.48036e-11	-7.13006e-13	-9.87437e-12	1.49923e-11	-1.7118e-11	1.38426e-12	1.11876e-13	1.32941e-11	-1.86809e-11	-2.26776e-11	1.15058e-11	8.57441e-13	1.43937e-12	1.14715e-12	-2.29881e-11	-1.55534e-11	-4.89502e-12	-1.19658e-11	2.15638e-11	-1.12002e-11	5.59634e-12	5.78837e-12	-1.18289e-11	-7.29619e-12	-4.00755e-14	8.6671e-12		0.00148	1.16135e-11	-4.12524e-12	6.26175e-13	4.54854e-12	8.38908e-12	-1.25068e-11	-1.41908e-11	-8.02339e-13	-8.44335e-12	1.02551e-11	1.37191e-11	-5.44773e-12	2.79266e-11	-9.30246e-12	-9.86769e-12	3.12804e-11	9.36508e-12	2.98051e-11	1.96035e-12	1.5095e-12	8.62202e-12
0.0015	1.7305e-11	-7.13006e-13	-7.99834e-12	1.18656e-11	-1.21152e-11	-3.61846e-12	4.48926e-12	5.79003e-12	-1.61795e-11	-2.58043e-11	7.12838e-12	2.10813e-12	1.43937e-12	5.21814e-13	-2.36135e-11	-1.86801e-11	-6.1457e-12	-1.07151e-11	2.03131e-11	-1.05748e-11	1.05991e-11	2.03632e-12	-8.07683e-12	-1.16736e-11	4.33731e-12	5.5404e-12		0.0015	1.22388e-11	-6.00126e-12	1.25151e-12	3.9232e-12	1.40171e-11	-7.50409e-12	-1.10641e-11	-1.76999e-13	-4.06597e-12	1.21311e-11	1.24684e-11	-9.19977e-12	2.29239e-11	-6.17576e-12	-6.11565e-12	2.19003e-11	1.06158e-11	3.10558e-11	5.71239e-12	5.26154e-12	1.67514e-11
0.00152	1.7305e-11	-7.13006e-13	-6.74766e-12	1.31163e-11	-3.98582e-12	-7.3705e-12	7.61596e-12	-7.34211e-12	-1.68049e-11	-2.58043e-11	3.37634e-12	1.48278e-12	1.88688e-13	-1.97955e-12	-2.29881e-11	-2.18068e-11	-4.26968e-12	-7.58841e-12	1.46851e-11	-3.07076e-12	1.18497e-11	1.41098e-12	-5.57546e-12	-1.22989e-11	1.83594e-12	7.41642e-12		0.00152	1.59908e-11	-9.98542e-13	-1.87519e-12	-2.33021e-12	1.58932e-11	-5.00272e-12	-7.9374e-12	1.69902e-12	4.6888e-12	7.75372e-12	1.43444e-11	-7.94909e-12	1.79211e-11	-3.6744e-12	-2.3636e-12	1.68975e-11	1.31171e-11	3.35572e-11	1.07151e-11	6.51222e-12	1.86275e-11
0.00154	1.29276e-11	5.37674e-13	-3.62096e-12	1.12403e-11	1.64225e-12	-4.2438e-12	4.48926e-12	-1.73476e-11	-1.43035e-11	-2.45536e-11	7.75372e-12	2.73347e-12	-3.56336e-12	-2.60489e-12	-2.04868e-11	-1.86801e-11	-8.02172e-12	-3.83637e-12	9.68234e-12	3.18264e-12	1.37258e-11	-2.34106e-12	-4.32478e-12	-1.22989e-11	6.21333e-12	4.91506e-12		0.00154	1.41148e-11	-3.732e-13	-1.24985e-12	-7.95827e-12	1.83945e-11	-2.50136e-12	-7.31206e-12	2.9497e-12	1.28182e-11	5.25236e-12	1.68458e-11	-6.07307e-12	9.79171e-12	-1.79837e-12	5.76582e-12	1.25202e-11	1.81198e-11	2.66784e-11	1.00898e-11	4.01086e-12	2.30048e-11
0.00156	1.04262e-11	8.6671e-12	-4.2463e-12	7.48822e-12	7.89565e-12	-6.74516e-12	5.1146e-12	-1.85982e-11	-9.30079e-12	-2.01762e-11	3.37634e-12	-3.93239e-13	-1.06199e-12	1.14715e-12	-1.67347e-11	-1.55534e-11	-6.77104e-12	-7.09666e-13	6.55564e-12	1.19374e-11	1.56018e-11	-3.59174e-12	3.1793e-12	-1.29243e-11	3.71197e-12	6.16574e-12		0.00156	8.48676e-12	-1.62388e-12	-3.12587e-12	-9.20895e-12	2.21466e-11	-4.37738e-12	-7.31206e-12	5.45106e-12	2.1573e-11	-2.87707e-12	1.55951e-11	-7.94909e-12	-8.39075e-13	1.00831e-11	1.57713e-11	8.14278e-12	1.74945e-11	2.29264e-11	1.57178e-11	5.26154e-12	2.17542e-11
0.00158	7.29953e-12	1.30445e-11	-4.2463e-12	7.48822e-12	7.27031e-12	-6.11982e-12	7.37216e-13	-2.48516e-11	-9.92613e-12	-1.32975e-11	6.50304e-12	-1.01858e-12	-4.36652e-13	2.39783e-12	-1.54841e-11	-8.67462e-12	-4.26968e-12	-7.09666e-13	4.05428e-12	2.25682e-11	1.18497e-11	-5.46776e-12	1.19341e-11	-1.7927e-11	1.05907e-11	3.66438e-12		0.00158	7.23608e-12	-4.12524e-12	-4.37655e-12	-9.83429e-12	2.27719e-11	-1.75095e-11	-7.31206e-12	7.95243e-12	2.59504e-11	-1.00105e-12	1.68458e-11	-4.45001e-13	-8.34316e-12	1.25845e-11	2.4526e-11	6.8921e-12	1.87452e-11	1.97997e-11	1.88445e-11	4.6362e-12	2.11288e-11
0.0016	2.92215e-12	1.86725e-11	-4.2463e-12	3.73618e-12	1.0397e-11	-6.11982e-12	-1.1388e-12	-2.5477e-11	-1.18022e-11	-1.14214e-11	3.37634e-12	8.57441e-13	-1.06199e-12	2.39783e-12	-1.3608e-11	8.01517e-14	-3.64434e-12	-3.83637e-12	-3.44981e-12	2.50696e-11	4.971e-12	-3.59174e-12	1.13087e-11	-1.48003e-11	8.08935e-12	3.03904e-12		0.0016	2.8587e-12	-6.00126e-12	-1.00046e-11	-1.2961e-11	2.08959e-11	-2.43883e-11	-8.56274e-12	9.82845e-12	3.34545e-11	-4.75309e-12	1.74711e-11	6.43374e-12	-2.02246e-11	1.32098e-11	2.89034e-11	5.01608e-12	2.24972e-11	1.04196e-11	2.19712e-11	-9.91862e-13	2.30048e-11
0.00162	-3.33125e-12	1.86725e-11	1.38176e-12	-6.41202e-13	9.77167e-12	-2.36778e-12	-6.14153e-12	-2.7353e-11	-1.24275e-11	-9.54542e-12	3.37634e-12	-2.8946e-12	2.69005e-12	1.14715e-12	-2.35191e-12	6.33355e-12	-3.64434e-12	-1.33501e-12	-4.70049e-12	2.75709e-11	5.93613e-13	-2.9664e-12	1.44354e-11	-1.35496e-11	1.30921e-11	1.78836e-12		0.00162	1.60802e-12	-9.75331e-12	-7.50325e-12	-1.35863e-11	1.96452e-11	-2.7515e-11	-6.68672e-12	7.32709e-12	2.84517e-11	-6.62911e-12	1.24684e-11	1.26871e-11	-3.02301e-11	1.19591e-11	3.01541e-11	6.8921e-12	1.74945e-11	6.66751e-12	2.63486e-11	-9.91862e-13	2.42555e-11
0.00164	-4.58193e-12	2.11739e-11	1.3108e-13	6.09478e-13	1.0397e-11	-2.36778e-12	-6.14153e-12	-2.23503e-11	-1.49289e-11	1.08537e-12	8.74976e-13	-2.8946e-12	-1.06199e-12	-4.48091e-12	3.27615e-12	1.32123e-11	-6.1457e-12	-1.33501e-12	-7.82719e-12	2.75709e-11	-8.16115e-12	-4.65039e-13	1.63114e-11	-1.10482e-11	1.24667e-11	4.28972e-12		0.00164	-2.68003e-13	-1.03786e-11	-8.12859e-12	-1.17103e-11	1.71438e-11	-3.56444e-11	-1.68399e-12	6.07641e-12	2.5325e-11	-1.35079e-11	1.43444e-11	2.64446e-11	-3.39821e-11	9.45775e-12	2.0774e-11	3.7654e-12	1.43678e-11	-2.08725e-12	2.82246e-11	2.58819e-13	2.42555e-11
0.00166	-9.58466e-12	2.11739e-11	2.0071e-12	-4.39325e-12	1.2273e-11	3.88563e-12	-1.17696e-11	-1.60969e-11	-1.61795e-11	1.08537e-12	1.50032e-12	-6.64664e-12	2.06471e-12	-5.73159e-12	7.02819e-12	1.50883e-11	-9.2724e-12	-3.83637e-12	-7.82719e-12	2.63202e-11	-1.44146e-11	-4.65039e-13	1.50608e-11	-9.17221e-12	9.96537e-12	9.29244e-12		0.00166	-2.76936e-12	-1.22547e-11	-1.063e-11	-7.95827e-12	1.21411e-11	-3.37684e-11	2.69339e-12	4.48342e-13	1.59449e-11	-1.28825e-11	6.84034e-12	3.14474e-11	-3.39821e-11	1.19591e-11	1.70219e-11	6.26676e-12	1.12411e-11	-5.83929e-12	2.57233e-11	2.76018e-12	3.4261e-11
0.00168	-7.70864e-12	2.05486e-11	7.5642e-13	-3.76791e-12	1.53997e-11	5.13631e-12	-1.17696e-11	-8.59279e-12	-1.55542e-11	6.71343e-12	2.12566e-12	-7.89732e-12	-1.06199e-12	-8.85829e-12	1.32816e-11	1.50883e-11	-1.30244e-11	-8.83909e-12	-7.20185e-12	2.31935e-11	-1.75413e-11	3.287e-12	1.31847e-11	-8.54687e-12	3.08663e-12	1.30445e-11		0.00168	-7.77209e-12	-9.75331e-12	-9.37927e-12	-3.58089e-12	6.51306e-12	-3.1267e-11	6.44543e-12	-3.92904e-12	5.31414e-12	-1.28825e-11	4.33898e-12	4.27035e-11	-2.58527e-11	1.88379e-11	7.64184e-12	4.39074e-12	6.86372e-12	-7.08998e-12	2.82246e-11	3.38552e-12	3.48863e-11
0.0017	-2.04551e-13	2.17992e-11	5.75914e-12	-6.26927e-12	1.60251e-11	1.0139e-11	-1.48963e-11	-4.84075e-12	-9.30079e-12	1.10908e-11	8.74976e-13	-1.22747e-11	2.69005e-12	-1.3861e-11	1.39069e-11	1.88404e-11	-1.49005e-11	-1.13405e-11	-6.57651e-12	1.56894e-11	-2.00426e-11	2.66166e-12	1.13087e-11	-6.04551e-12	-6.65416e-13	1.61712e-11		0.0017	-1.40255e-11	-4.12524e-12	-4.37655e-12	1.71155e-13	2.13567e-12	-2.18869e-11	8.32145e-12	-1.01824e-11	-2.81528e-12	-1.16318e-11	-1.91443e-12	4.58302e-11	-1.64726e-11	2.32152e-11	-1.11292e-12	5.64142e-12	1.06158e-11	-4.58861e-12	2.38473e-11	7.13756e-12	3.73877e-11
0.00172	4.17283e-12	2.17992e-11	-4.9426e-13	-6.89461e-12	9.14633e-12	1.63924e-11	-1.48963e-11	-2.96473e-12	-8.05011e-12	1.29668e-11	-1.00104e-12	-1.60267e-11	-1.06199e-12	-1.32357e-11	1.39069e-11	1.88404e-11	-2.30299e-11	-1.44672e-11	-5.95117e-12	5.684e-12	-1.75413e-11	2.03632e-12	9.4327e-12	-4.1745e-13	-1.25469e-11	1.80472e-11		0.00172	-2.21549e-11	4.62952e-12	-6.25257e-12	5.79922e-12	2.59655e-13	-1.56335e-11	1.08228e-11	-1.20585e-11	-8.44335e-12	-9.13047e-12	-1.91443e-12	4.14528e-11	-6.46714e-12	3.32207e-11	-1.11184e-11	7.51744e-12	1.18664e-11	-2.08725e-12	2.07206e-11	7.7629e-12	2.92582e-11
0.00174	1.16769e-11	2.24246e-11	7.5642e-13	-9.39597e-12	6.01963e-12	1.76431e-11	-1.73977e-11	-4.21541e-12	7.93171e-14	1.48429e-11	-1.00104e-12	-1.41507e-11	7.06743e-12	-9.48363e-12	9.52955e-12	1.38376e-11	-2.24046e-11	-1.13405e-11	-2.19913e-12	-5.57212e-12	-8.78649e-12	2.03632e-12	3.1793e-12	1.45857e-12	-1.56736e-11	1.92979e-11		0.00174	-2.34056e-11	7.13088e-12	-8.12859e-12	1.58047e-11	-5.36841e-12	-3.75204e-12	6.44543e-12	-1.64358e-11	-1.34461e-11	-4.75309e-12	-3.16511e-12	3.58247e-11	2.91297e-12	3.82234e-11	-1.79971e-11	8.14278e-12	1.68692e-11	4.14111e-13	1.75939e-11	1.27656e-11	2.61315e-11
0.00176	1.85557e-11	2.55513e-11	-6.74766e-12	-7.51995e-12	1.01691e-12	1.76431e-11	-1.9899e-11	-9.84347e-12	1.95534e-12	1.67189e-11	3.37634e-12	-1.1024e-11	2.69005e-12	-6.98227e-12	8.27887e-12	8.20958e-12	-2.11539e-11	-3.21103e-12	3.02234e-13	-1.24509e-11	-3.78377e-12	-2.34106e-12	3.1793e-12	3.95993e-12	-1.62989e-11	1.36698e-11		0.00176	-2.46563e-11	5.8802e-12	-1.18806e-11	1.70553e-11	-1.09965e-11	6.25341e-13	2.69339e-12	-1.58105e-11	-1.34461e-11	-1.62639e-12	4.33898e-12	2.33179e-11	8.54103e-12	3.75981e-11	-1.67464e-11	1.12695e-11	1.81198e-11	4.16615e-12	1.32165e-11	1.77683e-11	1.86275e-11
0.00178	2.23077e-11	1.99232e-11	-8.62368e-12	-8.14529e-12	-5.86184e-12	1.38911e-11	-1.92737e-11	-8.59279e-12	1.33e-12	1.60935e-11	4.62702e-12	-7.89732e-12	1.43937e-12	-5.10625e-12	1.40013e-12	3.83219e-12	-2.05285e-11	4.9184e-12	4.05428e-12	-1.93296e-11	4.34566e-12	-1.71572e-12	-1.19808e-12	2.0789e-13	-1.69243e-11	8.6671e-12		0.00178	-1.84029e-11	4.00418e-12	-1.18806e-11	2.0182e-11	-1.22472e-11	1.18815e-11	-1.68399e-12	-1.89372e-11	-9.06869e-12	4.00168e-12	1.05924e-11	1.45632e-11	1.41691e-11	3.13447e-11	-1.36197e-11	1.75229e-11	2.56239e-11	8.54353e-12	1.13405e-11	2.52724e-11	6.746e-12
0.0018	2.66851e-11	1.17938e-11	-6.12232e-12	-8.14529e-12	-1.52419e-11	1.38911e-11	-1.8023e-11	-1.54715e-11	-1.17137e-12	1.54682e-11	4.62702e-12	-7.89732e-12	1.88688e-13	2.39783e-12	-5.47862e-12	7.05492e-13	-1.49005e-11	5.54374e-12	7.18098e-12	-2.12056e-11	9.97372e-12	-2.9664e-12	-2.44876e-12	-2.29347e-12	-1.19215e-11	2.4137e-12		0.0018	-1.21495e-11	3.37884e-12	-1.37567e-11	1.643e-11	-1.41232e-11	1.37575e-11	-4.8107e-12	-1.39345e-11	-2.81528e-12	9.62974e-12	1.37191e-11	8.30976e-12	1.85465e-11	3.0094e-11	-9.86769e-12	1.93989e-11	2.81253e-11	1.97997e-11	8.21375e-12	3.09005e-11	3.61929e-12
0.00182	2.73104e-11	9.29244e-12	-4.2463e-12	-8.77063e-12	-2.087e-11	8.88835e-12	-1.8023e-11	-1.04688e-11	-1.79671e-12	9.84013e-12	4.00168e-12	-4.77062e-12	1.43937e-12	4.27386e-12	-5.47862e-12	-4.29723e-12	-1.17738e-11	6.79442e-12	9.057e-12	-1.9955e-11	1.31004e-11	-4.65039e-13	-3.69944e-12	-4.79483e-12	-1.06709e-11	-1.33835e-12		0.00182	-5.89607e-12	-8.50263e-12	-1.31313e-11	1.51793e-11	-8.49511e-12	1.50082e-11	-4.18536e-12	-7.68108e-12	9.36759e-13	1.21311e-11	1.74711e-11	1.80339e-13	1.72958e-11	2.19646e-11	-1.11292e-12	2.44016e-11	3.06267e-11	2.79291e-11	4.46171e-12	3.34019e-11	1.74327e-12
0.00184	2.79358e-11	1.16302e-12	-2.37028e-12	-8.14529e-12	-2.2746e-11	3.88563e-12	-1.05189e-11	-1.35955e-11	-1.79671e-12	9.84013e-12	1.50032e-12	2.73347e-12	2.06471e-12	6.14988e-12	-5.47862e-12	-5.54791e-12	-3.64434e-12	5.54374e-12	1.0933e-11	-1.24509e-11	1.24751e-11	-2.34106e-12	-3.0741e-12	-6.67085e-12	-1.9161e-12	-5.71573e-12		0.00184	-8.93343e-13	-1.41307e-11	-1.93847e-11	9.55126e-12	-2.86705e-12	1.43828e-11	-4.18536e-12	2.9497e-12	7.19016e-12	1.15058e-11	1.43444e-11	-4.45001e-13	1.91718e-11	1.57112e-11	6.39116e-12	3.12804e-11	3.18773e-11	3.04304e-11	5.71239e-12	3.52779e-11	3.61929e-12
0.00186	1.98063e-11	-7.59175e-12	-2.37028e-12	-8.14529e-12	-2.4622e-11	-4.2438e-12	-6.14153e-12	-1.42209e-11	-2.42205e-12	7.33877e-12	8.74976e-13	8.57441e-13	1.43937e-12	4.27386e-12	-3.60259e-12	-2.42121e-12	-4.89502e-12	6.79442e-12	1.15584e-11	-3.6961e-12	1.31004e-11	1.60301e-13	-7.45149e-12	-4.16949e-12	1.2106e-12	-5.71573e-12		0.00186	1.60802e-12	-1.78827e-11	-2.00101e-11	5.79922e-12	2.13567e-12	1.31321e-11	-8.56274e-12	1.17045e-11	2.09476e-11	1.58831e-11	1.30937e-11	-2.94636e-12	1.91718e-11	1.07084e-11	1.20192e-11	3.12804e-11	2.74999e-11	3.48078e-11	-3.04238e-12	4.15313e-11	4.24463e-12
0.00188	1.60543e-11	-1.44705e-11	-1.74494e-12	-9.39597e-12	-2.39967e-11	-8.62118e-12	3.86392e-12	-1.60969e-11	7.93171e-14	2.96139e-12	-3.75704e-13	6.48551e-12	5.19141e-12	2.39783e-12	1.49446e-13	1.33083e-12	1.07703e-13	5.41014e-13	1.15584e-11	5.05866e-12	7.47236e-12	-4.84242e-12	-1.05782e-11	-5.42017e-12	8.71469e-12	-8.84243e-12		0.00188	4.73472e-12	-2.22601e-11	-2.31368e-11	1.71155e-13	8.84995e-13	1.50082e-11	-6.68672e-12	1.48312e-11	2.59504e-11	1.71338e-11	1.43444e-11	2.05636e-12	2.10478e-11	4.45503e-12	1.8898e-11	2.6903e-11	2.31226e-11	3.41825e-11	-1.24225e-11	3.65286e-11	5.49531e-12
0.0019	9.80089e-12	-1.88479e-11	5.1338e-12	-1.00213e-11	-2.21207e-11	-1.17479e-11	1.07427e-11	-1.42209e-11	5.08204e-12	-7.90651e-13	2.751e-12	9.61221e-12	9.56879e-12	-1.35421e-12	2.02547e-12	2.58151e-12	1.35838e-12	-8.43262e-14	1.40597e-11	2.00668e-11	4.34566e-12	-7.34378e-12	-1.12035e-11	-1.04279e-12	1.12161e-11	-1.07185e-11		0.0019	2.8587e-12	-2.03841e-11	-2.00101e-11	-8.58361e-12	2.59655e-13	1.43828e-11	-7.31206e-12	1.79579e-11	2.90771e-11	2.21365e-11	1.12177e-11	3.30704e-12	2.29239e-11	-3.6744e-12	2.265e-11	2.19003e-11	1.93705e-11	3.54332e-11	-1.49238e-11	3.02752e-11	1.0498e-11
0.00192	5.42351e-12	-1.94732e-11	3.88312e-12	-7.51995e-12	-1.64926e-11	-1.36239e-11	1.57454e-11	-1.17195e-11	5.08204e-12	-4.54269e-12	3.37634e-12	8.98687e-12	1.26955e-11	-9.48363e-12	6.40285e-12	2.58151e-12	7.33043e-13	-8.43262e-14	1.34344e-11	2.50696e-11	1.8443e-12	-8.59446e-12	-1.87076e-11	-6.04551e-12	1.43428e-11	-1.69719e-11		0.00192	6.61074e-12	-2.16348e-11	-1.68834e-11	-1.60877e-11	-3.65687e-13	1.31321e-11	-5.43604e-12	1.60819e-11	3.22038e-11	2.58886e-11	1.12177e-11	1.08111e-11	2.22985e-11	-6.8011e-12	2.76527e-11	7.51744e-12	1.18664e-11	3.23065e-11	-1.17971e-11	2.46471e-11	1.0498e-11
0.00194	3.54749e-12	-2.19746e-11	7.63516e-12	-1.26655e-12	-1.14899e-11	-1.48746e-11	1.63707e-11	-1.29702e-11	1.00848e-11	-5.16803e-12	5.25236e-12	1.02375e-11	1.51969e-11	-1.3861e-11	7.02819e-12	2.58151e-12	2.60906e-12	-7.09666e-13	1.15584e-11	2.94469e-11	-6.28513e-12	-9.2198e-12	-1.87076e-11	-2.29347e-12	1.74695e-11	-1.69719e-11		0.00194	4.73472e-12	-1.85081e-11	-5.62723e-12	-2.10904e-11	-7.86977e-12	1.62589e-11	-6.68672e-12	1.10791e-11	2.46997e-11	2.90153e-11	1.49698e-11	1.45632e-11	2.16732e-11	-6.8011e-12	2.76527e-11	1.26404e-12	9.99042e-12	3.29318e-11	-1.24225e-11	1.7143e-11	1.42501e-11
0.00196	2.92215e-12	-1.57212e-11	1.07619e-11	6.09478e-13	-3.98582e-12	-1.86266e-11	1.512e-11	-1.17195e-11	1.19608e-11	-1.14214e-11	9.62974e-12	1.21136e-11	1.51969e-11	-1.51117e-11	8.90421e-12	3.83219e-12	3.2344e-12	-1.96035e-12	9.057e-12	3.38243e-11	-5.03445e-12	-1.29718e-11	-2.24597e-11	-3.54415e-12	1.80948e-11	-1.75972e-11		0.00196	5.36006e-12	-8.50263e-12	1.25151e-12	-2.60931e-11	-1.09965e-11	1.87602e-11	-7.9374e-12	7.32709e-12	1.53196e-11	2.71393e-11	1.18431e-11	1.83152e-11	2.41745e-11	-1.17303e-12	2.82781e-11	-6.86539e-12	5.61304e-12	3.23065e-11	-7.41976e-12	1.15149e-11	7.37134e-12
0.00198	1.04613e-12	-1.19691e-11	1.26379e-11	8.7389e-12	4.14361e-12	-1.42492e-11	1.26187e-11	-9.84347e-12	1.25861e-11	-1.57988e-11	1.02551e-11	1.6491e-11	1.33208e-11	-1.51117e-11	1.14056e-11	7.05492e-13	5.11043e-12	-4.46171e-12	3.42894e-12	3.38243e-11	-9.41183e-12	-1.10958e-11	-2.05836e-11	-1.10482e-11	1.62188e-11	-1.63465e-11		0.00198	6.61074e-12	-3.4999e-12	7.50492e-12	-2.67185e-11	-1.59992e-11	1.50082e-11	-1.10641e-11	2.32436e-12	7.19016e-12	2.90153e-11	1.37191e-11	2.33179e-11	1.41691e-11	2.57901e-12	2.82781e-11	-1.37441e-11	3.11167e-12	2.91798e-11	-5.41016e-13	1.02643e-11	8.62202e-12
0.002	5.42351e-12	-7.59175e-12	1.45139e-11	1.24909e-11	9.77167e-12	-1.17479e-11	1.26187e-11	-1.04688e-11	1.44621e-11	-1.95509e-11	9.62974e-12	2.33697e-11	1.39462e-11	-1.69877e-11	8.90421e-12	2.58151e-12	6.36111e-12	-1.07151e-11	-1.57379e-12	3.1323e-11	-1.06625e-11	-9.2198e-12	-1.49556e-11	-1.22989e-11	2.18468e-11	-1.32198e-11		0.002	6.61074e-12	4.62952e-12	8.13026e-12	-2.35918e-11	-1.59992e-11	1.68842e-11	-1.23148e-11	2.9497e-12	1.5621e-12	2.839e-11	1.18431e-11	2.20673e-11	1.04171e-11	3.20435e-12	2.89034e-11	-1.37441e-11	1.86099e-12	2.60531e-11	8.21375e-12	1.02643e-11	5.49531e-12
0.00202	7.92487e-12	-4.46505e-12	1.95166e-11	1.8119e-11	1.41491e-11	-1.17479e-11	8.86664e-12	-7.96745e-12	1.25861e-11	-2.33029e-11	5.8777e-12	2.3995e-11	1.14448e-11	-8.85829e-12	7.02819e-12	-1.17053e-12	3.2344e-12	-8.83909e-12	-2.19913e-12	2.38189e-11	-8.78649e-12	-7.96912e-12	-1.30796e-11	-1.85523e-11	1.74695e-11	-6.34107e-12		0.00202	1.03628e-11	8.38156e-12	8.7556e-12	-1.79637e-11	-1.78752e-11	1.12561e-11	-1.10641e-11	4.82572e-12	-3.44062e-12	2.46379e-11	9.3417e-12	2.01912e-11	1.04171e-11	1.13338e-11	2.4526e-11	-4.98937e-12	-6.40369e-13	2.79291e-11	1.88445e-11	6.51222e-12	6.12065e-12
0.00204	9.80089e-12	-1.96369e-12	1.57646e-11	1.8119e-11	1.2273e-11	-5.49448e-12	9.49198e-12	7.8731e-13	8.83408e-12	-2.45536e-11	1.50032e-12	3.33751e-11	8.94345e-12	-6.98227e-12	9.52955e-12	-5.45188e-13	1.35838e-12	-9.46443e-12	-1.09539e-11	1.56894e-11	-4.40911e-12	-4.84242e-12	-5.57546e-12	-1.7927e-11	1.80948e-11	-3.83971e-12		0.00204	3.48404e-12	1.15083e-11	3.75288e-12	-1.42117e-11	-1.47485e-11	6.2534e-12	-9.18808e-12	6.70175e-12	-5.31665e-12	1.90098e-11	1.12177e-11	1.20618e-11	1.10424e-11	1.38351e-11	2.39007e-11	5.64142e-12	-6.40369e-13	2.91798e-11	2.00952e-11	4.6362e-12	1.17487e-11
0.00206	1.29276e-11	3.66438e-12	1.82659e-11	1.4367e-11	9.77167e-12	-2.36778e-12	9.49198e-12	8.91674e-12	1.33e-12	-2.58043e-11	-2.25173e-12	3.33751e-11	7.06743e-12	-3.23023e-12	7.65353e-12	-3.04655e-12	1.07703e-13	-1.19658e-11	-1.03286e-11	2.5573e-12	-1.28241e-12	2.03632e-12	1.30328e-12	-2.3555e-11	1.24667e-11	-2.58903e-12		0.00206	-2.14402e-12	1.21336e-11	1.87686e-12	-3.58089e-12	-8.49511e-12	-5.00272e-12	-7.31206e-12	9.20311e-12	-4.69131e-12	1.33818e-11	7.46568e-12	1.33125e-11	1.16677e-11	1.69618e-11	2.01487e-11	1.25202e-11	2.48633e-12	2.79291e-11	2.44726e-11	8.84159e-13	2.11288e-11
0.00208	1.16769e-11	6.79108e-12	1.70153e-11	9.98958e-12	9.14633e-12	-1.74244e-12	1.3244e-11	1.57955e-11	-2.42205e-12	-2.20522e-11	-4.75309e-12	3.27498e-11	2.06471e-12	5.21814e-13	8.27887e-12	-1.79587e-12	1.07703e-13	-1.25911e-11	-1.09539e-11	-1.18255e-11	8.0977e-12	5.78837e-12	8.80736e-12	-1.85523e-11	7.46401e-12	-5.71573e-12		0.00208	-9.02277e-12	1.02576e-11	-5.62723e-12	3.9232e-12	-1.61637e-12	-1.25068e-11	2.06805e-12	7.32709e-12	-2.81528e-12	7.12838e-12	6.84034e-12	8.30976e-12	1.72958e-11	2.19646e-11	1.70219e-11	1.93989e-11	4.36236e-12	2.73037e-11	2.19712e-11	2.58819e-13	2.55062e-11
0.0021	9.80089e-12	1.36698e-11	1.01365e-11	4.98686e-12	3.51827e-12	8.26301e-12	1.07427e-11	2.20489e-11	-5.46026e-13	-1.70495e-11	-1.00104e-12	3.14991e-11	3.94073e-12	3.64851e-12	7.02819e-12	-2.42121e-12	-3.019e-12	-1.25911e-11	-1.15792e-11	-2.68337e-11	1.37258e-11	1.07911e-11	1.13087e-11	-1.6051e-11	-4.00755e-14	1.78836e-12		0.0021	-1.65269e-11	4.62952e-12	-8.12859e-12	9.55126e-12	7.1384e-12	-1.87602e-11	1.14482e-11	6.70175e-12	-5.31665e-12	3.37634e-12	1.83762e-12	5.18306e-12	1.91718e-11	2.75926e-11	1.13939e-11	2.75283e-11	5.61304e-12	2.48024e-11	1.94699e-11	-3.49322e-12	3.11343e-11
0.00212	6.67419e-12	1.61712e-11	1.20125e-11	-2.51723e-12	4.14361e-12	7.63767e-12	1.01173e-11	2.64263e-11	3.83136e-12	-6.41872e-12	-4.12775e-12	2.64964e-11	1.88688e-13	4.8992e-12	3.90149e-12	-5.54791e-12	-3.64434e-12	-1.44672e-11	-6.57651e-12	-3.68391e-11	1.62271e-11	1.32924e-11	1.69368e-11	-8.54687e-12	-1.29076e-12	-1.96369e-12		0.00212	-2.46563e-11	4.00418e-12	-8.12859e-12	1.20526e-11	1.33918e-11	-2.43883e-11	1.83269e-11	2.32436e-12	-7.19267e-12	-2.87707e-12	-2.53977e-12	-4.45001e-13	1.72958e-11	3.25953e-11	7.0165e-12	2.8779e-11	9.99042e-12	1.79236e-11	8.83909e-12	-8.49595e-12	3.4261e-11
0.00214	2.29681e-12	1.74219e-11	8.88584e-12	-5.64393e-12	4.76895e-12	1.13897e-11	6.36528e-12	2.32996e-11	6.95806e-12	2.33605e-12	-3.75704e-13	2.14937e-11	2.06471e-12	1.11526e-11	1.49446e-13	-2.42121e-12	-5.17637e-13	-8.83909e-12	3.02234e-13	-4.49686e-11	1.81031e-11	1.51685e-11	1.19341e-11	-7.29619e-12	-4.41746e-12	-1.96369e-12		0.00214	-2.52816e-11	-3.732e-13	-1.00046e-11	1.33033e-11	1.71438e-11	-2.37629e-11	2.14536e-11	-5.17972e-12	-5.94199e-12	-6.00377e-12	-3.79045e-12	1.43102e-12	1.60451e-11	3.3846e-11	-1.11292e-12	2.8779e-11	1.12411e-11	1.54223e-11	8.43241e-14	-6.61993e-12	3.6137e-11
0.00216	-4.58193e-12	1.61712e-11	4.50846e-12	-8.77063e-12	3.51827e-12	1.07644e-11	3.86392e-12	2.07982e-11	1.38368e-11	1.54682e-11	8.74976e-13	1.39896e-11	1.88688e-13	1.42793e-11	-1.72657e-12	-3.04655e-12	-3.019e-12	-4.46171e-12	7.18098e-12	-4.62192e-11	1.93538e-11	1.39178e-11	8.18202e-12	-2.29347e-12	-7.54416e-12	1.16302e-12		0.00216	-1.96536e-11	-4.12524e-12	-6.87791e-12	7.67524e-12	1.65185e-11	-2.43883e-11	2.14536e-11	-1.08078e-11	-6.56733e-12	-8.50513e-12	-3.79045e-12	1.80339e-13	7.29035e-12	3.25953e-11	-6.74099e-12	3.00297e-11	1.62438e-11	1.47969e-11	-8.67044e-12	-8.49595e-12	2.55062e-11
0.00218	-5.83262e-12	1.36698e-11	-4.9426e-13	-8.77063e-12	5.39429e-12	7.63767e-12	-3.64016e-12	1.64208e-11	1.57128e-11	2.54736e-11	1.50032e-12	7.11085e-12	4.56607e-12	1.42793e-11	-7.35464e-12	-2.42121e-12	2.60906e-12	-1.96035e-12	1.90624e-11	-4.18419e-11	1.56018e-11	1.45431e-11	1.92862e-12	-1.66813e-12	-1.50482e-11	2.4137e-12		0.00218	-9.64811e-12	-1.4756e-11	-4.37655e-12	6.42456e-12	1.46425e-11	-2.9391e-11	8.32145e-12	-1.20585e-11	-2.81528e-12	-1.47585e-11	-3.8406e-14	-4.19705e-12	4.11607e-13	3.13447e-11	-1.29944e-11	2.62777e-11	1.81198e-11	8.54353e-12	-1.24225e-11	-2.86788e-12	2.17542e-11
0.0022	-1.33367e-11	1.49205e-11	-1.1196e-12	-5.01859e-12	2.89293e-12	8.88835e-12	-1.11442e-11	7.66606e-12	1.82142e-11	2.9851e-11	4.62702e-12	3.98415e-12	4.56607e-12	1.24033e-11	-8.60532e-12	-3.04655e-12	7.33043e-13	1.7917e-12	2.28145e-11	-3.18364e-11	1.68525e-11	9.54041e-12	-3.0741e-12	2.0789e-13	-2.13016e-11	2.4137e-12		0.0022	-4.02004e-12	-2.10094e-11	-5.00189e-12	-4.83157e-12	5.88772e-12	-2.62643e-11	-2.93467e-12	-9.55711e-12	-3.13923e-13	-1.41332e-11	4.33898e-12	-1.07034e-12	-6.46714e-12	2.44659e-11	-1.29944e-11	2.12749e-11	1.68692e-11	5.41683e-12	-1.24225e-11	-3.66521e-13	1.61261e-11
0.00222	-1.2086e-11	1.36698e-11	-4.87164e-12	-5.01859e-12	5.39429e-12	7.01233e-12	-1.6147e-11	3.28867e-12	2.00902e-11	3.79805e-11	6.50304e-12	-2.26926e-12	5.19141e-12	1.24033e-11	-1.11067e-11	-4.29723e-12	5.73577e-12	4.9184e-12	2.78172e-11	-2.30817e-11	1.37258e-11	6.41371e-12	-9.32751e-12	-3.54415e-12	-2.1927e-11	8.04176e-12		0.00222	2.23336e-12	-2.66375e-11	-4.37655e-12	-7.33293e-12	-5.99375e-12	-2.43883e-11	-1.23148e-11	-9.55711e-12	4.06346e-12	-1.72599e-11	1.12177e-11	3.30704e-12	-1.02192e-11	1.88379e-11	-7.36633e-12	2.12749e-11	1.68692e-11	1.03945e-12	-8.67044e-12	4.01086e-12	9.24736e-12
0.00224	-1.33367e-11	1.74219e-11	-8.62368e-12	-5.64393e-12	4.14361e-12	1.32657e-11	-1.9899e-11	-4.21541e-12	1.75888e-11	3.79805e-11	4.00168e-12	-4.77062e-12	4.56607e-12	1.30286e-11	-1.23574e-11	-3.04655e-12	8.86247e-12	4.9184e-12	2.71919e-11	-1.30762e-11	6.22168e-12	3.91234e-12	-1.05782e-11	-1.04279e-12	-1.69243e-11	9.29244e-12		0.00224	5.36006e-12	-3.47669e-11	-6.24505e-13	-9.83429e-12	-1.09965e-11	-1.87602e-11	-2.16949e-11	-4.55438e-12	2.81278e-12	-1.85106e-11	1.37191e-11	8.9351e-12	-9.59384e-12	1.44605e-11	-3.61428e-12	1.68975e-11	1.56185e-11	-5.21395e-12	-1.16636e-12	1.27656e-11	5.49531e-12
0.00226	-1.14607e-11	1.99232e-11	-9.87437e-12	-1.89189e-12	6.64497e-12	1.20151e-11	-2.05244e-11	-1.29702e-11	1.19608e-11	3.86058e-11	5.8777e-12	-9.148e-12	9.56879e-12	1.42793e-11	-1.04813e-11	-3.67189e-12	9.48781e-12	2.41704e-12	2.53158e-11	-1.19474e-12	3.72032e-12	1.41098e-12	-1.24542e-11	2.0789e-13	-1.50482e-11	1.11685e-11		0.00226	4.73472e-12	-3.66429e-11	-6.24505e-13	-9.20895e-12	-1.97512e-11	-1.25068e-11	-2.23202e-11	4.48342e-13	3.11417e-13	-1.85106e-11	1.55951e-11	1.58138e-11	-1.14699e-11	1.25845e-11	5.76582e-12	1.81482e-11	1.99959e-11	-7.71532e-12	7.58841e-12	1.15149e-11	3.61929e-12
0.00228	-6.45796e-12	1.92979e-11	-9.24902e-12	-1.26655e-12	4.76895e-12	1.07644e-11	-1.92737e-11	-2.17249e-11	7.5834e-12	3.23524e-11	1.02551e-11	-9.77334e-12	8.94345e-12	1.553e-11	-1.04813e-11	-3.04655e-12	1.38652e-11	1.16636e-12	1.90624e-11	3.80798e-12	-2.53309e-12	-1.09038e-12	-1.62063e-11	5.21061e-12	-1.19215e-11	1.49205e-11		0.00228	3.48404e-12	-4.0395e-11	8.34706e-16	-6.70759e-12	-2.4754e-11	-4.37738e-12	-2.29456e-11	1.07368e-12	-6.56733e-12	-1.41332e-11	1.49698e-11	2.26926e-11	-1.08445e-11	1.25845e-11	1.51459e-11	1.68975e-11	2.68746e-11	-7.71532e-12	1.25911e-11	1.21403e-11	4.24463e-12
0.0023	-8.29891e-13	2.43006e-11	-1.42517e-11	-2.51723e-12	3.91568e-13	6.38699e-12	-1.55216e-11	-2.79783e-11	-2.42205e-12	3.04764e-11	1.27564e-11	-6.64664e-12	4.56607e-12	1.11526e-11	-7.97998e-12	-4.92257e-12	1.26145e-11	-7.09666e-13	1.21837e-11	1.19374e-11	-9.41183e-12	-1.71572e-12	-1.68316e-11	2.70925e-12	-5.66814e-12	1.11685e-11		0.0023	4.73472e-12	-3.16402e-11	1.25151e-12	-3.58089e-12	-2.4754e-11	1.25068e-12	-2.04442e-11	5.45106e-12	-9.69403e-12	-6.00377e-12	1.37191e-11	2.76953e-11	-2.7151e-12	7.58173e-12	2.0774e-11	2.00242e-11	3.3128e-11	-7.71532e-12	1.88445e-11	1.3391e-11	6.12065e-12
0.00232	7.92487e-12	2.43006e-11	-1.67531e-11	-6.26927e-12	1.01691e-12	8.88835e-12	-9.89357e-12	-3.67331e-11	-5.54875e-12	2.35976e-11	1.96352e-11	-2.26926e-12	-1.06199e-12	1.14715e-12	-6.10396e-12	-5.54791e-12	8.23713e-12	-1.33501e-12	9.68234e-12	1.19374e-11	-1.00372e-11	-4.84242e-12	-1.74569e-11	8.3323e-13	1.2106e-12	9.91778e-12		0.00232	-2.68003e-13	-2.41361e-11	-3.75121e-12	7.96495e-13	-2.4754e-11	6.2534e-12	-1.23148e-11	1.04538e-11	-1.28207e-11	-1.00105e-12	1.05924e-11	2.83207e-11	1.03695e-12	4.45503e-12	2.64021e-11	2.44016e-11	3.62547e-11	1.66479e-12	2.00952e-11	1.40163e-11	1.23741e-11
0.00234	1.66796e-11	2.61766e-11	-1.55024e-11	-6.89461e-12	-8.59112e-13	5.13631e-12	-6.76687e-12	-3.86091e-11	-9.92613e-12	1.42175e-11	2.15112e-11	1.48278e-12	-5.43938e-12	-9.48363e-12	-3.60259e-12	-7.42393e-12	1.32398e-11	1.7917e-12	3.42894e-12	1.44388e-11	-1.37892e-11	-6.0931e-12	-1.62063e-11	-6.04551e-12	5.58799e-12	6.16574e-12		0.00234	3.57337e-13	-5.37592e-12	-4.37655e-12	9.55126e-12	-2.03766e-11	6.87874e-12	-9.18808e-12	1.23298e-11	-7.81801e-12	5.8777e-12	9.3417e-12	2.95713e-11	8.54103e-12	2.57901e-12	2.4526e-11	2.5027e-11	3.87561e-11	7.29285e-12	1.94699e-11	1.5267e-11	1.61261e-11
0.00236	2.48091e-11	1.99232e-11	-2.11305e-11	-5.64393e-12	-7.73786e-12	7.01233e-12	-1.05189e-11	-3.92345e-11	-7.42477e-12	8.58945e-12	2.21365e-11	6.48551e-12	-1.04421e-11	-1.76131e-11	-2.35191e-12	-1.79587e-12	8.86247e-12	3.04238e-12	-1.57379e-12	1.88161e-11	-1.94173e-11	-1.04705e-11	-1.12035e-11	-9.79755e-12	1.05907e-11	5.37677e-13		0.00236	-7.14675e-12	4.00418e-12	-7.50325e-12	8.30058e-12	-1.53739e-11	1.12561e-11	-8.56274e-12	1.60819e-11	-3.13923e-13	1.58831e-11	1.05924e-11	2.64446e-11	1.60451e-11	7.02985e-13	2.51514e-11	2.12749e-11	3.00013e-11	1.72983e-11	1.63432e-11	1.58923e-11	2.11288e-11
0.00238	2.73104e-11	1.74219e-11	-1.80038e-11	-6.89461e-12	-1.33659e-11	5.13631e-12	-7.39221e-12	-3.23557e-11	-1.18022e-11	5.46275e-12	2.33872e-11	1.27389e-11	-1.23181e-11	-2.57425e-11	-2.35191e-12	-1.17053e-12	3.2344e-12	3.04238e-12	-7.82719e-12	1.94415e-11	-1.50399e-11	-1.48479e-11	-5.57546e-12	-2.10537e-11	1.43428e-11	-3.21437e-12		0.00238	-1.34001e-11	1.4635e-11	-1.00046e-11	2.04718e-12	-1.59992e-11	1.37575e-11	-4.18536e-12	1.73325e-11	1.15675e-11	2.65139e-11	1.05924e-11	3.2698e-11	1.79211e-11	7.02985e-13	2.13993e-11	1.87736e-11	3.00013e-11	2.60531e-11	1.38418e-11	1.08896e-11	2.48809e-11
0.0024	2.85611e-11	1.11685e-11	-2.05052e-11	-6.89461e-12	-1.77433e-11	3.88563e-12	-6.14153e-12	-2.48516e-11	-1.18022e-11	4.60029e-13	2.08859e-11	1.52403e-11	-1.29435e-11	-2.44918e-11	-3.60259e-12	-2.42121e-12	3.2344e-12	1.7917e-12	-1.28299e-11	2.31935e-11	-1.50399e-11	-1.85999e-11	5.05532e-12	-2.41804e-11	1.80948e-11	-5.71573e-12		0.0024	-1.59015e-11	1.8387e-11	-1.50073e-11	-1.07953e-12	-1.03711e-11	1.12561e-11	-2.93467e-12	1.92086e-11	1.84463e-11	3.46434e-11	4.96432e-12	3.0822e-11	2.47999e-11	7.76452e-14	1.70219e-11	1.68975e-11	1.87452e-11	2.98051e-11	8.21375e-12	1.58923e-11	3.17596e-11
0.00242	2.91864e-11	4.28972e-12	-1.98798e-11	-8.14529e-12	-2.087e-11	1.33583e-13	-1.17696e-11	-1.23448e-11	-1.30528e-11	2.33605e-12	1.83845e-11	1.46149e-11	-1.04421e-11	-2.07398e-11	-1.10123e-12	-8.04928e-12	7.33043e-13	5.41014e-13	-1.47059e-11	2.19429e-11	-7.53581e-12	-2.11013e-11	5.05532e-12	-2.85578e-11	2.49735e-11	-5.71573e-12		0.00242	-1.96536e-11	2.0263e-11	-1.6258e-11	-6.08225e-12	-8.49511e-12	7.50408e-12	-4.8107e-12	1.60819e-11	3.03278e-11	2.96406e-11	6.84034e-12	3.20727e-11	2.66759e-11	4.45503e-12	1.63966e-11	1.62722e-11	1.18664e-11	2.91798e-11	6.96307e-12	1.46416e-11	3.36356e-11
0.00244	3.10625e-11	4.28972e-12	-1.23757e-11	-1.06467e-11	-1.96193e-11	-1.1171e-12	-1.17696e-11	2.66333e-12	-1.24275e-11	5.46275e-12	1.90098e-11	8.36153e-12	-6.06472e-12	-1.51117e-11	-3.60259e-12	-1.43027e-11	1.07703e-13	-1.96035e-12	-1.6582e-11	2.19429e-11	-5.65979e-12	-2.48533e-11	1.31847e-11	-2.85578e-11	2.68496e-11	-3.83971e-12		0.00244	-2.15296e-11	1.40096e-11	-1.4382e-11	-9.20895e-12	-7.24443e-12	6.2534e-12	-3.56002e-12	8.57777e-12	3.53305e-11	2.839e-11	6.215e-12	2.707e-11	2.47999e-11	5.08037e-12	1.26446e-11	5.01608e-12	-6.40369e-13	3.23065e-11	1.96035e-12	2.02697e-11	3.17596e-11
0.00246	2.79358e-11	-2.58903e-12	-7.373e-12	-1.18973e-11	-1.58673e-11	-6.74516e-12	-1.05189e-11	1.14181e-11	-1.05515e-11	6.71343e-12	1.08804e-11	5.23483e-12	1.88688e-13	-3.85557e-12	-4.85327e-12	-1.4928e-11	-3.64434e-12	-1.33501e-12	-1.40806e-11	2.38189e-11	-1.90775e-12	-2.17266e-11	1.63114e-11	-2.10537e-11	2.37229e-11	-6.34107e-12		0.00246	-1.77775e-11	9.00691e-12	-1.18806e-11	-1.17103e-11	-3.49239e-12	-6.25875e-19	-5.43604e-12	3.57504e-12	3.47051e-11	1.83845e-11	4.96432e-12	2.5194e-11	2.35492e-11	7.58173e-12	1.20192e-11	7.51744e-12	-6.26843e-12	3.16811e-11	3.83637e-12	2.08951e-11	2.92582e-11
0.00248	2.41837e-11	-4.46505e-12	2.63244e-12	-1.25227e-11	-7.73786e-12	-1.48746e-11	-8.64289e-12	2.14235e-11	-8.67545e-12	1.23415e-11	1.15058e-11	8.57441e-13	5.81675e-12	1.77249e-12	-6.10396e-12	-1.80547e-11	-7.39638e-12	-3.83637e-12	-1.40806e-11	1.94415e-11	5.93613e-13	-2.11013e-11	2.13142e-11	-1.85523e-11	2.24722e-11	-8.76629e-14		0.00248	-1.21495e-11	5.8802e-12	-8.75393e-12	-6.08225e-12	-3.65687e-13	-6.25341e-13	-2.30933e-12	-8.02339e-13	3.03278e-11	1.08804e-11	8.09102e-12	1.83152e-11	1.66705e-11	5.08037e-12	1.51459e-11	-4.98937e-12	-9.39513e-12	3.16811e-11	5.71239e-12	1.7143e-11	1.98781e-11
0.0025	1.9181e-11	-7.13006e-13	8.88584e-12	-1.37734e-11	1.01691e-12	-2.05026e-11	-9.26823e-12	2.26742e-11	-8.05011e-12	1.60935e-11	5.25236e-12	-4.14528e-12	3.31539e-12	8.0259e-12	-9.23066e-12	-1.74294e-11	-1.05231e-11	-8.43262e-14	-1.53313e-11	1.69401e-11	3.09498e-12	-1.67239e-11	2.13142e-11	-1.22989e-11	2.24722e-11	6.16574e-12		0.0025	-5.89607e-12	8.7748e-13	-5.62723e-12	1.42184e-12	5.88772e-12	-2.50136e-12	7.07077e-12	-1.76999e-13	2.1573e-11	-3.75705e-13	1.05924e-11	1.14365e-11	1.35438e-11	8.20707e-12	1.8898e-11	-6.24005e-12	-1.12712e-11	2.79291e-11	7.58841e-12	1.46416e-11	1.48754e-11
0.00252	1.35529e-11	-3.21437e-12	1.63899e-11	-8.77063e-12	6.01963e-12	-2.3004e-11	-4.89084e-12	2.14235e-11	-6.17409e-12	1.35922e-11	2.12566e-12	-6.0213e-12	5.19141e-12	9.90192e-12	-9.856e-12	-1.1176e-11	-1.42751e-11	-5.71239e-12	-1.28299e-11	1.38134e-11	6.22168e-12	-1.42225e-11	2.06888e-11	-5.42017e-12	1.30921e-11	9.29244e-12		0.00252	-5.27073e-12	-8.50263e-12	-6.24505e-13	1.01766e-11	8.38908e-12	-5.62806e-12	8.94679e-12	-8.02339e-13	1.28182e-11	-9.75581e-12	1.43444e-11	4.55772e-12	8.54103e-12	8.20707e-12	1.70219e-11	-5.61471e-12	-7.51911e-12	2.79291e-11	9.46443e-12	1.08896e-11	7.37134e-12
0.00254	9.17555e-12	-3.83971e-12	1.88913e-11	-1.58619e-14	1.10224e-11	-2.488e-11	-4.2655e-12	1.64208e-11	-8.67545e-12	1.79696e-11	2.751e-12	-9.148e-12	-1.68734e-12	6.77522e-12	-1.04813e-11	-5.54791e-12	-1.80272e-11	-6.33773e-12	-1.47059e-11	7.56002e-12	5.59634e-12	-5.46776e-12	1.94382e-11	8.3323e-13	8.71469e-12	1.42952e-11		0.00254	-4.64538e-12	-1.35053e-11	-1.87519e-12	1.4554e-11	1.52678e-11	-3.1267e-12	1.26988e-11	-3.3037e-12	5.31414e-12	-1.66346e-11	1.62204e-11	8.05679e-13	9.16637e-12	1.50858e-11	1.32699e-11	-6.24005e-12	-3.14173e-12	2.0425e-11	1.50925e-11	5.26154e-12	-1.3275e-13
0.00256	5.42351e-12	-1.33835e-12	1.88913e-11	3.11084e-12	1.47744e-11	-2.488e-11	-1.76414e-12	5.79003e-12	-8.67545e-12	1.67189e-11	-1.00104e-12	-2.8946e-12	-5.43938e-12	5.52454e-12	-7.35464e-12	-4.29723e-12	-1.49005e-11	-6.33773e-12	-1.8458e-11	3.18264e-12	5.59634e-12	-1.09038e-12	1.69368e-11	6.46129e-12	1.83594e-12	1.42952e-11		0.00256	-2.76936e-12	-1.97588e-11	-1.87519e-12	1.58047e-11	1.58932e-11	4.37738e-12	1.58255e-11	-7.68108e-12	3.43812e-12	-2.10119e-11	1.80965e-11	3.93238e-12	6.03967e-12	1.69618e-11	1.07685e-11	1.33587e-14	3.11167e-12	1.35463e-11	1.63432e-11	2.58819e-13	-1.13889e-11
0.00258	5.42351e-12	-8.21709e-12	1.63899e-11	9.36424e-12	1.66504e-11	-2.17533e-11	-1.1388e-12	3.91401e-12	-6.79943e-12	1.35922e-11	2.49636e-13	-1.01858e-12	-7.3154e-12	-1.35421e-12	-8.60532e-12	8.01517e-14	-1.23991e-11	-8.83909e-12	-1.78326e-11	-1.82008e-12	-3.17272e-14	-4.65039e-13	1.50608e-11	9.588e-12	-7.54416e-12	1.30445e-11		0.00258	-6.52141e-12	-2.47615e-11	-3.75121e-12	1.95567e-11	1.83945e-11	7.50408e-12	1.14482e-11	-1.08078e-11	1.5621e-12	-2.41386e-11	1.43444e-11	5.8084e-12	5.41433e-12	2.32152e-11	5.76582e-12	5.01608e-12	8.1144e-12	4.79149e-12	1.32165e-11	-4.7439e-12	-1.38902e-11
0.0026	4.79817e-12	-8.21709e-12	1.57646e-11	1.12403e-11	2.22785e-11	-2.1128e-11	1.9879e-12	-1.71405e-12	-6.17409e-12	1.04655e-11	-2.87707e-12	5.86017e-12	-1.23181e-11	-5.10625e-12	-6.10396e-12	-1.79587e-12	-1.05231e-11	-8.83909e-12	-1.78326e-11	-6.19746e-12	-3.17272e-14	-1.09038e-12	1.0058e-11	1.02133e-11	-9.42018e-12	9.29244e-12		0.0026	-1.08988e-11	-2.78882e-11	-8.12859e-12	1.2678e-11	1.71438e-11	1.06308e-11	6.44543e-12	-1.20585e-11	-2.81528e-12	-2.16373e-11	1.49698e-11	1.08111e-11	8.54103e-12	2.63419e-11	2.63912e-12	8.14278e-12	1.18664e-11	1.03945e-12	1.25911e-11	-1.0372e-11	-1.07635e-11
0.00262	6.04885e-12	-6.96641e-12	1.26379e-11	7.48822e-12	2.35292e-11	-1.54999e-11	-2.38948e-12	-3.59007e-12	-3.67273e-12	1.17162e-11	-3.50241e-12	1.46149e-11	-1.35688e-11	-6.35693e-12	-7.97998e-12	-1.79587e-12	-1.76832e-12	-8.83909e-12	-9.07787e-12	-1.62029e-11	-5.03445e-12	-2.9664e-12	6.93134e-12	9.588e-12	-1.37976e-11	4.91506e-12		0.00262	-5.89607e-12	-2.60122e-11	-1.063e-11	7.67524e-12	8.38908e-12	1.37575e-11	-2.93467e-12	-8.30642e-12	-4.06597e-12	-1.28825e-11	1.68458e-11	1.58138e-11	9.79171e-12	3.07193e-11	-1.73826e-12	1.06441e-11	1.56185e-11	-3.96327e-12	7.58841e-12	-1.2248e-11	-5.13547e-12
0.00264	6.67419e-12	-3.21437e-12	1.13872e-11	6.86288e-12	2.79065e-11	-1.61253e-11	-3.01482e-12	-5.46609e-12	-2.42205e-12	1.04655e-11	-6.62911e-12	1.58656e-11	-8.56608e-12	-5.73159e-12	-9.856e-12	-4.92257e-12	1.35838e-12	-1.07151e-11	-3.23106e-13	-1.55776e-11	-9.41183e-12	-3.59174e-12	-1.82342e-12	1.1464e-11	-1.25469e-11	3.03904e-12		0.00264	-1.21495e-11	-2.35108e-11	-1.93847e-11	-5.45691e-12	-4.11773e-12	1.18815e-11	-8.56274e-12	-5.80506e-12	-2.18994e-12	-5.37843e-12	9.96704e-12	1.45632e-11	8.54103e-12	2.44659e-11	-2.3636e-12	1.31455e-11	1.37425e-11	-8.34066e-12	6.33773e-12	-9.74663e-12	4.86997e-12
0.00266	6.04885e-12	-1.96369e-12	7.63516e-12	3.11084e-12	2.72812e-11	-1.17479e-11	-8.01755e-12	-7.96745e-12	6.33272e-12	6.08809e-12	-4.75309e-12	2.08683e-11	-7.3154e-12	-2.60489e-12	-7.97998e-12	-8.04928e-12	8.23713e-12	-1.57178e-11	6.55564e-12	-1.74536e-11	-1.12879e-11	-7.34378e-12	-3.69944e-12	9.588e-12	-9.42018e-12	4.28972e-12		0.00266	-1.46508e-11	-1.6632e-11	-1.8134e-11	-1.73384e-11	-1.53739e-11	7.50408e-12	-1.16894e-11	-5.17972e-12	-3.44062e-12	2.12566e-12	3.0883e-12	1.70645e-11	9.79171e-12	2.00885e-11	-4.87582e-13	9.39346e-12	1.37425e-11	-8.34066e-12	5.71239e-12	-8.49595e-12	1.29994e-11
0.00268	1.67147e-12	-4.46505e-12	6.38448e-12	-3.14257e-12	2.66559e-11	-6.74516e-12	-7.39221e-12	-1.29702e-11	1.19608e-11	3.58673e-12	-7.87979e-12	1.77416e-11	-2.31268e-12	5.21814e-13	-1.04813e-11	-6.17325e-12	1.38652e-11	-1.50925e-11	1.46851e-11	-1.24509e-11	-1.81666e-11	-6.71844e-12	-1.18289e-11	5.21061e-12	-1.00455e-11	5.5404e-12		0.00268	-1.52762e-11	-7.25194e-12	-1.68834e-11	-2.04651e-11	-2.41286e-11	-6.25875e-19	-7.9374e-12	-5.17972e-12	9.36759e-13	1.65085e-11	5.86936e-13	1.64392e-11	5.41433e-12	1.50858e-11	-4.87582e-13	5.01608e-12	1.56185e-11	-8.966e-12	6.33773e-12	-4.11856e-12	2.61315e-11
0.0027	4.17283e-12	-1.96369e-12	7.5642e-13	-6.26927e-12	2.72812e-11	-2.99312e-12	-1.30203e-11	-1.17195e-11	1.69635e-11	-1.65311e-13	-9.13047e-12	1.8367e-11	7.06743e-12	7.40056e-12	-1.42334e-11	7.05492e-13	1.88679e-11	-2.00952e-11	1.96878e-11	-1.30762e-11	-1.19132e-11	-9.2198e-12	-1.55809e-11	4.58527e-12	-6.91882e-12	8.04176e-12		0.0027	-1.15241e-11	8.7748e-13	-1.2506e-11	-2.67185e-11	-2.72553e-11	-3.1267e-12	-6.68672e-12	-2.05302e-12	2.18744e-12	2.21365e-11	1.21228e-12	1.58138e-11	4.78899e-12	9.45775e-12	3.26446e-12	3.14006e-12	1.18664e-11	-6.46463e-12	1.00898e-11	1.5095e-12	3.17596e-11
0.00272	6.67419e-12	-1.33835e-12	-3.62096e-12	-3.14257e-12	2.16531e-11	1.38426e-12	-8.64289e-12	-8.59279e-12	2.13409e-11	-5.79338e-12	-1.10065e-11	1.58656e-11	1.26955e-11	9.90192e-12	-1.48587e-11	3.20685e-12	1.82426e-11	-2.32219e-11	2.84426e-11	-8.69883e-12	-1.25385e-11	-6.71844e-12	-1.62063e-11	-1.66813e-12	-6.29348e-12	9.91778e-12		0.00272	-9.64811e-12	5.8802e-12	-5.62723e-12	-2.92198e-11	-2.41286e-11	-1.12561e-11	-3.56002e-12	-1.42768e-12	6.56482e-12	2.40126e-11	1.21228e-12	1.20618e-11	3.53831e-12	3.20435e-12	4.51514e-12	7.51744e-12	1.49931e-11	-5.83929e-12	1.63432e-11	1.15149e-11	3.67623e-11
0.00274	9.80089e-12	-2.58903e-12	-4.2463e-12	-6.26927e-12	1.28984e-11	3.26029e-12	-3.64016e-12	-1.08871e-12	2.19662e-11	-7.04406e-12	-7.87979e-12	8.98687e-12	1.58222e-11	1.11526e-11	-1.48587e-11	9.46026e-12	1.82426e-11	-2.44726e-11	3.03186e-11	-2.44542e-12	-6.91047e-12	-9.2198e-12	-1.68316e-11	-7.92153e-12	-5.0428e-12	1.05431e-11		0.00274	-3.3947e-12	7.13088e-12	7.50492e-12	-2.48425e-11	-1.22472e-11	-1.12561e-11	-3.56002e-12	-1.42768e-12	1.09422e-11	2.52632e-11	1.21228e-12	8.30976e-12	3.53831e-12	-2.42372e-12	8.89252e-12	2.51472e-12	1.43678e-11	-3.96327e-12	1.38418e-11	1.3391e-11	3.67623e-11
0.00276	1.35529e-11	-8.76658e-14	-5.49698e-12	-2.51723e-12	7.27031e-12	3.26029e-12	1.11876e-13	6.41537e-12	1.94649e-11	-6.41872e-12	-4.75309e-12	2.32101e-13	1.95742e-11	1.24033e-11	-1.42334e-11	1.19616e-11	1.26145e-11	-2.13459e-11	3.4696e-11	-5.69403e-13	3.09498e-12	-4.84242e-12	-1.62063e-11	-1.6051e-11	-1.44229e-11	8.04176e-12		0.00276	4.73472e-12	5.8802e-12	1.75104e-11	-2.04651e-11	8.84995e-13	-1.18815e-11	-4.8107e-12	1.07368e-12	1.09422e-11	2.08859e-11	-3.8406e-14	2.05636e-12	7.91569e-12	-5.55042e-12	8.89252e-12	1.88938e-12	1.12411e-11	4.79149e-12	1.50925e-11	1.58923e-11	3.67623e-11
0.00278	1.23023e-11	2.4137e-12	-3.62096e-12	-4.39325e-12	5.39429e-12	5.13631e-12	6.36528e-12	1.64208e-11	1.57128e-11	-5.16803e-12	-2.87707e-12	-2.26926e-12	2.39516e-11	1.11526e-11	-1.98614e-11	1.13363e-11	7.61179e-12	-1.69685e-11	3.96987e-11	1.93196e-12	9.97372e-12	-3.59174e-12	-1.18289e-11	-1.85523e-11	-1.06709e-11	2.4137e-12		0.00278	7.23608e-12	5.8802e-12	2.31384e-11	-1.42117e-11	1.21411e-11	-1.00054e-11	-1.05865e-12	5.45106e-12	1.03169e-11	1.65085e-11	-3.8406e-14	-4.19705e-12	1.35438e-11	-8.05178e-12	8.89252e-12	3.7654e-12	1.62438e-11	9.16888e-12	1.19658e-11	1.58923e-11	3.48863e-11
0.0028	1.5429e-11	2.4137e-12	-4.9426e-13	-5.01859e-12	1.01691e-12	4.51097e-12	1.01173e-11	2.76769e-11	7.5834e-12	-7.6694e-12	3.37634e-12	-8.52266e-12	2.52023e-11	1.30286e-11	-2.04868e-11	1.4463e-11	-2.39366e-12	-1.32165e-11	3.6572e-11	-2.44542e-12	1.68525e-11	-1.09038e-12	-1.37049e-11	-1.9803e-11	-1.19215e-11	6.79108e-12		0.0028	1.03628e-11	4.00418e-12	2.68905e-11	-8.58361e-12	2.02705e-11	-9.38011e-12	2.06805e-12	4.20038e-12	9.69152e-12	1.02551e-11	-5.66647e-12	-7.32374e-12	1.79211e-11	-9.30246e-12	9.51786e-12	5.01608e-12	1.87452e-11	1.97997e-11	1.25911e-11	1.58923e-11	3.05089e-11
0.00282	1.85557e-11	5.5404e-12	5.1338e-12	-1.26655e-12	-2.33772e-13	8.26301e-12	7.61596e-12	3.08036e-11	2.58068e-12	-8.92008e-12	2.751e-12	-9.77334e-12	2.6453e-11	9.27658e-12	-2.04868e-11	1.13363e-11	-8.02172e-12	-3.83637e-12	3.09439e-11	1.93196e-12	2.18552e-11	2.66166e-12	-6.82615e-12	-2.10537e-11	-6.29348e-12	9.91778e-12		0.00282	1.03628e-11	-3.732e-13	2.68905e-11	1.42184e-12	1.83945e-11	-1.25068e-12	5.19475e-12	7.32709e-12	2.18744e-12	4.00168e-12	-5.66647e-12	-9.19977e-12	1.60451e-11	-9.9278e-12	8.26718e-12	6.26676e-12	1.99959e-11	2.60531e-11	1.19658e-11	1.40163e-11	2.36302e-11
0.00284	2.16824e-11	6.79108e-12	4.50846e-12	3.11084e-12	1.64225e-12	4.51097e-12	3.23858e-12	3.26797e-11	7.93171e-14	-1.26721e-11	5.8777e-12	-1.03987e-11	2.20756e-11	9.90192e-12	-1.98614e-11	7.58423e-12	-1.36498e-11	5.41014e-13	2.28145e-11	5.05866e-12	2.37312e-11	-2.9664e-12	-9.95285e-12	-1.73016e-11	1.2106e-12	1.55458e-11		0.00284	5.9854e-12	-7.87728e-12	1.37583e-11	5.17388e-12	1.65185e-11	6.25341e-13	5.19475e-12	6.07641e-12	-2.18994e-12	-2.25173e-12	-6.63746e-13	-7.94909e-12	1.35438e-11	-7.42644e-12	9.51786e-12	1.88938e-12	1.81198e-11	2.79291e-11	9.46443e-12	1.15149e-11	1.36247e-11
0.00286	1.60543e-11	6.79108e-12	2.0071e-12	-1.58619e-14	2.89293e-12	5.76165e-12	-1.76414e-12	2.58009e-11	-8.05011e-12	-1.70495e-11	4.62702e-12	-8.52266e-12	1.51969e-11	7.40056e-12	-1.61094e-11	5.70821e-12	-1.30244e-11	1.49238e-11	1.59357e-11	1.38134e-11	2.12298e-11	-4.84242e-12	-8.07683e-12	-1.29243e-11	9.34003e-12	1.55458e-11		0.00286	9.82677e-13	-1.4756e-11	1.87686e-12	9.55126e-12	7.1384e-12	8.12942e-12	1.20735e-11	2.9497e-12	-5.31665e-12	2.12566e-12	5.58966e-12	-3.5717e-12	8.54103e-12	-3.6744e-12	5.76582e-12	6.38699e-13	1.81198e-11	2.91798e-11	5.08705e-12	9.01359e-12	9.24736e-12
0.00288	1.04262e-11	8.04176e-12	7.5642e-13	3.11084e-12	4.14361e-12	5.76165e-12	-9.26823e-12	1.82968e-11	-6.17409e-12	-1.64242e-11	9.62974e-12	-6.0213e-12	5.81675e-12	8.65124e-12	-1.04813e-11	-3.04655e-12	-1.80272e-11	2.43039e-11	8.43166e-12	1.56894e-11	1.68525e-11	-9.2198e-12	-5.57546e-12	-9.17221e-12	1.18414e-11	1.80472e-11		0.00288	-5.27073e-12	-1.97588e-11	-6.87791e-12	8.92592e-12	-3.65687e-13	1.06308e-11	8.32145e-12	-8.02339e-13	-1.09447e-11	7.12838e-12	1.18431e-11	3.30704e-12	5.41433e-12	-3.6744e-12	7.0165e-12	1.88938e-12	1.87452e-11	2.79291e-11	2.58569e-12	7.7629e-12	7.99668e-12
0.0029	9.17555e-12	4.28972e-12	-1.74494e-12	2.4855e-12	6.01963e-12	2.0096e-12	-1.6147e-11	7.04071e-12	-8.67545e-12	-1.51735e-11	1.27564e-11	2.10813e-12	-8.56608e-12	9.27658e-12	-9.23066e-12	-4.92257e-12	-1.86525e-11	2.55546e-11	2.17826e-12	1.50641e-11	1.37258e-11	-8.59446e-12	-2.44876e-12	-5.42017e-12	1.62188e-11	2.11739e-11		0.0029	-6.52141e-12	-1.91334e-11	-2.00101e-11	6.42456e-12	-6.61909e-12	9.38011e-12	8.94679e-12	-1.08078e-11	-1.157e-11	1.71338e-11	1.99725e-11	7.68442e-12	-2.13735e-13	7.76452e-14	3.8898e-12	-1.23732e-12	1.81198e-11	2.60531e-11	-4.9184e-12	7.7629e-12	1.74327e-12
0.00292	4.17283e-12	4.28972e-12	-4.87164e-12	-1.26655e-12	6.01963e-12	1.33583e-13	-2.30257e-11	-5.46609e-12	-4.29807e-12	-1.32975e-11	1.46325e-11	6.48551e-12	-1.54448e-11	7.40056e-12	-2.35191e-12	-7.42393e-12	-2.24046e-11	2.8056e-11	-2.19913e-12	1.19374e-11	6.84702e-12	-1.42225e-11	-3.69944e-12	-1.66813e-12	1.62188e-11	2.11739e-11		0.00292	-6.52141e-12	-1.85081e-11	-2.56381e-11	1.71155e-13	-7.86977e-12	1.31321e-11	7.69611e-12	-1.58105e-11	-1.59474e-11	1.96352e-11	2.37245e-11	1.33125e-11	-5.8418e-12	-3.04906e-12	1.26446e-11	-2.488e-12	1.87452e-11	2.29264e-11	-4.9184e-12	4.6362e-12	-2.00877e-12
0.00294	1.04613e-12	-7.13006e-13	-9.24902e-12	-2.51723e-12	6.64497e-12	-4.91757e-13	-2.80284e-11	-1.29702e-11	-5.46026e-13	-8.92008e-12	1.71338e-11	1.58656e-11	-2.29489e-11	8.65124e-12	-1.72657e-12	-1.18013e-11	-2.49059e-11	2.618e-11	-6.57651e-12	1.00614e-11	3.09498e-12	-1.35972e-11	-5.57546e-12	-2.29347e-12	1.05907e-11	1.67965e-11		0.00294	-8.93343e-13	-1.91334e-11	-2.62635e-11	-2.95555e-12	-7.24443e-12	1.00054e-11	1.01975e-11	-1.33091e-11	-1.28207e-11	2.65139e-11	2.62259e-11	1.08111e-11	-5.8418e-12	7.02985e-13	1.45206e-11	6.38699e-13	1.93705e-11	2.10503e-11	-8.0451e-12	4.6362e-12	-2.00877e-12
0.00296	2.29681e-12	3.03904e-12	-9.87437e-12	-6.26927e-12	4.14361e-12	-4.86914e-12	-3.05298e-11	-2.04743e-11	7.93171e-14	-5.79338e-12	1.21311e-11	1.77416e-11	-2.54503e-11	1.05273e-11	3.27615e-12	-1.3052e-11	-2.74073e-11	2.11772e-11	-7.20185e-12	3.80798e-12	5.93613e-13	-1.10958e-11	-1.24542e-11	-5.42017e-12	5.58799e-12	1.49205e-11		0.00296	-2.68003e-13	-1.60067e-11	-2.43874e-11	-6.08225e-12	-1.28725e-11	1.12561e-11	1.20735e-11	-1.01824e-11	-1.46967e-11	2.90153e-11	2.81019e-11	1.58138e-11	-6.46714e-12	7.58173e-12	2.82781e-11	3.7654e-12	1.93705e-11	1.8549e-11	-8.67044e-12	6.51222e-12	-4.51013e-12
0.00298	1.16769e-11	3.03904e-12	-1.23757e-11	-8.77063e-12	-8.59112e-13	-3.61846e-12	-2.99045e-11	-2.23503e-11	3.83136e-12	-1.65311e-13	7.12838e-12	1.77416e-11	-2.98276e-11	9.90192e-12	4.52683e-12	-1.4928e-11	-2.61566e-11	1.24225e-11	-5.32583e-12	-3.07076e-12	-3.15843e-12	-8.59446e-12	-1.9333e-11	-7.92153e-12	-1.29076e-12	6.16574e-12		0.00298	9.82677e-13	-1.4756e-11	-1.2506e-11	-9.83429e-12	-1.16218e-11	7.50408e-12	1.26988e-11	-1.76999e-13	-1.21954e-11	2.52632e-11	2.56005e-11	1.83152e-11	-5.8418e-12	1.19591e-11	3.07794e-11	8.14278e-12	1.99959e-11	1.47969e-11	-3.04238e-12	9.63893e-12	-2.63411e-12
0.003	1.5429e-11	1.05431e-11	-1.04997e-11	-8.14529e-12	-3.98582e-12	-6.11982e-12	-2.36511e-11	-2.86037e-11	6.95806e-12	4.83741e-12	2.751e-12	1.77416e-11	-2.73263e-11	9.90192e-12	8.27887e-12	-1.55534e-11	-2.30299e-11	3.66772e-12	-4.70049e-12	-4.32144e-12	-3.78377e-12	-4.84242e-12	-2.55864e-11	-1.04229e-11	-5.0428e-12	1.16302e-12		0.003	3.48404e-12	-1.78827e-11	-4.37655e-12	-7.33293e-12	-1.09965e-11	7.50408e-12	1.33242e-11	6.07641e-12	-1.09447e-11	2.27619e-11	2.56005e-11	1.83152e-11	-3.96578e-12	1.63365e-11	3.26555e-11	1.31455e-11	2.31226e-11	1.47969e-11	3.21103e-12	1.5267e-11	-1.38343e-12
0.00302	1.5429e-11	1.36698e-11	-9.87437e-12	-4.39325e-12	-1.14899e-11	-1.36239e-11	-1.67723e-11	-2.9229e-11	6.95806e-12	1.17162e-11	-6.62911e-12	1.21136e-11	-2.23236e-11	8.65124e-12	5.77751e-12	-1.74294e-11	-1.74018e-11	-3.83637e-12	-4.07515e-12	-1.24509e-11	-6.57067e-13	1.60301e-13	-2.4961e-11	-1.10482e-11	-1.00455e-11	5.37677e-13		0.00302	2.8587e-12	-1.60067e-11	6.87958e-12	-2.33021e-12	-1.03711e-11	-1.25068e-12	1.14482e-11	1.42058e-11	-6.56733e-12	1.46325e-11	1.80965e-11	1.76899e-11	3.53831e-12	1.88379e-11	2.70274e-11	1.56469e-11	1.31171e-11	1.10449e-11	3.21103e-12	1.7143e-11	6.12065e-12
0.00304	1.35529e-11	1.30445e-11	-8.62368e-12	-1.89189e-12	-1.14899e-11	-1.29986e-11	-7.39221e-12	-3.23557e-11	3.83136e-12	1.54682e-11	-7.87979e-12	1.14882e-11	-1.79462e-11	1.14715e-12	6.40285e-12	-1.61787e-11	-1.23991e-11	-9.46443e-12	-4.07515e-12	-1.30762e-11	5.93613e-13	1.60301e-13	-2.24597e-11	-1.48003e-11	-6.29348e-12	-3.21437e-12		0.00304	4.10938e-12	-1.78827e-11	1.3133e-11	3.29786e-12	-8.49511e-12	-6.2534e-12	5.19475e-12	2.35859e-11	-2.18994e-12	2.12566e-12	1.12177e-11	1.89405e-11	1.16677e-11	1.82125e-11	2.57767e-11	2.19003e-11	1.37425e-11	9.16888e-12	6.96307e-12	1.9019e-11	1.29994e-11
0.00306	1.16769e-11	1.61712e-11	-1.30011e-11	6.86288e-12	-9.61388e-12	-1.29986e-11	7.37216e-13	-3.1105e-11	-1.79671e-12	2.04709e-11	-1.28825e-11	1.21136e-11	-1.29435e-11	-2.60489e-12	3.27615e-12	-1.86801e-11	-5.52036e-12	-1.38418e-11	-4.07515e-12	-1.49522e-11	-3.17272e-14	9.54041e-12	-1.68316e-11	-1.29243e-11	-5.0428e-12	-6.34107e-12		0.00306	7.23608e-12	-1.72574e-11	1.93864e-11	1.14273e-11	-5.99375e-12	-1.12561e-11	1.92028e-13	2.7338e-11	1.5621e-12	-7.25445e-12	6.84034e-12	2.01912e-11	1.91718e-11	1.69618e-11	2.0774e-11	2.19003e-11	8.73974e-12	8.54353e-12	6.96307e-12	1.5267e-11	1.48754e-11
0.00308	3.54749e-12	1.24191e-11	-7.373e-12	1.49923e-11	-1.39913e-11	-1.23732e-11	6.99062e-12	-2.61023e-11	-3.67273e-12	2.10963e-11	-1.22572e-11	6.48551e-12	-2.93802e-12	-5.10625e-12	7.74786e-13	-1.74294e-11	1.98372e-12	-1.57178e-11	-2.19913e-12	-8.07349e-12	-2.53309e-12	7.66438e-12	-9.95285e-12	-1.16736e-11	-6.29348e-12	-4.46505e-12		0.00308	3.48404e-12	-2.16348e-11	1.56343e-11	1.20526e-11	-8.49511e-12	-1.18815e-11	-4.8107e-12	2.9214e-11	1.15675e-11	-1.41332e-11	5.58966e-12	2.5194e-11	2.66759e-11	1.82125e-11	1.20192e-11	2.12749e-11	7.48906e-12	4.16615e-12	8.21375e-12	1.15149e-11	2.30048e-11
0.0031	-5.20728e-12	1.11685e-11	-1.04997e-11	1.74937e-11	-8.98854e-12	-1.11225e-11	1.01173e-11	-2.10996e-11	-1.24275e-11	2.48483e-11	-7.87979e-12	9.61221e-12	-1.68734e-12	-7.60761e-12	-1.10123e-12	-1.55534e-11	5.73577e-12	-1.82192e-11	-1.57379e-12	-1.82008e-12	-2.53309e-12	7.66438e-12	-2.44876e-12	-1.10482e-11	-4.00755e-14	-8.84243e-12		0.0031	-4.02004e-12	-1.85081e-11	1.5009e-11	1.14273e-11	-1.16218e-11	-1.31321e-11	-1.48161e-11	2.10846e-11	1.59449e-11	-1.78852e-11	8.09102e-12	2.64446e-11	3.418e-11	1.38351e-11	5.76582e-12	1.56469e-11	7.48906e-12	4.79149e-12	6.33773e-12	2.76018e-12	2.55062e-11
0.00312	-6.45796e-12	3.66438e-12	-1.23757e-11	2.24964e-11	3.91568e-13	-7.99584e-12	1.69961e-11	-1.23448e-11	-1.74302e-11	2.29723e-11	-2.25173e-12	6.48551e-12	7.69277e-12	-6.98227e-12	-2.35191e-12	-1.18013e-11	1.57412e-11	-1.75939e-11	-2.19913e-12	6.93468e-12	3.09498e-12	5.78837e-12	3.80464e-12	-1.04229e-11	1.2106e-12	-4.46505e-12		0.00312	-1.15241e-11	-1.72574e-11	6.25424e-12	7.0499e-12	-9.74579e-12	-1.18815e-11	-2.29456e-11	1.67072e-11	2.28237e-11	-1.97613e-11	5.58966e-12	2.83207e-11	4.04334e-11	7.58173e-12	2.01378e-12	9.39346e-12	7.48906e-12	4.79149e-12	1.25911e-11	-3.49322e-12	2.36302e-11
0.00314	-1.27114e-11	-4.46505e-12	-1.42517e-11	2.37471e-11	6.01963e-12	-4.86914e-12	1.19933e-11	-4.21541e-12	-1.80556e-11	2.7975e-11	4.00168e-12	8.98687e-12	1.26955e-11	-4.48091e-12	-5.47862e-12	-1.1176e-11	2.07439e-11	-8.83909e-12	2.8036e-12	9.43604e-12	1.8443e-12	2.66166e-12	8.18202e-12	-5.42017e-12	1.2106e-12	-3.21437e-12		0.00314	-2.02789e-11	-1.22547e-11	-1.87519e-12	1.42184e-12	-7.86977e-12	-8.12943e-12	-2.9199e-11	7.32709e-12	2.59504e-11	-1.91359e-11	6.84034e-12	2.95713e-11	4.04334e-11	3.82969e-12	-3.61428e-12	2.51472e-12	1.86099e-12	3.54081e-12	1.57178e-11	-8.49595e-12	2.86329e-11
0.00316	-1.45874e-11	-6.34107e-12	-2.05052e-11	2.31217e-11	1.53997e-11	-5.49448e-12	1.26187e-11	2.03799e-12	-1.49289e-11	2.4223e-11	7.12838e-12	8.36153e-12	1.58222e-11	-2.60489e-12	-5.47862e-12	-6.79859e-12	2.51213e-11	-8.83909e-12	5.30496e-12	1.31881e-11	1.21895e-12	1.41098e-12	1.25594e-11	-3.54415e-12	2.46128e-12	5.37677e-13		0.00316	-2.21549e-11	-7.87728e-12	-9.37927e-12	-4.20623e-12	-5.99375e-12	-8.75477e-12	-3.60777e-11	-8.02339e-13	2.59504e-11	-1.28825e-11	6.215e-12	2.45686e-11	3.73067e-11	-5.47695e-13	-9.24235e-12	-3.73868e-12	2.48633e-12	2.29013e-12	1.57178e-11	-1.28733e-11	2.86329e-11
0.00318	-1.52127e-11	-7.59175e-12	-2.11305e-11	1.6243e-11	1.91518e-11	-2.36778e-12	1.07427e-11	9.54208e-12	-9.92613e-12	2.35976e-11	3.37634e-12	7.11085e-12	2.01996e-11	-3.23023e-12	-2.97725e-12	-3.67189e-12	2.94987e-11	-6.33773e-12	8.43166e-12	1.44388e-11	6.22168e-12	-2.34106e-12	1.31847e-11	3.95993e-12	3.71197e-12	9.91778e-12		0.00318	-2.34056e-11	-5.37592e-12	-1.56327e-11	-2.33021e-12	-9.91027e-13	-4.37738e-12	-3.92044e-11	-6.4304e-12	2.59504e-11	-2.87707e-12	1.83762e-12	2.08166e-11	2.85519e-11	-3.04906e-12	-1.29944e-11	-1.86266e-12	1.86099e-12	1.03945e-12	1.88445e-11	-1.09973e-11	2.48809e-11
0.0032	-1.27114e-11	-8.21709e-12	-2.48825e-11	8.11356e-12	2.35292e-11	-4.91757e-13	6.99062e-12	1.39195e-11	-2.42205e-12	1.73442e-11	6.50304e-12	8.98687e-12	1.89489e-11	-5.10625e-12	-4.85327e-12	-3.04655e-12	2.51213e-11	-4.46171e-12	5.30496e-12	1.19374e-11	-1.90775e-12	-7.96912e-12	1.31847e-11	1.08387e-11	4.96265e-12	1.49205e-11		0.0032	-1.84029e-11	-2.24922e-12	-2.00101e-11	-2.33021e-12	5.88772e-12	-3.1267e-12	-3.73284e-11	-1.01824e-11	2.65757e-11	7.12838e-12	2.46296e-12	1.20618e-11	1.72958e-11	-8.05178e-12	-7.99167e-12	2.51472e-12	2.48633e-12	-2.71259e-12	1.07151e-11	-5.99458e-12	2.05035e-11
0.00322	-9.58466e-12	-5.71573e-12	-2.67586e-11	6.23754e-12	2.60305e-11	7.58923e-13	-5.13464e-13	2.20489e-11	6.33272e-12	1.35922e-11	2.49636e-13	3.98415e-12	1.95742e-11	-5.10625e-12	-5.47862e-12	3.20685e-12	2.262e-11	-2.58569e-12	9.68234e-12	8.18536e-12	-2.53309e-12	-1.73492e-11	1.0058e-11	1.334e-11	1.12161e-11	2.30499e-11		0.00322	-1.34001e-11	-6.6266e-12	-2.43874e-11	-4.54185e-13	1.21411e-11	1.25068e-12	-3.2951e-11	-1.08078e-11	1.9697e-11	1.90098e-11	6.215e-12	5.8084e-12	4.78899e-12	-2.42372e-12	-2.3636e-12	7.51744e-12	-1.50287e-14	-3.96327e-12	6.33773e-12	-3.66521e-13	1.36247e-11
0.00324	-6.45796e-12	-4.46505e-12	-2.73839e-11	-3.14257e-12	2.41545e-11	7.58923e-13	-8.01755e-12	2.26742e-11	1.32115e-11	4.83741e-12	4.00168e-12	4.60949e-12	1.64475e-11	-5.10625e-12	-7.35464e-12	4.45753e-12	1.94933e-11	2.41704e-12	1.0933e-11	6.30934e-12	-1.28241e-12	-2.2352e-11	1.30328e-12	2.14695e-11	1.12161e-11	2.61766e-11		0.00324	-1.15241e-11	-7.87728e-12	-2.31368e-11	3.29786e-12	1.40171e-11	7.50408e-12	-2.04442e-11	-7.68108e-12	1.78209e-11	2.40126e-11	1.05924e-11	-6.07307e-12	-5.21646e-12	3.20435e-12	6.39116e-12	1.18948e-11	6.86372e-12	-2.71259e-12	-2.41704e-12	1.02643e-11	6.746e-12
0.00326	4.20789e-13	-5.71573e-12	-2.36319e-11	-8.77063e-12	2.35292e-11	1.33583e-13	-8.64289e-12	2.26742e-11	2.07155e-11	-2.04133e-12	2.12566e-12	6.48551e-12	1.83236e-11	-3.85557e-12	-1.42334e-11	6.33355e-12	1.26145e-11	1.16636e-12	1.46851e-11	1.30662e-12	1.21895e-12	-3.29827e-11	-5.72743e-13	2.08441e-11	1.12161e-11	2.55513e-11		0.00326	-6.52141e-12	-8.50263e-12	-2.31368e-11	8.30058e-12	1.90199e-11	1.00054e-11	-1.23148e-11	-3.3037e-12	1.34436e-11	1.96352e-11	8.09102e-12	-1.54532e-11	-1.45966e-11	1.07084e-11	1.26446e-11	1.43962e-11	1.06158e-11	1.66479e-12	-3.66772e-12	1.5267e-11	-3.88479e-12
0.00328	7.29953e-12	-5.09039e-12	-1.98798e-11	-2.06521e-11	2.22785e-11	-4.91757e-13	-9.26823e-12	1.89222e-11	2.32169e-11	-2.04133e-12	8.37906e-12	7.11085e-12	1.33208e-11	-8.23295e-12	-2.11121e-11	6.95889e-12	6.36111e-12	1.16636e-12	1.0933e-11	-5.69403e-13	5.93613e-13	-3.86108e-11	-3.69944e-12	1.08387e-11	8.71469e-12	1.74219e-11		0.00328	-7.77209e-12	-1.03786e-11	-1.6258e-11	1.08019e-11	1.46425e-11	1.37575e-11	8.17368e-13	1.07368e-12	7.8155e-12	1.65085e-11	5.58966e-12	-2.35826e-11	-1.77233e-11	1.63365e-11	1.57713e-11	1.50215e-11	2.06212e-11	6.04217e-12	-4.29306e-12	2.15204e-11	-3.88479e-12
0.0033	1.23023e-11	-6.96641e-12	-1.17504e-11	-2.06521e-11	2.10278e-11	-5.49448e-12	-8.01755e-12	1.26688e-11	2.6969e-11	-1.01708e-11	1.27564e-11	1.14882e-11	1.45715e-11	-1.07343e-11	-2.42388e-11	3.83219e-12	3.2344e-12	1.7917e-12	1.03077e-11	-2.44542e-12	2.46964e-12	-3.61094e-11	-3.0741e-12	2.0789e-13	8.08935e-12	1.17938e-11		0.0033	-6.52141e-12	-1.22547e-11	-1.31313e-11	1.01766e-11	1.08904e-11	1.68842e-11	7.69611e-12	4.20038e-12	2.81278e-12	1.21311e-11	3.0883e-12	-2.29573e-11	-1.52219e-11	2.25899e-11	2.0774e-11	1.25202e-11	2.43732e-11	1.41716e-11	-1.16636e-12	2.46471e-11	-5.76081e-12
0.00332	1.7305e-11	-3.83971e-12	-4.2463e-12	-2.56548e-11	2.04025e-11	-1.74244e-12	-1.76414e-12	7.04071e-12	3.0721e-11	-8.92008e-12	1.77592e-11	1.33642e-11	1.39462e-11	-1.51117e-11	-2.73655e-11	8.01517e-14	6.36111e-12	4.29306e-12	7.80632e-12	-4.94678e-12	-1.28241e-12	-2.798e-11	-4.95012e-12	-8.54687e-12	4.96265e-12	3.66438e-12		0.00332	-5.27073e-12	-1.53814e-11	-1.063e-11	6.42456e-12	7.1384e-12	1.50082e-11	1.70762e-11	8.57777e-12	-2.81528e-12	4.62702e-12	3.71364e-12	-2.04559e-11	-1.27205e-11	2.63419e-11	2.0774e-11	5.64142e-12	2.31226e-11	1.79236e-11	-2.41704e-12	2.83991e-11	4.9259e-13
0.00334	1.79303e-11	-1.33835e-12	1.3108e-13	-2.94069e-11	2.04025e-11	-6.11982e-12	-5.13464e-13	-4.6337e-13	2.57183e-11	-7.04406e-12	2.27619e-11	1.77416e-11	1.20702e-11	-2.44918e-11	-1.86108e-11	1.95617e-12	4.48509e-12	5.54374e-12	7.18098e-12	-3.6961e-12	-2.53309e-12	-1.73492e-11	-1.19808e-12	-1.7927e-11	4.33731e-12	-5.09039e-12		0.00334	-3.3947e-12	-1.41307e-11	-6.87791e-12	5.79922e-12	5.88772e-12	1.00054e-11	2.14536e-11	9.82845e-12	-6.56733e-12	-1.62639e-12	-6.91715e-12	-1.48278e-11	-9.59384e-12	2.88433e-11	2.32754e-11	-6.11981e-13	2.18719e-11	1.97997e-11	-2.41704e-12	3.09005e-11	4.24463e-12
0.00336	1.98063e-11	3.66438e-12	6.38448e-12	-2.44041e-11	1.91518e-11	-4.86914e-12	-5.13464e-13	-4.84075e-12	2.25916e-11	-7.90651e-13	1.83845e-11	2.14937e-11	1.08195e-11	-3.01199e-11	-1.61094e-11	7.05492e-13	4.48509e-12	9.92112e-12	4.05428e-12	1.93196e-12	-4.40911e-12	-6.0931e-12	-5.72743e-13	-2.85578e-11	4.33731e-12	-1.19691e-11		0.00336	3.57337e-13	-9.12797e-12	-6.87791e-12	-2.95555e-12	3.38636e-12	1.56335e-11	2.3955e-11	9.82845e-12	-8.44335e-12	3.37634e-12	-1.06692e-11	-7.94909e-12	-5.8418e-12	2.69673e-11	2.01487e-11	-1.18681e-11	1.81198e-11	1.91743e-11	-5.41016e-13	3.27765e-11	3.61929e-12
0.00338	2.2933e-11	8.04176e-12	7.63516e-12	-1.94014e-11	1.97771e-11	-7.99584e-12	-5.13464e-13	-9.84347e-12	1.57128e-11	6.08809e-12	1.96352e-11	2.0243e-11	1.26955e-11	-3.69986e-11	-7.97998e-12	-1.79587e-12	6.36111e-12	1.05465e-11	-2.19913e-12	5.59367e-14	-7.53581e-12	1.41098e-12	1.30328e-12	-2.91831e-11	9.34003e-12	-1.38452e-11		0.00338	9.1121e-12	-6.00126e-12	-7.50325e-12	-1.04596e-11	3.38636e-12	1.00054e-11	2.14536e-11	5.45106e-12	-1.03194e-11	8.37906e-12	-1.31706e-11	6.43374e-12	3.53831e-12	2.69673e-11	1.45206e-11	-1.18681e-11	1.12411e-11	1.29209e-11	7.09666e-13	3.15258e-11	6.746e-12
0.0034	2.16824e-11	1.86725e-11	5.75914e-12	-1.3148e-11	1.0397e-11	-6.74516e-12	-2.38948e-12	-1.29702e-11	1.07101e-11	9.21479e-12	4.62702e-12	2.14937e-11	7.06743e-12	-3.69986e-11	3.27615e-12	-3.04655e-12	4.48509e-12	1.61745e-11	-2.82447e-12	-5.69403e-13	-9.41183e-12	1.14164e-11	6.77938e-13	-3.23098e-11	1.12161e-11	-1.50958e-11		0.0034	1.34895e-11	-6.6266e-12	1.87686e-12	-1.54624e-11	3.38636e-12	8.12942e-12	1.70762e-11	1.69902e-12	-1.03194e-11	1.02551e-11	-1.12945e-11	1.20618e-11	7.91569e-12	2.57166e-11	1.26446e-11	-1.18681e-11	3.73701e-12	1.04196e-11	-1.16636e-12	2.83991e-11	7.99668e-12
0.00342	1.7305e-11	2.43006e-11	4.50846e-12	-1.5024e-11	9.77167e-12	-7.99584e-12	-3.01482e-12	-1.60969e-11	6.33272e-12	1.17162e-11	-2.87707e-12	1.96177e-11	7.06743e-12	-3.38719e-11	9.52955e-12	-5.54791e-12	1.35838e-12	1.11718e-11	-4.70049e-12	5.684e-12	-1.00372e-11	1.57938e-11	1.92862e-12	-2.85578e-11	1.80948e-11	-8.84243e-12		0.00342	2.16189e-11	-5.37592e-12	5.00356e-12	-1.92144e-11	8.38908e-12	3.1267e-12	1.14482e-11	3.57504e-12	-5.94199e-12	1.40071e-11	-8.79317e-12	1.64392e-11	1.16677e-11	2.50913e-11	1.20192e-11	-7.49073e-12	2.48633e-12	1.10449e-11	8.43241e-14	2.96498e-11	1.11234e-11
0.00344	1.66796e-11	3.30554e-11	1.38176e-12	-1.06467e-11	5.39429e-12	-9.24652e-12	-2.38948e-12	-1.73476e-11	1.95534e-12	1.23415e-11	-9.13047e-12	1.58656e-11	1.01941e-11	-2.57425e-11	1.32816e-11	-6.17325e-12	-4.26968e-12	9.29578e-12	-7.82719e-12	3.18264e-12	-8.78649e-12	1.95459e-11	2.55396e-12	-2.60564e-11	2.30975e-11	-3.83971e-12		0.00344	1.97429e-11	-3.4999e-12	4.37822e-12	-1.17103e-11	-2.24171e-12	-1.25068e-12	1.01975e-11	1.07368e-12	-1.5646e-12	1.21311e-11	-2.53977e-12	1.83152e-11	1.22931e-11	2.19646e-11	1.13939e-11	-6.11981e-13	-3.14173e-12	1.41716e-11	-5.41016e-13	2.33964e-11	1.55008e-11
0.00346	9.80089e-12	3.43061e-11	-2.37028e-12	-8.14529e-12	-2.33772e-13	-1.04972e-11	-4.89084e-12	-1.60969e-11	-3.04739e-12	8.58945e-12	-9.75581e-12	1.52403e-11	6.44209e-12	-1.88637e-11	1.32816e-11	-6.17325e-12	-9.89774e-12	4.29306e-12	-5.32583e-12	5.684e-12	-6.57067e-13	2.07965e-11	5.25975e-14	-1.6051e-11	2.24722e-11	3.66438e-12		0.00346	1.41148e-11	-9.75331e-12	4.37822e-12	-7.33293e-12	-8.49511e-12	-4.37738e-12	7.69611e-12	5.45106e-12	3.11417e-13	1.21311e-11	6.215e-12	1.01858e-11	1.35438e-11	1.38351e-11	8.26718e-12	5.64142e-12	-3.76707e-12	1.35463e-11	-5.41016e-13	1.9019e-11	1.61261e-11
0.00348	6.04885e-12	3.36807e-11	-3.62096e-12	-6.89461e-12	1.64225e-12	-1.04972e-11	-5.13464e-13	-1.67222e-11	-1.79671e-12	1.08537e-12	-5.37843e-12	8.36153e-12	4.56607e-12	-1.26103e-11	1.39069e-11	-4.29723e-12	-1.55258e-11	1.7917e-12	-3.44981e-12	3.18264e-12	1.8443e-12	1.14164e-11	2.55396e-12	-8.54687e-12	1.99708e-11	7.41642e-12		0.00348	7.23608e-12	-6.00126e-12	3.12754e-12	-2.95555e-12	-1.22472e-11	-3.75204e-12	3.31873e-12	8.57777e-12	7.19016e-12	7.75372e-12	1.74711e-11	1.08111e-11	1.04171e-11	8.20707e-12	7.0165e-12	1.31455e-11	-3.76707e-12	1.41716e-11	1.96035e-12	1.40163e-11	2.30048e-11
0.0035	-3.95659e-12	2.80527e-11	-4.2463e-12	-2.51723e-12	2.89293e-12	-7.3705e-12	-5.13464e-13	-1.23448e-11	7.04657e-13	-7.04406e-12	-3.50241e-12	2.10813e-12	2.06471e-12	-7.60761e-12	1.01549e-11	3.83219e-12	-1.80272e-11	-1.33501e-12	-4.07515e-12	-3.6961e-12	4.34566e-12	7.03905e-12	1.92862e-12	-1.04279e-12	1.93455e-11	8.6671e-12		0.0035	5.36006e-12	-4.75058e-12	4.37822e-12	7.0499e-12	-1.85006e-11	-1.25068e-12	1.92028e-13	5.45106e-12	1.40689e-11	5.8777e-12	2.68512e-11	5.18306e-12	1.04171e-11	1.95367e-12	3.26446e-12	1.75229e-11	-6.40369e-13	1.04196e-11	1.33501e-12	1.5267e-11	2.05035e-11
0.00352	-5.83262e-12	2.11739e-11	-6.12232e-12	6.09478e-13	3.51827e-12	-6.74516e-12	3.23858e-12	-5.46609e-12	3.83136e-12	-1.45481e-11	2.751e-12	-2.26926e-12	-8.56608e-12	-2.60489e-12	2.65081e-12	4.45753e-12	-1.99032e-11	1.7917e-12	4.05428e-12	-3.07076e-12	2.46964e-12	7.85641e-13	-5.72743e-13	-4.1745e-13	1.18414e-11	1.24191e-11		0.00352	-3.3947e-12	-3.732e-13	2.5022e-12	1.39286e-11	-2.03766e-11	1.87602e-12	-4.8107e-12	1.23298e-11	1.84463e-11	2.12566e-12	2.87273e-11	8.05679e-13	1.10424e-11	3.82969e-12	2.01378e-12	2.06496e-11	2.48633e-12	7.29285e-12	-5.41016e-13	5.26154e-12	2.17542e-11
0.00354	-8.95932e-12	1.49205e-11	-2.99562e-12	-1.58619e-14	9.77167e-12	-4.86914e-12	1.9879e-12	2.03799e-12	6.33272e-12	-1.95509e-11	5.25236e-12	-4.77062e-12	-1.79462e-11	3.64851e-12	-2.97725e-12	8.20958e-12	-1.61511e-11	-3.21103e-12	6.55564e-12	6.8128e-13	2.46964e-12	-2.9664e-12	6.77938e-13	5.83595e-12	4.96265e-12	1.17938e-11		0.00354	-5.89607e-12	5.8802e-12	2.5022e-12	1.89314e-11	-1.97512e-11	8.75477e-12	-9.81342e-12	1.42058e-11	2.03223e-11	-6.62911e-12	2.87273e-11	3.93238e-12	7.29035e-12	3.82969e-12	1.38844e-12	1.87736e-11	1.43678e-11	2.91547e-12	1.96035e-12	2.13484e-12	2.05035e-11
0.00356	-5.83262e-12	2.4137e-12	-4.87164e-12	4.98686e-12	2.89293e-12	-1.1171e-12	1.9879e-12	8.91674e-12	7.5834e-12	-1.95509e-11	8.37906e-12	-5.39596e-12	-2.10729e-11	3.64851e-12	-6.10396e-12	1.13363e-11	-1.61511e-11	-1.96035e-12	1.15584e-11	-2.44542e-12	-3.17272e-14	-6.0931e-12	1.92862e-12	5.83595e-12	-6.29348e-12	8.6671e-12		0.00356	-1.46508e-11	5.25486e-12	2.5022e-12	1.76807e-11	-1.34978e-11	8.75477e-12	-7.31206e-12	1.67072e-11	2.09476e-11	-3.50241e-12	2.18485e-11	7.68442e-12	2.28763e-12	5.70571e-12	7.63098e-13	1.43962e-11	1.74945e-11	2.29013e-12	4.46171e-12	-3.49322e-12	2.11288e-11
0.00358	-3.33125e-12	-8.76658e-14	-2.99562e-12	4.98686e-12	3.51827e-12	-3.61846e-12	1.36256e-12	1.26688e-11	8.83408e-12	-1.89255e-11	1.02551e-11	-3.51994e-12	-2.10729e-11	9.90192e-12	-6.7293e-12	1.13363e-11	-8.02172e-12	-5.08705e-12	9.057e-12	-6.82281e-12	-5.65979e-12	-9.2198e-12	5.25975e-14	5.83595e-12	-1.19215e-11	5.5404e-12		0.00358	-1.65269e-11	5.25486e-12	3.12754e-12	1.4554e-11	-7.86977e-12	5.00272e-12	-7.31206e-12	1.42058e-11	1.9697e-11	-5.37843e-12	9.96704e-12	1.20618e-11	2.28763e-12	8.83241e-12	1.37758e-13	1.25202e-11	2.68746e-11	4.79149e-12	3.21103e-12	-5.99458e-12	1.61261e-11
0.0036	-1.45523e-12	-6.34107e-12	-9.24902e-12	6.86288e-12	2.26759e-12	1.33583e-13	1.9879e-12	1.64208e-11	7.5834e-12	-1.64242e-11	1.33818e-11	-1.01858e-12	-1.98222e-11	1.17779e-11	-6.10396e-12	8.83492e-12	-6.77104e-12	-3.83637e-12	8.43166e-12	-1.12002e-11	-1.37892e-11	-1.29718e-11	5.25975e-14	2.70925e-12	-1.94256e-11	5.37677e-13		0.0036	-1.65269e-11	-9.98542e-13	6.26175e-13	1.39286e-11	-2.24171e-12	3.75204e-12	-2.30933e-12	1.42058e-11	1.65703e-11	-3.50241e-12	2.46296e-12	1.58138e-11	6.66501e-12	8.83241e-12	-4.87582e-13	7.51744e-12	3.06267e-11	1.04196e-11	3.83637e-12	-7.87061e-12	1.48754e-11
0.00362	4.20789e-13	-7.59175e-12	-9.87437e-12	6.23754e-12	4.76895e-12	-1.74244e-12	2.61324e-12	1.70462e-11	4.4567e-12	-1.39228e-11	1.65085e-11	8.57441e-13	-1.35688e-11	1.30286e-11	-3.60259e-12	2.58151e-12	1.07703e-13	3.04238e-12	8.43166e-12	-1.18255e-11	-1.69159e-11	-1.23465e-11	4.42998e-12	8.3323e-13	-2.0051e-11	1.78836e-12		0.00362	-1.46508e-11	-1.16293e-11	-1.87519e-12	7.67524e-12	1.51033e-12	-3.1267e-12	2.06805e-12	1.17045e-11	1.34436e-11	1.50032e-12	-3.16511e-12	1.76899e-11	1.04171e-11	3.82969e-12	-1.73826e-12	1.88938e-12	2.81253e-11	1.10449e-11	5.71239e-12	-7.24527e-12	1.29994e-11
0.00364	-2.70591e-12	-1.07185e-11	-1.48771e-11	1.86016e-12	6.01963e-12	-2.99312e-12	5.1146e-12	1.51701e-11	1.33e-12	-1.14214e-11	1.90098e-11	1.48278e-12	-1.10674e-11	1.24033e-11	-4.75894e-13	1.33083e-12	7.33043e-13	4.9184e-12	3.42894e-12	-1.74536e-11	-2.12933e-11	-1.10958e-11	1.30328e-12	-4.16949e-12	-1.19215e-11	-5.71573e-12		0.00364	-1.46508e-11	-2.47615e-11	-5.00189e-12	7.0499e-12	4.0117e-12	-9.38011e-12	6.44543e-12	6.70175e-12	9.06618e-12	5.8777e-12	-7.54249e-12	2.26926e-11	8.54103e-12	-4.29974e-12	2.63912e-12	1.33587e-14	2.24972e-11	1.54223e-11	9.46443e-12	-9.91862e-13	6.12065e-12
0.00366	-3.33125e-12	-1.57212e-11	-1.73785e-11	6.09478e-13	2.89293e-12	-6.11982e-12	7.37216e-13	6.41537e-12	7.93171e-14	-2.66667e-12	1.52578e-11	5.23483e-12	-2.93802e-12	9.90192e-12	7.74786e-13	-3.67189e-12	3.2344e-12	9.92112e-12	-2.19913e-12	-1.18255e-11	-2.31693e-11	-1.04705e-11	5.25975e-14	-1.16736e-11	-3.79212e-12	-8.76629e-14		0.00366	-1.65269e-11	-2.97642e-11	-1.00046e-11	2.04718e-12	2.13567e-12	-1.31321e-11	1.20735e-11	1.69902e-12	4.6888e-12	8.37906e-12	-8.16783e-12	2.14419e-11	9.79171e-12	-5.55042e-12	1.13939e-11	-4.98937e-12	1.87452e-11	1.47969e-11	6.96307e-12	2.58819e-13	5.49531e-12
0.00368	-3.33125e-12	-1.38452e-11	-2.05052e-11	-3.76791e-12	-2.33772e-13	-1.23732e-11	1.9879e-12	-4.6337e-13	-1.17137e-12	1.71071e-12	1.27564e-11	7.11085e-12	-2.31268e-12	8.65124e-12	5.77751e-12	-1.17053e-12	3.85974e-12	1.36732e-11	-1.57379e-12	-9.32417e-12	-2.12933e-11	-9.84514e-12	-1.82342e-12	-1.54256e-11	4.33731e-12	3.66438e-12		0.00368	-1.59015e-11	-3.22656e-11	-1.18806e-11	-2.95555e-12	-3.65687e-13	-1.75095e-11	9.57213e-12	4.20038e-12	-1.5646e-12	1.40071e-11	-1.28909e-12	2.58193e-11	6.66501e-12	-7.42644e-12	1.51459e-11	-8.11607e-12	1.37425e-11	1.97997e-11	6.33773e-12	7.13756e-12	4.86997e-12
0.0037	-5.83262e-12	-1.57212e-11	-1.73785e-11	-3.76791e-12	-2.33772e-13	-1.98773e-11	-3.01482e-12	-6.09143e-12	7.04657e-13	5.46275e-12	4.62702e-12	5.23483e-12	3.31539e-12	1.05273e-11	8.27887e-12	-1.79587e-12	3.2344e-12	1.86759e-11	-7.82719e-12	-5.57212e-12	-2.00426e-11	-1.23465e-11	-1.19808e-12	-2.23044e-11	1.62188e-11	8.04176e-12		0.0037	-1.46508e-11	-3.03895e-11	-1.31313e-11	-5.45691e-12	1.51033e-12	-1.68842e-11	1.20735e-11	3.57504e-12	-4.06597e-12	1.02551e-11	3.71364e-12	2.39433e-11	4.16365e-12	-3.6744e-12	2.32754e-11	-1.24934e-11	9.99042e-12	1.91743e-11	3.83637e-12	1.5267e-11	6.746e-12
0.00372	-2.04551e-13	-1.25945e-11	-1.36264e-11	6.09478e-13	-2.33772e-13	-2.42547e-11	-8.64289e-12	-1.04688e-11	-5.46026e-13	1.60935e-11	-4.75309e-12	4.60949e-12	2.06471e-12	8.0259e-12	1.07802e-11	-1.79587e-12	1.35838e-12	1.49238e-11	-9.70321e-12	-1.19474e-12	-1.75413e-11	-9.84514e-12	6.77938e-13	-2.48057e-11	2.12215e-11	1.61712e-11		0.00372	-1.59015e-11	-2.91389e-11	-1.063e-11	-9.83429e-12	4.0117e-12	-1.62589e-11	8.94679e-12	4.82572e-12	-1.28207e-11	7.12838e-12	9.96704e-12	1.95659e-11	6.03967e-12	7.02985e-13	2.51514e-11	-1.49948e-11	5.61304e-12	1.6673e-11	-1.7917e-12	2.08951e-11	6.746e-12
0.00374	-2.04551e-13	-5.09039e-12	-7.99834e-12	6.09478e-13	-2.10979e-12	-2.92574e-11	-9.89357e-12	-1.17195e-11	3.20602e-12	1.85949e-11	-9.75581e-12	2.10813e-12	2.69005e-12	6.14988e-12	1.20309e-11	-1.79587e-12	2.60906e-12	1.42985e-11	-1.09539e-11	6.30934e-12	-1.12879e-11	-9.2198e-12	-4.95012e-12	-2.04283e-11	3.06016e-11	2.43006e-11		0.00374	-1.02734e-11	-1.85081e-11	-1.31313e-11	-1.35863e-11	4.0117e-12	-1.18815e-11	1.08228e-11	1.10791e-11	-1.28207e-11	-1.62639e-12	1.74711e-11	1.33125e-11	-2.08976e-12	3.20435e-12	2.4526e-11	-1.68708e-11	8.1144e-12	1.91743e-11	-4.29306e-12	2.02697e-11	7.99668e-12
0.00376	4.79817e-12	-5.71573e-12	-1.1196e-12	6.23754e-12	-5.2365e-12	-2.488e-11	-1.30203e-11	-1.04688e-11	6.33272e-12	2.35976e-11	-1.60092e-11	-2.26926e-12	-1.06199e-12	4.27386e-12	1.45323e-11	7.05492e-13	3.2344e-12	9.92112e-12	-9.70321e-12	2.5573e-12	-7.53581e-12	-1.17212e-11	-3.69944e-12	-1.7927e-11	3.06016e-11	2.8678e-11		0.00376	-4.02004e-12	-1.16293e-11	-1.31313e-11	-1.35863e-11	9.01442e-12	-7.50409e-12	1.01975e-11	1.04538e-11	-1.34461e-11	8.74975e-13	2.05978e-11	1.14365e-11	-5.8418e-12	1.13338e-11	2.265e-11	-1.06174e-11	1.06158e-11	1.72983e-11	-3.66772e-12	2.33964e-11	1.23741e-11
0.00378	-2.04551e-13	-1.33835e-12	4.50846e-12	1.31163e-11	-5.2365e-12	-2.55054e-11	-1.17696e-11	-7.34211e-12	4.4567e-12	3.04764e-11	-2.22626e-11	-6.64664e-12	-1.68734e-12	2.39783e-12	1.20309e-11	1.33083e-12	1.07703e-13	4.29306e-12	-7.20185e-12	7.56002e-12	-8.16115e-12	-1.10958e-11	-4.32478e-12	-1.10482e-11	3.06016e-11	3.61821e-11		0.00378	-2.14402e-12	-2.87456e-12	-1.68834e-11	-9.20895e-12	1.46425e-11	-1.25068e-12	5.19475e-12	1.29551e-11	-1.40714e-11	1.50032e-12	2.05978e-11	7.05908e-12	-1.08445e-11	1.19591e-11	2.0774e-11	-7.49073e-12	1.18664e-11	1.72983e-11	-4.29306e-12	1.83937e-11	1.11234e-11
0.0038	-8.29891e-13	1.16302e-12	5.75914e-12	1.31163e-11	-6.48718e-12	-1.11225e-11	-1.05189e-11	-4.21541e-12	1.95534e-12	2.48483e-11	-1.66346e-11	-1.22747e-11	-4.81404e-12	2.39783e-12	8.27887e-12	8.01517e-14	2.60906e-12	-1.96035e-12	-5.95117e-12	1.93196e-12	-5.03445e-12	-1.10958e-11	-6.82615e-12	2.70925e-12	2.81002e-11	3.55567e-11		0.0038	3.48404e-12	1.50282e-12	-2.06354e-11	-4.83157e-12	1.65185e-11	-6.25875e-19	4.56941e-12	9.20311e-12	-7.19267e-12	4.62702e-12	1.30937e-11	5.8084e-12	-1.45966e-11	1.38351e-11	1.57713e-11	3.14006e-12	1.24918e-11	1.60476e-11	-2.41704e-12	2.15204e-11	1.29994e-11
0.00382	-8.29891e-13	1.78836e-12	4.50846e-12	1.68683e-11	-7.11252e-12	-1.1171e-12	-9.89357e-12	-4.6337e-13	3.83136e-12	2.35976e-11	-1.35079e-11	-1.16494e-11	-5.43938e-12	-1.03526e-13	3.27615e-12	8.01517e-14	6.98645e-12	-9.46443e-12	9.27574e-13	-2.44542e-12	-5.65979e-12	-9.2198e-12	-4.32478e-12	1.02133e-11	2.24722e-11	3.0554e-11		0.00382	5.9854e-12	-3.732e-13	-2.37621e-11	2.67252e-12	1.96452e-11	1.25068e-12	-4.33314e-13	9.82845e-12	-1.5646e-12	9.62974e-12	9.96704e-12	7.68442e-12	-1.45966e-11	1.13338e-11	1.20192e-11	7.51744e-12	1.18664e-11	1.47969e-11	-4.29306e-12	2.02697e-11	1.17487e-11
0.00384	-2.04551e-13	6.79108e-12	5.75914e-12	1.12403e-11	-2.73513e-12	6.38699e-12	-8.01755e-12	9.54208e-12	3.20602e-12	1.98456e-11	-9.13047e-12	-1.22747e-11	-1.04421e-11	5.21814e-13	-5.47862e-12	-5.45188e-13	8.86247e-12	-8.83909e-12	6.55564e-12	-1.19474e-12	-1.90775e-12	-9.84514e-12	-6.20081e-12	1.83428e-11	2.12215e-11	1.92979e-11		0.00384	8.48676e-12	8.7748e-13	-1.56327e-11	6.42456e-12	1.90199e-11	5.00272e-12	-2.93467e-12	4.82572e-12	7.19016e-12	1.21311e-11	5.58966e-12	1.08111e-11	-1.08445e-11	9.45775e-12	7.0165e-12	1.25202e-11	8.73974e-12	1.60476e-11	7.09666e-13	2.27711e-11	1.67514e-11
0.00386	2.92215e-12	4.28972e-12	-4.9426e-13	6.86288e-12	2.89293e-12	1.70178e-11	-4.89084e-12	1.45448e-11	2.58068e-12	1.54682e-11	-2.25173e-12	-4.77062e-12	-8.56608e-12	-3.23023e-12	-8.60532e-12	-8.67462e-12	6.36111e-12	-1.19658e-11	1.21837e-11	1.93196e-12	3.09498e-12	-1.17212e-11	-3.69944e-12	2.14695e-11	1.62188e-11	5.5404e-12		0.00386	8.48676e-12	-2.87456e-12	-1.50073e-11	1.08019e-11	1.90199e-11	-1.25068e-12	-7.31206e-12	5.45106e-12	1.28182e-11	1.33818e-11	-1.91443e-12	7.05908e-12	-1.02192e-11	5.70571e-12	3.8898e-12	1.37708e-11	7.48906e-12	1.35463e-11	1.96035e-12	2.52724e-11	1.36247e-11
0.00388	1.67147e-12	6.79108e-12	-6.74766e-12	-6.41202e-13	6.64497e-12	2.13952e-11	-3.01482e-12	1.89222e-11	3.83136e-12	1.35922e-11	6.50304e-12	1.48278e-12	-9.19142e-12	-1.35421e-12	-1.54841e-11	-5.54791e-12	4.48509e-12	-1.00898e-11	1.2809e-11	1.30662e-12	3.72032e-12	-1.60985e-11	-3.69944e-12	2.14695e-11	1.24667e-11	-1.96369e-12		0.00388	7.23608e-12	-4.75058e-12	-9.37927e-12	1.14273e-11	1.40171e-11	-1.87602e-12	-7.31206e-12	9.82845e-12	1.84463e-11	1.33818e-11	-5.04113e-12	5.18306e-12	-9.59384e-12	3.20435e-12	1.37758e-13	1.18948e-11	5.61304e-12	1.04196e-11	4.46171e-12	2.71485e-11	9.24736e-12
0.0039	4.17283e-12	8.04176e-12	-1.1125e-11	-1.25227e-11	1.16477e-11	2.51472e-11	4.48926e-12	1.95475e-11	4.4567e-12	1.10908e-11	1.02551e-11	6.48551e-12	-1.23181e-11	-3.85557e-12	-1.79854e-11	-5.54791e-12	1.35838e-12	-8.83909e-12	1.21837e-11	1.93196e-12	6.84702e-12	-1.54732e-11	-1.19808e-12	1.64667e-11	7.46401e-12	-6.34107e-12		0.0039	7.86142e-12	-1.1004e-11	-4.37655e-12	1.33033e-11	9.01442e-12	-1.87602e-12	-4.18536e-12	1.29551e-11	2.03223e-11	1.15058e-11	-6.91715e-12	5.8084e-12	-1.20952e-11	5.08037e-12	1.37758e-13	5.01608e-12	3.11167e-12	5.41683e-12	8.21375e-12	2.58978e-11	6.746e-12
0.00392	3.54749e-12	5.5404e-12	-1.30011e-11	-2.06521e-11	1.66504e-11	2.45219e-11	3.86392e-12	1.70462e-11	6.33272e-12	2.96139e-12	1.15058e-11	5.86017e-12	-1.04421e-11	-1.97955e-12	-2.29881e-11	-4.92257e-12	-5.17637e-13	-4.46171e-12	1.03077e-11	6.30934e-12	7.47236e-12	-1.79746e-11	4.42998e-12	9.588e-12	-6.65416e-13	-1.44705e-11		0.00392	7.23608e-12	-1.78827e-11	-3.75121e-12	1.4554e-11	5.88772e-12	-3.1267e-12	-2.93467e-12	2.29606e-11	2.1573e-11	5.8777e-12	-1.91443e-12	1.43102e-12	-9.59384e-12	4.45503e-12	-4.87582e-13	6.8921e-12	1.23565e-12	6.04217e-12	8.21375e-12	2.21457e-11	6.12065e-12
0.00394	2.29681e-12	6.16574e-12	-1.23757e-11	-2.62802e-11	1.79011e-11	2.13952e-11	8.2413e-12	1.89222e-11	1.00848e-11	-1.41599e-12	1.21311e-11	6.48551e-12	-1.29435e-11	-1.97955e-12	-2.04868e-11	-1.17053e-12	-4.89502e-12	-2.58569e-12	1.0933e-11	6.93468e-12	6.22168e-12	-1.60985e-11	2.55396e-12	2.08391e-12	-5.66814e-12	-1.63465e-11		0.00394	3.48404e-12	-1.91334e-11	-5.00189e-12	2.0182e-11	6.51306e-12	6.25341e-13	-4.33314e-13	2.67126e-11	1.9697e-11	5.25236e-12	4.96432e-12	-1.07034e-12	-1.02192e-11	6.33105e-12	2.01378e-12	1.88938e-12	1.86099e-12	2.29013e-12	6.96307e-12	1.9019e-11	4.24463e-12
0.00396	-2.04551e-13	5.5404e-12	-1.42517e-11	-3.00322e-11	1.79011e-11	1.76431e-11	7.37216e-13	1.51701e-11	1.13354e-11	-3.91735e-12	1.46325e-11	7.73619e-12	-9.81676e-12	-1.03526e-13	-1.73601e-11	-3.67189e-12	-8.02172e-12	5.41014e-13	9.057e-12	7.56002e-12	9.34838e-12	-1.29718e-11	5.68066e-12	-4.16949e-12	-1.00455e-11	-1.38452e-11		0.00396	9.82677e-13	-2.28855e-11	-5.62723e-12	2.39341e-11	3.38636e-12	4.37738e-12	2.06805e-12	2.48366e-11	9.06618e-12	-1.00105e-12	8.09102e-12	-1.07034e-12	-7.71782e-12	6.33105e-12	7.63098e-13	2.51472e-12	-6.40369e-13	2.91547e-12	9.46443e-12	1.46416e-11	1.74327e-12
0.00398	-8.29891e-13	6.16574e-12	-1.30011e-11	-2.87815e-11	1.53997e-11	1.13897e-11	-5.51619e-12	9.54208e-12	1.19608e-11	-4.54269e-12	1.58831e-11	8.36153e-12	-6.06472e-12	4.8992e-12	-1.92361e-11	-3.67189e-12	-7.39638e-12	6.79442e-12	1.21837e-11	8.8107e-12	5.59634e-12	-4.21708e-12	5.68066e-12	-9.79755e-12	-1.50482e-11	-1.44705e-11		0.00398	-5.27073e-12	-1.97588e-11	-1.87519e-12	2.45594e-11	2.13567e-12	6.2534e-12	5.82009e-12	2.48366e-11	2.18744e-12	-4.12775e-12	1.62204e-11	-3.5717e-12	-2.08976e-12	6.33105e-12	4.51514e-12	2.51472e-12	4.36236e-12	9.16888e-12	7.58841e-12	9.63893e-12	-7.5809e-13
0.004	4.20789e-13	1.17938e-11	-1.23757e-11	-2.44041e-11	1.16477e-11	6.38699e-12	-1.17696e-11	-4.6337e-13	1.00848e-11	-6.41872e-12	1.33818e-11	1.21136e-11	-5.43938e-12	6.14988e-12	-1.67347e-11	-8.04928e-12	-1.05231e-11	1.17971e-11	1.40597e-11	3.80798e-12	6.84702e-12	-4.84242e-12	5.68066e-12	-1.04229e-11	-2.1927e-11	-1.44705e-11		0.004	-9.02277e-12	-1.78827e-11	-4.37655e-12	2.51848e-11	3.38636e-12	1.37575e-11	3.94407e-12	1.42058e-11	-4.69131e-12	-6.00377e-12	1.68458e-11	-4.19705e-12	1.10424e-11	3.82969e-12	8.26718e-12	3.14006e-12	4.36236e-12	1.41716e-11	1.07151e-11	8.38824e-12	-3.88479e-12
0.00402	3.54749e-12	1.17938e-11	-6.74766e-12	-1.62747e-11	2.89293e-12	5.76165e-12	-1.8023e-11	-1.04688e-11	9.45942e-12	-1.14214e-11	1.33818e-11	1.02375e-11	-4.36652e-13	1.11526e-11	-1.29827e-11	-8.67462e-12	-8.64706e-12	1.49238e-11	1.53104e-11	7.56002e-12	5.59634e-12	-2.34106e-12	6.93134e-12	-9.17221e-12	-2.3803e-11	-8.84243e-12		0.00402	-1.15241e-11	-1.85081e-11	-2.50053e-12	2.33087e-11	2.13567e-12	1.56335e-11	4.56941e-12	7.95243e-12	-1.09447e-11	-1.03812e-11	1.99725e-11	4.55772e-12	2.04225e-11	2.57901e-12	5.76582e-12	-6.11981e-13	2.48633e-12	1.54223e-11	1.13405e-11	2.58819e-13	-2.00877e-12
0.00404	4.17283e-12	1.11685e-11	-1.1196e-12	-1.06467e-11	-3.36048e-12	4.51097e-12	-2.11497e-11	-1.48462e-11	5.08204e-12	-1.32975e-11	1.40071e-11	1.52403e-11	5.19141e-12	1.11526e-11	-9.856e-12	-1.18013e-11	-5.52036e-12	1.42985e-11	1.90624e-11	5.05866e-12	3.09498e-12	7.85641e-13	5.68066e-12	-1.16736e-11	-2.69297e-11	-3.83971e-12		0.00404	-8.39743e-12	-1.35053e-11	6.26175e-13	2.0182e-11	2.76101e-12	2.00109e-11	-7.31206e-12	1.69902e-12	-7.81801e-12	-9.75581e-12	1.68458e-11	1.08111e-11	2.60506e-11	7.58173e-12	3.26446e-12	-4.98937e-12	8.1144e-12	2.10503e-11	1.38418e-11	-1.6172e-12	-1.38343e-12
0.00406	3.54749e-12	8.6671e-12	2.63244e-12	-3.76791e-12	-1.02392e-11	7.58923e-13	-2.05244e-11	-2.04743e-11	5.70738e-12	-1.45481e-11	1.52578e-11	1.46149e-11	1.08195e-11	1.61553e-11	-3.60259e-12	-1.1176e-11	-1.14298e-12	1.05465e-11	1.78118e-11	3.18264e-12	-3.15843e-12	7.85641e-13	7.55668e-12	-1.22989e-11	-2.3803e-11	5.5404e-12		0.00406	-9.02277e-12	-1.16293e-11	8.34706e-16	1.39286e-11	2.59655e-13	1.81349e-11	-1.04388e-11	-8.02339e-13	9.36759e-13	-1.16318e-11	1.30937e-11	1.45632e-11	2.91773e-11	7.58173e-12	3.26446e-12	-8.74141e-12	6.86372e-12	1.8549e-11	1.44672e-11	-3.66521e-13	-3.88479e-12
0.00408	5.42351e-12	6.16574e-12	1.01365e-11	4.98686e-12	-1.58673e-11	-3.61846e-12	-2.11497e-11	-2.48516e-11	8.20874e-12	-1.51735e-11	1.40071e-11	1.39896e-11	1.58222e-11	1.49046e-11	-1.10123e-12	-1.61787e-11	1.07703e-13	3.04238e-12	2.03131e-11	3.18264e-12	-1.19132e-11	4.53768e-12	2.55396e-12	-7.92153e-12	-1.81749e-11	9.29244e-12		0.00408	-7.77209e-12	-2.87456e-12	1.87686e-12	7.0499e-12	-3.65687e-13	1.68842e-11	-1.10641e-11	1.07368e-12	7.8155e-12	-1.03812e-11	1.18431e-11	1.64392e-11	1.85465e-11	9.45775e-12	1.38844e-12	-4.36402e-12	8.73974e-12	1.6673e-11	1.50925e-11	-1.6172e-12	-4.51013e-12
0.0041	2.29681e-12	-3.21437e-12	1.45139e-11	3.11084e-12	-1.52419e-11	-6.11982e-12	-1.67723e-11	-1.92236e-11	1.00848e-11	-1.32975e-11	1.21311e-11	1.52403e-11	2.70783e-11	1.17779e-11	1.40013e-12	-1.80547e-11	1.98372e-12	-2.58569e-12	2.09385e-11	5.05866e-12	-1.19132e-11	4.53768e-12	-4.95012e-12	-2.91881e-12	-6.29348e-12	1.49205e-11		0.0041	-8.39743e-12	4.00418e-12	8.34706e-16	3.29786e-12	-2.86705e-12	9.38011e-12	-1.16894e-11	7.95243e-12	1.40689e-11	-1.35079e-11	4.33898e-12	1.39378e-11	9.16637e-12	3.82969e-12	3.8898e-12	-4.98937e-12	1.18664e-11	1.35463e-11	1.63432e-11	-2.24254e-12	-3.88479e-12
0.00412	-8.29891e-13	-8.84243e-12	2.07673e-11	4.98686e-12	-1.52419e-11	-7.3705e-12	-1.48963e-11	-1.17195e-11	9.45942e-12	-1.14214e-11	5.8777e-12	1.39896e-11	3.2081e-11	9.27658e-12	7.74786e-13	-1.3052e-11	2.60906e-12	-6.33773e-12	1.96878e-11	5.684e-12	-1.56652e-11	3.287e-12	-1.18289e-11	-4.1745e-13	1.2106e-12	1.61712e-11		0.00412	-9.64811e-12	1.4635e-11	3.12754e-12	-1.70487e-12	-9.12045e-12	4.37738e-12	-6.68672e-12	1.35805e-11	1.9697e-11	-1.03812e-11	-6.63746e-13	1.58138e-11	-3.34044e-12	-3.6744e-12	4.51514e-12	-9.36675e-12	2.06212e-11	1.04196e-11	1.63432e-11	-1.6172e-12	1.11793e-12
0.00414	4.20789e-13	-1.38452e-11	2.577e-11	4.98686e-12	-1.39913e-11	-1.04972e-11	-7.39221e-12	-5.46609e-12	1.25861e-11	-3.91735e-12	-1.62639e-12	1.33642e-11	3.52077e-11	5.52454e-12	1.40013e-12	-7.42393e-12	3.85974e-12	-5.71239e-12	1.71864e-11	6.93468e-12	-1.44146e-11	1.41098e-12	-1.87076e-11	5.83595e-12	1.12161e-11	1.74219e-11		0.00414	-9.64811e-12	1.96377e-11	4.37822e-12	-4.20623e-12	-1.59992e-11	-1.87602e-12	-7.31206e-12	1.67072e-11	2.09476e-11	-1.10065e-11	-3.8406e-14	1.14365e-11	-1.39712e-11	-1.18038e-11	5.76582e-12	-1.31188e-11	2.43732e-11	7.29285e-12	1.32165e-11	1.5095e-12	-7.5809e-13
0.00416	1.04613e-12	-1.63465e-11	2.88967e-11	2.4855e-12	-1.14899e-11	-9.24652e-12	-1.17696e-11	-2.33939e-12	1.19608e-11	-2.04133e-12	-2.87707e-12	8.36153e-12	3.58331e-11	-7.28866e-13	-4.85327e-12	-4.92257e-12	4.48509e-12	5.41014e-13	1.2809e-11	4.43332e-12	-2.19186e-11	-1.71572e-12	-1.87076e-11	4.58527e-12	1.55934e-11	8.04176e-12		0.00416	-1.02734e-11	2.21391e-11	9.38094e-12	-2.33021e-12	-2.4754e-11	-2.50136e-12	-2.93467e-12	1.73325e-11	1.28182e-11	-9.75581e-12	-3.8406e-14	7.68442e-12	-2.21006e-11	-1.61812e-11	7.0165e-12	-1.62455e-11	3.5004e-11	5.41683e-12	1.07151e-11	-3.66521e-13	4.86997e-12
0.00418	2.29681e-12	-2.00986e-11	2.45194e-11	-3.76791e-12	-8.98854e-12	-3.61846e-12	-3.64016e-12	-2.33939e-12	9.45942e-12	7.33877e-12	-4.12775e-12	4.60949e-12	2.70783e-11	-6.98227e-12	-6.10396e-12	-1.17053e-12	3.2344e-12	4.29306e-12	7.18098e-12	3.80798e-12	-2.12933e-11	-4.21708e-12	-1.9333e-11	1.1464e-11	2.24722e-11	1.78836e-12		0.00418	-7.77209e-12	1.40096e-11	1.3133e-11	-4.54185e-13	-3.10074e-11	-6.25875e-19	-1.05865e-12	1.67072e-11	7.19016e-12	-1.22572e-11	4.33898e-12	8.05679e-13	-2.52273e-11	-1.68065e-11	5.14048e-12	-2.06229e-11	4.50095e-11	5.41683e-12	4.46171e-12	4.01086e-12	9.8727e-12
0.0042	1.04613e-12	-1.75972e-11	2.32687e-11	-7.51995e-12	-2.73513e-12	1.38426e-12	-1.1388e-12	-2.96473e-12	5.70738e-12	1.23415e-11	-6.62911e-12	-1.64392e-12	1.58222e-11	-8.85829e-12	-1.73601e-11	1.95617e-12	1.01131e-11	9.29578e-12	3.42894e-12	5.59367e-14	-1.87919e-11	-3.59174e-12	-1.43302e-11	1.02133e-11	2.55989e-11	-5.71573e-12		0.0042	9.82677e-13	9.00691e-12	1.5009e-11	-7.33293e-12	-3.16327e-11	1.87602e-12	-4.33314e-13	9.82845e-12	-1.5646e-12	-9.75581e-12	8.71636e-12	1.43102e-12	-2.33513e-11	-1.18038e-11	6.39116e-12	-1.99975e-11	4.12574e-11	4.79149e-12	2.58569e-12	5.26154e-12	1.48754e-11
0.00422	5.42351e-12	-1.57212e-11	1.38886e-11	-6.89461e-12	5.39429e-12	8.26301e-12	-5.13464e-13	-1.71405e-12	4.4567e-12	1.85949e-11	-2.25173e-12	-3.93239e-13	8.14029e-13	-1.5737e-11	-1.92361e-11	5.08287e-12	1.26145e-11	1.74252e-11	-3.23106e-13	-1.82008e-12	-1.44146e-11	-7.34378e-12	-1.37049e-11	1.08387e-11	2.05962e-11	-1.38452e-11		0.00422	5.9854e-12	-1.62388e-12	1.43837e-11	-7.33293e-12	-2.78807e-11	2.50136e-12	2.69339e-12	4.48342e-13	3.11417e-13	-7.87979e-12	9.96704e-12	-4.45001e-13	-1.95993e-11	-7.42644e-12	6.39116e-12	-2.06229e-11	3.56294e-11	6.66751e-12	7.09666e-13	9.01359e-12	1.73768e-11
0.00424	2.92215e-12	-3.83971e-12	-1.1196e-12	-1.18973e-11	7.89565e-12	1.32657e-11	8.86664e-12	-6.09143e-12	5.70738e-12	1.54682e-11	1.50032e-12	-4.14528e-12	-1.35688e-11	-1.07343e-11	-2.36135e-11	3.20685e-12	1.13638e-11	1.42985e-11	-6.57651e-12	-1.19474e-12	-5.03445e-12	-1.17212e-11	-4.32478e-12	1.1464e-11	2.18468e-11	-1.50958e-11		0.00424	5.36006e-12	-1.41307e-11	1.1257e-11	-9.20895e-12	-1.91259e-11	1.25068e-12	8.94679e-12	-1.08078e-11	-2.18994e-12	-9.75581e-12	1.12177e-11	-4.45001e-13	-1.39712e-11	-5.47695e-13	3.8898e-12	-1.49948e-11	2.62493e-11	7.29285e-12	-5.41016e-13	1.3391e-11	1.80021e-11
0.00426	1.35529e-11	-7.13006e-13	-7.373e-12	-9.39597e-12	1.85264e-11	1.32657e-11	8.2413e-12	-7.96745e-12	8.83408e-12	1.73442e-11	6.50304e-12	-2.8946e-12	-2.23236e-11	-1.1985e-11	-2.98669e-11	3.83219e-12	1.01131e-11	1.24225e-11	-7.82719e-12	5.59367e-14	4.971e-12	-1.10958e-11	1.92862e-12	8.96266e-12	1.87201e-11	-1.38452e-11		0.00426	7.23608e-12	-2.22601e-11	1.3133e-11	-1.6713e-11	-1.85006e-11	-4.37738e-12	1.52002e-11	-2.39399e-11	-3.13923e-13	-1.28825e-11	1.24684e-11	3.30704e-12	-6.46714e-12	5.70571e-12	2.01378e-12	-7.49073e-12	1.31171e-11	7.91819e-12	8.43241e-14	1.58923e-11	2.11288e-11
0.00428	1.66796e-11	1.16302e-12	-1.42517e-11	-6.26927e-12	2.16531e-11	1.76431e-11	1.38694e-11	-7.96745e-12	1.38368e-11	1.04655e-11	7.75372e-12	-3.93239e-13	-2.67009e-11	-9.48363e-12	-2.73655e-11	-5.45188e-13	4.48509e-12	1.05465e-11	-1.15792e-11	5.59367e-14	1.05991e-11	-1.67239e-11	6.306e-12	7.71197e-12	1.49681e-11	-1.19691e-11		0.00428	1.03628e-11	-2.97642e-11	5.00356e-12	-1.54624e-11	-2.86705e-12	-1.25068e-12	1.77016e-11	-3.08187e-11	9.36759e-13	-1.28825e-11	1.12177e-11	-4.45001e-13	4.16365e-12	1.44605e-11	6.39116e-12	1.88938e-12	6.10311e-13	1.04196e-11	3.21103e-12	2.33964e-11	2.17542e-11
0.0043	2.2933e-11	6.16574e-12	-2.36319e-11	-1.26655e-12	2.35292e-11	1.57671e-11	1.69961e-11	-6.71677e-12	1.75888e-11	7.33877e-12	1.33818e-11	2.32101e-13	-2.79516e-11	-7.60761e-12	-2.48642e-11	-3.04655e-12	1.98372e-12	6.79442e-12	-1.47059e-11	-2.44542e-12	1.74778e-11	-2.17266e-11	9.4327e-12	5.83595e-12	8.08935e-12	-7.59175e-12		0.0043	7.23608e-12	-3.35162e-11	5.6289e-12	-1.60877e-11	7.1384e-12	-1.25068e-12	2.33296e-11	-3.51961e-11	4.06346e-12	-1.41332e-11	1.12177e-11	2.05636e-12	1.66705e-11	1.94632e-11	7.0165e-12	8.76812e-12	-1.37725e-11	1.60476e-11	5.08705e-12	2.33964e-11	1.98781e-11
0.00432	2.91864e-11	9.91778e-12	-2.92599e-11	-5.01859e-12	2.29038e-11	1.0139e-11	1.57454e-11	7.8731e-13	1.75888e-11	6.08809e-12	1.58831e-11	2.10813e-12	-2.73263e-11	-4.48091e-12	-1.86108e-11	-8.04928e-12	-3.019e-12	1.7917e-12	-1.78326e-11	-4.94678e-12	1.74778e-11	-2.2352e-11	1.13087e-11	2.08391e-12	4.96265e-12	-3.83971e-12		0.00432	9.82677e-13	-3.22656e-11	2.5022e-12	-1.42117e-11	1.33918e-11	1.25068e-12	2.27043e-11	-2.9568e-11	2.81278e-12	-7.87979e-12	1.18431e-11	7.68442e-12	2.29239e-11	2.44659e-11	7.64184e-12	1.68975e-11	-1.87752e-11	1.04196e-11	7.58841e-12	2.33964e-11	2.42555e-11
0.00434	2.98118e-11	1.17938e-11	-2.73839e-11	-1.18973e-11	1.85264e-11	7.63767e-12	1.69961e-11	2.03799e-12	1.19608e-11	6.08809e-12	1.90098e-11	2.32101e-13	-2.16982e-11	5.21814e-13	-1.23574e-11	-7.42393e-12	-6.1457e-12	-2.58569e-12	-1.78326e-11	-1.82008e-12	1.93538e-11	-2.17266e-11	1.0058e-11	-5.42017e-12	3.08663e-12	3.03904e-12		0.00434	3.57337e-13	-2.10094e-11	6.87958e-12	-9.20895e-12	1.90199e-11	4.37738e-12	1.89522e-11	-2.08132e-11	-3.13923e-13	2.12566e-12	1.05924e-11	1.01858e-11	2.79266e-11	2.13392e-11	1.45206e-11	1.93989e-11	-2.50286e-11	1.22956e-11	2.58569e-12	2.52724e-11	2.30048e-11
0.00436	2.60597e-11	6.79108e-12	-2.36319e-11	-1.00213e-11	1.0397e-11	1.33583e-13	1.38694e-11	8.91674e-12	4.4567e-12	6.71343e-12	1.52578e-11	-3.51994e-12	-1.35688e-11	5.21814e-13	-2.35191e-12	-1.55534e-11	-4.26968e-12	-6.96307e-12	-1.6582e-11	6.8128e-13	1.62271e-11	-1.98506e-11	1.0058e-11	-1.54256e-11	4.33731e-12	4.28972e-12		0.00436	-3.3947e-12	-1.1004e-11	5.6289e-12	-3.58089e-12	2.02705e-11	5.00272e-12	1.14482e-11	-1.42768e-12	-1.5646e-12	1.15058e-11	1.30937e-11	1.14365e-11	3.04279e-11	1.82125e-11	1.76473e-11	2.12749e-11	-2.62793e-11	9.16888e-12	7.09666e-13	2.58978e-11	2.17542e-11
0.00438	1.9181e-11	1.05431e-11	-1.17504e-11	-1.18973e-11	3.51827e-12	-5.49448e-12	1.1368e-11	1.01674e-11	-5.46026e-13	9.21479e-12	1.21311e-11	-8.52266e-12	-7.3154e-12	4.27386e-12	-4.75894e-13	-1.43027e-11	-1.14298e-12	-3.21103e-12	-1.40806e-11	7.56002e-12	6.22168e-12	-1.04705e-11	4.42998e-12	-1.73016e-11	6.21333e-12	9.91778e-12		0.00438	-7.14675e-12	8.7748e-13	1.00063e-11	-1.07953e-12	2.02705e-11	9.38011e-12	2.69339e-12	9.20311e-12	-4.69131e-12	1.96352e-11	1.55951e-11	1.01858e-11	2.47999e-11	1.63365e-11	2.39007e-11	1.75229e-11	-2.19019e-11	1.04196e-11	-1.7917e-12	1.9019e-11	1.98781e-11
0.0044	1.66796e-11	1.61712e-11	-4.87164e-12	-1.06467e-11	1.64225e-12	-6.11982e-12	2.61324e-12	1.64208e-11	-1.05515e-11	1.10908e-11	5.8777e-12	-7.89732e-12	-3.56336e-12	4.8992e-12	2.02547e-12	-1.3052e-11	-5.17637e-13	-6.96307e-12	-7.20185e-12	8.18536e-12	-1.28241e-12	-8.59446e-12	5.25975e-14	-2.29297e-11	8.08935e-12	1.55458e-11		0.0044	-1.08988e-11	9.63225e-12	1.3133e-11	7.96495e-13	2.02705e-11	6.2534e-12	-2.30933e-12	2.17099e-11	-4.06597e-12	2.27619e-11	1.43444e-11	1.08111e-11	2.16732e-11	1.00831e-11	2.51514e-11	5.01608e-12	-1.31472e-11	8.54353e-12	-5.54374e-12	1.08896e-11	1.80021e-11
0.00442	7.29953e-12	2.24246e-11	1.3108e-13	-1.18973e-11	-5.86184e-12	-2.36778e-12	1.11876e-13	1.82968e-11	-1.43035e-11	1.48429e-11	2.12566e-12	-1.03987e-11	8.14029e-13	8.0259e-12	1.01549e-11	-1.18013e-11	5.73577e-12	-2.58569e-12	-3.44981e-12	1.19374e-11	-7.53581e-12	1.60301e-13	6.77938e-13	-2.48057e-11	9.34003e-12	1.86725e-11		0.00442	-1.21495e-11	1.21336e-11	1.6885e-11	2.04718e-12	1.96452e-11	2.50136e-12	-7.9374e-12	3.17154e-11	-2.18994e-12	2.21365e-11	1.80965e-11	1.01858e-11	1.47944e-11	2.57901e-12	2.39007e-11	-2.488e-12	-9.39513e-12	5.41683e-12	-1.17971e-11	1.5095e-12	2.23795e-11
0.00444	3.54749e-12	2.36753e-11	2.0071e-12	-8.14529e-12	-1.02392e-11	-1.1171e-12	-3.01482e-12	2.14235e-11	-1.74302e-11	1.54682e-11	-7.25445e-12	-1.1024e-11	2.69005e-12	8.65124e-12	1.07802e-11	-1.43027e-11	9.48781e-12	-7.09666e-13	-2.82447e-12	1.44388e-11	-1.06625e-11	7.03905e-12	-5.72743e-13	-2.29297e-11	1.24667e-11	1.92979e-11		0.00444	-1.27748e-11	1.21336e-11	1.93864e-11	7.96495e-13	1.77692e-11	4.37738e-12	-1.23148e-11	3.04647e-11	-5.31665e-12	2.15112e-11	2.30992e-11	1.01858e-11	6.66501e-12	1.95367e-12	2.51514e-11	-7.49073e-12	1.23565e-12	7.91819e-12	-6.16908e-12	-6.61993e-12	1.86275e-11
0.00446	1.04613e-12	2.8678e-11	3.25778e-12	-1.06467e-11	-9.61388e-12	3.88563e-12	-7.39221e-12	2.20489e-11	-1.61795e-11	1.54682e-11	-1.16318e-11	-1.60267e-11	8.14029e-13	8.0259e-12	8.90421e-12	-1.43027e-11	8.86247e-12	-3.21103e-12	-3.44981e-12	1.56894e-11	-1.37892e-11	7.03905e-12	-4.32478e-12	-1.9803e-11	1.30921e-11	1.80472e-11		0.00446	-1.40255e-11	4.00418e-12	1.43837e-11	-1.70487e-12	1.21411e-11	5.00272e-12	-9.81342e-12	2.7338e-11	-1.5646e-12	1.46325e-11	2.24738e-11	1.39378e-11	5.41433e-12	-1.79837e-12	2.57767e-11	-9.99209e-12	1.12411e-11	6.04217e-12	-7.41976e-12	-1.4124e-11	1.98781e-11
0.00448	-3.33125e-12	2.55513e-11	1.38176e-12	-1.06467e-11	-1.39913e-11	5.13631e-12	-9.89357e-12	1.95475e-11	-8.67545e-12	1.98456e-11	-1.28825e-11	-1.97788e-11	8.14029e-13	5.52454e-12	1.20309e-11	-1.1176e-11	7.61179e-12	4.29306e-12	-9.07787e-12	9.43604e-12	-1.00372e-11	1.32924e-11	-7.45149e-12	-1.41749e-11	1.12161e-11	9.91778e-12		0.00448	-1.21495e-11	-4.75058e-12	1.18823e-11	-2.95555e-12	8.38908e-12	3.75204e-12	-9.81342e-12	2.10846e-11	3.43812e-12	9.0044e-12	2.56005e-11	1.33125e-11	-1.46442e-12	1.32833e-12	2.20247e-11	-9.99209e-12	1.87452e-11	8.54353e-12	-5.54374e-12	-8.49595e-12	2.11288e-11
0.0045	-3.33125e-12	1.55458e-11	-2.99562e-12	-1.06467e-11	-1.39913e-11	6.38699e-12	-1.55216e-11	1.89222e-11	7.93171e-14	1.73442e-11	-2.03866e-11	-2.16548e-11	3.31539e-12	-7.28866e-13	7.65353e-12	-1.61787e-11	6.98645e-12	1.16636e-12	-9.70321e-12	1.19374e-11	-6.28513e-12	1.14164e-11	-1.12035e-11	-7.92153e-12	1.05907e-11	4.91506e-12		0.0045	-1.02734e-11	-1.72574e-11	8.13026e-12	-8.58361e-12	3.38636e-12	5.00272e-12	-5.43604e-12	1.04538e-11	1.03169e-11	1.50032e-12	2.05978e-11	1.39378e-11	-5.8418e-12	2.57901e-12	2.01487e-11	-6.24005e-12	2.31226e-11	1.22956e-11	8.43241e-14	-3.49322e-12	2.05035e-11
0.00452	4.20789e-13	6.79108e-12	-1.30011e-11	-8.14529e-12	-1.58673e-11	4.51097e-12	-1.6147e-11	1.64208e-11	6.33272e-12	1.67189e-11	-1.53839e-11	-2.10295e-11	8.94345e-12	-5.10625e-12	5.15217e-12	-1.43027e-11	1.98372e-12	2.41704e-12	-9.70321e-12	9.43604e-12	-2.53309e-12	1.07911e-11	-1.49556e-11	-5.42017e-12	1.05907e-11	-2.58903e-12		0.00452	-7.14675e-12	-2.53868e-11	3.75288e-12	-9.20895e-12	2.59655e-13	2.50136e-12	7.07077e-12	4.48342e-13	1.84463e-11	-5.37843e-12	1.62204e-11	1.58138e-11	-9.59384e-12	4.45503e-12	1.95233e-11	1.26404e-12	2.37479e-11	9.16888e-12	3.83637e-12	6.51222e-12	2.11288e-11
0.00454	1.04613e-12	-3.83971e-12	-1.86291e-11	-9.39597e-12	-1.46166e-11	1.33583e-13	-1.6147e-11	1.45448e-11	1.44621e-11	1.10908e-11	-1.03812e-11	-1.72774e-11	1.39462e-11	-5.73159e-12	4.52683e-12	-1.6804e-11	-3.64434e-12	4.29306e-12	-3.44981e-12	7.56002e-12	-4.40911e-12	5.78837e-12	-1.24542e-11	2.08391e-12	9.96537e-12	-1.19691e-11		0.00454	-2.68003e-13	-2.53868e-11	6.26175e-13	-7.33293e-12	-3.49239e-12	1.87602e-12	1.52002e-11	-7.05574e-12	1.84463e-11	-7.25445e-12	1.12177e-11	1.45632e-11	-1.08445e-11	6.33105e-12	1.57713e-11	4.39074e-12	1.99959e-11	1.29209e-11	1.32165e-11	1.27656e-11	2.17542e-11
0.00456	1.67147e-12	-1.75972e-11	-1.86291e-11	-6.26927e-12	-1.46166e-11	-2.99312e-12	-1.11442e-11	1.57955e-11	2.00902e-11	9.84013e-12	-8.50513e-12	-1.03987e-11	1.70729e-11	-5.73159e-12	-2.35191e-12	-1.55534e-11	-1.05231e-11	5.54374e-12	-4.70049e-12	3.80798e-12	-5.03445e-12	-7.96912e-12	-5.57546e-12	8.33732e-12	7.46401e-12	-1.57212e-11		0.00456	2.8587e-12	-1.91334e-11	-1.87519e-12	-8.58361e-12	-5.36841e-12	-6.25875e-19	1.58255e-11	-1.45598e-11	2.09476e-11	-7.25445e-12	7.46568e-12	1.20618e-11	-1.08445e-11	6.33105e-12	8.89252e-12	1.00188e-11	1.56185e-11	1.47969e-11	2.00952e-11	2.58978e-11	1.86275e-11
0.00458	1.04613e-12	-2.32253e-11	-1.92545e-11	-7.51995e-12	-9.61388e-12	-4.86914e-12	-3.64016e-12	1.39195e-11	1.94649e-11	3.58673e-12	-3.75704e-13	-4.77062e-12	1.89489e-11	-6.98227e-12	-4.22793e-12	-1.55534e-11	-1.30244e-11	1.11718e-11	-2.19913e-12	-4.94678e-12	-3.17272e-14	-1.79746e-11	-3.69944e-12	5.83595e-12	6.21333e-12	-2.07239e-11		0.00458	4.73472e-12	-9.75331e-12	-6.87791e-12	-7.95827e-12	1.51033e-12	-6.25875e-19	2.02029e-11	-1.58105e-11	2.03223e-11	-4.75309e-12	1.21228e-12	8.9351e-12	-8.9685e-12	6.95639e-12	1.38844e-12	1.00188e-11	1.31171e-11	8.54353e-12	2.75993e-11	2.96498e-11	1.55008e-11
0.0046	-5.20728e-12	-3.13547e-11	-1.98798e-11	-5.01859e-12	1.01691e-12	-6.11982e-12	1.36256e-12	9.54208e-12	2.00902e-11	-5.16803e-12	3.37634e-12	5.86017e-12	1.89489e-11	-1.35421e-12	-1.23574e-11	-1.4928e-11	-1.55258e-11	1.05465e-11	4.67962e-12	-5.57212e-12	-1.90775e-12	-2.4228e-11	5.05532e-12	7.71197e-12	4.33731e-12	-2.32253e-11		0.0046	4.73472e-12	1.50282e-12	-1.063e-11	-4.54185e-13	2.59655e-13	-3.75204e-12	2.08283e-11	-1.51852e-11	2.21983e-11	-1.62639e-12	-9.41851e-12	1.20618e-11	-1.20952e-11	5.70571e-12	-6.11565e-12	7.51744e-12	6.86372e-12	8.54353e-12	3.19767e-11	3.46525e-11	1.23741e-11
0.00462	-2.70591e-12	-3.26054e-11	-1.48771e-11	-1.26655e-12	9.14633e-12	-1.1171e-12	5.73994e-12	1.01674e-11	1.69635e-11	-1.45481e-11	5.25236e-12	1.21136e-11	1.39462e-11	-1.03526e-13	-1.11067e-11	-4.29723e-12	-1.49005e-11	1.17971e-11	4.67962e-12	-1.30762e-11	-6.57067e-13	-2.86054e-11	1.0058e-11	1.27147e-11	1.2106e-12	-1.88479e-11		0.00462	-2.68003e-13	1.08829e-11	-1.8134e-11	4.54854e-12	-3.65687e-13	1.87602e-12	1.77016e-11	-1.08078e-11	2.09476e-11	4.00168e-12	-1.44212e-11	8.9351e-12	-9.59384e-12	7.58173e-12	-9.86769e-12	4.39074e-12	5.61304e-12	4.79149e-12	3.32274e-11	3.15258e-11	1.0498e-11
0.00464	-5.20728e-12	-2.88533e-11	-6.74766e-12	3.11084e-12	2.04025e-11	3.26029e-12	8.86664e-12	3.28867e-12	1.38368e-11	-1.57988e-11	1.21311e-11	1.77416e-11	7.06743e-12	-1.97955e-12	-9.23066e-12	-3.67189e-12	-1.49005e-11	1.61745e-11	1.03077e-11	-1.12002e-11	-1.90775e-12	-2.73547e-11	1.44354e-11	1.20894e-11	-3.79212e-12	-1.25945e-11		0.00464	-6.52141e-12	2.0263e-11	-2.18861e-11	1.01766e-11	2.13567e-12	1.25068e-12	1.52002e-11	-3.92904e-12	1.84463e-11	1.15058e-11	-1.06692e-11	7.05908e-12	-1.08445e-11	3.82969e-12	-1.0493e-11	-3.73868e-12	1.86099e-12	-3.96327e-12	3.57287e-11	3.15258e-11	1.11234e-11
0.00466	-3.33125e-12	-2.6352e-11	-4.9426e-13	4.98686e-12	2.41545e-11	5.13631e-12	1.01173e-11	-4.84075e-12	8.83408e-12	-1.70495e-11	1.33818e-11	2.3995e-11	5.19141e-12	-5.10625e-12	-1.1732e-11	8.01517e-14	-1.30244e-11	1.55492e-11	7.80632e-12	-1.12002e-11	-3.15843e-12	-2.2352e-11	1.13087e-11	1.1464e-11	-7.54416e-12	-6.34107e-12		0.00466	-1.34001e-11	2.21391e-11	-2.37621e-11	1.39286e-11	4.0117e-12	-6.25341e-13	1.14482e-11	2.32436e-12	8.44084e-12	1.27564e-11	-1.00439e-11	1.14365e-11	-1.27205e-11	7.02985e-13	-9.24235e-12	-6.24005e-12	1.86099e-12	-8.966e-12	2.94753e-11	2.52724e-11	1.86275e-11
0.00468	4.20789e-13	-1.94732e-11	9.51119e-12	1.12403e-11	3.35346e-11	7.01233e-12	1.01173e-11	-1.04688e-11	9.45942e-12	-1.64242e-11	1.52578e-11	2.58711e-11	-4.36652e-13	-1.07343e-11	-8.60532e-12	1.33083e-12	-1.11484e-11	1.49238e-11	3.42894e-12	-1.12002e-11	-6.57067e-13	-1.92253e-11	8.80736e-12	1.334e-11	-7.54416e-12	5.37677e-13		0.00468	-1.65269e-11	2.52658e-11	-2.37621e-11	1.33033e-11	4.0117e-12	-2.50136e-12	7.07077e-12	8.57777e-12	2.18744e-12	1.08804e-11	-1.91443e-12	1.39378e-11	-1.20952e-11	-4.29974e-12	-6.11565e-12	-5.61471e-12	-5.64309e-12	-1.20927e-11	2.07206e-11	1.96444e-11	1.92528e-11
0.0047	2.29681e-12	-9.46777e-12	1.13872e-11	1.31163e-11	3.16586e-11	5.13631e-12	6.99062e-12	-1.42209e-11	5.70738e-12	-1.32975e-11	1.96352e-11	2.58711e-11	-5.43938e-12	-1.07343e-11	-1.1732e-11	-1.17053e-12	-5.52036e-12	1.61745e-11	-3.23106e-13	-8.07349e-12	-1.28241e-12	-1.67239e-11	6.93134e-12	1.08387e-11	-1.06709e-11	1.11685e-11		0.0047	-2.46563e-11	2.58911e-11	-1.68834e-11	1.20526e-11	6.51306e-12	-4.37738e-12	2.69339e-12	1.67072e-11	-1.5646e-12	8.37906e-12	6.84034e-12	1.76899e-11	-1.33459e-11	-1.43052e-11	-1.11292e-12	-4.98937e-12	-5.64309e-12	-9.59134e-12	9.46443e-12	1.3391e-11	2.05035e-11
0.00472	7.29953e-12	5.37674e-13	1.76406e-11	1.56176e-11	2.79065e-11	6.38699e-12	7.61596e-12	-1.79729e-11	5.08204e-12	-7.6694e-12	1.58831e-11	2.3995e-11	-6.06472e-12	-1.26103e-11	-7.35464e-12	-2.42121e-12	-1.76832e-12	1.99266e-11	-5.95117e-12	-6.19746e-12	-1.90775e-12	-9.84514e-12	1.30328e-12	7.71197e-12	-1.31722e-11	2.05486e-11		0.00472	-2.46563e-11	2.08884e-11	-8.75393e-12	8.92592e-12	5.88772e-12	-6.87874e-12	-4.8107e-12	2.04592e-11	-7.19267e-12	4.62702e-12	1.49698e-11	1.51885e-11	-7.71782e-12	-2.4936e-11	2.63912e-12	1.88938e-12	-3.14173e-12	-4.58861e-12	1.33501e-12	5.26154e-12	2.30048e-11
0.00474	1.41783e-11	3.66438e-12	1.76406e-11	1.74937e-11	1.97771e-11	3.26029e-12	4.48926e-12	-1.98489e-11	5.70738e-12	-3.29201e-12	1.15058e-11	2.3995e-11	-4.81404e-12	-1.3861e-11	-9.856e-12	-6.17325e-12	7.61179e-12	1.49238e-11	-1.09539e-11	-3.07076e-12	-2.53309e-12	-5.46776e-12	2.55396e-12	2.0789e-13	-1.31722e-11	2.99287e-11		0.00474	-2.5907e-11	1.40096e-11	-6.24505e-13	1.42184e-12	8.38908e-12	-8.75477e-12	-2.93467e-12	2.42113e-11	-1.03194e-11	-2.25173e-12	1.93471e-11	1.95659e-11	-2.7151e-12	-2.99387e-11	5.14048e-12	6.26676e-12	-2.51639e-12	5.41683e-12	-5.41016e-13	2.13484e-12	2.36302e-11
0.00476	1.35529e-11	6.16574e-12	1.45139e-11	1.6243e-11	1.47744e-11	2.63495e-12	5.1146e-12	-1.79729e-11	5.70738e-12	-1.41599e-12	1.15058e-11	2.2119e-11	-6.69006e-12	-1.0109e-11	-8.60532e-12	-1.05506e-11	1.94933e-11	1.86759e-11	-1.22046e-11	-8.07349e-12	-6.57067e-13	1.41098e-12	5.25975e-14	-9.79755e-12	-1.37976e-11	3.0554e-11		0.00476	-1.96536e-11	5.8802e-12	8.13026e-12	2.04718e-12	8.38908e-12	-1.06308e-11	-7.9374e-12	2.60873e-11	-1.03194e-11	-1.10065e-11	1.80965e-11	1.51885e-11	-8.39075e-13	-3.11894e-11	8.26718e-12	9.39346e-12	-1.26571e-12	1.35463e-11	-9.29578e-12	-1.6172e-12	2.05035e-11
0.00478	1.48036e-11	6.79108e-12	1.01365e-11	1.93697e-11	6.01963e-12	-4.86914e-12	3.23858e-12	-1.04688e-11	5.70738e-12	1.71071e-12	8.37906e-12	1.52403e-11	-7.3154e-12	-8.23295e-12	-1.04813e-11	-1.05506e-11	2.51213e-11	1.74252e-11	-1.22046e-11	-6.19746e-12	-3.15843e-12	8.28972e-12	-1.82342e-12	-1.10482e-11	-9.42018e-12	3.11794e-11		0.00478	-1.65269e-11	-2.87456e-12	1.37583e-11	-3.58089e-12	7.76374e-12	-5.00272e-12	-2.30933e-12	2.60873e-11	-1.09447e-11	-1.28825e-11	8.71636e-12	1.76899e-11	2.28763e-12	-2.55613e-11	1.26446e-11	1.37708e-11	6.10311e-13	1.72983e-11	-1.05465e-11	-4.7439e-12	1.48754e-11
0.0048	1.48036e-11	8.04176e-12	4.50846e-12	2.06204e-11	2.26759e-12	-1.11225e-11	6.36528e-12	-7.96745e-12	9.45942e-12	2.33605e-12	4.00168e-12	1.6491e-11	-4.1887e-12	-3.85557e-12	-8.60532e-12	-1.4928e-11	2.8248e-11	1.42985e-11	-9.70321e-12	-6.19746e-12	-4.40911e-12	1.39178e-11	-3.69944e-12	-1.48003e-11	-8.79484e-12	2.4926e-11		0.0048	-1.08988e-11	-1.22547e-11	2.12624e-11	-6.08225e-12	3.38636e-12	-3.1267e-12	-2.30933e-12	2.48366e-11	-7.19267e-12	-1.47585e-11	4.96432e-12	1.51885e-11	4.78899e-12	-2.61867e-11	1.07685e-11	1.81482e-11	-4.39241e-12	2.29264e-11	-1.11718e-11	-2.24254e-12	6.12065e-12
0.00482	1.48036e-11	4.91506e-12	-2.37028e-12	2.31217e-11	-4.61116e-12	-1.23732e-11	5.1146e-12	-6.71677e-12	6.33272e-12	4.60029e-13	2.12566e-12	1.14882e-11	-1.68734e-12	-2.60489e-12	-6.10396e-12	-1.61787e-11	3.13747e-11	1.17971e-11	-4.07515e-12	-5.57212e-12	-6.91047e-12	2.07965e-11	-8.07683e-12	-1.35496e-11	-6.29348e-12	2.11739e-11		0.00482	-5.27073e-12	-1.78827e-11	1.93864e-11	-5.45691e-12	4.0117e-12	3.1267e-12	2.06805e-12	2.29606e-11	-6.56733e-12	-1.53839e-11	2.46296e-12	1.45632e-11	4.16365e-12	-1.18038e-11	5.14048e-12	1.43962e-11	-5.64309e-12	2.79291e-11	-7.41976e-12	1.5095e-12	1.74327e-12
0.00484	1.48036e-11	1.78836e-12	-4.2463e-12	1.74937e-11	-5.86184e-12	-8.62118e-12	7.61596e-12	-5.46609e-12	5.08204e-12	2.96139e-12	-1.62639e-12	1.21136e-11	1.43937e-12	4.27386e-12	7.74786e-13	-6.79859e-12	3.32507e-11	9.29578e-12	1.55291e-12	-6.82281e-12	-3.15843e-12	2.32979e-11	-8.70217e-12	-1.41749e-11	-3.16678e-12	1.67965e-11		0.00484	-4.02004e-12	-1.97588e-11	2.00117e-11	-7.95827e-12	-2.24171e-12	1.12561e-11	8.94679e-12	1.67072e-11	-1.5646e-12	-1.53839e-11	-3.16511e-12	8.9351e-12	-3.96578e-12	-3.04906e-12	-4.87582e-13	8.14278e-12	-1.50232e-11	3.10558e-11	-3.04238e-12	4.6362e-12	-3.88479e-12
0.00486	1.16769e-11	-1.96369e-12	-4.2463e-12	1.4367e-11	-7.11252e-12	-5.49448e-12	6.99062e-12	1.6197e-13	1.95534e-12	-1.65311e-13	-1.00104e-12	1.58656e-11	5.19141e-12	3.64851e-12	-1.72657e-12	-2.42121e-12	3.45014e-11	1.17971e-11	3.42894e-12	-4.32144e-12	-3.15843e-12	2.01712e-11	-6.82615e-12	-7.29619e-12	2.46128e-12	8.6671e-12		0.00486	-8.93343e-13	-1.85081e-11	2.12624e-11	-6.08225e-12	-4.11773e-12	1.43828e-11	1.14482e-11	9.82845e-12	3.11417e-13	-9.75581e-12	-3.8406e-14	7.68442e-12	-7.09248e-12	6.33105e-12	-8.61701e-12	6.38699e-13	-1.81499e-11	3.35572e-11	3.21103e-12	1.15149e-11	-3.25945e-12
0.00488	1.35529e-11	-1.96369e-12	-4.87164e-12	4.98686e-12	-7.73786e-12	2.0096e-12	1.9879e-12	-4.6337e-13	3.20602e-12	-3.29201e-12	-9.75581e-12	1.96177e-11	8.31811e-12	2.39783e-12	-1.72657e-12	1.33083e-12	2.88734e-11	1.11718e-11	5.30496e-12	-6.19746e-12	-1.90775e-12	1.51685e-11	-9.32751e-12	-3.54415e-12	5.58799e-12	3.66438e-12		0.00488	-3.3947e-12	-1.6632e-11	1.37583e-11	-4.20623e-12	-4.74307e-12	1.68842e-11	1.01975e-11	2.32436e-12	9.06618e-12	-6.62911e-12	3.71364e-12	7.05908e-12	-8.34316e-12	1.25845e-11	-1.29944e-11	-6.86539e-12	-2.19019e-11	3.10558e-11	8.83909e-12	1.21403e-11	-1.38343e-12
0.0049	1.23023e-11	-3.21437e-12	-1.74494e-12	-3.76791e-12	-1.08646e-11	2.63495e-12	-5.13464e-13	2.03799e-12	-5.46026e-13	-7.90651e-13	-1.10065e-11	2.2119e-11	7.69277e-12	5.21814e-13	-6.10396e-12	3.83219e-12	2.8248e-11	1.05465e-11	7.18098e-12	-6.82281e-12	-3.78377e-12	8.91507e-12	-1.82342e-12	2.08391e-12	8.71469e-12	-6.34107e-12		0.0049	2.23336e-12	-1.78827e-11	7.50492e-12	-2.33021e-12	-4.11773e-12	2.18869e-11	6.44543e-12	4.48342e-13	9.06618e-12	-1.00105e-12	7.46568e-12	6.43374e-12	-8.34316e-12	1.69618e-11	-1.79971e-11	-1.56202e-11	-2.44033e-11	2.4177e-11	1.38418e-11	1.7143e-11	4.9259e-13
0.00492	1.35529e-11	-1.96369e-12	-4.9426e-13	-1.37734e-11	-1.52419e-11	3.26029e-12	-3.01482e-12	2.03799e-12	-1.17137e-12	2.96139e-12	-1.10065e-11	2.0243e-11	9.56879e-12	-1.35421e-12	-4.85327e-12	6.95889e-12	2.4496e-11	1.11718e-11	2.8036e-12	-8.07349e-12	-3.78377e-12	2.03632e-12	-5.72743e-13	1.45857e-12	9.34003e-12	-1.44705e-11		0.00492	2.8587e-12	-1.53814e-11	6.26175e-13	1.71155e-13	2.59655e-13	1.68842e-11	3.94407e-12	-1.42768e-12	1.34436e-11	4.00168e-12	1.18431e-11	6.43374e-12	-1.14699e-11	1.88379e-11	-1.67464e-11	-1.99975e-11	-1.87752e-11	1.6673e-11	1.94699e-11	1.96444e-11	-1.38343e-12
0.00494	1.79303e-11	-1.96369e-12	7.63516e-12	-1.37734e-11	-1.96193e-11	-1.1171e-12	-1.11442e-11	5.16469e-12	-1.17137e-12	6.71343e-12	-1.66346e-11	2.0243e-11	6.44209e-12	-1.35421e-12	-7.97998e-12	3.83219e-12	1.51159e-11	1.11718e-11	-9.48446e-13	-9.94951e-12	-5.03445e-12	3.91234e-12	8.18202e-12	3.95993e-12	1.24667e-11	-2.00986e-11		0.00494	2.23336e-12	-1.41307e-11	-5.00189e-12	-1.07953e-12	-9.91027e-13	1.43828e-11	4.56941e-12	-3.92904e-12	1.40689e-11	1.40071e-11	1.24684e-11	2.6817e-12	-7.71782e-12	1.44605e-11	-9.86769e-12	-1.87469e-11	-1.43979e-11	7.91819e-12	1.69685e-11	2.02697e-11	-3.25945e-12
0.00496	1.66796e-11	-3.21437e-12	7.63516e-12	-1.5024e-11	-2.21207e-11	-5.49448e-12	-1.48963e-11	6.41537e-12	-3.67273e-12	1.17162e-11	-1.66346e-11	1.33642e-11	5.19141e-12	-1.03526e-13	-1.1732e-11	1.33083e-12	1.01131e-11	1.49238e-11	3.02234e-13	-7.44815e-12	-1.31639e-11	-1.09038e-12	1.31847e-11	3.95993e-12	8.08935e-12	-2.69773e-11		0.00496	-2.68003e-13	-1.72574e-11	-9.37927e-12	4.54854e-12	1.51033e-12	7.50408e-12	8.94679e-12	-3.3037e-12	1.53196e-11	2.02605e-11	9.96704e-12	3.30704e-12	-3.96578e-12	8.83241e-12	-3.61428e-12	-1.81215e-11	-1.50287e-14	4.14111e-13	1.69685e-11	2.21457e-11	-1.38343e-12
0.00498	1.10516e-11	-3.83971e-12	1.63899e-11	-1.43987e-11	-2.087e-11	-1.23732e-11	-2.1775e-11	5.79003e-12	-2.42205e-12	9.21479e-12	-1.97613e-11	8.98687e-12	2.06471e-12	3.02317e-12	-1.1732e-11	-2.42121e-12	3.2344e-12	1.11718e-11	-2.19913e-12	-4.32144e-12	-1.87919e-11	7.85641e-13	1.81875e-11	2.70925e-12	6.83867e-12	-2.44759e-11		0.00498	9.82677e-13	-1.72574e-11	-6.87791e-12	1.42184e-12	1.51033e-12	-4.37738e-12	1.08228e-11	4.20038e-12	1.03169e-11	2.46379e-11	3.71364e-12	-4.45001e-13	1.03695e-12	4.45503e-12	9.51786e-12	-1.68708e-11	6.23838e-12	-2.08725e-12	1.88445e-11	1.9019e-11	-1.38343e-12
0.005	6.67419e-12	-1.96369e-12	8.88584e-12	-1.37734e-11	-2.33714e-11	-1.86266e-11	-2.42764e-11	3.91401e-12	-3.04739e-12	1.29668e-11	-1.28825e-11	5.86017e-12	-2.93802e-12	4.27386e-12	-7.97998e-12	8.01517e-14	1.07703e-13	1.11718e-11	-1.57379e-12	-1.82008e-12	-2.37947e-11	-2.9664e-12	2.00635e-11	5.21061e-12	3.71197e-12	-2.25999e-11		0.005	2.23336e-12	-1.4756e-11	-6.25257e-12	5.79922e-12	3.38636e-12	-5.00272e-12	1.58255e-11	1.10791e-11	7.19016e-12	2.77646e-11	4.33898e-12	-1.07034e-12	4.16365e-12	-1.17303e-12	1.45206e-11	-9.36675e-12	1.49931e-11	-2.1123e-13	1.63432e-11	1.9019e-11	2.36861e-12
0.00502	4.20789e-13	-1.33835e-12	8.2605e-12	-1.25227e-11	-2.02447e-11	-2.1128e-11	-2.24004e-11	4.53935e-12	7.93171e-14	1.67189e-11	-1.28825e-11	2.32101e-13	-4.1887e-12	1.77249e-12	-9.856e-12	-3.04655e-12	7.33043e-13	6.16908e-12	-2.19913e-12	-4.32144e-12	-3.12987e-11	-4.21708e-12	2.31902e-11	5.21061e-12	-6.65416e-13	-1.50958e-11		0.00502	-2.68003e-13	-9.75331e-12	1.25151e-12	6.42456e-12	2.13567e-12	-8.75477e-12	1.08228e-11	1.67072e-11	6.56482e-12	2.33872e-11	3.0883e-12	2.05636e-12	7.29035e-12	-6.8011e-12	2.0774e-11	-7.49073e-12	1.81198e-11	6.66751e-12	1.00898e-11	1.40163e-11	3.61929e-12
0.00504	-3.95659e-12	5.37674e-13	-1.1196e-12	-1.00213e-11	-1.27406e-11	-1.73759e-11	-1.6147e-11	3.91401e-12	7.04657e-13	1.79696e-11	-8.50513e-12	-2.8946e-12	-9.19142e-12	-3.23023e-12	-1.04813e-11	1.33083e-12	-2.39366e-12	-2.58569e-12	-2.19913e-12	-4.94678e-12	-3.63015e-11	-4.21708e-12	2.00635e-11	6.46129e-12	-4.41746e-12	-5.71573e-12		0.00504	-7.77209e-12	-4.12524e-12	9.38094e-12	7.67524e-12	-1.61637e-12	-1.18815e-11	9.57213e-12	2.04592e-11	7.8155e-12	1.77592e-11	-3.8406e-14	1.43102e-12	8.54103e-12	-8.05178e-12	2.4526e-11	-3.73868e-12	2.31226e-11	1.60476e-11	5.71239e-12	1.3391e-11	2.99395e-12
0.00506	-1.3962e-11	3.66438e-12	-6.12232e-12	-1.3148e-11	-9.61388e-12	-1.17479e-11	-8.01755e-12	4.53935e-12	5.08204e-12	1.92202e-11	-5.37843e-12	-1.35254e-11	-1.29435e-11	-8.23295e-12	-9.23066e-12	-1.79587e-12	-1.76832e-12	-1.96035e-12	-1.57379e-12	-8.69883e-12	-3.81775e-11	-2.34106e-12	1.50608e-11	2.0789e-13	-8.1695e-12	3.03904e-12		0.00506	-9.64811e-12	-9.12797e-12	1.75104e-11	1.42184e-12	-5.99375e-12	-1.25068e-11	5.82009e-12	2.10846e-11	1.21929e-11	1.33818e-11	-1.28909e-12	1.80339e-13	5.41433e-12	-1.11785e-11	2.01487e-11	3.14006e-12	1.99959e-11	2.4177e-11	8.21375e-12	1.40163e-11	6.746e-12
0.00508	-1.89648e-11	3.66438e-12	-7.373e-12	-1.25227e-11	-5.2365e-12	-8.62118e-12	-4.2655e-12	7.04071e-12	6.95806e-12	1.29668e-11	-1.00104e-12	-1.47761e-11	-1.41941e-11	-1.63624e-11	-7.97998e-12	-4.92257e-12	-1.14298e-12	-7.58841e-12	-3.23106e-13	-9.32417e-12	-3.44254e-11	-2.34106e-12	1.25594e-11	2.0789e-13	-9.42018e-12	1.24191e-11		0.00508	-1.02734e-11	-4.12524e-12	2.50144e-11	1.71155e-13	-5.99375e-12	-1.06308e-11	2.06805e-12	1.98339e-11	1.34436e-11	9.62974e-12	-6.63746e-13	-1.07034e-12	1.03695e-12	-9.30246e-12	1.32699e-11	3.14006e-12	1.68692e-11	2.79291e-11	1.33501e-12	6.51222e-12	6.746e-12
0.0051	-1.95901e-11	4.91506e-12	-8.62368e-12	-1.18973e-11	4.76895e-12	-4.2438e-12	-6.76687e-12	3.91401e-12	7.5834e-12	1.35922e-11	2.49636e-13	-1.66521e-11	-9.81676e-12	-2.26158e-11	-1.72657e-12	-9.29996e-12	1.07703e-13	-1.00898e-11	3.42894e-12	-6.82281e-12	-3.25494e-11	-1.09038e-12	7.55668e-12	-1.66813e-12	-1.37976e-11	1.80472e-11		0.0051	-7.77209e-12	-2.24922e-12	2.37638e-11	-4.20623e-12	-4.74307e-12	-8.12943e-12	-2.93467e-12	1.79579e-11	1.59449e-11	8.74975e-13	5.86936e-13	-1.69568e-12	-3.34044e-12	-1.79837e-12	8.89252e-12	4.39074e-12	1.31171e-11	2.85544e-11	-1.7917e-12	3.38552e-12	9.24736e-12
0.00512	-2.14661e-11	5.5404e-12	-3.62096e-12	-9.39597e-12	9.14633e-12	2.63495e-12	-3.64016e-12	3.28867e-12	7.5834e-12	7.33877e-12	7.75372e-12	-1.79028e-11	-1.60702e-11	-1.88637e-11	-2.35191e-12	-8.67462e-12	4.48509e-12	-1.00898e-11	9.68234e-12	-3.6961e-12	-2.31693e-11	-2.34106e-12	4.42998e-12	-5.42017e-12	-7.54416e-12	2.24246e-11		0.00512	-2.68003e-13	-9.98542e-13	2.25131e-11	-1.04596e-11	8.84995e-13	-3.1267e-12	-6.68672e-12	1.48312e-11	1.78209e-11	-6.62911e-12	-3.16511e-12	-4.45001e-13	-3.34044e-12	-1.79837e-12	3.8898e-12	4.39074e-12	7.48906e-12	2.35517e-11	-2.41704e-12	-4.11856e-12	1.29994e-11
0.00514	-1.52127e-11	3.03904e-12	6.38448e-12	-5.64393e-12	1.53997e-11	3.26029e-12	-6.14153e-12	1.41265e-12	6.33272e-12	1.71071e-12	6.50304e-12	-1.54014e-11	-9.81676e-12	-1.76131e-11	-2.35191e-12	-1.18013e-11	6.98645e-12	-8.83909e-12	1.21837e-11	-4.32144e-12	-1.50399e-11	-9.84514e-12	-2.44876e-12	-7.92153e-12	-8.79484e-12	2.05486e-11		0.00514	3.48404e-12	-4.12524e-12	1.6885e-11	-1.4837e-11	4.63704e-12	1.25068e-12	-8.56274e-12	6.70175e-12	1.59449e-11	-9.13047e-12	1.21228e-12	7.05908e-12	-6.46714e-12	-5.47695e-13	2.01378e-12	6.38699e-13	7.48906e-12	1.97997e-11	-5.54374e-12	-5.99458e-12	1.17487e-11
0.00516	-1.52127e-11	-1.33835e-12	6.38448e-12	-3.76791e-12	2.35292e-11	5.13631e-12	1.11876e-13	3.91401e-12	1.95534e-12	1.71071e-12	1.15058e-11	-1.16494e-11	-1.16928e-11	-1.32357e-11	-2.97725e-12	-7.42393e-12	8.86247e-12	-3.83637e-12	1.2809e-11	5.59367e-14	-9.41183e-12	-1.60985e-11	-2.44876e-12	-1.16736e-11	-8.79484e-12	2.30499e-11		0.00516	6.61074e-12	-4.75058e-12	1.25076e-11	-1.6713e-11	6.51306e-12	7.50408e-12	-4.18536e-12	1.69902e-12	1.90716e-11	-1.66346e-11	3.71364e-12	1.08111e-11	-9.59384e-12	5.70571e-12	3.8898e-12	1.26404e-12	6.86372e-12	6.66751e-12	-9.92112e-12	2.58819e-13	1.42501e-11
0.00518	-8.95932e-12	-7.13006e-13	1.26379e-11	1.86016e-12	2.60305e-11	6.38699e-12	-3.01482e-12	7.8731e-13	5.70738e-12	4.60029e-13	9.62974e-12	-6.64664e-12	-4.1887e-12	-6.98227e-12	-8.60532e-12	-2.42121e-12	5.73577e-12	-3.21103e-12	1.71864e-11	-4.32144e-12	1.8443e-12	-1.98506e-11	-4.32478e-12	-1.22989e-11	-8.1695e-12	2.05486e-11		0.00518	7.23608e-12	-6.6266e-12	9.38094e-12	-1.23357e-11	1.08904e-11	1.25068e-11	1.44271e-12	-7.05574e-12	1.84463e-11	-1.47585e-11	8.71636e-12	1.39378e-11	-7.09248e-12	1.00831e-11	1.13939e-11	-3.11334e-12	4.9877e-12	-2.1123e-13	-9.92112e-12	1.5095e-12	1.29994e-11
0.0052	-5.20728e-12	5.37674e-13	1.20125e-11	2.4855e-12	2.91572e-11	3.88563e-12	-5.13464e-13	4.53935e-12	8.83408e-12	4.83741e-12	8.37906e-12	-1.64392e-12	-7.94074e-12	-1.97955e-12	-9.23066e-12	3.20685e-12	2.60906e-12	4.29306e-12	1.59357e-11	-5.69403e-13	1.12244e-11	-2.36026e-11	-6.82615e-12	-1.85523e-11	-6.29348e-12	1.80472e-11		0.0052	5.9854e-12	-1.03786e-11	5.6289e-12	-8.58361e-12	1.08904e-11	1.31321e-11	5.19475e-12	-1.70612e-11	6.56482e-12	-1.16318e-11	1.30937e-11	1.26871e-11	-1.20952e-11	5.08037e-12	1.82726e-11	-6.24005e-12	8.1144e-12	-7.08998e-12	-9.29578e-12	5.88688e-12	1.0498e-11
0.00522	-6.45796e-12	-1.33835e-12	1.26379e-11	1.23482e-12	2.72812e-11	5.76165e-12	7.37216e-13	6.41537e-12	1.19608e-11	9.21479e-12	5.25236e-12	2.73347e-12	-4.36652e-13	4.27386e-12	-7.35464e-12	3.83219e-12	-5.17637e-13	6.79442e-12	2.21891e-11	-1.82008e-12	1.93538e-11	-2.54787e-11	-4.95012e-12	-1.6051e-11	-6.65416e-13	1.67965e-11		0.00522	4.10938e-12	-1.288e-11	-2.50053e-12	-2.95555e-12	9.63976e-12	1.56335e-11	9.57213e-12	-2.51906e-11	3.43812e-12	-9.75581e-12	1.99725e-11	8.9351e-12	-6.46714e-12	8.83241e-12	2.13993e-11	-7.49073e-12	6.23838e-12	-1.2718e-11	-8.67044e-12	1.15149e-11	4.24463e-12
0.00524	-8.29891e-13	1.16302e-12	5.1338e-12	6.09478e-13	2.41545e-11	7.01233e-12	5.1146e-12	8.2914e-12	1.94649e-11	1.60935e-11	3.37634e-12	5.23483e-12	6.44209e-12	6.77522e-12	-6.10396e-12	9.46026e-12	-6.1457e-12	1.42985e-11	2.09385e-11	-1.82008e-12	2.62326e-11	-2.54787e-11	-6.20081e-12	-1.41749e-11	4.96265e-12	1.17938e-11		0.00524	2.23336e-12	-1.16293e-11	1.87686e-12	7.0499e-12	4.63704e-12	1.00054e-11	7.69611e-12	-3.26947e-11	-7.19267e-12	-6.00377e-12	2.37245e-11	6.43374e-12	-1.08445e-11	3.82969e-12	2.82781e-11	-1.18681e-11	4.9877e-12	-1.64701e-11	-1.7917e-12	1.15149e-11	3.61929e-12
0.00526	4.20789e-13	-7.13006e-13	-2.37028e-12	-1.58619e-14	1.47744e-11	3.88563e-12	5.1146e-12	1.01674e-11	2.19662e-11	1.98456e-11	1.50032e-12	1.27389e-11	7.06743e-12	8.65124e-12	7.74786e-13	1.00856e-11	-9.2724e-12	1.67999e-11	1.90624e-11	-1.19474e-12	3.2486e-11	-2.4228e-11	6.77938e-13	-9.17221e-12	1.37174e-11	1.11685e-11		0.00526	-2.76936e-12	-6.6266e-12	1.25151e-12	1.643e-11	5.88772e-12	4.37738e-12	4.56941e-12	-3.08187e-11	-1.46967e-11	4.00168e-12	2.68512e-11	-1.07034e-12	-7.09248e-12	-1.17303e-12	2.89034e-11	-1.74962e-11	-1.50287e-14	-1.52194e-11	6.33773e-12	9.63893e-12	-3.25945e-12
0.00528	1.04262e-11	1.78836e-12	-1.30011e-11	-1.26655e-12	7.89565e-12	1.38426e-12	4.48926e-12	1.07928e-11	2.57183e-11	2.17216e-11	3.37634e-12	1.52403e-11	8.94345e-12	3.64851e-12	6.40285e-12	1.32123e-11	-1.61511e-11	1.93012e-11	1.84371e-11	6.8128e-13	3.68634e-11	-2.04759e-11	6.306e-12	-3.54415e-12	1.74695e-11	9.29244e-12		0.00528	-1.08988e-11	-7.25194e-12	-6.24505e-13	1.51793e-11	3.38636e-12	-1.87602e-12	8.17368e-13	-2.5816e-11	-1.78235e-11	1.02551e-11	2.43499e-11	-4.45001e-13	-1.46442e-12	-9.9278e-12	2.64021e-11	-1.37441e-11	-3.76707e-12	-1.52194e-11	1.69685e-11	2.76018e-12	-1.38343e-12
0.0053	1.41783e-11	7.41642e-12	-2.05052e-11	6.09478e-13	5.39429e-12	7.58923e-13	5.1146e-12	7.66606e-12	2.82196e-11	2.23469e-11	2.751e-12	1.52403e-11	5.19141e-12	1.77249e-12	7.65353e-12	1.6339e-11	-1.80272e-11	1.74252e-11	1.59357e-11	-1.19474e-12	3.6238e-11	-1.48479e-11	1.0058e-11	2.70925e-12	1.87201e-11	6.79108e-12		0.0053	-1.34001e-11	2.12816e-12	-6.24505e-13	1.33033e-11	4.0117e-12	-1.06308e-11	-4.18536e-12	-1.45598e-11	-1.71981e-11	1.33818e-11	1.93471e-11	-1.69568e-12	1.66229e-12	-1.24292e-11	2.265e-11	-1.56202e-11	-6.89377e-12	-8.966e-12	2.13459e-11	-2.86788e-12	-1.3275e-13
0.00532	2.2933e-11	6.79108e-12	-2.86346e-11	2.4855e-12	1.01691e-12	-1.74244e-12	1.36256e-12	3.28867e-12	3.00957e-11	1.54682e-11	2.751e-12	1.6491e-11	7.69277e-12	-1.35421e-12	1.01549e-11	8.83492e-12	-2.36552e-11	1.61745e-11	1.2809e-11	4.43332e-12	3.2486e-11	-9.2198e-12	7.55668e-12	9.588e-12	2.30975e-11	8.6671e-12		0.00532	-1.96536e-11	5.8802e-12	-6.25257e-12	7.67524e-12	2.13567e-12	-1.68842e-11	-3.56002e-12	-5.17972e-12	-1.03194e-11	1.83845e-11	1.62204e-11	-4.45001e-13	4.78899e-12	-1.80572e-11	1.51459e-11	-9.36675e-12	-8.76979e-12	-4.58861e-12	2.75993e-11	-1.16226e-11	-1.38343e-12
0.00534	2.2933e-11	8.04176e-12	-3.61387e-11	3.11084e-12	-4.61116e-12	-1.74244e-12	-5.13464e-13	2.03799e-12	2.94703e-11	1.10908e-11	7.12838e-12	1.52403e-11	5.19141e-12	-5.10625e-12	7.65353e-12	6.95889e-12	-2.36552e-11	1.30478e-11	1.0933e-11	5.59367e-14	2.43565e-11	-2.9664e-12	8.18202e-12	1.83428e-11	2.18468e-11	7.41642e-12		0.00534	-2.09042e-11	9.63225e-12	-1.063e-11	1.71155e-13	2.59655e-13	-1.93856e-11	-2.30933e-12	4.82572e-12	-3.44062e-12	2.02605e-11	8.09102e-12	2.6817e-12	7.29035e-12	-1.68065e-11	1.07685e-11	-4.36402e-12	-6.26843e-12	-2.1123e-13	2.44726e-11	-1.91267e-11	1.11793e-12
0.00536	2.41837e-11	7.41642e-12	-3.42626e-11	-6.41202e-13	-4.61116e-12	2.0096e-12	-5.51619e-12	1.41265e-12	2.25916e-11	5.46275e-12	1.02551e-11	1.52403e-11	2.69005e-12	-1.0109e-11	4.52683e-12	-1.17053e-12	-1.86525e-11	1.93012e-11	1.46851e-11	3.80798e-12	1.43511e-11	3.287e-12	6.93134e-12	2.58468e-11	2.37229e-11	7.41642e-12		0.00536	-2.09042e-11	9.63225e-12	-1.50073e-11	-6.08225e-12	8.84995e-13	-1.56335e-11	2.06805e-12	1.04538e-11	3.11417e-13	1.83845e-11	5.58966e-12	4.55772e-12	9.79171e-12	-6.8011e-12	3.8898e-12	5.01608e-12	-5.64309e-12	-2.71259e-12	1.94699e-11	-2.60055e-11	7.99668e-12
0.00538	2.16824e-11	8.6671e-12	-3.36373e-11	-1.58619e-14	-6.48718e-12	1.33583e-13	-1.05189e-11	7.8731e-13	1.25861e-11	-3.91735e-12	1.33818e-11	1.27389e-11	2.69005e-12	-7.60761e-12	1.40013e-12	-1.17053e-12	-1.49005e-11	1.80505e-11	1.2809e-11	5.59367e-14	8.72304e-12	1.14164e-11	5.25975e-14	2.20948e-11	1.74695e-11	9.29244e-12		0.00538	-1.52762e-11	2.12816e-12	-2.00101e-11	-1.1085e-11	-3.65687e-13	-8.12943e-12	3.94407e-12	1.54565e-11	7.19016e-12	1.77592e-11	4.96432e-12	5.18306e-12	1.29184e-11	-1.79837e-12	1.38844e-12	1.06441e-11	-3.14173e-12	-6.46463e-12	9.46443e-12	-2.53801e-11	9.24736e-12
0.0054	1.85557e-11	9.29244e-12	-2.73839e-11	-1.26655e-12	-7.11252e-12	2.63495e-12	-1.73977e-11	1.41265e-12	7.5834e-12	-8.92008e-12	1.33818e-11	1.14882e-11	1.88688e-13	-3.85557e-12	1.49446e-13	-3.04655e-12	-1.05231e-11	1.67999e-11	8.43166e-12	-3.07076e-12	5.93613e-13	1.57938e-11	-3.69944e-12	2.20948e-11	1.68441e-11	1.49205e-11		0.0054	-1.15241e-11	8.7748e-13	-2.25114e-11	-1.23357e-11	4.0117e-12	-2.50136e-12	5.82009e-12	1.73325e-11	5.31414e-12	1.96352e-11	2.46296e-12	9.56044e-12	1.47944e-11	4.45503e-12	-7.99167e-12	1.31455e-11	-1.26571e-12	-8.34066e-12	6.33773e-12	-2.10028e-11	1.23741e-11
0.00542	1.35529e-11	5.5404e-12	-1.73785e-11	-6.41202e-13	-5.86184e-12	3.26029e-12	-1.48963e-11	1.6197e-13	7.93171e-14	-1.26721e-11	1.27564e-11	1.14882e-11	-1.68734e-12	-4.48091e-12	-4.85327e-12	-4.29723e-12	1.35838e-12	1.61745e-11	1.03077e-11	-6.82281e-12	-5.03445e-12	2.01712e-11	-1.12035e-11	1.95934e-11	1.55934e-11	1.24191e-11		0.00542	-5.27073e-12	-3.4999e-12	-1.8134e-11	-1.42117e-11	2.59655e-13	4.37738e-12	6.44543e-12	1.92086e-11	4.06346e-12	1.90098e-11	-1.28909e-12	8.9351e-12	1.16677e-11	8.83241e-12	-1.36197e-11	1.87736e-11	2.48633e-12	-7.71532e-12	6.33773e-12	-1.28733e-11	1.61261e-11
0.00544	3.54749e-12	5.5404e-12	-7.373e-12	-4.39325e-12	-4.61116e-12	1.38426e-12	-1.30203e-11	4.53935e-12	2.58068e-12	-1.76748e-11	1.02551e-11	1.02375e-11	-2.31268e-12	-1.03526e-13	-2.97725e-12	-3.67189e-12	5.11043e-12	1.36732e-11	7.80632e-12	-1.05748e-11	-1.31639e-11	1.45431e-11	-1.87076e-11	1.52161e-11	1.74695e-11	1.17938e-11		0.00544	-5.27073e-12	-4.12524e-12	-1.56327e-11	-1.2961e-11	8.84995e-13	1.12561e-11	4.56941e-12	1.98339e-11	6.56482e-12	1.46325e-11	-1.28909e-12	9.56044e-12	9.79171e-12	1.19591e-11	-1.92478e-11	2.06496e-11	1.86099e-12	-4.58861e-12	4.46171e-12	2.58819e-13	1.29994e-11
0.00546	-1.45523e-12	1.17938e-11	7.63516e-12	-5.01859e-12	-3.98582e-12	-1.74244e-12	-1.30203e-11	6.41537e-12	-5.46026e-13	-1.95509e-11	4.00168e-12	8.98687e-12	2.69005e-12	2.39783e-12	1.40013e-12	-4.29723e-12	1.38652e-11	7.41976e-12	6.55564e-12	-1.43269e-11	-1.81666e-11	8.28972e-12	-2.1209e-11	7.08663e-12	1.30921e-11	1.05431e-11		0.00546	-8.93343e-13	-7.87728e-12	-3.75121e-12	-1.1085e-11	-2.24171e-12	1.56335e-11	5.19475e-12	1.98339e-11	8.44084e-12	9.62974e-12	-3.8406e-14	8.9351e-12	5.41433e-12	1.25845e-11	-2.17492e-11	1.75229e-11	8.1144e-12	2.91547e-12	4.46171e-12	1.15149e-11	9.8727e-12
0.00548	-7.70864e-12	1.42952e-11	1.88913e-11	-6.89461e-12	-7.73786e-12	-5.49448e-12	-9.89357e-12	7.04071e-12	2.58068e-12	-1.57988e-11	-4.75309e-12	1.33642e-11	-2.31268e-12	5.52454e-12	-2.35191e-12	-3.67189e-12	1.44905e-11	-8.43262e-14	5.9303e-12	-2.24563e-11	-2.12933e-11	2.66166e-12	-2.43357e-11	-1.04279e-12	1.55934e-11	9.91778e-12		0.00548	5.36006e-12	-8.50263e-12	1.87686e-12	-4.83157e-12	-3.49239e-12	1.87602e-11	2.69339e-12	2.35859e-11	1.21929e-11	1.50032e-12	-3.16511e-12	7.05908e-12	1.66229e-12	5.08037e-12	-2.36252e-11	1.50215e-11	1.24918e-11	6.66751e-12	2.58569e-12	2.08951e-11	6.12065e-12
0.0055	-1.64634e-11	1.86725e-11	2.63954e-11	-4.39325e-12	-2.10979e-12	-4.86914e-12	-4.2655e-12	8.91674e-12	4.4567e-12	-1.32975e-11	-5.37843e-12	1.6491e-11	-6.06472e-12	3.64851e-12	-3.60259e-12	-2.42121e-12	1.63666e-11	-1.96035e-12	2.8036e-12	-2.05803e-11	-2.37947e-11	-4.21708e-12	-2.62117e-11	-8.54687e-12	2.05962e-11	3.66438e-12		0.0055	7.23608e-12	-1.16293e-11	8.7556e-12	1.71155e-13	-6.61909e-12	1.56335e-11	7.69611e-12	2.17099e-11	1.78209e-11	3.37634e-12	-1.28909e-12	5.18306e-12	-3.34044e-12	6.33105e-12	-1.92478e-11	1.00188e-11	1.49931e-11	1.22956e-11	-1.7917e-12	2.65231e-11	1.11793e-12
0.00552	-1.95901e-11	1.74219e-11	3.32741e-11	-6.26927e-12	-3.36048e-12	-3.61846e-12	-1.76414e-12	8.91674e-12	3.83136e-12	-4.54269e-12	-7.87979e-12	1.77416e-11	-6.06472e-12	6.77522e-12	-1.72657e-12	-3.67189e-12	1.69919e-11	-6.96307e-12	5.9303e-12	-1.93296e-11	-1.81666e-11	-1.04705e-11	-2.24597e-11	-1.54256e-11	2.24722e-11	-8.76629e-14		0.00552	7.86142e-12	-1.35053e-11	1.5009e-11	3.9232e-12	-9.74579e-12	1.31321e-11	7.07077e-12	2.35859e-11	2.59504e-11	2.12566e-12	-2.53977e-12	6.43374e-12	-2.08976e-12	-1.17303e-12	-1.17437e-11	3.14006e-12	1.43678e-11	1.16702e-11	-5.54374e-12	2.77738e-11	1.11793e-12
0.00554	-2.14661e-11	1.55458e-11	3.26488e-11	-7.51995e-12	-4.61116e-12	-2.36778e-12	1.11876e-13	1.07928e-11	7.5834e-12	2.96139e-12	-6.00377e-12	2.08683e-11	-8.56608e-12	5.52454e-12	2.02547e-12	2.58151e-12	1.63666e-11	-9.46443e-12	2.17826e-12	-1.93296e-11	-1.75413e-11	-1.23465e-11	-1.49556e-11	-2.04283e-11	2.12215e-11	-1.96369e-12		0.00554	6.61074e-12	-8.50263e-12	1.81357e-11	4.54854e-12	-1.85006e-11	6.87874e-12	1.26988e-11	2.5462e-11	3.34545e-11	4.00168e-12	-1.91443e-12	3.93238e-12	-5.8418e-12	-8.05178e-12	-7.99167e-12	-1.86266e-12	1.43678e-11	1.47969e-11	-8.67044e-12	2.46471e-11	-1.38343e-12
0.00556	-2.08408e-11	1.55458e-11	3.07728e-11	-1.1272e-11	-5.2365e-12	5.13631e-12	1.36256e-12	1.41265e-12	1.19608e-11	9.84013e-12	-1.00104e-12	2.14937e-11	-6.06472e-12	6.77522e-12	3.27615e-12	7.05492e-13	8.86247e-12	-7.58841e-12	3.02234e-13	-1.24509e-11	-1.31639e-11	-6.71844e-12	-3.69944e-12	-2.1679e-11	2.49735e-11	-2.58903e-12		0.00556	4.10938e-12	-9.75331e-12	2.18877e-11	3.29786e-12	-2.28779e-11	7.50408e-12	1.64509e-11	2.67126e-11	3.84572e-11	8.74975e-13	3.0883e-12	2.6817e-12	-5.8418e-12	-1.24292e-11	-2.98894e-12	-6.86539e-12	8.73974e-12	1.47969e-11	-3.04238e-12	1.7143e-11	2.36861e-12
0.00558	-2.14661e-11	1.24191e-11	2.45194e-11	-1.25227e-11	-5.2365e-12	1.0139e-11	6.36528e-12	-3.59007e-12	8.20874e-12	1.79696e-11	7.75372e-12	1.46149e-11	-7.3154e-12	4.8992e-12	3.27615e-12	1.33083e-12	8.86247e-12	-3.83637e-12	9.27574e-13	-8.07349e-12	-8.78649e-12	-7.34378e-12	1.30328e-12	-2.41804e-11	2.37229e-11	-2.58903e-12		0.00558	-2.76936e-12	-3.4999e-12	2.37638e-11	3.29786e-12	-2.97567e-11	6.87874e-12	2.08283e-11	2.9214e-11	4.09585e-11	7.75372e-12	8.71636e-12	4.55772e-12	-9.59384e-12	-1.49305e-11	6.39116e-12	-8.74141e-12	6.86372e-12	1.22956e-11	-7.41976e-12	1.21403e-11	1.74327e-12
0.0056	-1.77141e-11	7.41642e-12	1.88913e-11	-1.37734e-11	1.01691e-12	1.20151e-11	5.73994e-12	-9.21813e-12	5.70738e-12	1.60935e-11	1.71338e-11	1.14882e-11	-2.93802e-12	4.27386e-12	7.74786e-13	-1.17053e-12	5.11043e-12	1.16636e-12	-2.19913e-12	-3.07076e-12	-5.65979e-12	-1.04705e-11	6.93134e-12	-2.73071e-11	2.37229e-11	-1.33835e-12		0.0056	-3.3947e-12	3.37884e-12	2.43891e-11	3.29786e-12	-2.97567e-11	6.2534e-12	1.95776e-11	3.04647e-11	3.84572e-11	8.37906e-12	1.30937e-11	5.18306e-12	-1.08445e-11	-1.49305e-11	1.01432e-11	-4.98937e-12	1.86099e-12	1.04196e-11	-7.41976e-12	8.38824e-12	-1.3275e-13
0.00562	-1.33367e-11	2.4137e-12	1.51392e-11	-1.3148e-11	2.89293e-12	1.32657e-11	1.1368e-11	-1.29702e-11	-1.17137e-12	1.98456e-11	2.15112e-11	9.61221e-12	-1.68734e-12	5.21814e-13	-6.10396e-12	-1.79587e-12	2.60906e-12	8.67044e-12	-9.48446e-13	5.59367e-14	1.21895e-12	-1.04705e-11	1.94382e-11	-2.10537e-11	1.74695e-11	-8.76629e-14		0.00562	-5.27073e-12	9.63225e-12	1.93864e-11	2.67252e-12	-2.35033e-11	7.50408e-12	1.95776e-11	2.67126e-11	3.22038e-11	1.08804e-11	1.18431e-11	5.8084e-12	-7.09248e-12	-2.11839e-11	1.07685e-11	-3.11334e-12	-5.64309e-12	1.16702e-11	-3.04238e-12	1.02643e-11	-1.38343e-12
0.00564	-3.95659e-12	-5.09039e-12	7.63516e-12	-1.06467e-11	1.10224e-11	1.45164e-11	1.19933e-11	-1.35955e-11	-8.05011e-12	1.98456e-11	2.77646e-11	6.48551e-12	5.19141e-12	5.21814e-13	-6.7293e-12	-7.42393e-12	1.35838e-12	1.30478e-11	3.02234e-13	6.8128e-13	2.46964e-12	-1.29718e-11	2.63169e-11	-2.04283e-11	1.62188e-11	7.41642e-12		0.00564	-8.39743e-12	1.33843e-11	1.6885e-11	-2.33021e-12	-1.72499e-11	1.31321e-11	1.58255e-11	2.48366e-11	2.40744e-11	1.15058e-11	7.46568e-12	6.43374e-12	-3.34044e-12	-1.74319e-11	1.76473e-11	-1.86266e-12	-7.51911e-12	9.79422e-12	-1.16636e-12	1.77683e-11	-1.01382e-11
0.00566	1.67147e-12	-8.84243e-12	1.3108e-13	-4.39325e-12	9.77167e-12	1.38911e-11	1.63707e-11	-9.84347e-12	-1.55542e-11	1.79696e-11	2.839e-11	3.35881e-12	8.31811e-12	3.02317e-12	-1.1732e-11	-7.42393e-12	-1.76832e-12	1.17971e-11	1.55291e-12	4.43332e-12	6.22168e-12	-8.59446e-12	2.38155e-11	-1.41749e-11	1.30921e-11	-8.76629e-14		0.00566	-9.02277e-12	1.8387e-11	1.00063e-11	-4.20623e-12	-6.61909e-12	1.37575e-11	1.01975e-11	1.67072e-11	1.09422e-11	9.62974e-12	5.86936e-13	5.8084e-12	-3.96578e-12	-2.11839e-11	2.01487e-11	1.26404e-12	-1.12712e-11	1.29209e-11	7.58841e-12	2.08951e-11	-1.13889e-11
0.00568	9.17555e-12	-1.69719e-11	-2.99562e-12	6.86288e-12	1.41491e-11	1.13897e-11	1.76214e-11	-9.84347e-12	-1.99316e-11	1.17162e-11	2.40126e-11	2.32101e-13	1.01941e-11	1.77249e-12	-1.04813e-11	-1.24267e-11	-7.39638e-12	1.30478e-11	5.9303e-12	-1.19474e-12	8.0977e-12	-6.0931e-12	2.44409e-11	-7.92153e-12	1.12161e-11	-3.21437e-12		0.00568	-1.21495e-11	1.90124e-11	6.25424e-12	-3.58089e-12	-3.65687e-13	1.50082e-11	3.31873e-12	1.10791e-11	2.81278e-12	9.62974e-12	-1.00439e-11	8.30976e-12	-4.59112e-12	-1.80572e-11	1.95233e-11	2.51472e-12	-2.51639e-12	9.16888e-12	1.50925e-11	2.40218e-11	-5.76081e-12
0.0057	1.35529e-11	-1.82225e-11	-3.62096e-12	1.68683e-11	1.35237e-11	1.13897e-11	1.1368e-11	-6.71677e-12	-1.93062e-11	1.10908e-11	1.90098e-11	3.35881e-12	8.31811e-12	6.14988e-12	-1.1732e-11	-1.05506e-11	-8.02172e-12	9.29578e-12	7.80632e-12	-1.19474e-12	1.21895e-12	-2.9664e-12	2.00635e-11	-6.04551e-12	3.08663e-12	-5.71573e-12		0.0057	-1.40255e-11	1.8387e-11	6.26175e-13	-6.08225e-12	6.51306e-12	1.31321e-11	-4.18536e-12	6.70175e-12	-4.69131e-12	8.37906e-12	-1.87986e-11	2.05636e-12	-6.46714e-12	-1.11785e-11	1.8898e-11	3.14006e-12	4.36236e-12	1.10449e-11	1.94699e-11	2.02697e-11	-3.25945e-12
0.00572	9.80089e-12	-2.13492e-11	-5.49698e-12	2.68738e-11	1.85264e-11	7.01233e-12	8.86664e-12	-3.59007e-12	-1.99316e-11	6.08809e-12	8.37906e-12	1.48278e-12	4.56607e-12	4.27386e-12	-1.11067e-11	-1.18013e-11	-1.49005e-11	4.9184e-12	6.55564e-12	-6.19746e-12	-1.28241e-12	7.66438e-12	1.88128e-11	2.08391e-12	-3.16678e-12	-1.07185e-11		0.00572	-1.21495e-11	1.90124e-11	-7.50325e-12	-4.20623e-12	5.26238e-12	1.18815e-11	-1.04388e-11	4.20038e-12	-1.09447e-11	4.00168e-12	-2.25507e-11	1.80339e-13	-5.8418e-12	-4.92508e-12	1.8898e-11	2.51472e-12	1.18664e-11	6.04217e-12	2.07206e-11	1.77683e-11	5.49531e-12
0.00574	6.67419e-12	-2.13492e-11	-2.99562e-12	3.25018e-11	1.28984e-11	5.76165e-12	3.86392e-12	3.28867e-12	-1.99316e-11	6.08809e-12	-7.25445e-12	8.57441e-13	-3.56336e-12	2.39783e-12	-1.29827e-11	-9.29996e-12	-1.55258e-11	3.04238e-12	3.42894e-12	-9.32417e-12	-6.91047e-12	1.01657e-11	1.0058e-11	2.70925e-12	-1.00455e-11	-1.32198e-11		0.00574	-1.21495e-11	1.27589e-11	-1.56327e-11	-3.58089e-12	6.51306e-12	9.38011e-12	-9.18808e-12	-1.42768e-12	-1.09447e-11	2.751e-12	-2.19253e-11	-1.69568e-12	-8.34316e-12	7.76452e-14	1.26446e-11	1.33587e-14	2.12465e-11	4.79149e-12	2.13459e-11	9.63893e-12	9.24736e-12
0.00576	1.04613e-12	-2.13492e-11	-4.87164e-12	3.43779e-11	6.64497e-12	-4.91757e-13	-1.76414e-12	4.53935e-12	-1.74302e-11	-1.65311e-13	-1.22572e-11	-1.01858e-12	-7.94074e-12	4.27386e-12	-1.3608e-11	-8.04928e-12	-1.36498e-11	-7.09666e-13	-1.57379e-12	-8.07349e-12	-3.78377e-12	1.26671e-11	5.05532e-12	3.33459e-12	-1.62989e-11	-1.69719e-11		0.00576	-1.21495e-11	8.38156e-12	-2.06354e-11	7.96495e-13	4.0117e-12	1.06308e-11	-4.8107e-12	-2.05302e-12	-7.81801e-12	2.751e-12	-1.69226e-11	-6.07307e-12	-7.71782e-12	1.19591e-11	7.64184e-12	-3.73868e-12	2.81253e-11	5.41683e-12	1.75939e-11	2.58819e-13	1.29994e-11
0.00578	-2.70591e-12	-2.25999e-11	-4.9426e-13	3.43779e-11	6.01963e-12	-7.3705e-12	-1.05189e-11	1.01674e-11	-1.74302e-11	-3.91735e-12	-2.41386e-11	-1.01858e-12	-1.23181e-11	3.02317e-12	-5.47862e-12	-4.92257e-12	-6.1457e-12	-2.58569e-12	-3.44981e-12	-9.94951e-12	-5.03445e-12	1.51685e-11	-6.20081e-12	5.21061e-12	-1.81749e-11	-1.32198e-11		0.00578	-9.02277e-12	8.7748e-13	-2.12607e-11	4.54854e-12	-1.61637e-12	7.50408e-12	2.06805e-12	-8.30642e-12	-8.44335e-12	2.751e-12	-5.66647e-12	-1.23265e-11	-6.46714e-12	1.38351e-11	2.63912e-12	-2.488e-12	2.37479e-11	7.29285e-12	1.00898e-11	-1.2248e-11	1.98781e-11
0.0058	-5.20728e-12	-2.07239e-11	7.5642e-13	2.56231e-11	-2.10979e-12	-1.48746e-11	-1.4271e-11	1.89222e-11	-1.36782e-11	-7.04406e-12	-2.16373e-11	-1.64392e-12	-1.85715e-11	1.14715e-12	-1.10123e-12	-3.67189e-12	-1.76832e-12	-1.33501e-12	-7.20185e-12	-7.44815e-12	-3.78377e-12	1.51685e-11	-1.24542e-11	6.46129e-12	-1.94256e-11	-1.44705e-11		0.0058	-6.52141e-12	-7.25194e-12	-2.12607e-11	7.67524e-12	2.59655e-13	8.12942e-12	7.69611e-12	-1.08078e-11	-2.18994e-12	3.37634e-12	7.46568e-12	-1.85799e-11	-4.59112e-12	1.00831e-11	-5.4903e-12	-2.488e-12	1.93705e-11	1.04196e-11	3.21103e-12	-9.12129e-12	2.05035e-11
0.00582	-8.33398e-12	-2.13492e-11	1.38176e-12	1.68683e-11	-7.73786e-12	-2.05026e-11	-1.73977e-11	2.07982e-11	-1.05515e-11	-1.01708e-11	-1.97613e-11	-8.52266e-12	-2.04475e-11	2.39783e-12	2.02547e-12	-7.42393e-12	6.36111e-12	4.29306e-12	-1.15792e-11	-6.82281e-12	-7.53581e-12	1.07911e-11	-2.05836e-11	5.83595e-12	-1.75496e-11	-1.19691e-11		0.00582	-4.64538e-12	-1.4756e-11	-1.68834e-11	1.08019e-11	6.51306e-12	1.06308e-11	1.39495e-11	-1.45598e-11	7.8155e-12	-3.75705e-13	1.55951e-11	-2.35826e-11	-3.34044e-12	8.83241e-12	-1.11184e-11	-1.86266e-12	9.99042e-12	1.10449e-11	-2.41704e-12	-9.74663e-12	1.98781e-11
0.00584	-8.33398e-12	-1.94732e-11	1.38176e-12	7.48822e-12	-1.33659e-11	-2.3004e-11	-1.92737e-11	2.64263e-11	-8.05011e-12	-7.04406e-12	-1.91359e-11	-1.22747e-11	-2.10729e-11	3.64851e-12	4.52683e-12	-8.67462e-12	1.01131e-11	1.11718e-11	-8.45253e-12	-5.57212e-12	-7.53581e-12	6.41371e-12	-2.37103e-11	5.83595e-12	-7.54416e-12	-8.21709e-12		0.00584	-8.93343e-13	-2.10094e-11	-1.063e-11	1.39286e-11	6.51306e-12	7.50408e-12	1.95776e-11	-1.95626e-11	1.71956e-11	-3.50241e-12	2.18485e-11	-2.29573e-11	2.91297e-12	9.45775e-12	-1.42451e-11	1.88938e-12	-3.76707e-12	7.91819e-12	-1.16636e-12	-9.91862e-13	2.05035e-11
0.00586	-9.58466e-12	-1.44705e-11	2.0071e-12	-5.64393e-12	-1.96193e-11	-2.23787e-11	-2.05244e-11	2.89276e-11	-4.29807e-12	-3.91735e-12	-1.35079e-11	-1.85281e-11	-1.73208e-11	6.14988e-12	8.27887e-12	-1.05506e-11	1.01131e-11	1.30478e-11	-6.57651e-12	5.59367e-14	-9.41183e-12	7.85641e-13	-2.6837e-11	8.3323e-13	-1.29076e-12	-2.58903e-12		0.00586	2.8587e-12	-2.41361e-11	1.25151e-12	1.39286e-11	1.33918e-11	1.87602e-12	2.27043e-11	-2.01879e-11	2.1573e-11	-6.00377e-12	2.74766e-11	-1.60785e-11	2.91297e-12	1.95367e-12	-1.42451e-11	-6.11981e-13	-1.50232e-11	1.35463e-11	-3.04238e-12	5.88688e-12	1.86275e-11
0.00588	-8.33398e-12	-1.13438e-11	3.25778e-12	-1.5024e-11	-2.33714e-11	-1.9252e-11	-1.6147e-11	3.58064e-11	-1.79671e-12	9.21479e-12	-8.50513e-12	-2.16548e-11	-1.48195e-11	3.64851e-12	7.65353e-12	-1.61787e-11	9.48781e-12	1.42985e-11	-4.07515e-12	6.8128e-13	-1.37892e-11	3.287e-12	-2.87131e-11	1.45857e-12	4.33731e-12	4.91506e-12		0.00588	9.82677e-13	-2.78882e-11	8.7556e-12	1.20526e-11	1.40171e-11	-6.2534e-12	2.02029e-11	-1.39345e-11	2.84517e-11	-7.25445e-12	2.24738e-11	-1.10758e-11	1.16677e-11	1.95367e-12	-1.73718e-11	1.26404e-12	-2.50286e-11	9.16888e-12	-8.67044e-12	1.40163e-11	1.92528e-11
0.0059	-5.20728e-12	-1.96369e-12	1.38176e-12	-2.81562e-11	-2.2746e-11	-1.80013e-11	-1.17696e-11	3.64317e-11	-5.46026e-13	1.79696e-11	-9.75581e-12	-1.97788e-11	-7.3154e-12	-1.03526e-13	2.65081e-12	-1.4928e-11	5.11043e-12	9.92112e-12	5.9303e-12	5.684e-12	-1.31639e-11	-1.71572e-12	-2.74624e-11	-3.54415e-12	9.34003e-12	8.04176e-12		0.0059	-2.14402e-12	-2.22601e-11	1.5009e-11	1.4554e-11	1.52678e-11	-1.06308e-11	2.08283e-11	-7.05574e-12	2.40744e-11	-8.50513e-12	2.37245e-11	-1.69568e-12	1.29184e-11	-5.47695e-13	-1.48704e-11	-2.488e-12	-3.00314e-11	7.91819e-12	-6.16908e-12	2.15204e-11	1.67514e-11
0.00592	-2.08057e-12	-1.33835e-12	-4.9426e-13	-3.69109e-11	-2.33714e-11	-1.36239e-11	-7.39221e-12	3.64317e-11	2.58068e-12	2.67243e-11	-4.75309e-12	-1.66521e-11	-2.31268e-12	-3.23023e-12	2.02547e-12	-1.24267e-11	1.35838e-12	6.79442e-12	1.03077e-11	2.5573e-12	-1.06625e-11	-6.71844e-12	-2.3085e-11	-7.29619e-12	9.96537e-12	8.04176e-12		0.00592	-8.39743e-12	-2.10094e-11	1.93864e-11	1.14273e-11	1.58932e-11	-1.18815e-11	1.64509e-11	5.45106e-12	1.84463e-11	-4.75309e-12	1.80965e-11	8.9351e-12	1.60451e-11	-5.47695e-13	-7.99167e-12	-3.11334e-12	-3.75355e-11	6.66751e-12	-6.79442e-12	2.65231e-11	1.0498e-11
0.00594	5.42351e-12	5.37674e-13	2.0071e-12	-4.0663e-11	-2.21207e-11	-7.3705e-12	-3.64016e-12	3.58064e-11	5.08204e-12	3.42284e-11	-3.75704e-13	-1.35254e-11	8.14029e-13	-3.23023e-12	1.40013e-12	-8.67462e-12	-6.1457e-12	3.66772e-12	1.65611e-11	-5.69403e-13	-5.65979e-12	-7.34378e-12	-1.62063e-11	-5.42017e-12	1.18414e-11	8.04176e-12		0.00594	-1.02734e-11	-1.72574e-11	2.62651e-11	1.20526e-11	1.52678e-11	-1.00054e-11	1.70762e-11	1.29551e-11	6.56482e-12	-5.37843e-12	1.62204e-11	1.14365e-11	1.91718e-11	-1.79837e-12	-8.61701e-12	-3.73868e-12	-2.753e-11	6.66751e-12	-3.04238e-12	2.71485e-11	6.12065e-12
0.00596	5.42351e-12	5.5404e-12	-2.37028e-12	-4.0663e-11	-1.83686e-11	-2.99312e-12	-6.14153e-12	3.1429e-11	3.20602e-12	3.48538e-11	2.751e-12	-1.16494e-11	5.81675e-12	-8.23295e-12	1.40013e-12	-2.42121e-12	-8.64706e-12	-8.43262e-14	1.71864e-11	1.93196e-12	1.8443e-12	-1.42225e-11	-9.32751e-12	-2.91881e-12	1.37174e-11	9.29244e-12		0.00596	-9.64811e-12	-1.16293e-11	2.87665e-11	6.42456e-12	1.02651e-11	-6.2534e-12	1.64509e-11	2.42113e-11	6.56482e-12	-9.13047e-12	1.30937e-11	1.20618e-11	1.72958e-11	7.76452e-14	-6.11565e-12	-1.23732e-12	-1.87752e-11	4.16615e-12	8.43241e-14	2.46471e-11	-2.00877e-12
0.00598	5.42351e-12	1.11685e-11	-4.2463e-12	-3.50349e-11	-2.087e-11	-1.74244e-12	-8.64289e-12	2.76769e-11	5.70738e-12	3.79805e-11	3.37634e-12	-8.52266e-12	8.31811e-12	-1.07343e-11	-1.72657e-12	3.20685e-12	-1.30244e-11	5.41014e-13	1.96878e-11	2.5573e-12	8.72304e-12	-1.60985e-11	-6.82615e-12	1.45857e-12	7.46401e-12	5.5404e-12		0.00598	-1.02734e-11	-6.00126e-12	3.00172e-11	3.29786e-12	9.01442e-12	-6.25875e-19	1.64509e-11	2.85887e-11	-2.18994e-12	-4.75309e-12	1.18431e-11	1.01858e-11	1.16677e-11	7.76452e-14	-4.87582e-13	2.51472e-12	-3.76707e-12	-1.46191e-12	5.08705e-12	1.9019e-11	-3.88479e-12
0.006	9.17555e-12	1.74219e-11	-2.37028e-12	-2.50295e-11	-1.46166e-11	3.26029e-12	-1.23949e-11	2.14235e-11	7.5834e-12	3.48538e-11	4.62702e-12	-4.14528e-12	7.06743e-12	-1.69877e-11	-2.35191e-12	6.33355e-12	-9.89774e-12	3.04238e-12	1.71864e-11	-5.69403e-13	4.34566e-12	-1.54732e-11	-1.19808e-12	2.08391e-12	7.46401e-12	1.16302e-12		0.006	-7.77209e-12	-3.4999e-12	2.93918e-11	7.96495e-13	2.76101e-12	1.87602e-12	1.45749e-11	3.42167e-11	-4.06597e-12	-6.62911e-12	6.84034e-12	8.30976e-12	3.53831e-12	1.95367e-12	-2.3636e-12	5.01608e-12	6.23838e-12	-1.46191e-12	1.32165e-11	9.63893e-12	-1.07635e-11
0.00602	7.29953e-12	1.74219e-11	1.38176e-12	-1.62747e-11	-1.27406e-11	2.0096e-12	-1.73977e-11	1.76715e-11	5.70738e-12	2.6099e-11	3.37634e-12	8.57441e-13	2.06471e-12	-2.01144e-11	-6.7293e-12	9.46026e-12	-1.30244e-11	8.0451e-12	1.59357e-11	-3.6961e-12	4.34566e-12	-1.17212e-11	6.77938e-13	3.95993e-12	4.33731e-12	-4.46505e-12		0.00602	-4.02004e-12	2.5214e-13	2.37638e-11	-2.33021e-12	-2.24171e-12	3.1267e-12	1.70762e-11	3.35914e-11	-6.56733e-12	-7.25445e-12	1.21228e-12	3.30704e-12	-3.34044e-12	8.20707e-12	-1.73826e-12	8.14278e-12	1.18664e-11	2.29013e-12	1.69685e-11	5.26154e-12	-1.20142e-11
0.00604	6.04885e-12	1.17938e-11	5.75914e-12	-6.26927e-12	-1.02392e-11	3.26029e-12	-1.8023e-11	1.07928e-11	4.4567e-12	1.92202e-11	2.49636e-13	-1.01858e-12	-1.68734e-12	-2.26158e-11	-9.23066e-12	1.19616e-11	-1.05231e-11	4.9184e-12	9.057e-12	-4.32144e-12	5.93613e-13	-6.0931e-12	5.05532e-12	4.58527e-12	3.71197e-12	-1.00931e-11		0.00604	-1.51868e-12	1.50282e-12	1.3133e-11	-2.95555e-12	-5.36841e-12	3.75204e-12	1.33242e-11	3.109e-11	-2.81528e-12	-7.87979e-12	-5.66647e-12	4.55772e-12	-1.27205e-11	1.25845e-11	7.63098e-13	1.25202e-11	1.87452e-11	6.04217e-12	1.69685e-11	-2.24254e-12	-1.38902e-11
0.00606	-1.45523e-12	9.29244e-12	2.63244e-12	4.36152e-12	-6.48718e-12	6.38699e-12	-1.8023e-11	5.16469e-12	1.95534e-12	7.33877e-12	-6.00377e-12	-1.64392e-12	-3.56336e-12	-2.63678e-11	-9.856e-12	1.00856e-11	-5.52036e-12	5.54374e-12	2.17826e-12	-2.44542e-12	1.21895e-12	-1.09038e-12	7.55668e-12	4.58527e-12	5.85265e-13	-1.25945e-11		0.00606	-8.93343e-13	8.7748e-13	7.50492e-12	-3.58089e-12	-6.61909e-12	3.1267e-12	1.58255e-11	2.60873e-11	2.18744e-12	-3.50241e-12	-1.37959e-11	2.05636e-12	-1.83486e-11	9.45775e-12	1.37758e-13	1.18948e-11	2.18719e-11	1.10449e-11	1.13405e-11	-7.87061e-12	-1.32649e-11
0.00608	-4.58193e-12	5.5404e-12	1.38176e-12	1.12403e-11	-4.61116e-12	1.38911e-11	-1.6147e-11	7.8731e-13	1.95534e-12	-7.90651e-13	-1.16318e-11	-3.51994e-12	-6.69006e-12	-2.19904e-11	-1.3608e-11	8.83492e-12	-1.14298e-12	1.16636e-12	9.27574e-13	-1.82008e-12	4.34566e-12	-4.65039e-13	7.55668e-12	1.45857e-12	2.46128e-12	-1.57212e-11		0.00608	3.48404e-12	2.12816e-12	-3.75121e-12	1.71155e-13	-9.12045e-12	5.00272e-12	1.52002e-11	1.98339e-11	7.8155e-12	-1.62639e-12	-2.00493e-11	3.93238e-12	-2.4602e-11	3.82969e-12	-1.11292e-12	8.76812e-12	1.56185e-11	1.22956e-11	7.58841e-12	-1.47493e-11	-1.20142e-11
0.0061	-1.08353e-11	5.37674e-13	5.1338e-12	1.56176e-11	-3.36048e-12	1.95191e-11	-1.36456e-11	-2.33939e-12	1.95534e-12	-8.29474e-12	-1.41332e-11	-6.64664e-12	-2.31268e-12	-1.44864e-11	-1.48587e-11	6.33355e-12	3.2344e-12	5.41014e-13	-2.82447e-12	-1.82008e-12	-3.17272e-14	6.41371e-12	5.68066e-12	4.58527e-12	2.46128e-12	-1.32198e-11		0.0061	4.73472e-12	2.12816e-12	-8.75393e-12	7.96495e-13	-7.24443e-12	1.87602e-12	1.26988e-11	1.48312e-11	1.40689e-11	8.37906e-12	-2.06746e-11	5.18306e-12	-2.4602e-11	-6.8011e-12	1.37758e-13	5.01608e-12	8.73974e-12	1.35463e-11	5.08705e-12	-1.4124e-11	-4.51013e-12
0.00612	-8.95932e-12	-1.33835e-12	1.38176e-12	1.18656e-11	-3.36048e-12	2.01445e-11	-7.39221e-12	-7.34211e-12	3.83136e-12	-1.39228e-11	-1.72599e-11	-1.1024e-11	-2.31268e-12	-6.98227e-12	-1.48587e-11	4.45753e-12	1.07385e-11	1.7917e-12	-9.48446e-13	-3.07076e-12	4.34566e-12	9.54041e-12	7.55668e-12	5.21061e-12	4.96265e-12	-1.19691e-11		0.00612	9.82677e-13	9.00691e-12	-1.063e-11	2.67252e-12	-8.49511e-12	-6.25875e-19	9.57213e-12	6.07641e-12	1.09422e-11	1.52578e-11	-1.9424e-11	9.56044e-12	-2.39767e-11	-1.30545e-11	2.63912e-12	1.88938e-12	-1.50287e-14	9.79422e-12	6.96307e-12	-1.47493e-11	2.99395e-12
0.00614	-5.83262e-12	-4.46505e-12	-2.37028e-12	8.7389e-12	-1.48445e-12	2.45219e-11	-3.01482e-12	-1.17195e-11	8.83408e-12	-1.51735e-11	-1.60092e-11	-1.16494e-11	1.43937e-12	-3.85557e-12	-1.42334e-11	4.45753e-12	1.13638e-11	-7.09666e-13	1.55291e-12	-3.07076e-12	8.0977e-12	1.14164e-11	3.80464e-12	1.02133e-11	4.96265e-12	-6.96641e-12		0.00614	-1.51868e-12	7.75622e-12	-1.12553e-11	4.54854e-12	-9.12045e-12	-1.87602e-12	8.94679e-12	-3.3037e-12	1.28182e-11	1.96352e-11	-1.06692e-11	1.45632e-11	-2.14753e-11	-1.68065e-11	6.39116e-12	-1.86266e-12	-1.26571e-12	1.10449e-11	6.33773e-12	-1.09973e-11	1.0498e-11
0.00616	-5.20728e-12	5.37674e-13	7.5642e-13	3.73618e-12	5.39429e-12	1.82685e-11	1.11876e-13	-1.35955e-11	8.83408e-12	-1.76748e-11	-1.28825e-11	-1.29e-11	9.56879e-12	1.14715e-12	-1.3608e-11	7.05492e-13	1.69919e-11	2.41704e-12	4.05428e-12	-8.07349e-12	1.12244e-11	1.45431e-11	5.25975e-14	1.27147e-11	4.96265e-12	-5.09039e-12		0.00616	-2.68003e-13	1.02576e-11	-1.2506e-11	7.96495e-13	-7.86977e-12	-2.50136e-12	7.07077e-12	-9.55711e-12	1.09422e-11	2.33872e-11	-7.54249e-12	2.20673e-11	-1.83486e-11	-1.43052e-11	8.26718e-12	-5.61471e-12	-5.01775e-12	6.66751e-12	1.07151e-11	-1.16226e-11	1.23741e-11
0.00618	-1.45523e-12	6.79108e-12	-4.2463e-12	-1.26655e-12	3.51827e-12	1.76431e-11	3.23858e-12	-9.84347e-12	1.38368e-11	-1.14214e-11	-1.16318e-11	-1.66521e-11	1.01941e-11	5.52454e-12	-9.23066e-12	-1.79587e-12	1.94933e-11	4.9184e-12	3.42894e-12	-1.05748e-11	1.81031e-11	1.32924e-11	-1.82342e-12	1.08387e-11	8.08935e-12	-3.21437e-12		0.00618	-4.64538e-12	1.08829e-11	-8.75393e-12	-1.07953e-12	-1.03711e-11	1.87602e-12	3.31873e-12	-1.45598e-11	5.93948e-12	2.40126e-11	3.0883e-12	1.89405e-11	-1.20952e-11	-1.55559e-11	1.20192e-11	-1.37441e-11	-8.76979e-12	8.54353e-12	1.19658e-11	-5.36924e-12	7.99668e-12
0.0062	2.29681e-12	1.42952e-11	7.5642e-13	-2.51723e-12	1.01691e-12	9.51369e-12	1.3244e-11	-6.71677e-12	7.5834e-12	-1.14214e-11	-4.12775e-12	-2.16548e-11	1.83236e-11	5.52454e-12	-5.47862e-12	-2.42121e-12	1.69919e-11	6.79442e-12	5.30496e-12	-1.55776e-11	1.68525e-11	1.57938e-11	-4.32478e-12	1.1464e-11	9.96537e-12	-1.96369e-12		0.0062	-5.27073e-12	1.27589e-11	-3.75121e-12	-4.20623e-12	-1.09965e-11	2.50136e-12	1.92028e-13	-1.33091e-11	4.6888e-12	2.08859e-11	1.83762e-12	1.89405e-11	-6.46714e-12	-1.36798e-11	6.39116e-12	-1.81215e-11	-1.00205e-11	1.35463e-11	1.50925e-11	-1.6172e-12	4.24463e-12
0.00622	2.92215e-12	1.36698e-11	2.63244e-12	-5.01859e-12	3.91568e-13	5.13631e-12	1.82467e-11	-4.6337e-13	1.19608e-11	-6.41872e-12	-3.75704e-13	-2.10295e-11	1.95742e-11	4.8992e-12	-2.97725e-12	-6.79859e-12	9.48781e-12	9.92112e-12	5.9303e-12	-1.62029e-11	1.99792e-11	1.45431e-11	-6.82615e-12	8.96266e-12	1.43428e-11	5.37677e-13		0.00622	-5.89607e-12	1.21336e-11	-6.24505e-13	-1.04596e-11	-6.61909e-12	3.1267e-12	-3.56002e-12	-1.14331e-11	2.18744e-12	1.71338e-11	2.46296e-12	9.56044e-12	-5.8418e-12	-9.9278e-12	5.76582e-12	-2.24989e-11	-1.18965e-11	1.79236e-11	1.32165e-11	-3.66521e-13	4.9259e-13
0.00624	-3.33125e-12	1.55458e-11	6.38448e-12	-7.51995e-12	-6.48718e-12	1.33583e-13	2.07481e-11	8.2914e-12	1.13354e-11	-3.91735e-12	4.62702e-12	-2.41562e-11	1.51969e-11	-1.97955e-12	2.02547e-12	-1.05506e-11	1.98372e-12	1.30478e-11	4.05428e-12	-1.62029e-11	1.37258e-11	1.14164e-11	-8.70217e-12	6.46129e-12	1.80948e-11	-1.33835e-12		0.00624	-4.64538e-12	1.52603e-11	-2.50053e-12	-1.17103e-11	-2.86705e-12	1.25068e-12	-1.10641e-11	-8.93176e-12	-9.39263e-13	1.77592e-11	6.84034e-12	3.30704e-12	1.03695e-12	-8.67712e-12	3.8898e-12	-2.37496e-11	-7.51911e-12	2.35517e-11	6.33773e-12	2.13484e-12	-2.63411e-12
0.00626	-5.83262e-12	1.24191e-11	2.63244e-12	-1.18973e-11	-1.27406e-11	-1.1171e-12	2.38748e-11	1.32941e-11	1.00848e-11	3.58673e-12	8.37906e-12	-2.29055e-11	2.01996e-11	-3.23023e-12	1.01549e-11	-9.29996e-12	-1.76832e-12	1.55492e-11	6.55564e-12	-1.37015e-11	9.34838e-12	1.01657e-11	-5.57546e-12	2.70925e-12	1.87201e-11	6.16574e-12		0.00626	-5.27073e-12	2.08884e-11	3.75288e-12	-1.4837e-11	4.63704e-12	-1.25068e-12	-1.85682e-11	-5.80506e-12	1.5621e-12	1.33818e-11	8.71636e-12	-7.32374e-12	4.78899e-12	-7.42644e-12	-1.11292e-12	-2.62509e-11	-3.76707e-12	2.79291e-11	8.43241e-14	2.13484e-12	-2.00877e-12
0.00628	-8.33398e-12	1.17938e-11	5.75914e-12	-1.43987e-11	-1.52419e-11	-4.2438e-12	2.38748e-11	1.82968e-11	1.25861e-11	1.04655e-11	1.15058e-11	-2.04041e-11	1.76982e-11	-8.85829e-12	1.14056e-11	-8.67462e-12	-1.17738e-11	1.80505e-11	4.05428e-12	-1.18255e-11	3.09498e-12	5.78837e-12	1.30328e-12	-3.54415e-12	1.80948e-11	5.5404e-12		0.00628	-2.76936e-12	2.40151e-11	6.26175e-13	-1.54624e-11	7.76374e-12	-5.62806e-12	-1.98189e-11	-5.17972e-12	6.56482e-12	1.15058e-11	9.3417e-12	-1.42025e-11	1.29184e-11	-5.55042e-12	-4.87582e-13	-2.37496e-11	-1.26571e-12	2.54277e-11	-4.29306e-12	3.38552e-12	-2.63411e-12
0.0063	-1.2086e-11	7.41642e-12	7.63516e-12	-1.43987e-11	-2.087e-11	-2.36778e-12	2.26241e-11	2.32996e-11	1.32115e-11	1.42175e-11	1.33818e-11	-1.60267e-11	1.33208e-11	-9.48363e-12	1.07802e-11	-8.04928e-12	-1.74018e-11	1.74252e-11	6.55564e-12	-9.94951e-12	-8.16115e-12	-1.09038e-12	6.93134e-12	-5.42017e-12	1.37174e-11	1.11685e-11		0.0063	4.10938e-12	2.40151e-11	6.26175e-13	-1.85891e-11	1.46425e-11	-1.31321e-11	-1.98189e-11	4.48342e-13	1.03169e-11	6.50304e-12	1.05924e-11	-2.10812e-11	1.97972e-11	-6.8011e-12	1.38844e-12	-1.81215e-11	3.11167e-12	2.48024e-11	-8.67044e-12	5.88688e-12	-5.76081e-12
0.00632	-7.0833e-12	-1.33835e-12	-4.9426e-13	-1.94014e-11	-2.087e-11	-1.74244e-12	1.38694e-11	2.64263e-11	5.70738e-12	1.54682e-11	9.0044e-12	-1.35254e-11	5.81675e-12	-7.60761e-12	8.27887e-12	-5.45188e-13	-2.11539e-11	1.17971e-11	5.9303e-12	-6.82281e-12	-1.00372e-11	-2.34106e-12	1.06834e-11	-1.10482e-11	8.71469e-12	1.24191e-11		0.00632	6.61074e-12	2.27644e-11	-3.12587e-12	-1.79637e-11	1.96452e-11	-2.12616e-11	-1.23148e-11	5.45106e-12	1.78209e-11	5.25236e-12	1.30937e-11	-2.29573e-11	2.66759e-11	-1.18038e-11	6.39116e-12	-1.18681e-11	2.48633e-12	1.72983e-11	-1.17971e-11	7.13756e-12	-1.32649e-11
0.00634	-7.70864e-12	-1.96369e-12	3.25778e-12	-1.81507e-11	-2.14953e-11	7.58923e-13	1.57454e-11	2.83023e-11	7.04657e-13	1.48429e-11	8.37906e-12	-8.52266e-12	-1.06199e-12	-5.10625e-12	4.52683e-12	1.95617e-12	-2.05285e-11	1.42985e-11	3.42894e-12	5.59367e-14	-8.78649e-12	-2.34106e-12	1.50608e-11	-1.10482e-11	7.46401e-12	2.17992e-11		0.00634	7.86142e-12	1.40096e-11	-1.00046e-11	-1.17103e-11	1.83945e-11	-2.25123e-11	-1.68399e-12	7.32709e-12	2.28237e-11	-4.12775e-12	1.30937e-11	-1.92052e-11	2.73012e-11	-1.05531e-11	7.0165e-12	-5.61471e-12	2.48633e-12	7.91819e-12	-1.61745e-11	1.08896e-11	-1.63916e-11
0.00636	-2.08057e-12	-1.13438e-11	4.50846e-12	-1.5024e-11	-1.46166e-11	3.26029e-12	7.61596e-12	2.89276e-11	-4.29807e-12	1.92202e-11	4.62702e-12	-1.01858e-12	-2.31268e-12	-6.35693e-12	1.40013e-12	7.58423e-12	-1.42751e-11	1.05465e-11	9.27574e-13	6.8128e-13	-8.78649e-12	1.60301e-13	2.19395e-11	-9.79755e-12	-3.16678e-12	2.8678e-11		0.00636	4.73472e-12	2.12816e-12	-1.12553e-11	-4.83157e-12	1.65185e-11	-2.31376e-11	8.32145e-12	1.42058e-11	3.03278e-11	-7.87979e-12	1.43444e-11	-1.29518e-11	2.41745e-11	-1.30545e-11	9.51786e-12	3.7654e-12	5.61304e-12	2.91547e-12	-1.61745e-11	1.02643e-11	-1.82676e-11
0.00638	4.20789e-13	-1.50958e-11	3.88312e-12	-1.75254e-11	-6.48718e-12	6.38699e-12	5.73994e-12	2.01729e-11	-9.92613e-12	1.48429e-11	-2.25173e-12	-1.01858e-12	-2.93802e-12	-4.48091e-12	-2.35191e-12	7.58423e-12	-1.42751e-11	1.11718e-11	-2.19913e-12	3.18264e-12	-7.53581e-12	7.03905e-12	2.31902e-11	-9.79755e-12	-5.0428e-12	3.243e-11		0.00638	3.48404e-12	-6.6266e-12	-1.56327e-11	1.42184e-12	1.40171e-11	-1.62589e-11	1.58255e-11	2.04592e-11	2.97024e-11	-1.22572e-11	7.46568e-12	-4.82239e-12	1.79211e-11	-7.42644e-12	8.89252e-12	5.64142e-12	5.61304e-12	-2.08725e-12	-1.05465e-11	1.3391e-11	-1.57663e-11
0.0064	2.92215e-12	-2.25999e-11	4.50846e-12	-1.00213e-11	3.91568e-13	4.51097e-12	-1.76414e-12	1.82968e-11	-1.86809e-11	8.58945e-12	-4.75309e-12	-1.01858e-12	-1.06199e-12	-3.23023e-12	-2.35191e-12	1.00856e-11	-3.64434e-12	8.67044e-12	-3.44981e-12	5.05866e-12	-7.53581e-12	1.20418e-11	2.50662e-11	-1.16736e-11	-1.19215e-11	3.36807e-11		0.0064	2.8587e-12	-1.4756e-11	-1.56327e-11	1.08019e-11	1.08904e-11	-1.31321e-11	2.20789e-11	2.67126e-11	2.46997e-11	-1.41332e-11	5.86936e-13	-4.45001e-13	7.91569e-12	-5.55042e-12	1.01432e-11	1.06441e-11	8.1144e-12	-3.33793e-12	-6.16908e-12	1.58923e-11	-1.20142e-11
0.00642	2.29681e-12	-2.19746e-11	1.38176e-12	-5.64393e-12	2.26759e-12	1.33583e-13	-9.89357e-12	1.57955e-11	-1.99316e-11	2.33605e-12	-9.13047e-12	3.98415e-12	3.31539e-12	-5.73159e-12	1.49446e-13	1.13363e-11	2.60906e-12	9.29578e-12	-3.23106e-13	5.684e-12	-5.65979e-12	1.45431e-11	2.25649e-11	-6.67085e-12	-1.62989e-11	3.55567e-11		0.00642	6.61074e-12	-1.78827e-11	-1.6258e-11	1.643e-11	8.38908e-12	-1.25068e-12	2.9583e-11	2.79633e-11	2.3449e-11	-1.16318e-11	-1.91443e-12	1.43102e-12	-2.08976e-12	8.20707e-12	1.32699e-11	1.00188e-11	6.23838e-12	-2.08725e-12	-3.04238e-12	1.7143e-11	-5.76081e-12
0.00644	1.67147e-12	-1.82225e-11	1.38176e-12	3.11084e-12	6.64497e-12	-1.1171e-12	-1.55216e-11	1.14181e-11	-2.24329e-11	-1.65311e-13	-1.35079e-11	7.73619e-12	2.69005e-12	-1.03526e-13	7.74786e-13	8.83492e-12	8.86247e-12	6.79442e-12	-1.57379e-12	4.43332e-12	-1.25385e-11	2.01712e-11	1.88128e-11	-6.04551e-12	-1.37976e-11	3.0554e-11		0.00644	9.1121e-12	-2.28855e-11	-1.00046e-11	1.89314e-11	5.26238e-12	7.50408e-12	3.27097e-11	2.67126e-11	2.03223e-11	-1.03812e-11	-3.16511e-12	8.9351e-12	-1.39712e-11	1.19591e-11	1.26446e-11	1.62722e-11	6.86372e-12	-5.83929e-12	5.71239e-12	1.7143e-11	-7.5809e-13
0.00646	-8.29891e-13	-1.50958e-11	1.3108e-13	8.11356e-12	5.39429e-12	-3.61846e-12	-1.4271e-11	1.20434e-11	-2.05569e-11	-1.65311e-13	-1.97613e-11	8.36153e-12	1.88688e-13	5.21814e-13	1.40013e-12	1.13363e-11	2.13693e-11	7.41976e-12	2.17826e-12	3.80798e-12	-1.69159e-11	1.95459e-11	1.25594e-11	-2.91881e-12	-8.1695e-12	2.61766e-11		0.00646	1.09881e-11	-2.35108e-11	-7.50325e-12	1.8306e-11	1.51033e-12	1.43828e-11	3.64618e-11	2.10846e-11	1.53196e-11	-5.37843e-12	-5.66647e-12	1.01858e-11	-1.95993e-11	1.75872e-11	1.82726e-11	1.12695e-11	5.61304e-12	-4.58861e-12	1.38418e-11	1.7143e-11	-7.5809e-13
0.00648	-5.83262e-12	-1.25945e-11	-4.9426e-13	7.48822e-12	3.51827e-12	-4.2438e-12	-1.36456e-11	1.14181e-11	-1.49289e-11	2.33605e-12	-2.22626e-11	8.36153e-12	-4.36652e-13	3.02317e-12	7.74786e-13	1.32123e-11	2.57467e-11	5.54374e-12	4.67962e-12	3.80798e-12	-2.12933e-11	1.01657e-11	5.05532e-12	-2.29347e-12	-1.9161e-12	1.86725e-11		0.00648	1.28641e-11	-2.35108e-11	-1.24985e-12	1.51793e-11	-3.49239e-12	2.12616e-11	3.1459e-11	1.98339e-11	7.19016e-12	-2.25173e-12	1.21228e-12	1.39378e-11	-2.71034e-11	2.00885e-11	2.265e-11	1.06441e-11	-6.40369e-13	-5.83929e-12	1.63432e-11	1.40163e-11	-7.5809e-13
0.0065	-8.33398e-12	-9.46777e-12	-2.37028e-12	6.86288e-12	3.91568e-13	-5.49448e-12	-1.05189e-11	-4.6337e-13	-9.92613e-12	-1.41599e-12	-2.22626e-11	9.61221e-12	-8.56608e-12	1.14715e-12	1.40013e-12	8.20958e-12	2.8248e-11	5.41014e-13	4.05428e-12	-1.19474e-12	-2.2544e-11	5.16302e-12	-5.72743e-13	2.08391e-12	5.58799e-12	9.29244e-12		0.0065	1.22388e-11	-2.22601e-11	6.25424e-12	1.14273e-11	2.59655e-13	2.06362e-11	3.08337e-11	1.17045e-11	3.43812e-12	8.74975e-13	5.58966e-12	1.08111e-11	-3.14808e-11	1.88379e-11	2.32754e-11	1.25202e-11	-8.76979e-12	-5.21395e-12	2.38473e-11	1.46416e-11	-1.3275e-13
0.00652	-1.27114e-11	-4.46505e-12	-3.62096e-12	5.6122e-12	-3.36048e-12	-2.36778e-12	-4.2655e-12	3.91401e-12	-5.46026e-13	2.33605e-12	-2.10119e-11	1.08629e-11	-1.23181e-11	3.64851e-12	1.49446e-13	8.20958e-12	2.94987e-11	3.66772e-12	4.67962e-12	-4.32144e-12	-2.69214e-11	-7.34378e-12	-6.82615e-12	5.21061e-12	8.08935e-12	5.37677e-13		0.00652	1.09881e-11	-2.03841e-11	1.25076e-11	4.54854e-12	1.51033e-12	2.12616e-11	2.20789e-11	5.45106e-12	-3.44062e-12	1.50032e-12	9.3417e-12	7.05908e-12	-3.14808e-11	9.45775e-12	2.57767e-11	8.76812e-12	-1.37725e-11	-6.46463e-12	2.885e-11	1.5267e-11	-4.51013e-12
0.00654	-1.52127e-11	-1.96369e-12	-3.62096e-12	-1.58619e-14	-6.48718e-12	-1.1171e-12	7.37216e-13	2.03799e-12	3.20602e-12	4.83741e-12	-1.53839e-11	1.08629e-11	-1.73208e-11	4.27386e-12	-4.85327e-12	7.05492e-13	2.262e-11	1.7917e-12	6.55564e-12	-8.69883e-12	-2.2544e-11	-1.23465e-11	-1.12035e-11	1.02133e-11	1.05907e-11	-8.21709e-12		0.00654	4.73472e-12	-9.75331e-12	1.43837e-11	-1.70487e-12	1.02651e-11	1.75095e-11	1.77016e-11	2.9497e-12	-8.44335e-12	3.37634e-12	1.43444e-11	3.93238e-12	-2.33513e-11	3.20435e-12	2.39007e-11	1.06441e-11	-1.81499e-11	-8.3657e-13	2.50979e-11	1.5267e-11	-2.00877e-12
0.00656	-1.83394e-11	-1.33835e-12	-4.2463e-12	-2.51723e-12	-3.36048e-12	1.38426e-12	8.2413e-12	3.28867e-12	1.63382e-11	4.21207e-12	-8.50513e-12	1.14882e-11	-1.91969e-11	5.52454e-12	-5.47862e-12	7.05492e-13	1.26145e-11	-2.58569e-12	1.55291e-12	-1.37015e-11	-1.44146e-11	-2.29773e-11	-1.9333e-11	1.334e-11	1.62188e-11	-1.25945e-11		0.00656	-2.76936e-12	-2.24922e-12	1.5009e-11	-2.95555e-12	1.52678e-11	1.25068e-11	7.69611e-12	-5.17972e-12	-6.56733e-12	6.50304e-12	1.18431e-11	-2.32102e-12	-1.39712e-11	-6.8011e-12	1.82726e-11	5.01608e-12	-1.31472e-11	-2.71259e-12	1.82192e-11	1.46416e-11	-1.38343e-12
0.00658	-1.58381e-11	4.28972e-12	-2.99562e-12	-5.64393e-12	-7.11252e-12	4.51097e-12	1.26187e-11	-1.71405e-12	2.00902e-11	4.21207e-12	-4.12775e-12	1.21136e-11	-1.66955e-11	5.52454e-12	-6.10396e-12	-1.79587e-12	6.98645e-12	-3.21103e-12	4.05428e-12	-1.49522e-11	-4.40911e-12	-2.2352e-11	-1.99583e-11	1.52161e-11	1.37174e-11	-1.19691e-11		0.00658	-2.76936e-12	2.7535e-12	1.56343e-11	-1.23357e-11	1.96452e-11	1.06308e-11	8.17368e-13	-8.93176e-12	-7.19267e-12	7.75372e-12	1.55951e-11	-9.82511e-12	-2.7151e-12	-1.18038e-11	1.13939e-11	6.38699e-13	-3.14173e-12	-1.46191e-12	9.46443e-12	9.01359e-12	-3.88479e-12
0.0066	-1.52127e-11	2.4137e-12	-2.99562e-12	-1.00213e-11	-5.2365e-12	6.38699e-12	1.07427e-11	-7.34211e-12	2.19662e-11	1.04655e-11	1.50032e-12	1.14882e-11	-1.23181e-11	5.21814e-13	-6.10396e-12	-4.29723e-12	1.35838e-12	-5.71239e-12	2.8036e-12	-1.43269e-11	1.21895e-12	-2.54787e-11	-1.37049e-11	1.52161e-11	1.68441e-11	-1.00931e-11		0.0066	-1.02734e-11	8.38156e-12	1.43837e-11	-1.92144e-11	1.65185e-11	4.37738e-12	-4.8107e-12	-8.93176e-12	4.6888e-12	7.75372e-12	1.62204e-11	-2.10812e-11	4.78899e-12	-1.80572e-11	2.01378e-12	-4.36402e-12	6.10311e-13	1.03945e-12	-1.16636e-12	7.7629e-12	-7.63683e-12
0.00662	-1.14607e-11	2.4137e-12	-7.373e-12	-1.3148e-11	-3.36048e-12	5.76165e-12	9.49198e-12	-6.09143e-12	2.19662e-11	6.71343e-12	2.12566e-12	6.48551e-12	-6.69006e-12	3.64851e-12	-2.97725e-12	-5.54791e-12	-6.77104e-12	-2.58569e-12	-9.48446e-13	-1.05748e-11	1.37258e-11	-2.29773e-11	-8.70217e-12	1.83428e-11	8.71469e-12	-8.21709e-12		0.00662	-1.46508e-11	4.62952e-12	1.3133e-11	-2.23411e-11	1.15158e-11	-6.25341e-13	-4.8107e-12	-8.30642e-12	1.15675e-11	1.40071e-11	1.43444e-11	-2.92107e-11	1.35438e-11	-1.99332e-11	-2.3636e-12	-8.11607e-12	8.73974e-12	-2.71259e-12	-7.41976e-12	2.76018e-12	-3.25945e-12
0.00664	-7.0833e-12	-8.76658e-14	-3.62096e-12	-1.1272e-11	5.39429e-12	5.76165e-12	8.86664e-12	-4.21541e-12	2.00902e-11	3.58673e-12	6.50304e-12	1.48278e-12	-1.68734e-12	8.0259e-12	2.02547e-12	-5.45188e-13	-7.39638e-12	5.41014e-13	9.27574e-13	-1.12002e-11	2.43565e-11	-1.92253e-11	3.80464e-12	2.20948e-11	2.46128e-12	-2.58903e-12		0.00664	-1.90282e-11	4.00418e-12	1.56343e-11	-1.60877e-11	3.38636e-12	-3.1267e-12	-7.9374e-12	-8.30642e-12	2.1573e-11	1.71338e-11	9.96704e-12	-3.23374e-11	1.16677e-11	-2.24346e-11	-1.36197e-11	-8.74141e-12	1.62438e-11	-4.58861e-12	-1.24225e-11	2.58819e-13	-3.25945e-12
0.00666	-6.45796e-12	4.28972e-12	-4.9426e-13	-1.37734e-11	8.52099e-12	-1.74244e-12	4.48926e-12	-1.08871e-12	1.44621e-11	6.08809e-12	9.0044e-12	-2.26926e-12	1.43937e-12	6.77522e-12	2.02547e-12	2.58151e-12	-5.52036e-12	5.41014e-13	9.27574e-13	-8.07349e-12	2.74833e-11	-1.23465e-11	1.63114e-11	1.83428e-11	-4.00755e-14	3.03904e-12		0.00666	-2.02789e-11	-3.4999e-12	1.62597e-11	-1.79637e-11	-3.49239e-12	-6.25875e-19	-6.68672e-12	-8.30642e-12	2.46997e-11	1.90098e-11	8.09102e-12	-3.79654e-11	1.29184e-11	-1.61812e-11	-1.92478e-11	-1.12428e-11	1.87452e-11	-2.08725e-12	-1.36732e-11	-1.0372e-11	2.99395e-12
0.00668	-2.70591e-12	4.28972e-12	-1.1196e-12	-1.43987e-11	1.47744e-11	-6.74516e-12	-2.38948e-12	3.28867e-12	7.5834e-12	9.84013e-12	1.27564e-11	-8.52266e-12	6.44209e-12	3.02317e-12	7.74786e-13	6.33355e-12	-6.1457e-12	1.16636e-12	2.8036e-12	-6.82281e-12	3.18606e-11	-3.59174e-12	2.31902e-11	1.334e-11	-2.54144e-12	4.28972e-12		0.00668	-1.71522e-11	-4.75058e-12	2.37638e-11	-1.04596e-11	-1.47485e-11	5.62806e-12	-4.8107e-12	-1.01824e-11	2.78264e-11	2.71393e-11	-6.63746e-13	-3.23374e-11	1.10424e-11	-9.9278e-12	-2.17492e-11	-1.37441e-11	1.81198e-11	-5.83929e-12	-1.42985e-11	-1.2248e-11	5.49531e-12
0.0067	-1.45523e-12	8.04176e-12	-3.62096e-12	-1.3148e-11	1.79011e-11	-1.61253e-11	-9.89357e-12	1.07928e-11	2.58068e-12	1.04655e-11	1.40071e-11	-1.1024e-11	8.31811e-12	1.14715e-12	-3.60259e-12	1.8215e-11	-6.77104e-12	5.54374e-12	4.67962e-12	-3.6961e-12	3.12353e-11	1.41098e-12	2.69422e-11	1.1464e-11	-6.29348e-12	8.04176e-12		0.0067	-1.52762e-11	-1.03786e-11	2.68905e-11	-6.70759e-12	-1.85006e-11	1.25068e-11	-8.56274e-12	-5.17972e-12	2.78264e-11	2.839e-11	-1.62973e-11	-2.9836e-11	4.78899e-12	-7.42644e-12	-2.11238e-11	-1.18681e-11	1.18664e-11	-2.08725e-12	-8.67044e-12	-1.66254e-11	1.48754e-11
0.00672	-2.70591e-12	7.41642e-12	-1.1196e-12	-1.3148e-11	1.85264e-11	-1.80013e-11	-1.30203e-11	2.01729e-11	2.58068e-12	8.58945e-12	1.33818e-11	-6.64664e-12	9.56879e-12	-1.97955e-12	-7.97998e-12	2.07164e-11	-3.019e-12	8.67044e-12	1.55291e-12	-3.07076e-12	2.12298e-11	7.03905e-12	2.69422e-11	8.33732e-12	-4.41746e-12	4.28972e-12		0.00672	-1.40255e-11	-9.75331e-12	2.75158e-11	7.96495e-13	-1.78752e-11	2.12616e-11	-2.93467e-12	-1.76999e-13	2.72011e-11	3.0266e-11	-2.6928e-11	-1.42025e-11	-1.46442e-12	-1.79837e-12	-2.04985e-11	-1.43695e-11	1.12411e-11	-4.58861e-12	-3.04238e-12	-1.91267e-11	1.48754e-11
0.00674	-1.45523e-12	4.28972e-12	-1.1196e-12	-1.1272e-11	1.85264e-11	-1.80013e-11	-1.36456e-11	2.45502e-11	7.93171e-14	1.23415e-11	1.08804e-11	-8.52266e-12	7.06743e-12	-1.97955e-12	-1.04813e-11	2.50938e-11	-1.14298e-12	9.29578e-12	3.02234e-13	-5.69403e-13	1.24751e-11	1.57938e-11	2.31902e-11	9.588e-12	-6.65416e-13	5.5404e-12		0.00674	-7.14675e-12	-7.87728e-12	2.50144e-11	5.79922e-12	-1.09965e-11	2.37629e-11	1.44271e-12	4.82572e-12	1.84463e-11	2.77646e-11	-3.44321e-11	-5.44773e-12	-5.21646e-12	2.57901e-12	-1.67464e-11	-1.49948e-11	3.11167e-12	1.66479e-12	6.33773e-12	-2.28788e-11	1.73768e-11
0.00676	1.04613e-12	4.28972e-12	-4.2463e-12	-7.51995e-12	1.41491e-11	-1.61253e-11	-1.36456e-11	2.39249e-11	-3.67273e-12	9.84013e-12	9.0044e-12	-5.39596e-12	3.94073e-12	-3.85557e-12	-1.48587e-11	2.75951e-11	2.60906e-12	1.61745e-11	-3.23106e-13	-1.19474e-12	-1.28241e-12	1.64192e-11	1.88128e-11	9.588e-12	-3.16678e-12	5.5404e-12		0.00676	-5.89607e-12	-8.50263e-12	2.00117e-11	3.9232e-12	-3.49239e-12	2.62643e-11	1.20735e-11	1.35805e-11	1.09422e-11	1.90098e-11	-3.69335e-11	6.43374e-12	-4.59112e-12	9.45775e-12	-1.11184e-11	-1.18681e-11	-3.14173e-12	5.41683e-12	5.71239e-12	-2.10028e-11	1.0498e-11
0.00678	9.17555e-12	1.16302e-12	-4.9426e-13	-5.64393e-12	9.14633e-12	-9.24652e-12	-1.30203e-11	2.26742e-11	-8.67545e-12	6.71343e-12	1.02551e-11	-3.51994e-12	4.56607e-12	-3.85557e-12	-1.73601e-11	2.19671e-11	1.98372e-12	1.61745e-11	-2.19913e-12	1.93196e-12	-1.31639e-11	2.07965e-11	1.13087e-11	8.96266e-12	6.21333e-12	4.91506e-12		0.00678	-5.27073e-12	-7.25194e-12	1.18823e-11	7.96495e-13	4.0117e-12	2.50136e-11	1.89522e-11	2.04592e-11	1.5621e-12	9.62974e-12	-3.31814e-11	1.64392e-11	-1.02192e-11	1.07084e-11	-7.99167e-12	-6.86539e-12	-1.37725e-11	6.66751e-12	8.21375e-12	-1.7876e-11	6.746e-12
0.0068	9.17555e-12	-1.96369e-12	-4.9426e-13	-3.76791e-12	1.64225e-12	-2.99312e-12	-7.39221e-12	1.51701e-11	-6.79943e-12	4.83741e-12	9.0044e-12	-4.14528e-12	5.19141e-12	-3.85557e-12	-1.67347e-11	1.94657e-11	2.60906e-12	1.86759e-11	-7.20185e-12	-1.82008e-12	-2.31693e-11	1.95459e-11	4.42998e-12	9.588e-12	8.08935e-12	4.28972e-12		0.0068	-4.02004e-12	-3.4999e-12	6.26175e-13	-2.95555e-12	1.02651e-11	1.93856e-11	2.64563e-11	2.67126e-11	-3.13923e-13	-3.75705e-13	-2.81787e-11	1.64392e-11	-2.7151e-12	8.83241e-12	-7.36633e-12	-4.36402e-12	-2.12766e-11	8.54353e-12	4.46171e-12	-1.28733e-11	-2.63411e-12
0.00682	4.79817e-12	-2.58903e-12	-3.62096e-12	-4.39325e-12	-5.86184e-12	2.63495e-12	-6.14153e-12	1.14181e-11	-9.92613e-12	2.96139e-12	1.02551e-11	-2.8946e-12	5.81675e-12	-8.85829e-12	-1.04813e-11	1.8215e-11	2.60906e-12	1.86759e-11	-9.70321e-12	-3.07076e-12	-2.6296e-11	1.70445e-11	6.77938e-13	8.96266e-12	1.74695e-11	1.78836e-12		0.00682	-5.27073e-12	-2.24922e-12	-1.31313e-11	-5.45691e-12	1.33918e-11	1.50082e-11	3.02084e-11	2.5462e-11	-3.44062e-12	-1.28825e-11	-2.19253e-11	2.08166e-11	1.66229e-12	6.33105e-12	2.63912e-12	5.01608e-12	-2.19019e-11	9.16888e-12	1.96035e-12	-9.74663e-12	-7.01149e-12
0.00684	-5.83262e-12	-1.33835e-12	-3.62096e-12	1.86016e-12	-9.61388e-12	4.51097e-12	1.11876e-13	7.04071e-12	-1.30528e-11	6.71343e-12	9.0044e-12	2.32101e-13	3.31539e-12	-1.0109e-11	-8.60532e-12	1.13363e-11	1.35838e-12	1.55492e-11	-9.07787e-12	-1.18255e-11	-3.00481e-11	1.39178e-11	-1.82342e-12	7.71197e-12	2.37229e-11	1.78836e-12		0.00684	-9.02277e-12	-2.87456e-12	-2.37621e-11	-7.33293e-12	1.52678e-11	2.50136e-12	3.20844e-11	2.48366e-11	-3.44062e-12	-2.03866e-11	-1.06692e-11	2.01912e-11	1.10424e-11	1.95367e-12	3.8898e-12	1.12695e-11	-2.12766e-11	4.14111e-13	-6.79442e-12	-9.91862e-13	-1.26396e-11
0.00686	-1.3962e-11	-5.71573e-12	7.5642e-13	3.73618e-12	-1.33659e-11	9.51369e-12	1.9879e-12	5.16469e-12	-1.36782e-11	2.96139e-12	5.8777e-12	8.57441e-13	5.81675e-12	-1.26103e-11	-3.60259e-12	8.20958e-12	3.85974e-12	1.42985e-11	-9.70321e-12	-1.24509e-11	-2.442e-11	1.39178e-11	-3.0741e-12	5.21061e-12	2.30975e-11	-8.76629e-14		0.00686	-6.52141e-12	-2.87456e-12	-3.12662e-11	-8.58361e-12	1.46425e-11	-3.75204e-12	2.9583e-11	1.79579e-11	9.36759e-13	-2.97667e-11	-1.91443e-12	1.58138e-11	1.29184e-11	-1.17303e-12	7.0165e-12	1.50215e-11	-1.68992e-11	-2.71259e-12	-1.11718e-11	1.08896e-11	-1.51409e-11
0.00688	-2.08408e-11	-5.09039e-12	1.3108e-13	4.36152e-12	-1.27406e-11	8.88835e-12	4.48926e-12	5.79003e-12	-9.30079e-12	5.46275e-12	4.00168e-12	2.73347e-12	3.31539e-12	-1.26103e-11	1.40013e-12	4.45753e-12	3.85974e-12	1.42985e-11	-9.70321e-12	-1.80789e-11	-2.56707e-11	9.54041e-12	-5.72743e-13	1.45857e-12	2.49735e-11	-5.09039e-12		0.00688	-9.64811e-12	-6.00126e-12	-3.43929e-11	-4.83157e-12	1.27665e-11	-1.18815e-11	2.9583e-11	1.10791e-11	5.93948e-12	-2.78907e-11	-1.28909e-12	8.30976e-12	1.97972e-11	-3.6744e-12	8.26718e-12	1.56469e-11	-7.51911e-12	-1.02167e-11	-1.36732e-11	1.46416e-11	-2.01436e-11
0.0069	-2.58435e-11	-6.96641e-12	5.1338e-12	8.7389e-12	-1.83686e-11	8.88835e-12	1.9879e-12	5.79003e-12	-6.17409e-12	6.71343e-12	2.751e-12	3.35881e-12	2.06471e-12	-1.32357e-11	5.15217e-12	-1.17053e-12	5.73577e-12	1.17971e-11	-7.82719e-12	-1.74536e-11	-1.56652e-11	4.53768e-12	6.77938e-13	-3.54415e-12	2.93509e-11	-8.84243e-12		0.0069	-9.02277e-12	-5.37592e-12	-3.12662e-11	-1.07953e-12	1.02651e-11	-1.12561e-11	2.14536e-11	7.95243e-12	4.06346e-12	-3.22681e-11	5.58966e-12	1.43102e-12	2.16732e-11	-3.6744e-12	1.13939e-11	1.31455e-11	4.36236e-12	-1.20927e-11	-1.42985e-11	1.65177e-11	-1.95183e-11
0.00692	-3.20969e-11	-8.21709e-12	5.75914e-12	6.23754e-12	-2.02447e-11	6.38699e-12	3.86392e-12	5.79003e-12	-4.29807e-12	5.46275e-12	2.49636e-13	7.11085e-12	8.14029e-13	-1.13597e-11	1.49446e-13	-4.29723e-12	1.98372e-12	1.11718e-11	-5.32583e-12	-1.80789e-11	-1.37892e-11	-1.09038e-12	3.80464e-12	-4.79483e-12	2.55989e-11	-7.59175e-12		0.00692	-1.08988e-11	8.7748e-13	-2.31368e-11	5.79922e-12	6.51306e-12	-9.38011e-12	1.52002e-11	1.69902e-12	7.19016e-12	-3.22681e-11	9.96704e-12	-6.07307e-12	1.79211e-11	-3.6744e-12	1.26446e-11	1.12695e-11	7.48906e-12	-1.2718e-11	-1.30478e-11	1.15149e-11	-1.63916e-11
0.00694	-2.95956e-11	-1.94732e-11	8.88584e-12	8.11356e-12	-2.14953e-11	7.01233e-12	-5.13464e-13	2.66333e-12	-5.46026e-13	8.58945e-12	-5.37843e-12	5.23483e-12	-4.36652e-13	-1.26103e-11	9.52955e-12	-9.29996e-12	7.33043e-13	1.67999e-11	-5.95117e-12	-1.68283e-11	-3.15843e-12	-4.21708e-12	5.68066e-12	-6.04551e-12	2.12215e-11	-6.34107e-12		0.00694	-8.39743e-12	-1.62388e-12	-8.75393e-12	9.55126e-12	7.1384e-12	-1.25068e-12	5.82009e-12	1.69902e-12	6.56482e-12	-3.60201e-11	9.96704e-12	-1.04504e-11	9.79171e-12	-4.92508e-12	1.26446e-11	1.00188e-11	9.99042e-12	-1.02167e-11	-4.29306e-12	5.26154e-12	-8.26217e-12
0.00696	-2.39675e-11	-2.19746e-11	1.51392e-11	5.6122e-12	-2.21207e-11	7.63767e-12	-3.64016e-12	1.41265e-12	4.4567e-12	7.96411e-12	-7.25445e-12	8.36153e-12	-1.06199e-12	-7.60761e-12	7.02819e-12	-2.42121e-12	-3.019e-12	1.49238e-11	-2.19913e-12	-9.32417e-12	1.8443e-12	-1.04705e-11	6.77938e-13	-9.79755e-12	1.49681e-11	-1.96369e-12		0.00696	-5.89607e-12	7.13088e-12	-6.24505e-13	1.20526e-11	4.0117e-12	5.62806e-12	1.44271e-12	-8.02339e-13	4.06346e-12	-3.35187e-11	1.43444e-11	-1.17011e-11	1.10424e-11	-4.92508e-12	1.45206e-11	-1.23732e-12	1.12411e-11	-2.08725e-12	-5.41016e-13	-4.7439e-12	-5.13547e-12
0.00698	-1.77141e-11	-2.44759e-11	1.95166e-11	2.4855e-12	-2.14953e-11	8.26301e-12	-1.17696e-11	1.6197e-13	1.00848e-11	2.96139e-12	-7.87979e-12	-1.01858e-12	1.88688e-13	-5.73159e-12	1.07802e-11	-4.92257e-12	-7.39638e-12	1.42985e-11	-3.23106e-13	-3.07076e-12	5.59634e-12	-1.35972e-11	-1.82342e-12	-8.54687e-12	6.83867e-12	3.03904e-12		0.00698	-3.3947e-12	1.02576e-11	1.37583e-11	1.643e-11	3.38636e-12	1.25068e-11	-9.18808e-12	-1.14331e-11	4.06346e-12	-3.16427e-11	1.80965e-11	-1.23265e-11	2.28763e-12	-4.29974e-12	1.45206e-11	-8.11607e-12	9.36508e-12	1.03945e-12	1.96035e-12	-1.16226e-11	2.99395e-12
0.007	-1.021e-11	-2.88533e-11	2.51447e-11	6.09478e-13	-1.96193e-11	8.26301e-12	-1.11442e-11	-1.71405e-12	1.07101e-11	4.83741e-12	-7.87979e-12	-6.0213e-12	1.88688e-13	-3.23023e-12	7.02819e-12	-5.45188e-13	-7.39638e-12	1.67999e-11	-1.57379e-12	5.05866e-12	5.59634e-12	-1.23465e-11	-3.0741e-12	-7.92153e-12	3.71197e-12	9.91778e-12		0.007	-2.76936e-12	1.52603e-11	2.00117e-11	1.4554e-11	1.51033e-12	1.87602e-11	-1.04388e-11	-1.51852e-11	4.6888e-12	-2.41386e-11	1.80965e-11	-9.82511e-12	4.11607e-13	-6.8011e-12	1.70219e-11	-1.37441e-11	6.23838e-12	9.79422e-12	7.09666e-13	-1.2248e-11	6.746e-12
0.00702	-8.95932e-12	-2.69773e-11	2.95221e-11	-1.89189e-12	-1.39913e-11	1.07644e-11	-8.64289e-12	-2.96473e-12	1.19608e-11	4.83741e-12	-6.62911e-12	-9.148e-12	-6.06472e-12	-9.48363e-12	1.14056e-11	3.20685e-12	-8.02172e-12	1.36732e-11	1.55291e-12	8.8107e-12	-1.28241e-12	-1.04705e-11	-9.95285e-12	-6.67085e-12	-5.0428e-12	1.55458e-11		0.00702	2.8587e-12	1.40096e-11	2.25131e-11	1.01766e-11	2.59655e-13	2.00109e-11	-7.9374e-12	-2.14386e-11	2.81278e-12	-1.85106e-11	2.05978e-11	-4.82239e-12	-3.34044e-12	-3.04906e-12	1.45206e-11	-1.87469e-11	4.9877e-12	1.04196e-11	-4.29306e-12	-1.47493e-11	7.99668e-12
0.00704	-8.95932e-12	-2.88533e-11	3.07728e-11	-8.14529e-12	-1.02392e-11	1.32657e-11	-7.39221e-12	-2.33939e-12	1.32115e-11	6.71343e-12	-3.50241e-12	-1.35254e-11	-6.06472e-12	-7.60761e-12	8.27887e-12	6.95889e-12	-8.64706e-12	8.67044e-12	4.67962e-12	1.50641e-11	-4.40911e-12	-9.84514e-12	-1.24542e-11	-9.17221e-12	-8.79484e-12	1.55458e-11		0.00704	1.60802e-12	1.33843e-11	2.18877e-11	5.17388e-12	-9.91027e-13	2.18869e-11	-9.18808e-12	-2.39399e-11	1.5621e-12	-6.00377e-12	7.46568e-12	-4.19705e-12	-7.09248e-12	-1.17303e-12	1.57713e-11	-1.99975e-11	5.61304e-12	1.60476e-11	-1.24225e-11	-1.2248e-11	4.86997e-12
0.00706	-2.70591e-12	-2.69773e-11	3.13981e-11	-1.37734e-11	-4.61116e-12	1.13897e-11	-1.76414e-12	7.8731e-13	1.50875e-11	6.08809e-12	8.74976e-13	-1.60267e-11	-8.56608e-12	-2.60489e-12	6.40285e-12	1.00856e-11	-9.2724e-12	2.41704e-12	8.43166e-12	1.75655e-11	-1.31639e-11	-8.59446e-12	-9.95285e-12	-7.92153e-12	-1.25469e-11	2.61766e-11		0.00706	2.23336e-12	6.50554e-12	1.43837e-11	-4.20623e-12	1.51033e-12	1.81349e-11	-1.68399e-12	-2.39399e-11	-9.39263e-13	5.8777e-12	5.86936e-13	-2.94636e-12	-2.7151e-12	2.57901e-12	1.20192e-11	-1.37441e-11	5.61304e-12	1.47969e-11	-1.86759e-11	-1.2248e-11	-2.63411e-12
0.00708	-4.58193e-12	-2.94787e-11	3.01474e-11	-1.75254e-11	-2.33772e-13	1.26404e-11	-1.1388e-12	4.53935e-12	1.32115e-11	8.58945e-12	4.62702e-12	-2.04041e-11	-8.56608e-12	-1.03526e-13	1.40013e-12	3.20685e-12	-7.39638e-12	-7.09666e-13	9.057e-12	2.25682e-11	-1.19132e-11	-1.23465e-11	-7.45149e-12	-1.66813e-12	-1.75496e-11	2.6802e-11		0.00708	5.9854e-12	2.12816e-12	6.87958e-12	-9.20895e-12	-9.91027e-13	1.37575e-11	2.69339e-12	-1.45598e-11	-3.44062e-12	1.15058e-11	-8.79317e-12	1.80339e-13	1.66229e-12	7.02985e-13	8.26718e-12	-4.36402e-12	3.11167e-12	1.35463e-11	-1.99266e-11	-7.87061e-12	-8.88751e-12
0.0071	-2.08057e-12	-2.57266e-11	2.577e-11	-2.19028e-11	6.01963e-12	1.51418e-11	8.2413e-12	3.91401e-12	1.38368e-11	1.10908e-11	7.75372e-12	-2.35308e-11	-2.31268e-12	-1.03526e-13	-5.47862e-12	-5.45188e-13	-8.02172e-12	-7.09666e-13	5.9303e-12	2.06922e-11	-1.19132e-11	-7.96912e-12	-3.0741e-12	-3.54415e-12	-1.69243e-11	2.74273e-11		0.0071	5.36006e-12	-8.50263e-12	-1.87519e-12	-1.23357e-11	2.76101e-12	1.00054e-11	8.94679e-12	-6.4304e-12	-5.94199e-12	1.90098e-11	-1.69226e-11	-2.32102e-12	4.11607e-13	1.95367e-12	2.63912e-12	4.39074e-12	-1.26571e-12	1.04196e-11	-1.99266e-11	-7.24527e-12	-1.51409e-11
0.00712	4.17283e-12	-2.38506e-11	1.70153e-11	-2.69055e-11	7.89565e-12	1.13897e-11	1.07427e-11	6.41537e-12	1.07101e-11	1.17162e-11	1.40071e-11	-2.47815e-11	-4.36652e-13	-2.60489e-12	-1.54841e-11	-5.54791e-12	-6.1457e-12	-8.43262e-14	2.8036e-12	1.81908e-11	-7.53581e-12	-6.71844e-12	-1.82342e-12	-4.1745e-13	-1.00455e-11	1.92979e-11		0.00712	2.23336e-12	-1.60067e-11	-4.37655e-12	-1.35863e-11	8.84995e-13	5.62806e-12	1.33242e-11	4.82572e-12	-7.81801e-12	2.27619e-11	-1.62973e-11	-4.45001e-13	4.11607e-13	2.57901e-12	-1.73826e-12	7.51744e-12	-5.01775e-12	9.16888e-12	-1.30478e-11	-9.74663e-12	-2.38957e-11
0.00714	7.29953e-12	-2.00986e-11	1.38886e-11	-2.69055e-11	1.16477e-11	7.63767e-12	9.49198e-12	1.01674e-11	1.00848e-11	1.29668e-11	1.65085e-11	-2.29055e-11	3.94073e-12	-1.03526e-13	-1.86108e-11	-1.4928e-11	-3.64434e-12	-4.46171e-12	3.02234e-13	1.19374e-11	2.46964e-12	-6.71844e-12	6.77938e-13	8.3323e-13	-4.41746e-12	1.36698e-11		0.00714	2.23336e-12	-2.28855e-11	-4.37655e-12	-1.04596e-11	4.0117e-12	-9.38011e-12	2.02029e-11	9.82845e-12	-4.69131e-12	2.52632e-11	-1.31706e-11	2.05636e-12	-6.46714e-12	6.95639e-12	-6.74099e-12	1.37708e-11	-1.62739e-11	4.14111e-13	-3.66772e-12	-9.74663e-12	-2.4521e-11
0.00716	8.55021e-12	-1.38452e-11	5.75914e-12	-2.94069e-11	1.2273e-11	2.0096e-12	1.01173e-11	5.79003e-12	7.5834e-12	1.17162e-11	1.83845e-11	-2.60322e-11	5.19141e-12	-4.48091e-12	-1.73601e-11	-2.18068e-11	-3.64434e-12	-7.58841e-12	-1.03286e-11	6.30934e-12	4.971e-12	-4.21708e-12	5.05532e-12	7.71197e-12	1.83594e-12	5.5404e-12		0.00716	-1.51868e-12	-2.22601e-11	-1.87519e-12	-6.70759e-12	8.84995e-13	-1.62589e-11	2.3955e-11	1.79579e-11	-4.69131e-12	2.839e-11	-1.06692e-11	-4.82239e-12	-1.02192e-11	1.13338e-11	-6.11565e-12	1.68975e-11	-2.31526e-11	4.14111e-13	8.21375e-12	-1.09973e-11	-2.32703e-11
0.00718	6.67419e-12	-7.59175e-12	1.38176e-12	-2.81562e-11	7.27031e-12	-4.86914e-12	8.2413e-12	-4.6337e-13	-5.46026e-13	6.08809e-12	1.40071e-11	-1.97788e-11	1.01941e-11	-5.73159e-12	-1.67347e-11	-2.36828e-11	-1.14298e-12	-9.46443e-12	-1.03286e-11	1.30662e-12	1.62271e-11	-2.34106e-12	5.68066e-12	1.334e-11	9.34003e-12	-2.58903e-12		0.00718	-7.14675e-12	-2.16348e-11	-1.87519e-12	-2.33021e-12	3.38636e-12	-2.00109e-11	2.64563e-11	1.67072e-11	-2.18994e-12	2.71393e-11	-8.79317e-12	-6.07307e-12	-1.14699e-11	1.32098e-11	-4.23962e-12	1.25202e-11	-3.00314e-11	-5.83929e-12	1.07151e-11	-1.0372e-11	-1.8893e-11
0.0072	6.04885e-12	-3.83971e-12	-4.2463e-12	-2.81562e-11	3.51827e-12	-2.99312e-12	8.86664e-12	-2.33939e-12	-6.79943e-12	-1.65311e-13	1.02551e-11	-1.47761e-11	7.69277e-12	-6.35693e-12	-7.35464e-12	-2.30574e-11	7.33043e-13	-1.19658e-11	-1.15792e-11	-5.69403e-13	1.74778e-11	3.287e-12	6.77938e-13	1.95934e-11	1.80948e-11	-1.19691e-11		0.0072	-8.39743e-12	-1.288e-11	8.34706e-16	1.01766e-11	4.63704e-12	-2.06362e-11	2.7707e-11	1.10791e-11	5.31414e-12	2.90153e-11	-1.91443e-12	-9.82511e-12	-1.52219e-11	1.44605e-11	1.38844e-12	1.50215e-11	-2.62793e-11	-4.58861e-12	1.94699e-11	-1.2248e-11	-1.07635e-11
0.00722	-2.04551e-13	3.03904e-12	-5.49698e-12	-2.25281e-11	-2.73513e-12	-4.86914e-12	7.61596e-12	-7.96745e-12	-9.92613e-12	-1.01708e-11	7.12838e-12	-1.29e-11	1.33208e-11	-4.48091e-12	3.27615e-12	-1.86801e-11	7.33043e-13	-1.07151e-11	-1.47059e-11	-5.57212e-12	2.24805e-11	6.41371e-12	-4.95012e-12	2.58468e-11	1.99708e-11	-1.75972e-11		0.00722	-9.64811e-12	-5.37592e-12	-6.24505e-13	1.51793e-11	5.26238e-12	-1.12561e-11	2.52056e-11	9.82845e-12	1.09422e-11	2.40126e-11	-3.79045e-12	-8.57443e-12	-1.33459e-11	1.19591e-11	6.39116e-12	1.12695e-11	-2.9406e-11	-4.58861e-12	2.25966e-11	-9.12129e-12	-1.38343e-12
0.00724	-6.45796e-12	1.05431e-11	-7.373e-12	-1.56494e-11	-9.61388e-12	-2.36778e-12	5.1146e-12	-1.29702e-11	-1.24275e-11	-1.45481e-11	4.62702e-12	-6.64664e-12	1.26955e-11	-7.60761e-12	1.07802e-11	-1.1176e-11	3.2344e-12	-1.00898e-11	-1.34553e-11	-9.94951e-12	2.62326e-11	5.78837e-12	-4.95012e-12	3.02242e-11	1.80948e-11	-2.13492e-11		0.00724	-8.39743e-12	-2.24922e-12	3.12754e-12	1.89314e-11	5.88772e-12	-1.25068e-12	1.45749e-11	7.95243e-12	1.71956e-11	1.46325e-11	-3.79045e-12	-1.35771e-11	-1.52219e-11	1.07084e-11	1.07685e-11	1.06441e-11	-1.81499e-11	-7.71532e-12	2.13459e-11	-8.49595e-12	2.36861e-12
0.00726	-5.83262e-12	1.11685e-11	-6.12232e-12	-7.51995e-12	-1.21152e-11	4.51097e-12	6.36528e-12	-1.23448e-11	-1.05515e-11	-1.57988e-11	2.49636e-13	-4.77062e-12	1.51969e-11	-3.23023e-12	1.51576e-11	-5.54791e-12	7.33043e-13	-4.46171e-12	-1.03286e-11	-1.18255e-11	1.93538e-11	7.66438e-12	-8.70217e-12	3.02242e-11	1.62188e-11	-2.51013e-11		0.00726	-5.89607e-12	9.00691e-12	3.75288e-12	1.643e-11	3.38636e-12	8.12942e-12	8.32145e-12	6.70175e-12	2.1573e-11	4.62702e-12	-5.04113e-12	-1.10758e-11	-1.14699e-11	1.00831e-11	1.07685e-11	1.68975e-11	-1.25218e-11	-4.58861e-12	1.69685e-11	-2.86788e-12	4.24463e-12
0.00728	-5.83262e-12	1.30445e-11	-6.12232e-12	-1.89189e-12	-1.52419e-11	8.88835e-12	7.61596e-12	-7.34211e-12	-7.42477e-12	-1.45481e-11	-3.50241e-12	-3.93239e-13	1.20702e-11	-7.28866e-13	1.89097e-11	5.08287e-12	6.36111e-12	-5.08705e-12	-7.20185e-12	-9.94951e-12	9.97372e-12	7.85641e-13	-9.95285e-12	2.77229e-11	1.12161e-11	-1.82225e-11		0.00728	3.57337e-13	8.38156e-12	-6.24505e-13	1.51793e-11	8.84995e-13	1.62589e-11	5.19475e-12	4.82572e-12	2.72011e-11	-4.12775e-12	-3.79045e-12	-1.48278e-11	-9.59384e-12	8.83241e-12	1.45206e-11	1.37708e-11	-2.51639e-12	-2.1123e-13	1.25911e-11	-1.6172e-12	1.74327e-12
0.0073	-7.70864e-12	1.61712e-11	-4.2463e-12	9.36424e-12	-1.96193e-11	1.45164e-11	1.36256e-12	-4.84075e-12	-5.46026e-13	-1.01708e-11	-7.25445e-12	2.73347e-12	7.06743e-12	4.8992e-12	1.5783e-11	9.46026e-12	1.07385e-11	2.41704e-12	-4.07515e-12	-9.32417e-12	1.21895e-12	-2.34106e-12	-6.82615e-12	2.45962e-11	6.83867e-12	-8.21709e-12		0.0073	5.36006e-12	1.21336e-11	-2.50053e-12	7.0499e-12	-5.36841e-12	1.75095e-11	1.92028e-13	4.20038e-12	3.03278e-11	-1.28825e-11	-2.53977e-12	-1.29518e-11	-5.8418e-12	1.13338e-11	8.89252e-12	1.12695e-11	6.86372e-12	-8.3657e-13	9.46443e-12	1.02643e-11	-2.00877e-12
0.00732	-5.83262e-12	1.55458e-11	-8.62368e-12	1.56176e-11	-1.7118e-11	2.32712e-11	1.11876e-13	-4.84075e-12	6.33272e-12	-2.66667e-12	-1.16318e-11	1.48278e-12	-4.36652e-13	9.90192e-12	4.52683e-12	1.4463e-11	1.63666e-11	3.66772e-12	1.55291e-12	-9.32417e-12	-8.16115e-12	-3.59174e-12	-4.32478e-12	2.14695e-11	3.71197e-12	-1.96369e-12		0.00732	9.1121e-12	8.38156e-12	-1.87519e-12	-4.83157e-12	-7.24443e-12	1.93856e-11	8.17368e-13	4.82572e-12	2.46997e-11	-1.72599e-11	-3.79045e-12	-9.19977e-12	-5.8418e-12	8.83241e-12	5.76582e-12	1.00188e-11	9.99042e-12	7.29285e-12	4.46171e-12	1.27656e-11	-1.3275e-13
0.00734	-2.70591e-12	1.42952e-11	-6.74766e-12	1.93697e-11	-1.27406e-11	2.51472e-11	1.11876e-13	7.8731e-13	1.00848e-11	7.33877e-12	-1.16318e-11	4.60949e-12	-4.36652e-13	1.24033e-11	-2.97725e-12	1.32123e-11	2.01186e-11	4.9184e-12	1.55291e-12	-3.07076e-12	-1.37892e-11	-4.65039e-13	5.05532e-12	2.08441e-11	5.58799e-12	6.16574e-12		0.00734	1.53655e-11	2.7535e-12	8.34706e-16	-1.1085e-11	-1.09965e-11	1.37575e-11	3.94407e-12	6.07641e-12	2.09476e-11	-1.97613e-11	1.83762e-12	-6.69841e-12	-4.59112e-12	8.20707e-12	7.63098e-13	3.7654e-12	6.86372e-12	1.10449e-11	-3.66772e-12	2.02697e-11	-7.5809e-13
0.00736	2.29681e-12	1.74219e-11	-7.373e-12	1.74937e-11	-8.3632e-12	3.01499e-11	-2.38948e-12	7.66606e-12	1.32115e-11	1.23415e-11	-9.75581e-12	5.23483e-12	-4.81404e-12	1.17779e-11	-1.11067e-11	1.07109e-11	2.38706e-11	8.67044e-12	5.9303e-12	-3.6961e-12	-1.87919e-11	-1.09038e-12	1.13087e-11	1.83428e-11	5.58799e-12	1.05431e-11		0.00736	1.91175e-11	-1.62388e-12	6.26175e-13	-1.54624e-11	-1.03711e-11	1.31321e-11	5.19475e-12	7.32709e-12	1.46942e-11	-2.16373e-11	-6.63746e-13	-1.69568e-12	2.28763e-12	3.82969e-12	-1.11292e-12	-4.98937e-12	1.23565e-12	1.10449e-11	-1.05465e-11	2.15204e-11	2.36861e-12
0.00738	1.04613e-12	1.24191e-11	-9.24902e-12	1.8119e-11	-7.73786e-12	2.88992e-11	-3.01482e-12	9.54208e-12	1.19608e-11	1.54682e-11	-1.10065e-11	8.98687e-12	-1.66955e-11	1.11526e-11	-1.54841e-11	1.07109e-11	2.6372e-11	1.24225e-11	7.80632e-12	-5.69403e-13	-1.87919e-11	2.66166e-12	1.75621e-11	1.20894e-11	7.46401e-12	1.17938e-11		0.00738	1.78669e-11	-8.50263e-12	1.87686e-12	-1.79637e-11	-1.09965e-11	7.50408e-12	1.14482e-11	6.70175e-12	1.09422e-11	-2.35133e-11	-3.16511e-12	3.93238e-12	8.54103e-12	7.02985e-13	-9.24235e-12	-6.24005e-12	-1.50287e-14	6.04217e-12	-1.61745e-11	2.58978e-11	7.37134e-12
0.0074	6.04885e-12	8.04176e-12	-1.1125e-11	1.56176e-11	-3.36048e-12	2.32712e-11	-5.13464e-13	2.32996e-11	6.95806e-12	1.98456e-11	-1.10065e-11	9.61221e-12	-1.85715e-11	1.05273e-11	-1.42334e-11	8.20958e-12	2.4496e-11	9.29578e-12	1.40597e-11	-3.07076e-12	-1.56652e-11	5.78837e-12	1.75621e-11	1.1464e-11	3.08663e-12	1.42952e-11		0.0074	1.09881e-11	-9.75331e-12	1.87686e-12	-1.73384e-11	-7.24443e-12	3.75204e-12	1.33242e-11	7.32709e-12	5.31414e-12	-2.4764e-11	-5.04113e-12	7.05908e-12	1.04171e-11	7.76452e-14	-1.42451e-11	-9.99209e-12	-3.14173e-12	2.91547e-12	-1.74252e-11	2.65231e-11	7.99668e-12
0.00742	6.04885e-12	3.03904e-12	-1.17504e-11	9.36424e-12	1.01691e-12	1.88938e-11	4.48926e-12	2.9553e-11	6.95806e-12	2.04709e-11	-1.03812e-11	1.02375e-11	-2.23236e-11	1.77249e-12	-1.73601e-11	5.70821e-12	1.82426e-11	1.36732e-11	1.53104e-11	-5.69403e-13	-1.50399e-11	7.03905e-12	1.94382e-11	1.20894e-11	3.71197e-12	1.49205e-11		0.00742	9.1121e-12	-1.288e-11	3.12754e-12	-1.1085e-11	-1.61637e-12	3.75204e-12	1.83269e-11	4.20038e-12	-3.13923e-13	-2.2888e-11	-4.41579e-12	5.8084e-12	1.91718e-11	-6.8011e-12	-2.11238e-11	-1.06174e-11	-5.64309e-12	-2.08725e-12	-2.49293e-11	2.08951e-11	9.24736e-12
0.00744	9.80089e-12	-5.09039e-12	-1.23757e-11	3.11084e-12	-2.33772e-13	8.26301e-12	8.2413e-12	3.20543e-11	-1.17137e-12	1.60935e-11	-1.22572e-11	8.36153e-12	-2.41996e-11	-1.35421e-12	-1.42334e-11	6.95889e-12	1.57412e-11	1.36732e-11	1.53104e-11	-5.69403e-13	-1.50399e-11	8.91507e-12	1.50608e-11	1.02133e-11	1.83594e-12	1.30445e-11		0.00744	3.57337e-13	-1.16293e-11	1.87686e-12	-2.33021e-12	9.01442e-12	-6.25341e-13	1.95776e-11	2.32436e-12	-7.19267e-12	-1.72599e-11	-6.91715e-12	5.8084e-12	1.85465e-11	-1.05531e-11	-2.11238e-11	-5.61471e-12	-1.12712e-11	-6.46463e-12	-2.30533e-11	1.40163e-11	1.0498e-11
0.00746	1.35529e-11	-6.96641e-12	-9.87437e-12	-1.89189e-12	3.51827e-12	5.13631e-12	1.1368e-11	3.64317e-11	-4.29807e-12	1.29668e-11	-1.41332e-11	5.86017e-12	-2.54503e-11	-4.48091e-12	-9.23066e-12	5.08287e-12	1.13638e-11	1.17971e-11	2.03131e-11	1.30662e-12	-1.25385e-11	5.16302e-12	1.31847e-11	1.27147e-11	1.83594e-12	6.79108e-12		0.00746	-4.64538e-12	-7.25194e-12	2.5022e-12	3.9232e-12	1.33918e-11	-3.1267e-12	1.77016e-11	-6.4304e-12	-1.53221e-11	-1.41332e-11	-5.66647e-12	7.05908e-12	2.10478e-11	-8.05178e-12	-1.86225e-11	-5.61471e-12	-1.31472e-11	-3.96327e-12	-2.18026e-11	3.38552e-12	1.36247e-11
0.00748	1.60543e-11	-1.25945e-11	-5.49698e-12	-9.39597e-12	5.39429e-12	-2.99312e-12	1.88721e-11	3.83077e-11	-8.05011e-12	1.04655e-11	-1.16318e-11	4.60949e-12	-2.35742e-11	-7.60761e-12	-7.35464e-12	5.08287e-12	5.11043e-12	1.24225e-11	1.84371e-11	-6.82281e-12	-6.28513e-12	2.66166e-12	5.68066e-12	1.02133e-11	2.46128e-12	-3.83971e-12		0.00748	-8.39743e-12	-1.62388e-12	-5.62723e-12	1.4554e-11	2.02705e-11	1.25068e-12	1.08228e-11	-8.30642e-12	-2.03248e-11	-1.03812e-11	-4.41579e-12	6.43374e-12	1.41691e-11	-1.18038e-11	-1.29944e-11	-4.36402e-12	-1.94006e-11	-2.08725e-12	-1.55492e-11	-9.12129e-12	1.61261e-11
0.0075	1.66796e-11	-1.75972e-11	-4.87164e-12	-1.94014e-11	4.76895e-12	-1.17479e-11	2.19988e-11	3.5181e-11	-1.30528e-11	6.71343e-12	-5.37843e-12	-3.93239e-13	-1.79462e-11	-6.98227e-12	-4.85327e-12	3.83219e-12	1.07703e-13	6.16908e-12	1.59357e-11	-4.32144e-12	1.8443e-12	2.66166e-12	5.05532e-12	1.02133e-11	2.46128e-12	-8.21709e-12		0.0075	-9.02277e-12	5.8802e-12	-3.75121e-12	1.8306e-11	2.52733e-11	3.1267e-12	5.82009e-12	-8.30642e-12	-2.40769e-11	-5.37843e-12	-4.41579e-12	8.9351e-12	1.04171e-11	-1.79837e-12	-6.74099e-12	-6.11981e-13	-2.3778e-11	-8.3657e-13	-1.74252e-11	-1.91267e-11	1.55008e-11
0.00752	1.85557e-11	-1.44705e-11	-1.1196e-12	-2.25281e-11	2.26759e-12	-1.61253e-11	2.57508e-11	3.08036e-11	-1.36782e-11	-3.91735e-12	-1.62639e-12	-4.14528e-12	-1.16928e-11	-6.98227e-12	-2.35191e-12	3.20685e-12	-6.1457e-12	6.16908e-12	1.21837e-11	-3.07076e-12	7.47236e-12	-4.65039e-13	3.1793e-12	5.83595e-12	-2.54144e-12	-1.00931e-11		0.00752	-9.02277e-12	9.63225e-12	-1.18806e-11	2.33087e-11	3.15267e-11	-6.25875e-19	2.69339e-12	-4.55438e-12	-1.65728e-11	-1.00105e-12	1.83762e-12	1.45632e-11	1.29184e-11	-4.29974e-12	-1.11292e-12	1.88938e-12	-2.19019e-11	1.66479e-12	-1.30478e-11	-2.47548e-11	2.11288e-11
0.00754	1.48036e-11	-1.50958e-11	-1.74494e-12	-2.37788e-11	5.39429e-12	-2.36293e-11	2.13734e-11	2.76769e-11	-1.61795e-11	-3.91735e-12	1.50032e-12	-4.77062e-12	-7.3154e-12	-4.48091e-12	-1.10123e-12	4.45753e-12	-6.77104e-12	5.54374e-12	5.9303e-12	-1.82008e-12	1.18497e-11	2.03632e-12	-1.19808e-12	2.0789e-13	-4.00755e-14	-1.32198e-11		0.00754	-4.02004e-12	1.8387e-11	-1.68834e-11	2.70608e-11	3.0276e-11	1.87602e-12	1.44271e-12	1.07368e-12	-9.69403e-12	4.62702e-12	1.83762e-12	1.83152e-11	9.16637e-12	1.32833e-12	7.64184e-12	3.14006e-12	-1.94006e-11	4.14111e-13	-1.24225e-11	-2.22534e-11	1.92528e-11
0.00756	1.04262e-11	-1.25945e-11	5.1338e-12	-3.06575e-11	9.77167e-12	-2.23787e-11	9.49198e-12	1.32941e-11	-1.36782e-11	-1.01708e-11	4.00168e-12	-6.64664e-12	-3.56336e-12	1.14715e-12	1.40013e-12	1.95617e-12	-4.89502e-12	4.9184e-12	-3.23106e-13	-2.44542e-12	1.49764e-11	1.41098e-12	-1.82342e-12	-2.29347e-12	-4.00755e-14	-1.00931e-11		0.00756	3.57337e-13	1.90124e-11	-2.06354e-11	2.89368e-11	2.33972e-11	-6.25875e-19	3.94407e-12	7.95243e-12	1.5621e-12	5.8777e-12	5.58966e-12	1.76899e-11	9.79171e-12	5.08037e-12	1.13939e-11	8.76812e-12	-1.62739e-11	2.29013e-12	-1.17971e-11	-2.22534e-11	1.48754e-11
0.00758	3.54749e-12	-9.46777e-12	7.00982e-12	-2.81562e-11	7.27031e-12	-2.1128e-11	1.36256e-12	8.2914e-12	-1.24275e-11	-1.20468e-11	1.33818e-11	-7.27198e-12	1.88688e-13	2.39783e-12	-2.35191e-12	1.33083e-12	-6.77104e-12	4.29306e-12	-4.70049e-12	-2.44542e-12	1.49764e-11	3.91234e-12	-1.19808e-12	-6.04551e-12	-1.9161e-12	-8.21709e-12		0.00758	5.9854e-12	1.52603e-11	-2.06354e-11	2.14327e-11	1.83945e-11	-6.25875e-19	1.33242e-11	1.79579e-11	8.44084e-12	4.62702e-12	8.09102e-12	1.45632e-11	5.41433e-12	6.95639e-12	1.26446e-11	6.8921e-12	-1.25218e-11	5.41683e-12	-9.29578e-12	-1.53747e-11	5.49531e-12
0.0076	2.92215e-12	-7.59175e-12	8.88584e-12	-2.56548e-11	1.10224e-11	-2.17533e-11	-8.64289e-12	-2.96473e-12	-1.05515e-11	-1.07961e-11	1.52578e-11	-6.64664e-12	3.31539e-12	1.14715e-12	-5.47862e-12	-1.79587e-12	-4.26968e-12	8.0451e-12	-9.07787e-12	1.30662e-12	1.49764e-11	6.41371e-12	-4.95012e-12	-9.17221e-12	1.2106e-12	-3.83971e-12		0.0076	9.1121e-12	2.0263e-11	-1.56327e-11	1.58047e-11	3.38636e-12	-8.75477e-12	1.70762e-11	2.48366e-11	1.59449e-11	8.37906e-12	8.09102e-12	1.39378e-11	1.66229e-12	6.33105e-12	6.39116e-12	1.26404e-12	-5.01775e-12	6.66751e-12	-1.30478e-11	-7.24527e-12	-7.5809e-13
0.00762	-3.33125e-12	-3.83971e-12	1.51392e-11	-2.12774e-11	6.64497e-12	-1.80013e-11	-1.67723e-11	-9.84347e-12	-8.05011e-12	-9.54542e-12	1.52578e-11	-6.64664e-12	4.56607e-12	1.14715e-12	-8.60532e-12	-6.17325e-12	1.98372e-12	2.41704e-12	-1.47059e-11	6.8128e-13	1.12244e-11	1.32924e-11	6.77938e-13	-9.17221e-12	1.2106e-12	1.78836e-12		0.00762	7.86142e-12	1.6511e-11	-1.12553e-11	1.01766e-11	-3.49239e-12	-9.38011e-12	2.70817e-11	2.7338e-11	2.03223e-11	7.75372e-12	9.3417e-12	3.30704e-12	1.03695e-12	6.95639e-12	8.89252e-12	-5.61471e-12	3.11167e-12	1.22956e-11	-1.36732e-11	-2.86788e-12	-1.38902e-11
0.00764	-7.0833e-12	1.16302e-12	1.76406e-11	-9.39597e-12	5.39429e-12	-1.61253e-11	-2.49017e-11	-6.09143e-12	-4.29807e-12	-1.07961e-11	1.27564e-11	-2.8946e-12	7.06743e-12	-1.35421e-12	-9.856e-12	-6.79859e-12	5.11043e-12	1.16636e-12	-1.40806e-11	1.93196e-12	1.8443e-12	1.39178e-11	3.1793e-12	-1.22989e-11	-4.00755e-14	4.91506e-12		0.00764	9.82677e-13	1.6511e-11	-2.50053e-12	1.71155e-13	-5.99375e-12	-1.00054e-11	2.64563e-11	2.7338e-11	1.53196e-11	7.12838e-12	6.84034e-12	-3.5717e-12	-2.7151e-12	4.45503e-12	4.51514e-12	-8.11607e-12	1.18664e-11	1.35463e-11	-1.11718e-11	2.58819e-13	-2.6397e-11
0.00766	-8.95932e-12	3.66438e-12	1.45139e-11	-6.41202e-13	7.89565e-12	-8.62118e-12	-2.61524e-11	-2.33939e-12	7.93171e-14	-4.54269e-12	9.62974e-12	-4.14528e-12	7.06743e-12	-1.97955e-12	-9.23066e-12	-1.3052e-11	7.61179e-12	4.29306e-12	-1.59566e-11	-3.6961e-12	-3.15843e-12	1.20418e-11	1.0058e-11	-1.22989e-11	-1.9161e-12	1.11685e-11		0.00766	-6.52141e-12	1.6511e-11	3.75288e-12	-8.58361e-12	-1.03711e-11	-8.75477e-12	2.27043e-11	2.35859e-11	9.06618e-12	1.65085e-11	-2.53977e-12	-7.94909e-12	-3.34044e-12	2.57901e-12	3.8898e-12	-1.43695e-11	1.87452e-11	1.54223e-11	-1.24225e-11	5.88688e-12	-3.20251e-11
0.00768	-1.14607e-11	9.29244e-12	1.51392e-11	3.73618e-12	3.51827e-12	-8.62118e-12	-2.86538e-11	1.6197e-13	5.70738e-12	4.83741e-12	3.37634e-12	-6.0213e-12	3.94073e-12	-6.35693e-12	-7.97998e-12	-1.36773e-11	6.98645e-12	4.29306e-12	-1.47059e-11	-8.69883e-12	-1.25385e-11	1.39178e-11	8.80736e-12	-9.17221e-12	-1.29076e-12	9.29244e-12		0.00768	-1.46508e-11	9.00691e-12	6.87958e-12	-1.73384e-11	-1.09965e-11	-4.37738e-12	1.70762e-11	1.67072e-11	4.6888e-12	1.77592e-11	-7.54249e-12	-8.57443e-12	-2.7151e-12	-2.42372e-12	7.63098e-13	-1.62455e-11	2.24972e-11	6.66751e-12	-1.30478e-11	5.26154e-12	-3.32758e-11
0.0077	-1.45874e-11	1.24191e-11	1.07619e-11	1.31163e-11	1.01691e-12	-2.36778e-12	-2.80284e-11	7.8731e-13	1.07101e-11	1.10908e-11	-2.25173e-12	-6.64664e-12	2.69005e-12	-6.98227e-12	-4.85327e-12	-1.61787e-11	5.11043e-12	5.54374e-12	-1.09539e-11	-9.32417e-12	-1.75413e-11	8.28972e-12	7.55668e-12	-7.92153e-12	-4.00755e-14	7.41642e-12		0.0077	-2.21549e-11	5.8802e-12	9.38094e-12	-2.48425e-11	-9.12045e-12	3.75204e-12	8.32145e-12	9.82845e-12	3.11417e-13	2.08859e-11	-1.00439e-11	-1.23265e-11	1.03695e-12	2.57901e-12	-4.86496e-12	-1.49948e-11	2.49986e-11	-8.3657e-13	-9.92112e-12	5.88688e-12	-3.01491e-11
0.00772	-1.52127e-11	1.30445e-11	4.50846e-12	1.31163e-11	-2.33772e-13	2.63495e-12	-2.24004e-11	7.04071e-12	1.50875e-11	1.60935e-11	-7.25445e-12	-8.52266e-12	8.14029e-13	-1.13597e-11	1.40013e-12	-1.74294e-11	1.35838e-12	6.16908e-12	-2.19913e-12	-1.30762e-11	-2.2544e-11	4.53768e-12	8.18202e-12	-4.1745e-13	1.83594e-12	7.41642e-12		0.00772	-2.65323e-11	1.50282e-12	8.13026e-12	-2.67185e-11	-5.99375e-12	1.00054e-11	8.17368e-13	-8.02339e-13	-5.31665e-12	1.90098e-11	-1.87986e-11	-9.82511e-12	-2.7151e-12	-5.47695e-13	-5.4903e-12	-1.12428e-11	2.62493e-11	-8.966e-12	-8.67044e-12	2.76018e-12	-2.6397e-11
0.00774	-1.3962e-11	1.42952e-11	-2.37028e-12	1.49923e-11	-2.33772e-13	6.38699e-12	-2.24004e-11	6.41537e-12	1.57128e-11	2.4223e-11	-1.47585e-11	-1.60267e-11	2.69005e-12	-1.32357e-11	3.90149e-12	-1.36773e-11	-5.52036e-12	4.9184e-12	1.55291e-12	-1.49522e-11	-2.12933e-11	-2.34106e-12	1.0058e-11	4.58527e-12	3.71197e-12	8.6671e-12		0.00774	-2.46563e-11	2.5214e-13	9.38094e-12	-2.67185e-11	-4.11773e-12	9.38011e-12	-4.33314e-13	-7.05574e-12	-4.06597e-12	1.77592e-11	-1.87986e-11	-6.69841e-12	2.91297e-12	-5.47695e-13	-7.99167e-12	-1.23732e-12	2.12465e-11	-1.2718e-11	-1.05465e-11	4.6362e-12	-2.13943e-11
0.00776	-1.52127e-11	1.24191e-11	-4.2463e-12	1.49923e-11	3.91568e-13	8.88835e-12	-1.8023e-11	8.91674e-12	1.13354e-11	2.92257e-11	-1.41332e-11	-2.41562e-11	4.56607e-12	-1.82384e-11	5.15217e-12	-7.42393e-12	-1.11484e-11	5.54374e-12	2.8036e-12	-9.32417e-12	-1.50399e-11	-7.96912e-12	1.13087e-11	9.588e-12	1.24667e-11	3.03904e-12		0.00776	-2.46563e-11	-4.75058e-12	4.37822e-12	-2.54678e-11	1.51033e-12	1.81349e-11	-6.68672e-12	-1.26838e-11	-3.44062e-12	1.15058e-11	-2.13e-11	-2.32102e-12	-2.13735e-13	-2.42372e-12	-7.36633e-12	1.88938e-12	1.87452e-11	-1.95968e-11	-8.0451e-12	5.26154e-12	-1.20142e-11
0.00778	-2.02154e-11	9.29244e-12	-6.12232e-12	1.56176e-11	1.64225e-12	8.26301e-12	-1.48963e-11	1.26688e-11	5.70738e-12	2.54736e-11	-1.85106e-11	-2.60322e-11	8.31811e-12	-1.69877e-11	4.52683e-12	-7.42393e-12	-1.67765e-11	-8.43262e-14	6.55564e-12	-3.07076e-12	-8.78649e-12	-1.04705e-11	1.25594e-11	1.20894e-11	1.37174e-11	1.78836e-12		0.00778	-1.59015e-11	-8.50263e-12	5.00356e-12	-1.4837e-11	4.0117e-12	2.18869e-11	-8.56274e-12	-1.76865e-11	-4.69131e-12	8.37906e-12	-2.19253e-11	-2.32102e-12	-2.7151e-12	-3.04906e-12	-6.11565e-12	1.43962e-11	1.06158e-11	-2.27235e-11	-8.0451e-12	5.26154e-12	-4.51013e-12
0.0078	-2.20915e-11	2.4137e-12	-4.2463e-12	1.31163e-11	3.91568e-13	8.88835e-12	-1.05189e-11	1.07928e-11	1.95534e-12	2.4223e-11	-1.60092e-11	-2.72829e-11	1.01941e-11	-2.13651e-11	3.27615e-12	-1.79587e-12	-1.74018e-11	-7.09666e-13	9.68234e-12	5.684e-12	-5.03445e-12	-1.17212e-11	1.19341e-11	1.45907e-11	1.62188e-11	-5.09039e-12		0.0078	-1.15241e-11	-1.41307e-11	2.5022e-12	-7.33293e-12	1.21411e-11	2.5639e-11	-7.31206e-12	-2.20639e-11	3.43812e-12	4.00168e-12	-1.50466e-11	1.43102e-12	-7.71782e-12	-4.29974e-12	-6.11565e-12	1.93989e-11	3.11167e-12	-1.89714e-11	-8.67044e-12	2.76018e-12	2.99395e-12
0.00782	-2.45928e-11	-2.58903e-12	-1.74494e-12	6.23754e-12	1.64225e-12	1.0139e-11	-1.05189e-11	8.91674e-12	-9.30079e-12	1.92202e-11	-1.16318e-11	-2.16548e-11	1.64475e-11	-1.94891e-11	-1.72657e-12	-3.04655e-12	-1.92779e-11	-2.58569e-12	1.21837e-11	9.43604e-12	-3.17272e-14	-1.42225e-11	1.31847e-11	1.58414e-11	1.74695e-11	-1.19691e-11		0.00782	-2.14402e-12	-1.288e-11	2.5022e-12	7.96495e-13	1.71438e-11	2.06362e-11	-6.68672e-12	-3.1444e-11	1.5621e-12	8.74975e-13	-1.81733e-11	2.05636e-12	-7.09248e-12	-4.29974e-12	-7.99167e-12	1.56469e-11	-3.14173e-12	-1.83461e-11	-2.41704e-12	-9.91862e-13	1.74327e-12
0.00784	-2.83449e-11	-1.07185e-11	3.88312e-12	4.36152e-12	4.14361e-12	7.01233e-12	-1.76414e-12	8.91674e-12	-1.49289e-11	1.73442e-11	-1.22572e-11	-1.41507e-11	1.83236e-11	-1.76131e-11	-2.97725e-12	-3.67189e-12	-1.61511e-11	-6.33773e-12	9.057e-12	1.88161e-11	3.72032e-12	-1.42225e-11	1.25594e-11	1.52161e-11	8.71469e-12	-1.63465e-11		0.00784	9.73744e-12	-1.6632e-11	6.26175e-13	3.9232e-12	1.90199e-11	1.93856e-11	-7.9374e-12	-3.51961e-11	2.18744e-12	-4.12775e-12	-1.25452e-11	-2.32102e-12	-1.02192e-11	-4.29974e-12	-9.24235e-12	1.37708e-11	-3.76707e-12	-1.20927e-11	5.08705e-12	-6.61993e-12	4.24463e-12
0.00786	-2.70942e-11	-1.44705e-11	7.63516e-12	-4.39325e-12	3.51827e-12	3.26029e-12	8.86664e-12	-2.96473e-12	-2.55596e-11	6.71343e-12	-5.37843e-12	-6.64664e-12	1.33208e-11	-1.69877e-11	-6.10396e-12	-1.79587e-12	-1.49005e-11	-5.08705e-12	7.18098e-12	2.06922e-11	5.93613e-13	-1.54732e-11	8.18202e-12	1.45907e-11	1.83594e-12	-1.94732e-11		0.00786	1.78669e-11	-1.1004e-11	3.75288e-12	8.30058e-12	1.90199e-11	1.37575e-11	-6.06138e-12	-3.332e-11	9.36759e-13	-4.75309e-12	-1.06692e-11	-1.07034e-12	-8.34316e-12	-8.05178e-12	-1.17437e-11	9.39346e-12	-5.64309e-12	-6.46463e-12	1.63432e-11	-1.0372e-11	4.24463e-12
0.00788	-2.77195e-11	-1.82225e-11	1.63899e-11	-8.14529e-12	-8.59112e-13	1.38426e-12	1.69961e-11	-6.09143e-12	-2.93117e-11	4.60029e-13	-1.03812e-11	-2.8946e-12	1.39462e-11	-1.3861e-11	-6.7293e-12	-4.29723e-12	-1.17738e-11	-5.08705e-12	2.17826e-12	2.19429e-11	5.93613e-13	-1.98506e-11	6.306e-12	1.39654e-11	-3.79212e-12	-1.50958e-11		0.00788	2.16189e-11	-1.03786e-11	3.12754e-12	1.14273e-11	1.33918e-11	5.00272e-12	-1.05865e-12	-2.5816e-11	1.5621e-12	-6.00377e-12	-5.66647e-12	-2.32102e-12	4.11607e-13	-4.92508e-12	-8.61701e-12	3.7654e-12	-5.64309e-12	-1.46191e-12	2.38473e-11	-1.28733e-11	1.11793e-12
0.0079	-2.70942e-11	-2.19746e-11	1.95166e-11	-1.56494e-11	-3.98582e-12	-4.86914e-12	1.94974e-11	-1.35955e-11	-2.9937e-11	-1.20468e-11	-9.75581e-12	6.48551e-12	1.08195e-11	-1.07343e-11	-4.22793e-12	-7.42393e-12	-6.77104e-12	-6.33773e-12	3.02234e-13	1.94415e-11	-6.28513e-12	-2.11013e-11	2.55396e-12	8.96266e-12	-6.91882e-12	-1.07185e-11		0.0079	2.28696e-11	-4.75058e-12	5.00356e-12	1.01766e-11	1.33918e-11	1.25068e-12	3.94407e-12	-1.70612e-11	-1.5646e-12	-9.75581e-12	-1.28909e-12	-4.82239e-12	8.54103e-12	-4.92508e-12	-1.73826e-12	1.26404e-12	-5.64309e-12	2.91547e-12	2.885e-11	-1.09973e-11	-4.51013e-12
0.00792	-2.58435e-11	-2.13492e-11	1.95166e-11	-1.69001e-11	-1.14899e-11	-4.86914e-12	2.70015e-11	-2.23503e-11	-2.8061e-11	-2.14269e-11	-1.22572e-11	7.11085e-12	1.45715e-11	-1.13597e-11	-3.60259e-12	-9.9253e-12	7.33043e-13	-5.71239e-12	2.17826e-12	1.50641e-11	-9.41183e-12	-1.98506e-11	1.92862e-12	6.46129e-12	-8.1695e-12	-5.09039e-12		0.00792	2.34949e-11	-2.24922e-12	2.5022e-12	1.01766e-11	5.88772e-12	-6.25875e-19	9.57213e-12	-3.3037e-12	-6.56733e-12	-1.53839e-11	8.09102e-12	8.05679e-13	1.60451e-11	-5.47695e-13	3.26446e-12	-3.11334e-12	-4.39241e-12	6.66751e-12	2.885e-11	-1.0372e-11	-7.63683e-12
0.00794	-1.89648e-11	-2.13492e-11	1.82659e-11	-1.62747e-11	-1.46166e-11	-4.2438e-12	2.76269e-11	-2.61023e-11	-2.36836e-11	-2.64296e-11	-9.13047e-12	1.21136e-11	1.70729e-11	-3.85557e-12	5.15217e-12	-9.9253e-12	-1.14298e-12	-2.58569e-12	9.27574e-13	7.56002e-12	-1.37892e-11	-1.73492e-11	-3.69944e-12	2.0789e-13	-7.54416e-12	6.16574e-12		0.00794	2.03682e-11	-2.87456e-12	8.13026e-12	1.51793e-11	2.59655e-13	1.25068e-12	1.58255e-11	2.32436e-12	-7.81801e-12	-1.85106e-11	1.12177e-11	1.43102e-12	2.04225e-11	-5.47695e-13	7.64184e-12	-4.36402e-12	-8.76979e-12	5.41683e-12	2.75993e-11	-8.49595e-12	-6.38615e-12
0.00796	-1.33367e-11	-1.32198e-11	1.32632e-11	-1.1272e-11	-2.14953e-11	-2.99312e-12	2.57508e-11	-2.23503e-11	-1.80556e-11	-2.8931e-11	-1.10065e-11	1.02375e-11	1.45715e-11	1.77249e-12	8.27887e-12	-9.29996e-12	2.60906e-12	-2.58569e-12	2.17826e-12	6.8128e-13	-1.37892e-11	-1.60985e-11	-4.95012e-12	2.0789e-13	-1.9161e-12	1.36698e-11		0.00796	1.66162e-11	8.7748e-13	8.7556e-12	1.51793e-11	-5.36841e-12	1.87602e-12	1.64509e-11	4.82572e-12	-3.44062e-12	-2.03866e-11	1.30937e-11	4.55772e-12	2.47999e-11	3.20435e-12	1.13939e-11	-7.49073e-12	-8.76979e-12	1.66479e-12	2.00952e-11	-5.36924e-12	-5.13547e-12
0.00798	-3.33125e-12	-1.00931e-11	7.63516e-12	-2.51723e-12	-3.08755e-11	1.38426e-12	2.26241e-11	-1.85982e-11	-9.92613e-12	-3.01817e-11	-6.62911e-12	1.02375e-11	9.56879e-12	9.27658e-12	8.27887e-12	-7.42393e-12	7.33043e-13	-1.96035e-12	4.05428e-12	-6.82281e-12	-1.12879e-11	-1.10958e-11	-7.45149e-12	-4.1745e-13	1.83594e-12	1.61712e-11		0.00798	1.47402e-11	-1.62388e-12	8.13026e-12	1.51793e-11	-1.09965e-11	3.1267e-12	2.02029e-11	8.57777e-12	1.5621e-12	-1.97613e-11	1.12177e-11	5.8084e-12	2.29239e-11	3.20435e-12	1.13939e-11	-1.18681e-11	-1.06458e-11	-8.3657e-13	1.00898e-11	-1.6172e-12	-4.51013e-12
0.008	4.79817e-12	-3.21437e-12	3.88312e-12	5.6122e-12	-3.02501e-11	1.38426e-12	1.44947e-11	-6.71677e-12	-1.17137e-12	-2.64296e-11	-1.00104e-12	1.14882e-11	9.56879e-12	8.65124e-12	8.27887e-12	-6.79859e-12	2.60906e-12	5.41014e-13	9.057e-12	-1.30762e-11	-3.78377e-12	-1.71572e-12	-8.07683e-12	-2.29347e-12	5.58799e-12	1.42952e-11		0.008	9.1121e-12	-2.87456e-12	5.6289e-12	1.4554e-11	-1.53739e-11	4.37738e-12	1.70762e-11	1.54565e-11	4.6888e-12	-2.03866e-11	9.3417e-12	8.30976e-12	1.79211e-11	7.02985e-13	9.51786e-12	-1.37441e-11	-1.25218e-11	-2.08725e-12	3.21103e-12	4.01086e-12	4.9259e-13
0.00802	1.16769e-11	3.66438e-12	-5.49698e-12	1.18656e-11	-3.27515e-11	-2.36778e-12	5.73994e-12	-1.71405e-12	7.5834e-12	-2.51789e-11	-1.00104e-12	7.73619e-12	5.19141e-12	1.553e-11	7.02819e-12	-3.67189e-12	1.07703e-13	-7.09666e-13	6.55564e-12	-1.37015e-11	1.21895e-12	5.78837e-12	-8.07683e-12	-8.54687e-12	1.05907e-11	1.30445e-11		0.00802	3.48404e-12	-6.6266e-12	8.34706e-16	1.33033e-11	-2.28779e-11	6.2534e-12	2.02029e-11	1.60819e-11	7.8155e-12	-1.72599e-11	3.71364e-12	3.30704e-12	1.54198e-11	-5.47695e-13	1.37758e-13	-1.49948e-11	-1.62739e-11	-3.96327e-12	-5.54374e-12	1.02643e-11	1.11793e-12
0.00804	1.7305e-11	6.16574e-12	-5.49698e-12	1.24909e-11	-3.27515e-11	-6.11982e-12	-1.1388e-12	5.79003e-12	1.19608e-11	-2.39282e-11	-1.62639e-12	6.48551e-12	-4.36652e-13	1.67807e-11	1.40013e-12	8.01517e-14	1.07703e-13	5.54374e-12	2.8036e-12	-1.12002e-11	7.47236e-12	1.70445e-11	-3.0741e-12	-5.42017e-12	1.43428e-11	8.6671e-12		0.00804	9.82677e-13	-5.37592e-12	-5.62723e-12	1.33033e-11	-1.91259e-11	7.50408e-12	2.02029e-11	1.17045e-11	1.09422e-11	-1.66346e-11	5.86936e-13	-1.69568e-12	1.35438e-11	-5.55042e-12	-5.4903e-12	-1.43695e-11	-1.43979e-11	-8.34066e-12	-5.54374e-12	1.08896e-11	4.24463e-12
0.00806	2.1057e-11	9.91778e-12	-3.62096e-12	1.68683e-11	-3.21261e-11	-7.3705e-12	-4.89084e-12	9.54208e-12	1.50875e-11	-2.33029e-11	2.49636e-13	1.14882e-11	-5.43938e-12	1.86567e-11	-6.7293e-12	8.01517e-14	-4.26968e-12	9.29578e-12	-2.82447e-12	-1.30762e-11	8.72304e-12	2.51739e-11	5.25975e-14	-1.04279e-12	1.37174e-11	7.41642e-12		0.00806	-7.14675e-12	-1.62388e-12	-1.063e-11	1.20526e-11	-1.41232e-11	1.25068e-11	2.20789e-11	7.95243e-12	1.21929e-11	-7.87979e-12	5.58966e-12	-1.07034e-12	4.16365e-12	-3.6744e-12	-1.0493e-11	-1.74962e-11	-1.43979e-11	-8.966e-12	-4.9184e-12	1.65177e-11	9.24736e-12
0.00808	2.23077e-11	1.30445e-11	-3.62096e-12	1.12403e-11	-2.89994e-11	-1.48746e-11	1.11876e-13	1.39195e-11	1.25861e-11	-2.26776e-11	2.12566e-12	9.61221e-12	-1.04421e-11	1.67807e-11	-6.7293e-12	5.08287e-12	-5.52036e-12	9.29578e-12	-7.20185e-12	-8.07349e-12	3.72032e-12	3.01766e-11	1.92862e-12	8.3323e-13	1.30921e-11	1.16302e-12		0.00808	-1.02734e-11	1.50282e-12	-1.31313e-11	5.79922e-12	-8.49511e-12	1.37575e-11	2.33296e-11	4.82572e-12	8.44084e-12	-2.87707e-12	2.46296e-12	-1.69568e-12	2.28763e-12	-6.8011e-12	-1.54958e-11	-1.49948e-11	-1.06458e-11	-6.46463e-12	-6.16908e-12	1.21403e-11	7.99668e-12
0.0081	1.9181e-11	1.24191e-11	-3.62096e-12	7.48822e-12	-2.087e-11	-1.29986e-11	7.37216e-13	1.57955e-11	1.25861e-11	-2.64296e-11	1.50032e-12	9.61221e-12	-1.73208e-11	1.80313e-11	-1.04813e-11	7.58423e-12	-2.39366e-12	1.42985e-11	-1.22046e-11	-6.82281e-12	-1.90775e-12	3.4554e-11	3.80464e-12	8.96266e-12	1.24667e-11	-1.33835e-12		0.0081	-1.71522e-11	7.75622e-12	-1.18806e-11	-4.83157e-12	2.13567e-12	1.31321e-11	1.70762e-11	-1.42768e-12	6.56482e-12	-1.00105e-12	4.33898e-12	-4.45001e-13	-4.59112e-12	-6.8011e-12	-1.67464e-11	-1.37441e-11	-5.64309e-12	-5.21395e-12	-7.41976e-12	1.15149e-11	6.746e-12
0.00812	1.85557e-11	1.30445e-11	-3.62096e-12	-2.51723e-12	-1.58673e-11	-1.86266e-11	2.61324e-12	1.45448e-11	1.19608e-11	-2.33029e-11	1.50032e-12	3.98415e-12	-1.73208e-11	1.553e-11	-1.1732e-11	5.70821e-12	-3.64434e-12	1.55492e-11	-1.34553e-11	1.30662e-12	-5.03445e-12	3.4554e-11	3.1793e-12	1.52161e-11	7.46401e-12	-5.71573e-12		0.00812	-1.34001e-11	1.02576e-11	-7.50325e-12	-1.17103e-11	2.76101e-12	1.06308e-11	1.45749e-11	-7.05574e-12	4.06346e-12	5.25236e-12	8.71636e-12	8.05679e-13	-5.8418e-12	-1.11785e-11	-1.61211e-11	-1.12428e-11	1.86099e-12	-8.3657e-13	-4.29306e-12	3.38552e-12	1.11793e-12
0.00814	8.55021e-12	1.11685e-11	-2.37028e-12	-3.76791e-12	-1.27406e-11	-1.54999e-11	5.73994e-12	1.20434e-11	6.95806e-12	-2.20522e-11	3.37634e-12	-1.64392e-12	-1.35688e-11	9.27658e-12	-1.29827e-11	3.20685e-12	7.33043e-13	1.05465e-11	-1.40806e-11	1.93196e-12	-1.56652e-11	2.70499e-11	6.93134e-12	1.83428e-11	3.71197e-12	-9.46777e-12		0.00814	-9.02277e-12	1.33843e-11	-5.00189e-12	-2.17158e-11	6.51306e-12	5.00272e-12	1.20735e-11	-8.93176e-12	-9.39263e-13	4.62702e-12	1.05924e-11	3.30704e-12	-7.09248e-12	-1.11785e-11	-1.61211e-11	-6.86539e-12	9.99042e-12	1.66479e-12	-1.11718e-11	-4.7439e-12	2.36861e-12
0.00816	4.20789e-13	1.17938e-11	1.3108e-13	-6.26927e-12	-3.36048e-12	-1.04972e-11	6.99062e-12	1.45448e-11	6.95806e-12	-1.51735e-11	1.02551e-11	-2.26926e-12	-1.16928e-11	4.8992e-12	-1.29827e-11	1.95617e-12	-5.17637e-13	1.30478e-11	-1.15792e-11	6.93468e-12	-1.81666e-11	2.07965e-11	2.55396e-12	2.39708e-11	1.2106e-12	-1.07185e-11		0.00816	-5.27073e-12	1.27589e-11	-3.75121e-12	-2.54678e-11	1.02651e-11	-6.25875e-19	7.07077e-12	-1.39345e-11	-2.81528e-12	8.37906e-12	9.96704e-12	1.14365e-11	-5.8418e-12	-1.18038e-11	-1.61211e-11	6.38699e-13	1.37425e-11	3.54081e-12	-1.11718e-11	-1.34987e-11	1.74327e-12
0.00818	-9.58466e-12	1.17938e-11	-1.74494e-12	-1.00213e-11	-2.10979e-12	-4.86914e-12	4.48926e-12	1.07928e-11	3.83136e-12	-1.51735e-11	1.33818e-11	-8.52266e-12	-1.16928e-11	2.39783e-12	-1.3608e-11	-5.54791e-12	2.60906e-12	1.05465e-11	-7.20185e-12	7.56002e-12	-2.0668e-11	1.32924e-11	5.68066e-12	2.77229e-11	-4.41746e-12	-1.07185e-11		0.00818	-3.3947e-12	1.33843e-11	-5.00189e-12	-2.98452e-11	9.63976e-12	-5.00272e-12	2.69339e-12	-1.83119e-11	-7.19267e-12	3.37634e-12	8.71636e-12	1.64392e-11	-4.59112e-12	-1.99332e-11	-1.61211e-11	3.14006e-12	1.49931e-11	7.29285e-12	-8.67044e-12	-1.7876e-11	2.99395e-12
0.0082	-1.33367e-11	1.11685e-11	1.38176e-12	-9.39597e-12	1.01691e-12	-1.74244e-12	1.36256e-12	1.14181e-11	5.70738e-12	-5.16803e-12	1.15058e-11	-1.35254e-11	-6.69006e-12	-4.48091e-12	-1.67347e-11	-5.54791e-12	5.11043e-12	7.41976e-12	-2.19913e-12	4.43332e-12	-1.75413e-11	4.53768e-12	6.77938e-13	2.52215e-11	-3.16678e-12	-6.96641e-12		0.0082	-2.68003e-13	1.33843e-11	-2.50053e-12	-2.35918e-11	1.02651e-11	-7.50409e-12	3.94407e-12	-1.14331e-11	-6.56733e-12	2.12566e-12	4.96432e-12	1.89405e-11	-7.71782e-12	-2.24346e-11	-1.36197e-11	4.39074e-12	1.56185e-11	6.04217e-12	-7.41976e-12	-1.72507e-11	5.49531e-12
0.00822	-1.89648e-11	6.79108e-12	-4.9426e-13	-1.00213e-11	2.89293e-12	2.63495e-12	-1.1388e-12	1.07928e-11	5.08204e-12	-2.04133e-12	8.37906e-12	-1.41507e-11	-7.94074e-12	-1.1985e-11	-1.73601e-11	-6.79859e-12	1.01131e-11	7.41976e-12	4.67962e-12	-1.82008e-12	-1.37892e-11	-2.34106e-12	3.80464e-12	2.02188e-11	-3.16678e-12	-7.59175e-12		0.00822	2.23336e-12	9.00691e-12	-4.37655e-12	-1.79637e-11	1.02651e-11	-1.25068e-11	8.17368e-13	-9.55711e-12	-6.56733e-12	-2.25173e-12	8.71636e-12	1.76899e-11	-1.14699e-11	-2.11839e-11	-1.36197e-11	2.51472e-12	1.56185e-11	7.29285e-12	-9.29578e-12	-1.85014e-11	6.12065e-12
0.00824	-2.20915e-11	1.78836e-12	2.63244e-12	-7.51995e-12	6.01963e-12	1.13897e-11	-3.64016e-12	1.39195e-11	1.95534e-12	6.71343e-12	7.12838e-12	-1.35254e-11	-7.3154e-12	-1.88637e-11	-1.1732e-11	-7.42393e-12	1.19892e-11	1.17971e-11	5.30496e-12	-6.82281e-12	-1.19132e-11	7.85641e-13	5.25975e-14	1.70921e-11	-1.29076e-12	-3.83971e-12		0.00824	1.60802e-12	9.63225e-12	-1.24985e-12	-5.45691e-12	1.58932e-11	-1.12561e-11	-2.30933e-12	-3.92904e-12	-1.5646e-12	-6.62911e-12	6.84034e-12	1.39378e-11	-1.70979e-11	-1.99332e-11	-1.0493e-11	-2.488e-12	1.06158e-11	8.54353e-12	-3.66772e-12	-1.34987e-11	2.99395e-12
0.00826	-1.45874e-11	-1.96369e-12	-1.74494e-12	-5.01859e-12	1.10224e-11	1.38911e-11	-1.76414e-12	1.32941e-11	7.04657e-13	1.23415e-11	-2.25173e-12	-1.72774e-11	-6.06472e-12	-2.51171e-11	-1.23574e-11	-3.67189e-12	1.26145e-11	9.92112e-12	8.43166e-12	-9.94951e-12	-8.78649e-12	7.85641e-13	4.42998e-12	1.02133e-11	3.08663e-12	2.4137e-12		0.00826	-2.14402e-12	7.75622e-12	3.12754e-12	5.79922e-12	1.65185e-11	-1.12561e-11	1.92028e-13	4.48342e-13	1.5621e-12	-1.28825e-11	6.84034e-12	1.14365e-11	-1.89739e-11	-1.93079e-11	-1.17437e-11	-6.86539e-12	6.23838e-12	7.91819e-12	-5.54374e-12	-1.09973e-11	-1.3275e-13
0.00828	-7.70864e-12	-8.21709e-12	-1.1196e-12	-6.41202e-13	9.14633e-12	1.51418e-11	3.86392e-12	1.45448e-11	-1.79671e-12	1.60935e-11	-4.12775e-12	-1.72774e-11	-6.69006e-12	-3.13705e-11	-7.97998e-12	-1.17053e-12	8.86247e-12	1.24225e-11	9.68234e-12	-1.37015e-11	-3.78377e-12	1.60301e-13	9.4327e-12	-1.04279e-12	6.21333e-12	3.66438e-12		0.00828	3.57337e-13	7.75622e-12	7.50492e-12	1.51793e-11	2.33972e-11	-7.50409e-12	-2.30933e-12	6.70175e-12	5.31414e-12	-1.53839e-11	3.71364e-12	8.9351e-12	-2.14753e-11	-1.43052e-11	-1.2369e-11	-9.36675e-12	1.23565e-12	3.54081e-12	-4.29306e-12	-7.87061e-12	-4.51013e-12
0.0083	-4.58193e-12	-1.44705e-11	-5.49698e-12	3.73618e-12	1.10224e-11	1.45164e-11	6.99062e-12	1.45448e-11	-1.17137e-12	2.04709e-11	-1.16318e-11	-1.35254e-11	-3.56336e-12	-3.07452e-11	-1.72657e-12	4.45753e-12	6.98645e-12	1.80505e-11	1.15584e-11	-1.62029e-11	-1.90775e-12	1.60301e-13	9.4327e-12	-5.42017e-12	1.49681e-11	4.28972e-12		0.0083	-3.3947e-12	1.33843e-11	1.06316e-11	1.8306e-11	2.46479e-11	-2.50136e-12	-3.56002e-12	1.35805e-11	8.44084e-12	-1.72599e-11	1.83762e-12	8.9351e-12	-1.77233e-11	-1.24292e-11	-1.36197e-11	-8.74141e-12	-1.89105e-12	-3.33793e-12	-1.16636e-12	-3.49322e-12	-7.01149e-12
0.00832	4.17283e-12	-1.57212e-11	-7.99834e-12	5.6122e-12	1.10224e-11	1.32657e-11	6.36528e-12	1.14181e-11	-8.05011e-12	2.6099e-11	-1.47585e-11	-8.52266e-12	-1.06199e-12	-3.19959e-11	2.65081e-12	9.46026e-12	3.85974e-12	2.11772e-11	7.18098e-12	-1.30762e-11	-1.90775e-12	4.53768e-12	1.38101e-11	-1.41749e-11	1.55934e-11	6.16574e-12		0.00832	-3.3947e-12	1.52603e-11	1.18823e-11	1.8306e-11	2.27719e-11	-2.50136e-12	-8.56274e-12	1.23298e-11	9.69152e-12	-1.41332e-11	2.46296e-12	3.93238e-12	-1.08445e-11	-4.92508e-12	-1.0493e-11	-3.73868e-12	-9.39513e-12	-7.08998e-12	-2.41704e-12	-1.6172e-12	-1.51409e-11
0.00834	7.92487e-12	-1.32198e-11	-4.2463e-12	1.31163e-11	1.0397e-11	3.88563e-12	8.86664e-12	2.66333e-12	-4.92341e-12	2.29723e-11	-1.35079e-11	-2.8946e-12	1.43937e-12	-3.13705e-11	3.27615e-12	9.46026e-12	7.33043e-13	2.05519e-11	2.8036e-12	-1.05748e-11	-1.28241e-12	3.287e-12	1.38101e-11	-2.04283e-11	1.93455e-11	5.5404e-12		0.00834	-6.52141e-12	1.90124e-11	1.00063e-11	1.39286e-11	2.27719e-11	3.1267e-12	-6.68672e-12	1.35805e-11	1.09422e-11	-1.35079e-11	-1.91443e-12	2.05636e-12	-6.46714e-12	-1.79837e-12	-1.36197e-11	1.26404e-12	-1.18965e-11	-1.64701e-11	-1.16636e-12	2.76018e-12	-2.20197e-11
0.00836	1.35529e-11	-8.84243e-12	-7.373e-12	1.18656e-11	1.0397e-11	7.58923e-13	8.86664e-12	-4.6337e-13	-4.92341e-12	2.23469e-11	-1.60092e-11	4.60949e-12	5.19141e-12	-2.82438e-11	7.74786e-13	1.13363e-11	-3.019e-12	1.74252e-11	3.02234e-13	-4.94678e-12	-1.28241e-12	2.03632e-12	1.38101e-11	-2.3555e-11	1.93455e-11	4.91506e-12		0.00836	-9.02277e-12	1.52603e-11	1.00063e-11	1.33033e-11	1.27665e-11	6.87874e-12	-3.56002e-12	8.57777e-12	9.06618e-12	-8.50513e-12	-8.16783e-12	4.55772e-12	-8.39075e-13	3.82969e-12	-8.61701e-12	3.7654e-12	-1.56485e-11	-1.95968e-11	-3.66772e-12	5.88688e-12	-2.82731e-11
0.00838	1.41783e-11	-3.21437e-12	-9.24902e-12	9.98958e-12	7.89565e-12	-4.91757e-13	5.73994e-12	-3.59007e-12	-9.30079e-12	1.60935e-11	-1.28825e-11	1.08629e-11	4.56607e-12	-2.63678e-11	-4.75894e-13	7.58423e-12	-3.019e-12	1.36732e-11	-2.82447e-12	-4.94678e-12	5.93613e-13	-4.65039e-13	1.25594e-11	-2.48057e-11	1.93455e-11	1.78836e-12		0.00838	-6.52141e-12	1.52603e-11	1.3133e-11	1.14273e-11	1.08904e-11	1.00054e-11	-1.05865e-12	4.20038e-12	-3.13923e-13	-4.75309e-12	-9.41851e-12	5.18306e-12	4.11607e-13	5.08037e-12	-6.74099e-12	1.25202e-11	-1.43979e-11	-1.77208e-11	-4.29306e-12	1.21403e-11	-2.76477e-11
0.0084	1.04262e-11	4.91506e-12	-7.373e-12	4.98686e-12	3.51827e-12	-3.61846e-12	6.99062e-12	-6.09143e-12	-1.11768e-11	1.23415e-11	-1.22572e-11	1.39896e-11	2.06471e-12	-1.76131e-11	-3.60259e-12	6.95889e-12	-6.1457e-12	8.67044e-12	-2.82447e-12	-4.32144e-12	1.8443e-12	1.41098e-12	6.93134e-12	-2.3555e-11	1.30921e-11	-2.58903e-12		0.0084	-7.14675e-12	9.00691e-12	1.43837e-11	1.33033e-11	5.26238e-12	8.12942e-12	3.94407e-12	-3.92904e-12	-4.06597e-12	-6.00377e-12	-8.79317e-12	5.18306e-12	-8.39075e-13	4.45503e-12	2.63912e-12	1.68975e-11	-1.68992e-11	-1.70954e-11	-8.0451e-12	1.40163e-11	-3.13998e-11
0.00842	4.79817e-12	5.5404e-12	-9.87437e-12	1.86016e-12	1.01691e-12	-6.11982e-12	6.99062e-12	-9.21813e-12	-1.11768e-11	9.84013e-12	-9.13047e-12	1.27389e-11	8.14029e-13	-1.0109e-11	-7.35464e-12	7.58423e-12	-3.64434e-12	3.66772e-12	-1.57379e-12	-2.44542e-12	1.21895e-12	2.66166e-12	6.306e-12	-1.85523e-11	1.12161e-11	-5.71573e-12		0.00842	-8.93343e-13	4.00418e-12	1.43837e-11	1.33033e-11	-3.65687e-13	9.38011e-12	6.44543e-12	-1.01824e-11	-1.09447e-11	-4.75309e-12	-6.29181e-12	7.68442e-12	-3.96578e-12	7.58173e-12	6.39116e-12	1.68975e-11	-1.50232e-11	-1.58447e-11	-1.30478e-11	1.58923e-11	-2.76477e-11
0.00844	-3.95659e-12	8.04176e-12	-9.24902e-12	-3.76791e-12	-6.48718e-12	-7.3705e-12	1.36256e-12	-1.10942e-11	-1.11768e-11	6.71343e-12	-4.75309e-12	1.02375e-11	-2.93802e-12	-3.85557e-12	-9.856e-12	6.33355e-12	-4.26968e-12	-8.43262e-14	1.55291e-12	-8.07349e-12	-3.15843e-12	3.287e-12	7.55668e-12	-1.48003e-11	5.85265e-13	-8.21709e-12		0.00844	3.57337e-13	-4.12524e-12	1.43837e-11	1.643e-11	8.84995e-13	1.06308e-11	7.69611e-12	-1.89372e-11	-1.46967e-11	-9.13047e-12	-6.91715e-12	6.43374e-12	-8.9685e-12	8.20707e-12	1.45206e-11	1.75229e-11	-1.06458e-11	-1.2718e-11	-1.61745e-11	1.08896e-11	-1.82676e-11
0.00846	-9.58466e-12	2.4137e-12	-1.04997e-11	-6.26927e-12	-1.08646e-11	-7.3705e-12	7.37216e-13	-8.59279e-12	-6.17409e-12	7.96411e-12	-4.75309e-12	9.61221e-12	-2.31268e-12	3.64851e-12	-1.73601e-11	5.08287e-12	-6.1457e-12	-1.96035e-12	5.30496e-12	-1.37015e-11	-2.53309e-12	5.78837e-12	5.68066e-12	-4.79483e-12	-3.79212e-12	-9.46777e-12		0.00846	-1.51868e-12	-1.22547e-11	7.50492e-12	1.51793e-11	-9.91027e-13	6.2534e-12	1.70762e-11	-2.08132e-11	-1.71981e-11	-9.75581e-12	-3.79045e-12	2.05636e-12	-5.21646e-12	1.00831e-11	2.13993e-11	1.43962e-11	-5.01775e-12	-1.33434e-11	-2.11772e-11	5.88688e-12	-9.51285e-12
0.00848	-1.58381e-11	-1.33835e-12	-5.49698e-12	-7.51995e-12	-1.58673e-11	-1.29986e-11	1.11876e-13	-1.35955e-11	7.04657e-13	4.21207e-12	-6.00377e-12	7.11085e-12	-1.68734e-12	8.65124e-12	-1.86108e-11	6.95889e-12	-5.52036e-12	-2.58569e-12	1.0933e-11	-1.30762e-11	-6.91047e-12	3.91234e-12	6.93134e-12	4.58527e-12	-1.12962e-11	-1.32198e-11		0.00848	-2.14402e-12	-2.10094e-11	7.50492e-12	1.70553e-11	-1.61637e-12	3.1267e-12	1.77016e-11	-2.26893e-11	-1.40714e-11	-1.28825e-11	-1.28909e-12	-6.69841e-12	-2.08976e-12	9.45775e-12	2.4526e-11	9.39346e-12	-5.64309e-12	-1.52194e-11	-1.80505e-11	2.76018e-12	-7.63683e-12
0.0085	-1.77141e-11	-6.96641e-12	4.50846e-12	-6.89461e-12	-1.96193e-11	-1.36239e-11	-1.1388e-12	-1.10942e-11	2.58068e-12	1.08537e-12	-9.75581e-12	8.36153e-12	1.88688e-13	8.65124e-12	-1.54841e-11	5.08287e-12	-4.89502e-12	-1.00898e-11	1.46851e-11	-1.05748e-11	-5.65979e-12	2.66166e-12	7.55668e-12	1.27147e-11	-1.75496e-11	-1.38452e-11		0.0085	-5.89607e-12	-2.60122e-11	2.5022e-12	1.95567e-11	2.76101e-12	3.1267e-12	1.95776e-11	-1.64358e-11	-1.09447e-11	-9.13047e-12	2.46296e-12	-7.32374e-12	4.16365e-12	6.95639e-12	2.265e-11	3.14006e-12	-2.51639e-12	-1.58447e-11	-1.86759e-11	-3.49322e-12	-2.00877e-12
0.00852	-2.02154e-11	-7.59175e-12	1.20125e-11	-4.39325e-12	-2.58727e-11	-1.42492e-11	7.37216e-13	-5.46609e-12	1.38368e-11	1.08537e-12	-2.87707e-12	7.11085e-12	2.06471e-12	9.27658e-12	-1.61094e-11	1.33083e-12	-6.77104e-12	-8.83909e-12	1.90624e-11	-9.32417e-12	-7.53581e-12	-2.34106e-12	8.80736e-12	1.95934e-11	-2.1927e-11	-1.19691e-11		0.00852	-7.77209e-12	-2.41361e-11	-6.25257e-12	1.70553e-11	5.26238e-12	-1.87602e-12	1.45749e-11	-8.30642e-12	-7.19267e-12	-3.50241e-12	3.0883e-12	-1.23265e-11	1.04171e-11	7.76452e-14	1.63966e-11	-6.11981e-13	-6.40369e-13	-1.20927e-11	-1.61745e-11	-9.74663e-12	-2.63411e-12
0.00854	-1.83394e-11	-1.00931e-11	1.63899e-11	-1.26655e-12	-2.64981e-11	-1.17479e-11	1.9879e-12	-1.08871e-12	1.63382e-11	-2.04133e-12	-6.62911e-12	2.32101e-13	6.44209e-12	7.40056e-12	-1.3608e-11	-2.42121e-12	-7.39638e-12	-1.13405e-11	1.84371e-11	-1.19474e-12	-5.03445e-12	-8.59446e-12	1.06834e-11	2.52215e-11	-2.44283e-11	-1.13438e-11		0.00854	-7.14675e-12	-1.85081e-11	-2.50053e-12	1.4554e-11	9.63976e-12	-5.00272e-12	1.20735e-11	2.9497e-12	3.11417e-13	2.12566e-12	4.96432e-12	-1.17011e-11	1.35438e-11	-1.79837e-12	9.51786e-12	-7.49073e-12	3.73701e-12	-8.34066e-12	-5.54374e-12	-1.2248e-11	-2.63411e-12
0.00856	-1.64634e-11	-8.84243e-12	2.0142e-11	1.23482e-12	-2.77488e-11	-7.3705e-12	2.61324e-12	6.41537e-12	2.07155e-11	-3.29201e-12	-3.50241e-12	-8.52266e-12	1.45715e-11	1.77249e-12	-1.04813e-11	-6.79859e-12	-5.52036e-12	-1.13405e-11	1.59357e-11	1.93196e-12	-1.90775e-12	-1.17212e-11	1.25594e-11	2.33455e-11	-2.3803e-11	-8.84243e-12		0.00856	-2.14402e-12	-4.75058e-12	-9.37927e-12	1.14273e-11	1.08904e-11	-5.00272e-12	2.06805e-12	1.85832e-11	3.43812e-12	8.37906e-12	2.46296e-12	-1.17011e-11	1.16677e-11	-9.30246e-12	7.63098e-13	-1.31188e-11	6.23838e-12	4.14111e-13	5.71239e-12	-1.6e-11	-5.76081e-12
0.00858	-1.45874e-11	-1.13438e-11	1.88913e-11	1.23482e-12	-2.2746e-11	2.0096e-12	4.48926e-12	1.07928e-11	2.00902e-11	-5.79338e-12	-1.00104e-12	-1.72774e-11	1.70729e-11	5.21814e-13	-9.856e-12	-1.1176e-11	-7.39638e-12	-1.13405e-11	1.40597e-11	6.30934e-12	-3.17272e-14	-1.92253e-11	1.06834e-11	1.95934e-11	-2.13016e-11	-8.84243e-12		0.00858	-1.51868e-12	6.50554e-12	-8.75393e-12	9.55126e-12	1.52678e-11	-3.75204e-12	-4.18536e-12	2.35859e-11	6.56482e-12	1.02551e-11	5.86936e-13	-1.17011e-11	8.54103e-12	-1.24292e-11	-7.99167e-12	-2.06229e-11	9.99042e-12	7.29285e-12	1.25911e-11	-1.91267e-11	-8.26217e-12
0.0086	-1.33367e-11	-6.96641e-12	2.32687e-11	6.23754e-12	-2.33714e-11	3.88563e-12	6.36528e-12	1.07928e-11	1.50875e-11	-8.29474e-12	-2.25173e-12	-2.04041e-11	1.70729e-11	-1.35421e-12	-2.97725e-12	-1.36773e-11	-2.39366e-12	-8.83909e-12	9.057e-12	7.56002e-12	7.47236e-12	-1.92253e-11	1.50608e-11	1.95934e-11	-1.88003e-11	-3.21437e-12		0.0086	3.48404e-12	1.90124e-11	-1.18806e-11	2.04718e-12	1.71438e-11	3.1267e-12	-5.43604e-12	2.79633e-11	7.19016e-12	9.62974e-12	-6.29181e-12	-1.10758e-11	6.03967e-12	-1.11785e-11	-1.17437e-11	-2.62509e-11	1.37425e-11	1.29209e-11	2.50979e-11	-1.85014e-11	-1.01382e-11
0.00862	-5.83262e-12	-8.21709e-12	1.82659e-11	6.23754e-12	-1.8994e-11	1.38911e-11	1.01173e-11	8.2914e-12	1.44621e-11	-8.92008e-12	5.8777e-12	-2.66575e-11	1.89489e-11	-1.97955e-12	1.49446e-13	-1.3052e-11	3.2344e-12	-6.96307e-12	7.18098e-12	7.56002e-12	9.97372e-12	-2.36026e-11	7.55668e-12	1.70921e-11	-1.37976e-11	-4.46505e-12		0.00862	2.23336e-12	2.77671e-11	-4.37655e-12	-4.54185e-13	1.71438e-11	1.31321e-11	-5.43604e-12	2.67126e-11	1.09422e-11	4.00168e-12	-6.91715e-12	-1.04504e-11	-2.7151e-12	-6.17576e-12	-1.79971e-11	-2.37496e-11	7.48906e-12	1.41716e-11	2.6974e-11	-1.85014e-11	-1.45156e-11
0.00864	4.20789e-13	-5.71573e-12	1.63899e-11	9.98958e-12	-2.21207e-11	1.32657e-11	1.76214e-11	7.04071e-12	1.07101e-11	-1.01708e-11	9.62974e-12	-2.54069e-11	2.01996e-11	1.77249e-12	7.65353e-12	-1.55534e-11	1.01131e-11	-2.58569e-12	1.55291e-12	8.18536e-12	1.24751e-11	-2.73547e-11	6.306e-12	1.39654e-11	-8.79484e-12	-4.46505e-12		0.00864	9.82677e-13	3.40205e-11	1.25151e-12	-1.1085e-11	1.52678e-11	1.62589e-11	-4.8107e-12	2.42113e-11	1.15675e-11	8.74975e-13	-5.04113e-12	-1.17011e-11	-1.46442e-12	-4.29974e-12	-1.54958e-11	-1.74962e-11	-1.89105e-12	1.10449e-11	2.38473e-11	-1.6e-11	-1.82676e-11
0.00866	7.29953e-12	-9.46777e-12	1.38886e-11	1.56176e-11	-1.64926e-11	1.26404e-11	1.76214e-11	6.41537e-12	8.83408e-12	-1.01708e-11	1.27564e-11	-2.35308e-11	1.76982e-11	1.14715e-12	1.7659e-11	-1.80547e-11	1.63666e-11	4.9184e-12	-4.70049e-12	1.06867e-11	1.31004e-11	-2.86054e-11	4.42998e-12	1.1464e-11	-6.29348e-12	-4.46505e-12		0.00866	-4.64538e-12	3.40205e-11	8.7556e-12	-1.4837e-11	1.15158e-11	1.87602e-11	-2.30933e-12	2.35859e-11	1.78209e-11	-4.12775e-12	-6.29181e-12	-1.42025e-11	-3.34044e-12	7.76452e-14	-1.54958e-11	-1.31188e-11	-1.06458e-11	8.54353e-12	1.82192e-11	-1.09973e-11	-1.95183e-11
0.00868	1.23023e-11	-6.34107e-12	1.38176e-12	1.8119e-11	-1.52419e-11	9.51369e-12	1.82467e-11	1.41265e-12	6.95806e-12	-7.6694e-12	1.52578e-11	-2.60322e-11	1.26955e-11	4.27386e-12	2.45377e-11	-1.6804e-11	1.94933e-11	1.05465e-11	-5.95117e-12	8.8107e-12	1.43511e-11	-2.73547e-11	6.77938e-13	6.46129e-12	6.21333e-12	-1.33835e-12		0.00868	-3.3947e-12	3.27698e-11	1.62597e-11	-2.17158e-11	7.76374e-12	2.18869e-11	-1.68399e-12	1.98339e-11	1.78209e-11	-6.62911e-12	2.46296e-12	-1.42025e-11	-2.7151e-12	-4.29974e-12	-1.2369e-11	-6.86539e-12	-1.56485e-11	2.91547e-12	9.46443e-12	-1.09973e-11	-2.01436e-11
0.0087	1.66796e-11	-5.71573e-12	-1.74494e-12	2.31217e-11	-1.08646e-11	5.13631e-12	1.82467e-11	1.6197e-13	-1.79671e-12	-3.91735e-12	1.33818e-11	-2.35308e-11	8.31811e-12	6.14988e-12	3.14165e-11	-1.24267e-11	2.19946e-11	1.55492e-11	-5.32583e-12	6.30934e-12	1.37258e-11	-2.54787e-11	-6.20081e-12	7.08663e-12	5.58799e-12	1.78836e-12		0.0087	-7.77209e-12	2.65164e-11	2.25131e-11	-2.48425e-11	-3.65687e-13	2.06362e-11	-7.31206e-12	1.48312e-11	1.71956e-11	-1.22572e-11	3.71364e-12	-1.23265e-11	-3.34044e-12	-1.05531e-11	-1.17437e-11	1.26404e-12	-2.25273e-11	-7.08998e-12	1.96035e-12	-1.16226e-11	-2.4521e-11
0.00872	1.79303e-11	-6.34107e-12	-9.24902e-12	3.00005e-11	-6.48718e-12	5.76165e-12	1.3244e-11	3.91401e-12	-2.42205e-12	-7.90651e-13	1.15058e-11	-1.97788e-11	4.56607e-12	3.64851e-12	3.39178e-11	-5.54791e-12	2.07439e-11	1.74252e-11	-6.57651e-12	3.18264e-12	1.18497e-11	-1.98506e-11	-7.45149e-12	3.95993e-12	1.24667e-11	8.6671e-12		0.00872	-1.02734e-11	1.6511e-11	1.37583e-11	-2.73438e-11	-3.49239e-12	1.12561e-11	-8.56274e-12	8.57777e-12	1.09422e-11	-1.28825e-11	9.96704e-12	-1.48278e-11	3.53831e-12	-1.55559e-11	-1.0493e-11	3.7654e-12	-2.31526e-11	-1.45941e-11	-4.9184e-12	-1.34987e-11	-2.70224e-11
0.00874	1.79303e-11	-7.59175e-12	-1.23757e-11	3.31272e-11	-1.48445e-12	3.88563e-12	1.3244e-11	2.66333e-12	-9.92613e-12	7.33877e-12	2.751e-12	-1.35254e-11	8.14029e-13	-1.35421e-12	3.20418e-11	-3.04655e-12	1.13638e-11	1.80505e-11	-5.32583e-12	1.30662e-12	9.97372e-12	-1.35972e-11	-1.05782e-11	-4.1745e-13	1.43428e-11	1.24191e-11		0.00874	-1.02734e-11	9.63225e-12	-6.24505e-13	-2.29664e-11	-2.24171e-12	8.12942e-12	-1.35655e-11	2.9497e-12	2.18744e-12	-9.13047e-12	1.49698e-11	-1.17011e-11	4.16365e-12	-1.36798e-11	-9.24235e-12	3.7654e-12	-2.50286e-11	-1.95968e-11	-4.29306e-12	-8.49595e-12	-2.76477e-11
0.00876	1.48036e-11	-7.13006e-13	-1.30011e-11	3.50032e-11	1.64225e-12	5.13631e-12	1.01173e-11	2.66333e-12	-1.80556e-11	1.23415e-11	-4.12775e-12	-8.52266e-12	8.14029e-13	-5.73159e-12	3.07911e-11	7.58423e-12	6.36111e-12	1.80505e-11	-1.57379e-12	-4.94678e-12	2.46964e-12	-1.04705e-11	-1.24542e-11	-4.1745e-13	1.62188e-11	1.80472e-11		0.00876	-1.02734e-11	8.7748e-13	-1.37567e-11	-2.10904e-11	-1.61637e-12	-2.50136e-12	-1.54415e-11	-3.92904e-12	-6.56733e-12	-7.25445e-12	1.87218e-11	-4.82239e-12	4.78899e-12	-9.30246e-12	-7.36633e-12	8.14278e-12	-2.62793e-11	-1.95968e-11	-5.54374e-12	-8.49595e-12	-2.82731e-11
0.00878	1.5429e-11	1.16302e-12	-1.1125e-11	3.31272e-11	4.14361e-12	8.26301e-12	9.49198e-12	-1.08871e-12	-2.18076e-11	1.67189e-11	-7.25445e-12	-2.8946e-12	-3.56336e-12	-1.07343e-11	2.20364e-11	1.00856e-11	-5.52036e-12	1.36732e-11	-5.32583e-12	-6.82281e-12	2.46964e-12	-6.71844e-12	-1.37049e-11	-4.16949e-12	2.30975e-11	1.86725e-11		0.00878	-7.77209e-12	-5.37592e-12	-2.75141e-11	-1.2961e-11	4.63704e-12	-1.12561e-11	-1.60668e-11	-5.80506e-12	-1.46967e-11	-2.25173e-12	1.49698e-11	5.18306e-12	3.53831e-12	7.76452e-14	-2.98894e-12	8.76812e-12	-2.5654e-11	-1.58447e-11	-8.67044e-12	-7.87061e-12	-2.88984e-11
0.0088	1.29276e-11	6.79108e-12	-9.24902e-12	3.31272e-11	-2.33772e-13	9.51369e-12	9.49198e-12	-4.84075e-12	-2.30583e-11	1.85949e-11	-8.50513e-12	1.48278e-12	-1.68734e-12	-1.07343e-11	1.01549e-11	1.13363e-11	-1.17738e-11	6.16908e-12	-2.19913e-12	-9.94951e-12	-6.28513e-12	-1.09038e-12	-9.95285e-12	-9.79755e-12	1.93455e-11	1.86725e-11		0.0088	-4.64538e-12	-1.288e-11	-3.56436e-11	-4.83157e-12	7.76374e-12	-1.37575e-11	-1.41908e-11	-1.20585e-11	-1.78235e-11	1.50032e-12	1.49698e-11	6.43374e-12	-1.46442e-12	3.20435e-12	-2.98894e-12	7.51744e-12	-2.87807e-11	-1.33434e-11	-4.9184e-12	-3.49322e-12	-2.32703e-11
0.00882	5.42351e-12	9.91778e-12	-7.373e-12	3.12512e-11	-2.10979e-12	1.57671e-11	3.86392e-12	-5.46609e-12	-2.18076e-11	2.04709e-11	-1.41332e-11	8.98687e-12	-4.81404e-12	-1.1985e-11	-3.60259e-12	1.19616e-11	-1.86525e-11	1.7917e-12	3.02234e-13	-1.18255e-11	-1.06625e-11	5.16302e-12	-9.95285e-12	-8.54687e-12	2.12215e-11	1.67965e-11		0.00882	-2.68003e-13	-1.60067e-11	-3.62689e-11	-1.70487e-12	1.46425e-11	-1.62589e-11	-1.23148e-11	-1.45598e-11	-2.03248e-11	8.37906e-12	1.18431e-11	1.26871e-11	-3.96578e-12	8.20707e-12	-4.87582e-13	7.51744e-12	-2.31526e-11	-1.14674e-11	-6.79442e-12	-1.6172e-12	-1.45156e-11
0.00884	1.04613e-12	7.41642e-12	-2.37028e-12	2.56231e-11	-6.48718e-12	1.63924e-11	-1.1388e-12	-1.04688e-11	-1.80556e-11	2.35976e-11	-9.75581e-12	1.21136e-11	-7.3154e-12	-1.51117e-11	-1.23574e-11	8.83492e-12	-1.99032e-11	-4.46171e-12	1.55291e-12	-9.94951e-12	-1.25385e-11	8.91507e-12	-8.70217e-12	-9.17221e-12	1.87201e-11	1.55458e-11		0.00884	5.9854e-12	-1.60067e-11	-2.62635e-11	8.30058e-12	1.52678e-11	-1.43828e-11	-1.04388e-11	-1.20585e-11	-2.34515e-11	1.15058e-11	4.33898e-12	8.9351e-12	-2.7151e-12	1.63365e-11	7.63098e-13	2.51472e-12	-2.31526e-11	-9.59134e-12	-3.04238e-12	5.26154e-12	-7.63683e-12
0.00886	-5.83262e-12	4.28972e-12	-1.1196e-12	1.87443e-11	-5.2365e-12	1.57671e-11	-4.89084e-12	-1.92236e-11	-1.30528e-11	1.54682e-11	-6.62911e-12	1.89923e-11	-9.81676e-12	-1.32357e-11	-1.3608e-11	6.95889e-12	-1.99032e-11	-8.83909e-12	-1.57379e-12	-3.07076e-12	-1.75413e-11	1.57938e-11	-8.07683e-12	-8.54687e-12	1.74695e-11	7.41642e-12		0.00886	9.73744e-12	-1.16293e-11	-1.2506e-11	8.92592e-12	1.96452e-11	-1.12561e-11	-4.8107e-12	-8.30642e-12	-2.28262e-11	1.15058e-11	-1.28909e-12	8.9351e-12	-3.96578e-12	1.44605e-11	2.63912e-12	-1.86266e-12	-2.31526e-11	-1.33434e-11	8.43241e-14	8.38824e-12	1.11793e-12
0.00888	-1.52127e-11	2.4137e-12	4.50846e-12	1.4367e-11	-1.21152e-11	1.82685e-11	-6.76687e-12	-1.67222e-11	-9.30079e-12	1.23415e-11	-3.75704e-13	2.2119e-11	-1.04421e-11	-1.0109e-11	-1.11067e-11	6.95889e-12	-1.86525e-11	-1.19658e-11	-1.57379e-12	-1.82008e-12	-2.2544e-11	1.45431e-11	-4.95012e-12	-5.42017e-12	7.46401e-12	3.66438e-12		0.00888	9.73744e-12	-1.60067e-11	-3.12587e-12	1.76807e-11	1.90199e-11	-8.75477e-12	-4.18536e-12	-3.3037e-12	-2.15755e-11	9.0044e-12	-1.25452e-11	3.30704e-12	5.41433e-12	1.69618e-11	1.37758e-13	-6.11981e-13	-1.75246e-11	-1.58447e-11	-1.16636e-12	7.13756e-12	7.37134e-12
0.0089	-2.33421e-11	-8.76658e-14	7.00982e-12	8.11356e-12	-1.02392e-11	1.38911e-11	-7.39221e-12	-1.79729e-11	-7.42477e-12	3.58673e-12	4.00168e-12	2.46204e-11	-1.04421e-11	-2.60489e-12	-3.60259e-12	7.58423e-12	-1.67765e-11	-1.57178e-11	-7.82719e-12	6.8128e-13	-2.2544e-11	1.70445e-11	5.25975e-14	-4.79483e-12	5.85265e-13	-3.21437e-12		0.0089	7.23608e-12	-1.4756e-11	7.50492e-12	2.39341e-11	1.15158e-11	-6.87874e-12	1.44271e-12	-8.02339e-13	-2.28262e-11	8.37906e-12	-1.31706e-11	-4.19705e-12	6.03967e-12	1.32098e-11	-4.86496e-12	-6.86539e-12	-1.81499e-11	-1.95968e-11	7.09666e-13	8.38824e-12	1.0498e-11
0.00892	-2.33421e-11	-7.13006e-13	1.01365e-11	1.86016e-12	-9.61388e-12	1.07644e-11	-6.76687e-12	-1.73476e-11	-5.54875e-12	-4.54269e-12	1.02551e-11	2.27444e-11	-8.56608e-12	3.64851e-12	1.40013e-12	3.20685e-12	-1.11484e-11	-1.82192e-11	-1.09539e-11	3.80798e-12	-2.12933e-11	1.89205e-11	1.92862e-12	2.70925e-12	-4.41746e-12	-5.71573e-12		0.00892	7.86142e-12	-8.50263e-12	1.62597e-11	2.33087e-11	2.59655e-13	-2.50136e-12	5.19475e-12	9.20311e-12	-1.84488e-11	5.25236e-12	-1.69226e-11	-6.07307e-12	1.72958e-11	8.83241e-12	-4.86496e-12	-1.31188e-11	-1.12712e-11	-2.33488e-11	2.58569e-12	1.5095e-12	9.8727e-12
0.00894	-2.70942e-11	-6.34107e-12	1.76406e-11	-1.58619e-14	-8.3632e-12	5.13631e-12	-4.2655e-12	-1.48462e-11	-4.92341e-12	-1.32975e-11	1.27564e-11	2.33697e-11	-7.94074e-12	1.05273e-11	8.90421e-12	5.08287e-12	-1.11484e-11	-1.50925e-11	-1.59566e-11	-3.07076e-12	-1.94173e-11	1.89205e-11	5.25975e-14	9.588e-12	-1.12962e-11	-7.59175e-12		0.00894	3.48404e-12	-4.12524e-12	2.00117e-11	2.33087e-11	-5.99375e-12	3.75204e-12	8.94679e-12	1.35805e-11	-1.59474e-11	-3.75705e-13	-1.25452e-11	-8.57443e-12	2.73012e-11	8.83241e-12	-8.61701e-12	-1.62455e-11	-1.56485e-11	-2.52248e-11	-1.16636e-12	-1.6172e-12	5.49531e-12
0.00896	-1.95901e-11	-3.83971e-12	1.95166e-11	-6.41202e-13	-6.48718e-12	-2.99312e-12	7.37216e-13	-9.21813e-12	-5.46026e-13	-1.95509e-11	1.40071e-11	2.2119e-11	-5.43938e-12	1.61553e-11	1.26563e-11	3.20685e-12	-4.26968e-12	-1.44672e-11	-1.90833e-11	-3.6961e-12	-2.0668e-11	1.64192e-11	3.80464e-12	1.77174e-11	-1.56736e-11	-5.09039e-12		0.00896	2.8587e-12	-3.4999e-12	2.25131e-11	2.70608e-11	-1.03711e-11	5.00272e-12	1.58255e-11	1.60819e-11	-9.69403e-12	-4.12775e-12	-1.69226e-11	-9.82511e-12	3.16786e-11	-5.47695e-13	-6.74099e-12	-2.06229e-11	-1.31472e-11	-2.27235e-11	-4.29306e-12	-7.24527e-12	8.62202e-12
0.00898	-1.2086e-11	5.37674e-13	1.95166e-11	1.23482e-12	-2.73513e-12	-1.48746e-11	3.23858e-12	-2.96473e-12	3.20602e-12	-2.14269e-11	1.08804e-11	1.58656e-11	-3.56336e-12	2.05327e-11	1.51576e-11	6.33355e-12	-4.26968e-12	-1.32165e-11	-1.97087e-11	-9.94951e-12	-1.69159e-11	1.01657e-11	6.306e-12	1.95934e-11	-1.56736e-11	-3.83971e-12		0.00898	-1.51868e-12	2.7535e-12	1.75104e-11	2.0182e-11	-1.22472e-11	8.75477e-12	2.02029e-11	1.60819e-11	-7.81801e-12	-3.50241e-12	-1.87986e-11	-9.19977e-12	2.91773e-11	1.32833e-12	7.63098e-13	-3.06283e-11	-1.18965e-11	-1.33434e-11	-6.16908e-12	-9.74663e-12	3.61929e-12
0.009	-4.58193e-12	3.66438e-12	1.88913e-11	3.73618e-12	-1.48445e-12	-2.55054e-11	3.23858e-12	-1.08871e-12	8.83408e-12	-2.45536e-11	8.37906e-12	1.02375e-11	-6.69006e-12	2.55354e-11	1.07802e-11	8.01517e-14	1.98372e-12	-1.13405e-11	-2.0334e-11	-1.18255e-11	-1.44146e-11	5.78837e-12	5.68066e-12	2.14695e-11	-1.62989e-11	3.66438e-12		0.009	-5.89607e-12	9.63225e-12	1.62597e-11	1.70553e-11	-8.49511e-12	7.50408e-12	2.02029e-11	1.29551e-11	-7.19267e-12	-7.25445e-12	-2.25507e-11	-1.04504e-11	2.29239e-11	-5.55042e-12	3.26446e-12	-3.93831e-11	-1.56485e-11	-7.08998e-12	-6.16908e-12	-1.85014e-11	4.9259e-13
0.00902	8.55021e-12	8.04176e-12	1.76406e-11	4.36152e-12	2.26759e-12	-3.42601e-11	4.48926e-12	2.66333e-12	1.00848e-11	-1.83002e-11	5.8777e-12	1.48278e-12	-1.16928e-11	2.67861e-11	8.90421e-12	7.05492e-13	-2.39366e-12	-8.83909e-12	-1.97087e-11	-1.55776e-11	-1.06625e-11	1.41098e-12	2.55396e-12	1.95934e-11	-1.19215e-11	-7.13006e-13		0.00902	-7.77209e-12	1.08829e-11	8.7556e-12	1.14273e-11	-2.86705e-12	6.87874e-12	2.27043e-11	7.95243e-12	-4.06597e-12	-2.87707e-12	-2.19253e-11	-1.04504e-11	1.22931e-11	-5.55042e-12	7.0165e-12	-4.00084e-11	-1.81499e-11	2.91547e-12	-9.92112e-12	-2.35041e-11	-3.25945e-12
0.00904	1.35529e-11	1.61712e-11	1.45139e-11	5.6122e-12	-1.48445e-12	-3.98882e-11	1.9879e-12	1.41265e-12	7.5834e-12	-1.26721e-11	4.00168e-12	-2.8946e-12	-1.35688e-11	3.36649e-11	3.27615e-12	-1.17053e-12	7.33043e-13	-5.71239e-12	-1.59566e-11	-1.43269e-11	-5.65979e-12	-2.9664e-12	1.92862e-12	1.52161e-11	-1.12962e-11	5.37677e-13		0.00904	-8.39743e-12	2.08884e-11	3.12754e-12	5.17388e-12	7.1384e-12	8.12942e-12	2.08283e-11	4.48342e-13	3.43812e-12	-4.75309e-12	-1.87986e-11	-9.19977e-12	1.03695e-12	-8.05178e-12	5.14048e-12	-4.12591e-11	-2.00259e-11	4.16615e-12	-8.0451e-12	-2.66308e-11	-1.07635e-11
0.00906	2.16824e-11	2.30499e-11	1.13872e-11	5.6122e-12	1.64225e-12	-4.48909e-11	1.11876e-13	1.41265e-12	8.20874e-12	-1.41599e-12	-2.25173e-12	-1.41507e-11	-1.35688e-11	3.24142e-11	-4.85327e-12	-4.29723e-12	2.60906e-12	-5.08705e-12	-1.8458e-11	-1.18255e-11	-1.28241e-12	-5.46776e-12	4.42998e-12	1.02133e-11	-3.79212e-12	1.16302e-12		0.00906	-5.27073e-12	2.15137e-11	-5.00189e-12	1.71155e-13	1.02651e-11	4.37738e-12	1.52002e-11	-9.55711e-12	5.93948e-12	-4.75309e-12	-1.81733e-11	-3.5717e-12	-1.20952e-11	-8.05178e-12	2.63912e-12	-3.43804e-11	-2.31526e-11	1.29209e-11	-1.11718e-11	-2.72562e-11	-1.32649e-11
0.00908	2.48091e-11	2.61766e-11	8.88584e-12	5.6122e-12	-1.48445e-12	-4.42656e-11	-1.1388e-12	-1.08871e-12	6.95806e-12	2.96139e-12	-5.37843e-12	-1.41507e-11	-1.66955e-11	3.30395e-11	-1.04813e-11	-4.92257e-12	5.11043e-12	-7.09666e-13	-1.59566e-11	-9.94951e-12	5.93613e-13	-9.84514e-12	7.55668e-12	8.3323e-13	-3.16678e-12	-1.33835e-12		0.00908	-2.68003e-13	2.96431e-11	-3.12587e-12	-4.54185e-13	1.46425e-11	7.50408e-12	1.01975e-11	-1.26838e-11	3.43812e-12	-3.50241e-12	-1.50466e-11	-4.45001e-13	-1.52219e-11	-8.05178e-12	-1.11292e-12	-2.24989e-11	-2.3778e-11	1.54223e-11	-9.29578e-12	-2.28788e-11	-1.63916e-11
0.0091	2.54344e-11	2.93033e-11	9.51119e-12	5.6122e-12	-1.48445e-12	-3.67615e-11	-4.2655e-12	-2.96473e-12	7.93171e-14	1.48429e-11	-9.75581e-12	-1.79028e-11	-9.81676e-12	3.05382e-11	-1.48587e-11	-4.29723e-12	6.98645e-12	2.41704e-12	-1.28299e-11	-7.44815e-12	3.09498e-12	-1.23465e-11	9.4327e-12	-6.67085e-12	-1.9161e-12	5.37677e-13		0.0091	9.82677e-13	2.71418e-11	-6.24505e-13	-2.33021e-12	1.33918e-11	5.00272e-12	1.44271e-12	-2.01879e-11	2.18744e-12	-8.50513e-12	-1.00439e-11	6.43374e-12	-1.52219e-11	-1.61812e-11	-1.36197e-11	-8.11607e-12	-2.50286e-11	1.10449e-11	-1.36732e-11	-1.16226e-11	-2.32703e-11
0.00912	1.9181e-11	2.61766e-11	1.26379e-11	5.6122e-12	-3.98582e-12	-2.92574e-11	-3.64016e-12	-7.34211e-12	7.04657e-13	1.98456e-11	-1.03812e-11	-1.54014e-11	-1.16928e-11	2.99128e-11	-1.61094e-11	-1.17053e-12	1.01131e-11	8.67044e-12	-1.47059e-11	-8.07349e-12	6.84702e-12	-9.84514e-12	1.50608e-11	-5.42017e-12	-2.54144e-12	-8.76629e-14		0.00912	9.73744e-12	2.71418e-11	5.6289e-12	-6.08225e-12	8.38908e-12	8.12942e-12	-2.30933e-12	-2.5816e-11	-5.31665e-12	-1.10065e-11	-4.41579e-12	6.43374e-12	-9.59384e-12	-1.80572e-11	-1.48704e-11	2.51472e-12	-2.12766e-11	9.16888e-12	-1.74252e-11	-9.91862e-13	-2.20197e-11
0.00914	1.9181e-11	2.30499e-11	1.07619e-11	1.86016e-12	-8.98854e-12	-1.54999e-11	-7.39221e-12	-6.09143e-12	2.58068e-12	2.48483e-11	-9.13047e-12	-1.54014e-11	-6.69006e-12	2.17834e-11	-1.67347e-11	8.01517e-14	3.85974e-12	9.29578e-12	-1.28299e-11	-5.57212e-12	8.72304e-12	-1.29718e-11	1.88128e-11	-6.04551e-12	-5.66814e-12	2.4137e-12		0.00914	1.53655e-11	2.08884e-11	7.50492e-12	-1.04596e-11	9.01442e-12	8.12942e-12	-7.31206e-12	-2.26893e-11	-1.157e-11	-1.16318e-11	-2.53977e-12	1.80339e-13	-8.34316e-12	-1.74319e-11	-2.17492e-11	1.06441e-11	-1.94006e-11	5.41683e-12	-1.55492e-11	1.65177e-11	-1.63916e-11
0.00916	1.16769e-11	1.74219e-11	1.20125e-11	3.73618e-12	-9.61388e-12	-4.2438e-12	-1.23949e-11	-7.96745e-12	1.95534e-12	2.35976e-11	-7.87979e-12	-1.03987e-11	-1.68734e-12	1.61553e-11	-1.48587e-11	7.05492e-13	-5.17637e-13	9.29578e-12	-1.6582e-11	-4.32144e-12	1.8443e-12	-7.96912e-12	2.13142e-11	-2.29347e-12	-5.0428e-12	8.6671e-12		0.00916	1.59908e-11	7.75622e-12	5.00356e-12	-1.23357e-11	3.38636e-12	8.12942e-12	-1.10641e-11	-2.39399e-11	-1.71981e-11	-1.28825e-11	2.46296e-12	1.80339e-13	-2.13735e-13	-1.61812e-11	-1.73718e-11	1.87736e-11	-1.18965e-11	1.03945e-12	-1.61745e-11	2.77738e-11	-1.26396e-11
0.00918	1.67147e-12	1.30445e-11	7.00982e-12	-1.58619e-14	-8.3632e-12	8.88835e-12	-1.30203e-11	-6.71677e-12	5.70738e-12	2.35976e-11	-6.62911e-12	-7.27198e-12	3.94073e-12	2.39783e-12	-7.97998e-12	7.05492e-13	-4.89502e-12	9.29578e-12	-1.59566e-11	-6.19746e-12	3.09498e-12	-7.34378e-12	2.19395e-11	-1.04279e-12	-5.0428e-12	1.17938e-11		0.00918	1.91175e-11	-3.732e-13	3.12754e-12	-1.35863e-11	4.63704e-12	6.87874e-12	-9.81342e-12	-1.95626e-11	-1.71981e-11	-1.97613e-11	6.84034e-12	-4.82239e-12	3.53831e-12	-1.36798e-11	-1.48704e-11	1.75229e-11	-8.76979e-12	4.16615e-12	-1.30478e-11	3.46525e-11	-3.25945e-12
0.0092	-6.45796e-12	3.66438e-12	1.38176e-12	6.09478e-13	-6.48718e-12	1.70178e-11	-8.01755e-12	-1.23448e-11	5.70738e-12	1.54682e-11	-6.00377e-12	-2.26926e-12	5.19141e-12	-4.48091e-12	-7.35464e-12	2.58151e-12	-8.02172e-12	8.0451e-12	-1.40806e-11	-2.44542e-12	-3.78377e-12	-6.71844e-12	1.69368e-11	8.3323e-13	-3.79212e-12	1.36698e-11		0.0092	1.34895e-11	-1.1004e-11	-5.00189e-12	-1.73384e-11	7.76374e-12	3.75204e-12	-1.23148e-11	-1.95626e-11	-1.78235e-11	-1.91359e-11	8.71636e-12	-7.94909e-12	1.66229e-12	-1.05531e-11	-6.74099e-12	1.43962e-11	-5.64309e-12	2.29013e-12	-9.29578e-12	3.46525e-11	-3.88479e-12
0.00922	-1.77141e-11	-1.96369e-12	-3.62096e-12	-3.76791e-12	1.01691e-12	2.63979e-11	-8.64289e-12	-1.42209e-11	4.4567e-12	8.58945e-12	-6.00377e-12	-1.01858e-12	8.94345e-12	-9.48363e-12	-1.10123e-12	3.20685e-12	-1.11484e-11	6.16908e-12	-1.15792e-11	-3.07076e-12	-5.03445e-12	-6.71844e-12	1.19341e-11	1.45857e-12	-5.0428e-12	1.74219e-11		0.00922	1.34895e-11	-1.78827e-11	-1.063e-11	-1.42117e-11	5.88772e-12	-3.1267e-12	-9.18808e-12	-1.45598e-11	-1.40714e-11	-1.97613e-11	8.71636e-12	-9.19977e-12	-3.34044e-12	-6.17576e-12	1.38844e-12	1.31455e-11	-1.26571e-12	6.04217e-12	-9.92112e-12	3.21512e-11	-1.38343e-12
0.00924	-2.77195e-11	-1.00931e-11	-9.24902e-12	-3.76791e-12	3.51827e-12	3.32766e-11	-3.01482e-12	-1.23448e-11	8.83408e-12	2.33605e-12	-7.87979e-12	-2.8946e-12	7.06743e-12	-1.5737e-11	2.02547e-12	-1.79587e-12	-8.64706e-12	3.66772e-12	-9.70321e-12	6.8128e-13	-1.69159e-11	-6.71844e-12	9.4327e-12	3.33459e-12	-6.91882e-12	1.61712e-11		0.00924	7.23608e-12	-1.60067e-11	-1.56327e-11	-7.33293e-12	5.26238e-12	-1.31321e-11	-7.9374e-12	-8.93176e-12	-6.56733e-12	-1.78852e-11	5.58966e-12	-5.44773e-12	-1.46442e-12	-1.79837e-12	1.01432e-11	8.76812e-12	-6.40369e-13	3.54081e-12	-8.67044e-12	3.21512e-11	4.9259e-13
0.00926	-2.89702e-11	-1.25945e-11	-1.23757e-11	-4.39325e-12	6.64497e-12	3.70287e-11	4.48926e-12	-1.42209e-11	1.00848e-11	-2.66667e-12	-6.62911e-12	-9.77334e-12	1.01941e-11	-1.88637e-11	5.77751e-12	-1.17053e-12	-8.02172e-12	-7.09666e-13	-2.19913e-12	1.30662e-12	-2.0668e-11	-2.9664e-12	5.68066e-12	3.33459e-12	-1.12962e-11	9.91778e-12		0.00926	3.57337e-13	-1.85081e-11	-1.87594e-11	7.96495e-13	5.26238e-12	-1.25068e-11	-9.81342e-12	-1.76999e-13	-2.18994e-12	-1.47585e-11	1.83762e-12	-2.32102e-12	-6.46714e-12	-4.29974e-12	1.13939e-11	4.39074e-12	5.61304e-12	4.79149e-12	-2.41704e-12	2.65231e-11	-2.63411e-12
0.00928	-3.27223e-11	-1.63465e-11	-2.11305e-11	-8.77063e-12	1.10224e-11	3.7654e-11	8.2413e-12	-1.73476e-11	1.32115e-11	-7.6694e-12	-3.50241e-12	-1.35254e-11	7.69277e-12	-2.19904e-11	9.52955e-12	2.58151e-12	-5.52036e-12	2.41704e-12	1.55291e-12	3.18264e-12	-2.442e-11	-3.59174e-12	2.55396e-12	7.71197e-12	-1.81749e-11	3.66438e-12		0.00928	-4.02004e-12	-1.288e-11	-1.4382e-11	6.42456e-12	-9.91027e-13	-1.87602e-11	-1.10641e-11	5.45106e-12	3.43812e-12	-7.87979e-12	-3.16511e-12	-4.45001e-13	-5.21646e-12	-3.6744e-12	1.07685e-11	-4.36402e-12	2.48633e-12	3.54081e-12	8.43241e-14	2.15204e-11	-2.00877e-12
0.0093	-2.70942e-11	-1.94732e-11	-2.05052e-11	-9.39597e-12	1.53997e-11	3.45273e-11	1.26187e-11	-1.17195e-11	1.32115e-11	-4.54269e-12	2.49636e-13	-2.29055e-11	7.06743e-12	-1.88637e-11	1.5783e-11	3.83219e-12	-5.17637e-13	3.66772e-12	5.9303e-12	4.43332e-12	-2.8172e-11	3.287e-12	1.92862e-12	1.334e-11	-2.25523e-11	-3.83971e-12		0.0093	-1.02734e-11	-5.37592e-12	-6.87791e-12	1.33033e-11	-2.24171e-12	-1.43828e-11	-1.29401e-11	1.23298e-11	5.93948e-12	-2.87707e-12	-1.31706e-11	8.05679e-13	-1.08445e-11	-4.29974e-12	3.8898e-12	-7.49073e-12	6.10311e-13	1.66479e-12	1.33501e-12	1.27656e-11	-8.26217e-12
0.00932	-2.02154e-11	-1.75972e-11	-2.48825e-11	-1.00213e-11	1.66504e-11	2.82739e-11	2.07481e-11	-1.17195e-11	1.13354e-11	-7.6694e-12	3.37634e-12	-2.72829e-11	7.06743e-12	-1.32357e-11	1.70336e-11	8.83492e-12	1.98372e-12	4.9184e-12	7.80632e-12	7.56002e-12	-2.442e-11	5.78837e-12	5.25975e-14	1.64667e-11	-2.7555e-11	-1.19691e-11		0.00932	-1.34001e-11	4.00418e-12	4.37822e-12	1.20526e-11	-8.49511e-12	-1.31321e-11	-1.54415e-11	1.60819e-11	7.19016e-12	2.12566e-12	-1.81733e-11	4.55772e-12	-1.02192e-11	-5.55042e-12	-4.86496e-12	-1.06174e-11	-3.14173e-12	7.29285e-12	1.96035e-12	4.01086e-12	-1.26396e-11
0.00934	-1.08353e-11	-2.07239e-11	-2.61332e-11	-1.00213e-11	1.79011e-11	1.82685e-11	2.01228e-11	-6.71677e-12	9.45942e-12	-1.14214e-11	9.0044e-12	-3.41616e-11	1.88688e-13	-1.97955e-12	2.01603e-11	1.07109e-11	4.48509e-12	-8.43262e-14	8.43166e-12	8.8107e-12	-1.94173e-11	1.14164e-11	6.77938e-13	1.39654e-11	-2.50537e-11	-1.25945e-11		0.00934	-1.34001e-11	7.75622e-12	1.43837e-11	1.4554e-11	-7.86977e-12	-7.50409e-12	-1.91935e-11	1.29551e-11	9.69152e-12	1.15058e-11	-2.19253e-11	4.55772e-12	-1.33459e-11	-4.29974e-12	-1.42451e-11	-8.11607e-12	-7.51911e-12	4.16615e-12	3.21103e-12	-2.86788e-12	-1.01382e-11
0.00936	-3.33125e-12	-2.19746e-11	-2.23812e-11	-1.1272e-11	2.16531e-11	1.13897e-11	2.01228e-11	-6.71677e-12	6.95806e-12	-1.39228e-11	9.62974e-12	-3.16603e-11	-2.93802e-12	5.21814e-13	1.89097e-11	1.19616e-11	5.11043e-12	-7.09666e-13	1.2809e-11	8.18536e-12	-8.16115e-12	1.39178e-11	5.05532e-12	1.334e-11	-2.3803e-11	-1.19691e-11		0.00936	-2.09042e-11	1.21336e-11	2.50144e-11	1.4554e-11	-4.74307e-12	-6.25341e-13	-1.60668e-11	8.57777e-12	9.69152e-12	1.65085e-11	-1.69226e-11	4.55772e-12	-1.14699e-11	-4.92508e-12	-2.11238e-11	-6.86539e-12	-1.56485e-11	8.54353e-12	3.21103e-12	-1.28733e-11	-8.26217e-12
0.00938	3.54749e-12	-1.63465e-11	-2.11305e-11	-1.5024e-11	1.97771e-11	3.26029e-12	1.69961e-11	-3.59007e-12	8.20874e-12	-1.45481e-11	7.75372e-12	-2.54069e-11	-4.81404e-12	4.27386e-12	1.7659e-11	1.19616e-11	6.36111e-12	-3.83637e-12	1.40597e-11	6.93468e-12	3.09498e-12	1.57938e-11	6.306e-12	7.71197e-12	-1.75496e-11	-6.34107e-12		0.00938	-2.40309e-11	1.21336e-11	3.00172e-11	1.70553e-11	2.76101e-12	6.25341e-13	-1.23148e-11	1.69902e-12	1.03169e-11	2.21365e-11	-1.12945e-11	5.18306e-12	-9.59384e-12	-7.42644e-12	-2.23745e-11	-5.61471e-12	-1.50232e-11	9.79422e-12	2.58569e-12	-1.47493e-11	-4.51013e-12
0.0094	7.92487e-12	-2.07239e-11	-1.67531e-11	-1.43987e-11	1.35237e-11	-2.99312e-12	1.26187e-11	-5.46609e-12	4.4567e-12	-1.51735e-11	9.62974e-12	-1.85281e-11	-8.56608e-12	6.14988e-12	1.89097e-11	1.50883e-11	9.48781e-12	-5.71239e-12	1.78118e-11	3.80798e-12	8.72304e-12	1.07911e-11	9.4327e-12	5.83595e-12	-1.69243e-11	4.91506e-12		0.0094	-2.27803e-11	9.63225e-12	3.00172e-11	1.643e-11	9.01442e-12	2.50136e-12	-6.68672e-12	-7.68108e-12	1.21929e-11	2.52632e-11	-6.91715e-12	3.30704e-12	-6.46714e-12	-5.55042e-12	-1.92478e-11	-7.49073e-12	-1.87752e-11	6.66751e-12	-5.41016e-13	-1.7876e-11	-3.88479e-12
0.00942	7.92487e-12	-2.07239e-11	-5.49698e-12	-1.25227e-11	7.89565e-12	-1.17479e-11	8.2413e-12	-1.23448e-11	4.4567e-12	-1.64242e-11	1.02551e-11	-1.35254e-11	-6.06472e-12	1.42793e-11	1.64083e-11	1.2587e-11	1.38652e-11	-4.46171e-12	1.59357e-11	3.18264e-12	2.18552e-11	8.28972e-12	1.31847e-11	1.45857e-12	-1.06709e-11	1.30445e-11		0.00942	-1.77775e-11	5.25486e-12	2.18877e-11	1.70553e-11	1.77692e-11	5.00272e-12	-4.33314e-13	-1.39345e-11	1.40689e-11	1.83845e-11	-1.28909e-12	3.30704e-12	-4.59112e-12	-9.30246e-12	-2.04985e-11	-6.24005e-12	-2.19019e-11	1.03945e-12	-8.67044e-12	-2.10028e-11	-2.00877e-12
0.00944	6.67419e-12	-1.75972e-11	2.63244e-12	-6.89461e-12	3.91568e-13	-1.29986e-11	5.1146e-12	-1.04688e-11	7.5834e-12	-2.01762e-11	5.8777e-12	-1.03987e-11	-1.16928e-11	1.17779e-11	1.32816e-11	7.58423e-12	1.57412e-11	-4.46171e-12	1.53104e-11	-1.82008e-12	2.68579e-11	1.60301e-13	1.88128e-11	-4.16949e-12	-1.00455e-11	1.99232e-11		0.00944	-1.21495e-11	4.62952e-12	1.18823e-11	1.39286e-11	2.33972e-11	7.50408e-12	6.44543e-12	-1.70612e-11	1.53196e-11	1.40071e-11	4.33898e-12	-1.69568e-12	-2.08976e-12	-7.42644e-12	-2.04985e-11	-9.36675e-12	-1.87752e-11	-8.34066e-12	-1.36732e-11	-1.97521e-11	-3.88479e-12
0.00946	4.17283e-12	-1.82225e-11	1.26379e-11	-3.76791e-12	-6.48718e-12	-2.1128e-11	1.9879e-12	-1.73476e-11	6.33272e-12	-2.26776e-11	7.12838e-12	-9.148e-12	-9.81676e-12	1.24033e-11	1.20309e-11	7.05492e-13	1.51159e-11	-3.21103e-12	1.40597e-11	-1.19474e-12	3.18606e-11	-7.96912e-12	1.69368e-11	-7.29619e-12	-3.16678e-12	2.6802e-11		0.00946	3.48404e-12	2.12816e-12	3.12754e-12	1.58047e-11	2.77746e-11	3.1267e-12	1.39495e-11	-1.58105e-11	1.84463e-11	5.8777e-12	8.09102e-12	-7.32374e-12	4.16365e-12	-8.67712e-12	-1.73718e-11	-1.49948e-11	-1.43979e-11	-1.70954e-11	-1.74252e-11	-1.97521e-11	-6.38615e-12
0.00948	4.79817e-12	-1.44705e-11	2.0142e-11	6.23754e-12	-1.27406e-11	-2.17533e-11	-5.13464e-13	-1.73476e-11	6.33272e-12	-1.95509e-11	4.62702e-12	-8.52266e-12	-7.94074e-12	9.90192e-12	8.90421e-12	-5.45188e-13	1.38652e-11	1.7917e-12	1.0933e-11	-1.82008e-12	2.99846e-11	-1.29718e-11	1.25594e-11	-4.79483e-12	-5.0428e-12	2.93033e-11		0.00948	1.53655e-11	2.12816e-12	-4.37655e-12	1.14273e-11	2.27719e-11	-6.25875e-19	2.14536e-11	-1.33091e-11	2.09476e-11	-3.50241e-12	9.3417e-12	-9.19977e-12	3.53831e-12	-1.18038e-11	-1.11184e-11	-1.87469e-11	-1.37725e-11	-2.08475e-11	-2.05519e-11	-1.7876e-11	-8.26217e-12
0.0095	4.17283e-12	-6.34107e-12	2.82714e-11	1.6243e-11	-1.7118e-11	-1.73759e-11	-3.01482e-12	-1.60969e-11	4.4567e-12	-1.51735e-11	4.62702e-12	-8.52266e-12	-1.04421e-11	6.14988e-12	1.40013e-12	-9.29996e-12	1.13638e-11	8.67044e-12	1.55291e-12	-1.82008e-12	2.93593e-11	-1.48479e-11	1.19341e-11	-6.04551e-12	3.71197e-12	3.0554e-11		0.0095	2.22442e-11	8.7748e-13	-1.37567e-11	9.55126e-12	1.58932e-11	-6.25341e-13	2.7707e-11	-3.3037e-12	1.34436e-11	-3.50241e-12	1.74711e-11	-8.57443e-12	6.03967e-12	-1.49305e-11	-5.4903e-12	-2.18736e-11	-1.12712e-11	-2.33488e-11	-2.36786e-11	-2.16281e-11	-1.13889e-11
0.00952	6.67419e-12	3.03904e-12	3.38995e-11	1.87443e-11	-1.96193e-11	-1.11225e-11	-7.39221e-12	-1.29702e-11	2.58068e-12	-1.01708e-11	4.00168e-12	-1.03987e-11	-1.04421e-11	1.14715e-12	-1.10123e-12	-1.36773e-11	1.07385e-11	9.92112e-12	-9.48446e-13	-1.19474e-12	2.18552e-11	-1.92253e-11	6.93134e-12	-6.67085e-12	6.21333e-12	2.6802e-11		0.00952	3.03737e-11	1.50282e-12	-1.50073e-11	7.67524e-12	5.88772e-12	-3.75204e-12	2.64563e-11	3.57504e-12	5.93948e-12	-3.50241e-12	1.80965e-11	-1.10758e-11	6.03967e-12	-1.36798e-11	-1.11292e-12	-2.75016e-11	-7.51911e-12	-2.89769e-11	-2.11772e-11	-1.66254e-11	-1.13889e-11
0.00954	8.55021e-12	6.16574e-12	3.70262e-11	2.18711e-11	-1.83686e-11	-6.11982e-12	-8.01755e-12	-9.21813e-12	7.93171e-14	-2.66667e-12	4.00168e-12	-7.89732e-12	-1.35688e-11	-7.60761e-12	-6.10396e-12	-1.74294e-11	6.36111e-12	1.67999e-11	-5.32583e-12	2.5573e-12	1.12244e-11	-1.23465e-11	3.80464e-12	-2.91881e-12	3.08663e-12	2.43006e-11		0.00954	3.03737e-11	4.00418e-12	-1.063e-11	5.79922e-12	-2.24171e-12	-4.37738e-12	2.27043e-11	7.32709e-12	-3.44062e-12	-7.25445e-12	1.30937e-11	-1.35771e-11	4.78899e-12	-1.74319e-11	3.26446e-12	-2.56256e-11	-4.39241e-12	-3.21036e-11	-2.24279e-11	-1.47493e-11	-1.51409e-11
0.00956	9.17555e-12	1.24191e-11	3.51501e-11	2.18711e-11	-1.33659e-11	5.13631e-12	-1.23949e-11	-8.59279e-12	-1.17137e-12	4.60029e-13	2.751e-12	-5.39596e-12	-1.85715e-11	-9.48363e-12	-8.60532e-12	-1.6804e-11	7.61179e-12	1.49238e-11	-1.15792e-11	-4.32144e-12	-3.17272e-14	-7.34378e-12	4.42998e-12	-4.16949e-12	1.2106e-12	1.80472e-11		0.00956	2.66216e-11	4.62952e-12	-6.25257e-12	5.79922e-12	-9.74579e-12	-3.1267e-12	1.58255e-11	1.54565e-11	-1.53221e-11	-2.87707e-12	8.71636e-12	-1.17011e-11	7.29035e-12	-1.80572e-11	1.37758e-13	-2.68763e-11	-5.01775e-12	-3.08529e-11	-2.05519e-11	-7.24527e-12	-1.51409e-11
0.00958	9.17555e-12	1.42952e-11	3.01474e-11	1.4367e-11	-7.11252e-12	7.58923e-13	-1.17696e-11	-7.34211e-12	-1.79671e-12	1.10908e-11	-5.37843e-12	-3.93239e-13	-2.16982e-11	-1.63624e-11	-9.23066e-12	-1.24267e-11	5.73577e-12	1.74252e-11	-1.72073e-11	-1.19474e-12	-1.06625e-11	-3.59174e-12	5.68066e-12	-4.16949e-12	-3.16678e-12	9.91778e-12		0.00958	2.34949e-11	2.12816e-12	8.34706e-16	4.54854e-12	-1.34978e-11	-3.75204e-12	6.44543e-12	1.98339e-11	-2.47022e-11	-2.87707e-12	5.86936e-13	-1.60785e-11	6.66501e-12	-1.74319e-11	1.37758e-13	-1.81215e-11	-6.89377e-12	-3.08529e-11	-1.49238e-11	2.58819e-13	-1.13889e-11
0.0096	6.67419e-12	1.24191e-11	2.3894e-11	9.36424e-12	-8.59112e-13	3.26029e-12	-1.17696e-11	-4.21541e-12	-5.54875e-12	1.35922e-11	-1.62639e-12	5.23483e-12	-2.23236e-11	-1.94891e-11	-4.22793e-12	-1.1176e-11	8.86247e-12	1.36732e-11	-1.90833e-11	-7.44815e-12	-2.00426e-11	5.16302e-12	8.18202e-12	-4.1745e-13	-8.79484e-12	4.91506e-12		0.0096	8.48676e-12	4.00418e-12	5.6289e-12	7.67524e-12	-6.61909e-12	-1.25068e-12	-4.33314e-13	1.98339e-11	-2.78289e-11	7.75372e-12	-1.12945e-11	-1.35771e-11	6.03967e-12	-1.99332e-11	-4.86496e-12	-1.43695e-11	-1.00205e-11	-2.96022e-11	-8.67044e-12	1.08896e-11	-1.20142e-11
0.00962	-1.45523e-12	9.91778e-12	1.38886e-11	4.98686e-12	6.64497e-12	-2.36778e-12	-1.05189e-11	-4.84075e-12	-9.92613e-12	1.35922e-11	-4.75309e-12	1.27389e-11	-2.04475e-11	-1.63624e-11	-4.85327e-12	-3.04655e-12	5.73577e-12	6.16908e-12	-1.6582e-11	-8.07349e-12	-2.56707e-11	1.07911e-11	8.18202e-12	-1.04279e-12	-1.06709e-11	-4.46505e-12		0.00962	-8.93343e-13	3.37884e-12	1.1257e-11	1.4554e-11	-3.65687e-13	3.75204e-12	-7.9374e-12	1.98339e-11	-2.90796e-11	1.15058e-11	-1.69226e-11	-1.79545e-11	4.16365e-12	-2.24346e-11	-6.11565e-12	-6.24005e-12	-1.18965e-11	-3.08529e-11	-1.16636e-12	2.15204e-11	-1.26396e-11
0.00964	-5.20728e-12	5.5404e-12	1.38176e-12	1.23482e-12	1.60251e-11	-8.62118e-12	-6.14153e-12	-2.96473e-12	-4.29807e-12	9.84013e-12	-9.75581e-12	1.96177e-11	-1.79462e-11	-1.51117e-11	-2.35191e-12	8.01517e-14	3.2344e-12	5.41014e-13	-1.72073e-11	-1.12002e-11	-2.6296e-11	1.51685e-11	8.80736e-12	2.70925e-12	-7.54416e-12	-6.34107e-12		0.00964	-1.77775e-11	8.7748e-13	1.18823e-11	2.0182e-11	2.13567e-12	8.12942e-12	-7.9374e-12	1.60819e-11	-2.47022e-11	9.62974e-12	-1.75479e-11	-1.92052e-11	4.16365e-12	-1.86826e-11	-4.86496e-12	3.7654e-12	-1.18965e-11	-2.58502e-11	6.96307e-12	2.52724e-11	-1.20142e-11
0.00966	-3.95659e-12	3.03904e-12	-5.49698e-12	1.23482e-12	1.53997e-11	-1.04972e-11	1.36256e-12	-4.21541e-12	7.04657e-13	4.83741e-12	-7.87979e-12	2.27444e-11	-1.10674e-11	-8.85829e-12	7.74786e-13	2.58151e-12	-6.1457e-12	-6.33773e-12	-1.22046e-11	-8.69883e-12	-2.6296e-11	1.45431e-11	7.55668e-12	-4.1745e-13	-4.41746e-12	-1.44705e-11		0.00966	-2.90337e-11	-3.732e-13	1.3133e-11	1.58047e-11	8.38908e-12	1.00054e-11	-6.68672e-12	1.04538e-11	-2.28262e-11	1.46325e-11	-1.69226e-11	-1.48278e-11	-8.39075e-13	-1.43052e-11	-4.87582e-13	8.14278e-12	-1.43979e-11	-2.20981e-11	1.19658e-11	2.46471e-11	-1.26396e-11
0.00968	-3.33125e-12	1.78836e-12	-8.62368e-12	2.4855e-12	1.72758e-11	-9.87186e-12	5.73994e-12	-1.08871e-12	6.95806e-12	2.33605e-12	-1.03812e-11	2.33697e-11	-2.31268e-12	-3.85557e-12	-1.10123e-12	5.70821e-12	-8.02172e-12	-1.38418e-11	-9.07787e-12	-9.32417e-12	-1.62906e-11	8.91507e-12	7.55668e-12	-2.29347e-12	-4.41746e-12	-1.50958e-11		0.00968	-3.21604e-11	8.7748e-13	1.18823e-11	1.643e-11	5.26238e-12	1.00054e-11	8.17368e-13	6.70175e-12	-1.78235e-11	1.15058e-11	-1.62973e-11	-1.48278e-11	-3.34044e-12	-7.42644e-12	2.01378e-12	1.00188e-11	-1.12712e-11	-1.58447e-11	1.50925e-11	1.83937e-11	-1.13889e-11
0.0097	-2.70591e-12	-3.21437e-12	-1.42517e-11	1.31163e-11	1.35237e-11	-1.11225e-11	7.37216e-13	-2.96473e-12	1.00848e-11	-1.41599e-12	-8.50513e-12	2.33697e-11	-1.06199e-12	5.21814e-13	7.74786e-13	1.33083e-12	-1.11484e-11	-1.50925e-11	-7.82719e-12	-3.6961e-12	-6.28513e-12	5.78837e-12	7.55668e-12	-2.91881e-12	-4.00755e-14	-1.94732e-11		0.0097	-3.3411e-11	-1.62388e-12	1.3133e-11	8.30058e-12	5.88772e-12	1.37575e-11	3.31873e-12	-1.76999e-13	-1.65728e-11	6.50304e-12	-1.00439e-11	-6.07307e-12	-8.9685e-12	-4.29974e-12	2.63912e-12	1.18948e-11	-1.00205e-11	-1.0842e-11	1.44672e-11	1.40163e-11	-6.38615e-12
0.00972	-1.45523e-12	-2.58903e-12	-1.73785e-11	1.49923e-11	7.89565e-12	-6.74516e-12	2.61324e-12	-4.21541e-12	1.57128e-11	-1.41599e-12	-4.75309e-12	1.8367e-11	5.81675e-12	6.77522e-12	-4.75894e-13	3.83219e-12	-1.23991e-11	-1.63432e-11	-7.82719e-12	-1.19474e-12	1.21895e-12	6.41371e-12	6.77938e-13	-2.91881e-12	6.21333e-12	-2.00986e-11		0.00972	-2.9659e-11	-3.732e-13	5.6289e-12	2.04718e-12	2.59655e-13	5.62806e-12	3.31873e-12	-3.92904e-12	-9.06869e-12	5.8777e-12	-3.16511e-12	5.18306e-12	-7.71782e-12	-3.6744e-12	2.01378e-12	7.51744e-12	-8.14445e-12	-2.08725e-12	7.58841e-12	2.13484e-12	-7.63683e-12
0.00974	4.20789e-13	-3.83971e-12	-1.92545e-11	2.06204e-11	-2.33772e-13	-4.91757e-13	1.11876e-13	-6.71677e-12	1.38368e-11	-7.90651e-13	-5.37843e-12	1.08629e-11	3.31539e-12	4.8992e-12	-4.75894e-13	3.83219e-12	-1.49005e-11	-1.69685e-11	-6.57651e-12	5.05866e-12	3.72032e-12	1.41098e-12	1.92862e-12	-2.29347e-12	7.46401e-12	-1.75972e-11		0.00974	-2.09042e-11	-3.732e-13	6.26175e-13	-7.95827e-12	-5.36841e-12	-1.25068e-12	5.19475e-12	-5.80506e-12	-3.44062e-12	2.751e-12	-5.04113e-12	1.58138e-11	-7.71782e-12	-5.47695e-13	-4.86496e-12	6.26676e-12	-8.14445e-12	2.91547e-12	7.09666e-13	-5.36924e-12	-7.63683e-12
0.00976	-5.20728e-12	-8.84243e-12	-2.48825e-11	2.56231e-11	-6.48718e-12	7.58923e-13	-1.1388e-12	-6.09143e-12	1.00848e-11	-7.90651e-13	-6.62911e-12	2.10813e-12	8.14029e-13	6.77522e-12	-1.10123e-12	3.20685e-12	-8.64706e-12	-1.38418e-11	-4.70049e-12	5.684e-12	6.84702e-12	-2.34106e-12	-4.95012e-12	-4.1745e-13	3.08663e-12	-1.94732e-11		0.00976	-9.64811e-12	-2.87456e-12	-6.25257e-12	-1.23357e-11	-2.24171e-12	-8.12943e-12	5.19475e-12	-6.4304e-12	9.06618e-12	1.50032e-12	-3.79045e-12	2.8946e-11	-6.46714e-12	-2.42372e-12	-1.0493e-11	3.7654e-12	-6.89377e-12	5.41683e-12	-3.66772e-12	-1.09973e-11	-8.26217e-12
0.00978	-4.58193e-12	-1.00931e-11	-2.48825e-11	2.43724e-11	-1.39913e-11	9.51369e-12	-1.76414e-12	-4.84075e-12	3.83136e-12	-2.04133e-12	-6.62911e-12	-2.26926e-12	8.14029e-13	4.8992e-12	-3.60259e-12	1.95617e-12	-5.52036e-12	-1.19658e-11	-5.32583e-12	1.00614e-11	7.47236e-12	-3.59174e-12	-6.20081e-12	8.3323e-13	-6.65416e-13	-1.69719e-11		0.00978	-8.93343e-13	-3.4999e-12	-1.37567e-11	-1.17103e-11	1.51033e-12	-1.12561e-11	4.56941e-12	-1.01824e-11	1.34436e-11	-2.87707e-12	-5.66647e-12	3.77008e-11	-1.46442e-12	-2.42372e-12	-1.79971e-11	-1.23732e-12	-6.26843e-12	1.41716e-11	-8.67044e-12	-1.16226e-11	-3.88479e-12
0.0098	-8.33398e-12	-1.38452e-11	-2.05052e-11	2.43724e-11	-1.8994e-11	1.20151e-11	-4.89084e-12	-4.84075e-12	7.93171e-14	-3.91735e-12	-3.50241e-12	-6.0213e-12	-1.06199e-12	4.8992e-12	1.40013e-12	5.08287e-12	1.98372e-12	-1.00898e-11	-3.23106e-13	1.50641e-11	-1.90775e-12	-9.84514e-12	-6.20081e-12	8.33732e-12	-2.54144e-12	-1.38452e-11		0.0098	1.03628e-11	-4.12524e-12	-2.06354e-11	-3.58089e-12	5.88772e-12	-1.37575e-11	1.44271e-12	-1.26838e-11	1.59449e-11	-9.13047e-12	-1.06692e-11	3.58247e-11	5.41433e-12	-1.17303e-12	-1.98731e-11	-1.23732e-12	-1.06458e-11	1.22956e-11	-1.24225e-11	-1.2248e-11	-5.13547e-12
0.00982	-1.3962e-11	-1.75972e-11	-1.30011e-11	2.24964e-11	-1.8994e-11	1.51418e-11	-8.01755e-12	-1.71405e-12	-3.67273e-12	-5.79338e-12	-4.12775e-12	-1.1024e-11	1.43937e-12	5.52454e-12	8.27887e-12	2.58151e-12	6.98645e-12	-4.46171e-12	9.27574e-13	1.81908e-11	-5.65979e-12	-1.04705e-11	-7.45149e-12	9.588e-12	-6.65416e-13	-1.25945e-11		0.00982	1.53655e-11	-2.24922e-12	-1.8134e-11	-4.54185e-13	1.77692e-11	-1.68842e-11	-4.18536e-12	-1.45598e-11	1.28182e-11	-1.22572e-11	-1.31706e-11	3.64501e-11	6.66501e-12	1.95367e-12	-2.17492e-11	-2.488e-12	-1.37725e-11	9.16888e-12	-1.61745e-11	-1.6e-11	-8.26217e-12
0.00984	-1.45874e-11	-1.57212e-11	7.5642e-13	1.8119e-11	-2.33714e-11	1.32657e-11	-4.2655e-12	3.91401e-12	-1.43035e-11	-3.29201e-12	1.50032e-12	-1.60267e-11	4.56607e-12	1.17779e-11	9.52955e-12	5.70821e-12	8.23713e-12	-1.96035e-12	9.27574e-13	1.38134e-11	-1.06625e-11	-1.48479e-11	-6.20081e-12	1.83428e-11	-2.54144e-12	-1.25945e-11		0.00984	2.28696e-11	2.12816e-12	-1.18806e-11	3.29786e-12	2.84e-11	-1.75095e-11	-5.43604e-12	-1.51852e-11	4.06346e-12	-1.60092e-11	-1.9424e-11	2.707e-11	6.03967e-12	1.32833e-12	-2.73772e-11	-4.36402e-12	-1.62739e-11	4.79149e-12	-1.55492e-11	-1.4124e-11	-8.26217e-12
0.00986	-1.52127e-11	-1.57212e-11	7.00982e-12	1.24909e-11	-2.02447e-11	1.26404e-11	-3.01482e-12	1.01674e-11	-2.11823e-11	-2.04133e-12	-1.62639e-12	-1.66521e-11	8.31811e-12	1.7406e-11	1.01549e-11	7.58423e-12	5.11043e-12	3.66772e-12	-2.19913e-12	1.25627e-11	-1.00372e-11	-1.60985e-11	-2.44876e-12	2.64722e-11	-3.16678e-12	-3.83971e-12		0.00986	2.47456e-11	7.75622e-12	8.34706e-16	8.92592e-12	3.09013e-11	-2.12616e-11	-4.18536e-12	-8.93176e-12	-5.94199e-12	-1.97613e-11	-1.87986e-11	1.33125e-11	6.03967e-12	-1.79837e-12	-3.17546e-11	-2.488e-12	-2.19019e-11	-5.83929e-12	-1.99266e-11	-1.66254e-11	-1.32649e-11
0.00988	-1.77141e-11	-1.19691e-11	1.32632e-11	9.36424e-12	-1.77433e-11	8.26301e-12	-5.13464e-13	1.07928e-11	-2.68103e-11	4.83741e-12	2.751e-12	-1.66521e-11	5.19141e-12	1.9282e-11	1.26563e-11	6.33355e-12	5.11043e-12	4.29306e-12	-9.70321e-12	1.13121e-11	-1.19132e-11	-1.85999e-11	2.55396e-12	3.08496e-11	5.85265e-13	3.03904e-12		0.00988	2.5371e-11	1.15083e-11	1.43837e-11	1.33033e-11	3.59041e-11	-2.06362e-11	-4.18536e-12	-5.80506e-12	-1.09447e-11	-1.66346e-11	-1.37959e-11	1.80339e-13	-8.39075e-13	-2.42372e-12	-3.67573e-11	-4.98937e-12	-2.44033e-11	-8.34066e-12	-2.30533e-11	-1.2248e-11	-2.20197e-11
0.0099	-1.52127e-11	-4.46505e-12	2.2018e-11	4.36152e-12	-1.08646e-11	-1.1171e-12	1.36256e-12	1.64208e-11	-2.8061e-11	6.71343e-12	3.37634e-12	-1.41507e-11	7.69277e-12	1.9282e-11	1.64083e-11	6.95889e-12	6.36111e-12	2.41704e-12	-6.57651e-12	3.18264e-12	-7.53581e-12	-1.73492e-11	8.18202e-12	2.83482e-11	-4.00755e-14	6.16574e-12		0.0099	2.66216e-11	1.21336e-11	1.93864e-11	1.01766e-11	3.27774e-11	-1.75095e-11	8.17368e-13	-1.76999e-13	-1.65728e-11	-1.22572e-11	-1.00439e-11	-1.42025e-11	4.11607e-13	-2.42372e-12	-3.8008e-11	-3.11334e-12	-2.19019e-11	-9.59134e-12	-2.86813e-11	-9.74663e-12	-2.57717e-11
0.00992	-1.3962e-11	-8.76658e-14	2.51447e-11	6.09478e-13	-1.14899e-11	-9.24652e-12	5.1146e-12	1.82968e-11	-2.93117e-11	1.04655e-11	2.12566e-12	-9.77334e-12	6.44209e-12	2.05327e-11	1.82843e-11	7.58423e-12	5.11043e-12	5.41014e-13	-7.82719e-12	5.59367e-14	-2.53309e-12	-1.73492e-11	6.93134e-12	2.77229e-11	-1.9161e-12	1.11685e-11		0.00992	2.34949e-11	1.40096e-11	2.31384e-11	5.79922e-12	2.02705e-11	-1.50082e-11	1.44271e-12	9.82845e-12	-1.78235e-11	-3.50241e-12	1.21228e-12	-3.10867e-11	-3.34044e-12	-1.17303e-12	-3.11293e-11	-3.73868e-12	-1.75246e-11	-1.02167e-11	-2.618e-11	-1.16226e-11	-2.82731e-11
0.00994	-8.33398e-12	5.5404e-12	2.70207e-11	1.86016e-12	-2.73513e-12	-1.23732e-11	5.73994e-12	2.07982e-11	-2.68103e-11	1.23415e-11	2.49636e-13	-4.14528e-12	6.44209e-12	2.17834e-11	1.70336e-11	6.33355e-12	9.48781e-12	-1.33501e-12	-4.70049e-12	-8.07349e-12	2.46964e-12	-1.42225e-11	3.1793e-12	2.58468e-11	-3.16678e-12	1.36698e-11		0.00994	1.47402e-11	1.4635e-11	2.68905e-11	3.29786e-12	1.02651e-11	-9.38011e-12	3.31873e-12	1.79579e-11	-1.78235e-11	1.50032e-12	4.33898e-12	-4.17175e-11	-1.46442e-12	-4.92508e-12	-2.29998e-11	-8.11607e-12	-1.50232e-11	-1.2718e-11	-2.30533e-11	-9.12129e-12	-2.6397e-11
0.00996	-2.70591e-12	8.04176e-12	2.82714e-11	3.11084e-12	-2.33772e-13	-1.61253e-11	8.2413e-12	1.76715e-11	-1.80556e-11	1.42175e-11	8.74976e-13	-3.93239e-13	-1.68734e-12	1.61553e-11	1.70336e-11	1.00856e-11	8.23713e-12	-1.33501e-12	-3.44981e-12	-1.18255e-11	9.34838e-12	-7.34378e-12	1.30328e-12	1.52161e-11	-2.54144e-12	1.30445e-11		0.00996	1.66162e-11	7.75622e-12	2.25131e-11	1.71155e-13	-1.61637e-12	-1.87602e-12	-1.05865e-12	2.10846e-11	-1.96995e-11	3.37634e-12	8.09102e-12	-4.73455e-11	1.66229e-12	-7.42644e-12	-9.24235e-12	-1.24934e-11	-9.39513e-12	-1.0842e-11	-1.17971e-11	-8.49595e-12	-2.01436e-11
0.00998	2.29681e-12	9.29244e-12	2.70207e-11	4.36152e-12	2.26759e-12	-2.17533e-11	1.19933e-11	1.51701e-11	-1.55542e-11	1.10908e-11	-2.25173e-12	7.73619e-12	-3.56336e-12	1.49046e-11	1.70336e-11	6.95889e-12	1.19892e-11	-3.83637e-12	2.17826e-12	-1.30762e-11	1.37258e-11	-2.34106e-12	-2.44876e-12	9.588e-12	-3.16678e-12	1.42952e-11		0.00998	1.03628e-11	3.37884e-12	2.12624e-11	-4.20623e-12	-1.22472e-11	1.25068e-12	-5.43604e-12	1.73325e-11	-1.46967e-11	1.50032e-12	1.24684e-11	-4.60948e-11	1.03695e-12	-1.11785e-11	-1.73826e-12	-1.74962e-11	-5.01775e-12	-1.0842e-11	-8.0451e-12	-9.12129e-12	-1.38902e-11
0.01	6.04885e-12	1.05431e-11	2.2018e-11	4.98686e-12	4.76895e-12	-2.17533e-11	8.86664e-12	1.20434e-11	-1.24275e-11	4.83741e-12	8.74976e-13	6.48551e-12	-9.19142e-12	7.40056e-12	1.45323e-11	4.45753e-12	1.19892e-11	-5.08705e-12	5.9303e-12	-1.12002e-11	1.56018e-11	1.41098e-12	-5.57546e-12	5.21061e-12	-8.1695e-12	1.36698e-11		0.01	-3.3947e-12	-3.732e-13	1.43837e-11	-7.33293e-12	-2.10019e-11	6.87874e-12	-1.48161e-11	9.20311e-12	-1.34461e-11	2.49635e-13	8.71636e-12	-3.85908e-11	2.91297e-12	-1.61812e-11	5.14048e-12	-1.37441e-11	2.48633e-12	-1.39687e-11	-9.29578e-12	-1.0372e-11	-7.63683e-12
0.01002	1.10516e-11	1.17938e-11	1.26379e-11	6.86288e-12	6.01963e-12	-2.98828e-11	1.26187e-11	1.14181e-11	-1.24275e-11	-2.04133e-12	2.49636e-13	2.73347e-12	-9.81676e-12	-1.35421e-12	1.14056e-11	1.33083e-12	8.23713e-12	-8.43262e-14	7.80632e-12	-9.32417e-12	1.99792e-11	7.03905e-12	-1.18289e-11	2.70925e-12	-1.12962e-11	1.24191e-11		0.01002	-5.27073e-12	-3.4999e-12	1.00063e-11	-1.07953e-12	-2.72553e-11	1.25068e-11	-2.48216e-11	4.48342e-13	-1.34461e-11	-7.25445e-12	5.58966e-12	-2.54586e-11	4.16365e-12	-2.36853e-11	1.20192e-11	-1.18681e-11	9.36508e-12	-1.64701e-11	-8.67044e-12	-1.09973e-11	-7.5809e-13
0.01004	1.5429e-11	8.04176e-12	3.88312e-12	6.86288e-12	6.01963e-12	-3.11334e-11	1.01173e-11	8.91674e-12	-1.49289e-11	-4.54269e-12	-2.87707e-12	-1.01858e-12	-1.29435e-11	-1.13597e-11	8.90421e-12	8.01517e-14	7.61179e-12	5.41014e-13	5.9303e-12	-8.69883e-12	2.24805e-11	6.41371e-12	-1.49556e-11	4.58527e-12	-1.69243e-11	1.42952e-11		0.01004	-1.27748e-11	-9.98542e-13	8.13026e-12	-2.95555e-12	-2.97567e-11	1.31321e-11	-2.85736e-11	-8.30642e-12	-9.06869e-12	-8.50513e-12	5.58966e-12	-1.10758e-11	4.11607e-13	-2.93134e-11	1.26446e-11	-1.18681e-11	1.24918e-11	-1.77208e-11	-1.24225e-11	-1.28733e-11	9.24736e-12
0.01006	1.29276e-11	9.91778e-12	1.3108e-13	9.98958e-12	6.01963e-12	-3.23841e-11	1.19933e-11	7.66606e-12	-1.30528e-11	-3.91735e-12	-7.25445e-12	-4.77062e-12	-1.04421e-11	-2.07398e-11	7.65353e-12	1.33083e-12	5.11043e-12	4.29306e-12	1.55291e-12	-5.57212e-12	1.87285e-11	1.07911e-11	-1.62063e-11	5.21061e-12	-1.88003e-11	7.41642e-12		0.01006	-1.40255e-11	-3.732e-13	8.13026e-12	1.42184e-12	-2.91313e-11	1.75095e-11	-3.17003e-11	-2.20639e-11	-8.44335e-12	-9.13047e-12	3.71364e-12	2.05636e-12	4.16365e-12	-2.61867e-11	1.20192e-11	-6.86539e-12	8.1144e-12	-1.20927e-11	-1.67999e-11	-1.16226e-11	8.62202e-12
0.01008	1.23023e-11	8.04176e-12	-4.87164e-12	5.6122e-12	3.51827e-12	-3.05081e-11	6.99062e-12	1.01674e-11	-9.92613e-12	-5.79338e-12	-1.10065e-11	-4.14528e-12	-4.1887e-12	-2.44918e-11	4.52683e-12	-1.17053e-12	1.98372e-12	3.66772e-12	-2.82447e-12	-3.6961e-12	1.99792e-11	1.32924e-11	-1.62063e-11	8.33732e-12	-1.75496e-11	4.28972e-12		0.01008	-9.64811e-12	3.37884e-12	6.87958e-12	7.67524e-12	-2.8506e-11	2.12616e-11	-2.85736e-11	-2.83173e-11	-4.69131e-12	-1.28825e-11	-3.8406e-14	7.68442e-12	4.78899e-12	-2.30599e-11	1.07685e-11	-3.73868e-12	6.23838e-12	-9.59134e-12	-1.61745e-11	-1.16226e-11	1.23741e-11
0.0101	9.17555e-12	7.41642e-12	-6.74766e-12	5.6122e-12	1.01691e-12	-2.92574e-11	3.23858e-12	9.54208e-12	-7.42477e-12	-1.65311e-13	-1.16318e-11	-5.39596e-12	-4.36652e-13	-2.88692e-11	3.90149e-12	-4.29723e-12	-5.17637e-13	1.7917e-12	-9.70321e-12	5.59367e-14	2.12298e-11	1.57938e-11	-1.37049e-11	8.33732e-12	-1.37976e-11	-8.76629e-14		0.0101	-7.14675e-12	6.50554e-12	9.38094e-12	1.76807e-11	-1.85006e-11	3.06417e-11	-1.79428e-11	-2.83173e-11	1.5621e-12	-9.75581e-12	5.86936e-13	3.93238e-12	7.91569e-12	-1.43052e-11	9.51786e-12	1.88938e-12	-1.89105e-12	1.66479e-12	-1.74252e-11	-5.36924e-12	1.42501e-11
0.01012	1.16769e-11	4.28972e-12	-6.12232e-12	4.36152e-12	-4.61116e-12	-2.80067e-11	1.36256e-12	8.91674e-12	7.04657e-13	2.33605e-12	-1.60092e-11	-4.77062e-12	8.14029e-13	-2.44918e-11	4.52683e-12	-5.54791e-12	-3.019e-12	5.41014e-13	-1.47059e-11	2.5573e-12	1.62271e-11	1.57938e-11	-1.12035e-11	3.33459e-12	-8.79484e-12	-6.34107e-12		0.01012	-8.93343e-13	5.8802e-12	9.38094e-12	1.89314e-11	-6.61909e-12	3.68951e-11	-4.8107e-12	-2.83173e-11	1.5621e-12	-2.25173e-12	-1.91443e-12	-5.44773e-12	1.16677e-11	-3.04906e-12	1.01432e-11	5.64142e-12	-1.12712e-11	6.66751e-12	-1.05465e-11	2.58819e-13	1.42501e-11
0.01014	7.92487e-12	-1.96369e-12	-7.99834e-12	1.86016e-12	-7.73786e-12	-2.73814e-11	-2.38948e-12	3.91401e-12	5.08204e-12	1.17162e-11	-1.91359e-11	-4.77062e-12	5.19141e-12	-1.5737e-11	4.52683e-12	-1.17053e-12	-4.26968e-12	3.04238e-12	-1.40806e-11	3.80798e-12	1.37258e-11	1.89205e-11	-6.82615e-12	4.58527e-12	-1.29076e-12	-1.00931e-11		0.01014	3.48404e-12	4.00418e-12	9.38094e-12	1.89314e-11	3.38636e-12	4.31485e-11	5.82009e-12	-2.08132e-11	1.5621e-12	4.00168e-12	-1.28909e-12	-1.60785e-11	1.04171e-11	3.20435e-12	1.13939e-11	6.8921e-12	-1.43979e-11	1.04196e-11	-6.16908e-12	2.76018e-12	1.11234e-11
0.01016	4.79817e-12	-6.96641e-12	-9.87437e-12	6.09478e-13	-1.14899e-11	-2.42547e-11	-6.76687e-12	-2.96473e-12	1.38368e-11	1.92202e-11	-1.97613e-11	-6.64664e-12	3.94073e-12	-5.10625e-12	3.27615e-12	-7.42393e-12	-4.26968e-12	-7.09666e-13	-9.07787e-12	1.93196e-12	8.72304e-12	1.76698e-11	-1.82342e-12	5.83595e-12	4.96265e-12	-8.84243e-12		0.01016	1.03628e-11	-2.87456e-12	1.00063e-11	2.08074e-11	1.46425e-11	4.00218e-11	1.08228e-11	-1.70612e-11	-1.5646e-12	2.751e-12	-4.41579e-12	-2.67093e-11	9.16637e-12	9.45775e-12	7.64184e-12	9.39346e-12	-2.00259e-11	9.16888e-12	7.09666e-13	4.01086e-12	6.746e-12
0.01018	6.67419e-12	-1.19691e-11	-1.1196e-12	1.86016e-12	-1.27406e-11	-1.36239e-11	-1.30203e-11	-6.71677e-12	2.00902e-11	1.85949e-11	-1.78852e-11	-6.64664e-12	1.43937e-12	-1.03526e-13	1.07802e-11	-8.04928e-12	-8.02172e-12	-1.96035e-12	-4.70049e-12	3.18264e-12	8.0977e-12	1.76698e-11	3.1793e-12	5.21061e-12	1.43428e-11	-8.21709e-12		0.01018	2.03682e-11	-5.37592e-12	2.5022e-12	1.76807e-11	1.90199e-11	3.3143e-11	1.08228e-11	-1.45598e-11	-3.44062e-12	5.8777e-12	-8.79317e-12	-3.1712e-11	7.91569e-12	9.45775e-12	8.26718e-12	1.25202e-11	-2.753e-11	8.54353e-12	8.43241e-14	6.51222e-12	1.74327e-12
0.0102	5.42351e-12	-1.25945e-11	2.0071e-12	4.98686e-12	-1.14899e-11	-1.04972e-11	-1.9899e-11	-1.29702e-11	2.07155e-11	1.85949e-11	-1.85106e-11	-9.148e-12	-4.1887e-12	9.27658e-12	1.51576e-11	-1.3052e-11	-7.39638e-12	-3.83637e-12	-9.48446e-13	-4.94678e-12	-3.17272e-14	1.51685e-11	1.13087e-11	2.70925e-12	2.05962e-11	-1.19691e-11		0.0102	2.66216e-11	-5.37592e-12	-7.50325e-12	1.4554e-11	2.08959e-11	2.31376e-11	1.26988e-11	-1.26838e-11	-5.31665e-12	5.25236e-12	-5.66647e-12	-3.29627e-11	3.53831e-12	1.32098e-11	3.8898e-12	1.06441e-11	-2.25273e-11	3.54081e-12	-3.04238e-12	7.13756e-12	-5.13547e-12
0.01022	-8.29891e-13	-1.07185e-11	4.50846e-12	3.73618e-12	-1.33659e-11	-1.74244e-12	-2.42764e-11	-1.29702e-11	1.82142e-11	1.54682e-11	-9.13047e-12	-1.1024e-11	-2.93802e-12	1.17779e-11	1.5783e-11	-1.74294e-11	-5.52036e-12	-8.43262e-14	9.057e-12	-5.69403e-13	-4.40911e-12	1.51685e-11	1.75621e-11	2.08391e-12	2.43482e-11	-6.96641e-12		0.01022	3.47511e-11	-4.12524e-12	-1.50073e-11	1.08019e-11	2.46479e-11	8.75477e-12	5.82009e-12	-8.30642e-12	-1.09447e-11	4.62702e-12	-5.04113e-12	-2.73346e-11	-8.39075e-13	1.44605e-11	-1.73826e-12	7.51744e-12	-2.12766e-11	1.66479e-12	-8.67044e-12	1.5095e-12	-1.38902e-11
0.01024	1.04613e-12	-1.44705e-11	1.26379e-11	6.86288e-12	-1.21152e-11	1.38426e-12	-2.61524e-11	-2.04743e-11	1.69635e-11	9.21479e-12	-7.87979e-12	-1.16494e-11	-9.19142e-12	1.7406e-11	1.51576e-11	-2.55588e-11	-4.26968e-12	1.7917e-12	1.40597e-11	-3.6961e-12	-4.40911e-12	1.26671e-11	2.50662e-11	1.45857e-12	2.74749e-11	-5.09039e-12		0.01024	3.72524e-11	-7.25194e-12	-2.06354e-11	7.67524e-12	2.15212e-11	-3.1267e-12	2.06805e-12	-5.80506e-12	-1.84488e-11	8.37906e-12	-3.8406e-14	-1.79545e-11	-5.21646e-12	8.83241e-12	-5.4903e-12	6.8921e-12	-1.68992e-11	1.03945e-12	-1.30478e-11	-9.74663e-12	-1.82676e-11
0.01026	4.20789e-13	-1.00931e-11	1.45139e-11	5.6122e-12	-6.48718e-12	3.88563e-12	-2.24004e-11	-2.17249e-11	1.00848e-11	4.60029e-13	-4.12775e-12	-1.35254e-11	-1.04421e-11	1.86567e-11	1.26563e-11	-2.36828e-11	-4.26968e-12	3.66772e-12	1.34344e-11	5.59367e-14	-6.28513e-12	6.41371e-12	2.56916e-11	1.45857e-12	2.87256e-11	-4.46505e-12		0.01026	3.78778e-11	-5.37592e-12	-2.25114e-11	-2.33021e-12	2.08959e-11	-1.12561e-11	4.56941e-12	-5.17972e-12	-1.96995e-11	4.62702e-12	-3.8406e-14	-6.07307e-12	-1.39712e-11	3.82969e-12	-1.17437e-11	6.38699e-13	-6.26843e-12	6.66751e-12	-1.93012e-11	-1.53747e-11	-2.20197e-11
0.01028	-1.45523e-12	-1.96369e-12	2.13927e-11	6.86288e-12	-4.61116e-12	1.07644e-11	-1.6147e-11	-1.98489e-11	6.33272e-12	-9.54542e-12	-3.75704e-13	-1.35254e-11	-9.81676e-12	2.30341e-11	3.27615e-12	-1.86801e-11	-1.76832e-12	5.54374e-12	1.21837e-11	-3.07076e-12	-1.06625e-11	1.41098e-12	2.38155e-11	-4.16949e-12	2.55989e-11	-5.09039e-12		0.01028	2.9123e-11	-3.4999e-12	-2.25114e-11	-3.58089e-12	1.65185e-11	-1.43828e-11	1.92028e-13	-8.30642e-12	-2.22008e-11	5.8777e-12	6.84034e-12	-2.32102e-12	-2.02246e-11	7.02985e-13	-1.48704e-11	-3.73868e-12	-3.76707e-12	8.54353e-12	-2.05519e-11	-2.35041e-11	-2.38957e-11
0.0103	-8.29891e-13	-7.13006e-13	1.70153e-11	4.36152e-12	-2.10979e-12	1.20151e-11	-1.67723e-11	-2.10996e-11	7.93171e-14	-1.39228e-11	-2.25173e-12	-1.22747e-11	-1.10674e-11	1.86567e-11	-2.97725e-12	-1.55534e-11	-1.76832e-12	3.04238e-12	7.80632e-12	-2.44542e-12	-6.28513e-12	1.60301e-13	2.25649e-11	-5.42017e-12	1.93455e-11	-5.09039e-12		0.0103	2.22442e-11	-3.732e-13	-1.93847e-11	-4.83157e-12	9.63976e-12	-1.75095e-11	-2.93467e-12	-1.01824e-11	-2.09502e-11	1.50032e-12	7.46568e-12	1.01858e-11	-2.21006e-11	-3.6744e-12	-1.73718e-11	-6.86539e-12	2.48633e-12	9.16888e-12	-2.43039e-11	-2.78815e-11	-3.01491e-11
0.01032	1.04613e-12	3.66438e-12	1.32632e-11	-6.41202e-13	2.89293e-12	1.95191e-11	-1.4271e-11	-2.10996e-11	-2.42205e-12	-1.83002e-11	-2.87707e-12	-1.1024e-11	-4.81404e-12	1.99074e-11	-1.1732e-11	-1.18013e-11	1.98372e-12	-8.43262e-14	8.43166e-12	-5.57212e-12	-9.41183e-12	-4.21708e-12	2.00635e-11	-7.29619e-12	1.55934e-11	-6.96641e-12		0.01032	1.09881e-11	3.37884e-12	-1.31313e-11	-9.83429e-12	5.26238e-12	-1.37575e-11	-4.8107e-12	-7.68108e-12	-1.90741e-11	-2.25173e-12	7.46568e-12	1.26871e-11	-2.52273e-11	-6.8011e-12	-1.67464e-11	-1.12428e-11	6.10311e-13	7.91819e-12	-1.80505e-11	-2.91322e-11	-3.13998e-11
0.01034	6.04885e-12	4.91506e-12	1.07619e-11	-4.39325e-12	3.51827e-12	2.07698e-11	-1.36456e-11	-1.60969e-11	-1.79671e-12	-1.57988e-11	-3.50241e-12	-1.16494e-11	2.06471e-12	1.61553e-11	-1.79854e-11	-1.24267e-11	2.60906e-12	-2.58569e-12	4.05428e-12	-9.94951e-12	-1.12879e-11	-6.71844e-12	1.31847e-11	-1.16736e-11	4.96265e-12	-5.09039e-12		0.01034	-5.89607e-12	8.38156e-12	-6.87791e-12	-9.83429e-12	-4.11773e-12	-1.12561e-11	-1.29401e-11	-8.93176e-12	-1.59474e-11	-5.37843e-12	-6.63746e-13	1.26871e-11	-2.96047e-11	-1.43052e-11	-1.42451e-11	-1.18681e-11	1.86099e-12	1.03945e-12	-1.67999e-11	-2.85068e-11	-3.13998e-11
0.01036	5.42351e-12	3.66438e-12	5.75914e-12	-1.89189e-12	4.14361e-12	1.63924e-11	-1.30203e-11	-1.23448e-11	-5.54875e-12	-1.39228e-11	-5.37843e-12	-9.77334e-12	4.56607e-12	1.67807e-11	-2.67402e-11	-9.29996e-12	1.07703e-13	-4.46171e-12	3.02234e-13	-1.05748e-11	-1.12879e-11	-8.59446e-12	1.19341e-11	-1.48003e-11	4.33731e-12	-1.33835e-12		0.01036	-1.52762e-11	1.27589e-11	2.5022e-12	-8.58361e-12	-5.99375e-12	-8.75477e-12	-1.41908e-11	-8.30642e-12	-1.71981e-11	-8.50513e-12	-8.16783e-12	6.43374e-12	-2.4602e-11	-2.05586e-11	-1.42451e-11	-1.87469e-11	-6.40369e-13	-3.33793e-12	-1.36732e-11	-3.16335e-11	-2.88984e-11
0.01038	6.04885e-12	3.03904e-12	3.88312e-12	-1.58619e-14	-1.48445e-12	1.38911e-11	-8.01755e-12	-6.71677e-12	-3.67273e-12	-1.32975e-11	-8.50513e-12	-1.03987e-11	7.06743e-12	1.24033e-11	-2.79909e-11	-6.79859e-12	3.2344e-12	-5.08705e-12	-1.57379e-12	-1.49522e-11	-1.56652e-11	-6.71844e-12	1.0058e-11	-1.85523e-11	5.85265e-13	1.78836e-12		0.01038	-2.21549e-11	1.8387e-11	1.43837e-11	-1.04596e-11	-5.36841e-12	-3.75204e-12	-1.79428e-11	-1.42768e-12	-1.71981e-11	-1.72599e-11	-1.75479e-11	-1.69568e-12	-1.95993e-11	-2.43106e-11	-1.17437e-11	-1.93722e-11	2.48633e-12	-1.14674e-11	-1.11718e-11	-2.91322e-11	-2.32703e-11
0.0104	4.20789e-13	2.4137e-12	-1.74494e-12	1.23482e-12	1.01691e-12	8.88835e-12	-8.64289e-12	-2.33939e-12	-4.29807e-12	-1.26721e-11	-5.37843e-12	-9.148e-12	8.31811e-12	1.17779e-11	-2.79909e-11	-9.9253e-12	1.35838e-12	-5.08705e-12	-1.57379e-12	-1.55776e-11	-2.31693e-11	-4.65039e-13	1.06834e-11	-1.48003e-11	-5.0428e-12	3.66438e-12		0.0104	-2.46563e-11	1.96377e-11	2.18877e-11	-8.58361e-12	-2.86705e-12	-6.25875e-19	-1.73175e-11	2.32436e-12	-1.46967e-11	-1.78852e-11	-2.3176e-11	-7.32374e-12	-1.27205e-11	-2.4936e-11	-5.4903e-12	-2.31242e-11	6.86372e-12	-1.83461e-11	-1.24225e-11	-2.66308e-11	-2.13943e-11
0.01042	-1.45523e-12	-7.13006e-13	-7.99834e-12	1.06149e-11	-2.10979e-12	-4.91757e-13	-3.01482e-12	3.91401e-12	-2.42205e-12	-7.6694e-12	-5.37843e-12	-7.89732e-12	1.08195e-11	6.14988e-12	-2.61148e-11	-1.1176e-11	3.2344e-12	-8.83909e-12	-2.82447e-12	-1.24509e-11	-2.12933e-11	1.01657e-11	8.80736e-12	-1.22989e-11	-1.44229e-11	5.5404e-12		0.01042	-2.46563e-11	2.15137e-11	2.37638e-11	-4.20623e-12	5.26238e-12	-1.87602e-12	-1.48161e-11	7.32709e-12	-1.34461e-11	-1.47585e-11	-2.3176e-11	-1.54532e-11	-5.21646e-12	-1.86826e-11	-4.86496e-12	-2.31242e-11	6.23838e-12	-2.27235e-11	-1.11718e-11	-1.91267e-11	-2.13943e-11
0.01044	-1.2086e-11	1.78836e-12	-1.1125e-11	1.8119e-11	-8.98854e-12	-2.36778e-12	-5.13464e-13	8.91674e-12	-6.79943e-12	-8.29474e-12	-6.62911e-12	-4.14528e-12	6.44209e-12	4.27386e-12	-2.17375e-11	-9.9253e-12	1.35838e-12	-1.32165e-11	-5.32583e-12	-9.94951e-12	-2.19186e-11	1.20418e-11	6.93134e-12	-4.79483e-12	-1.88003e-11	6.16574e-12		0.01044	-2.15296e-11	2.52658e-11	2.37638e-11	2.04718e-12	1.02651e-11	4.37738e-12	-4.8107e-12	1.10791e-11	-9.06869e-12	-1.47585e-11	-2.06746e-11	-2.42079e-11	5.41433e-12	-1.68065e-11	-1.73826e-12	-2.37496e-11	1.23565e-12	-2.14728e-11	-1.30478e-11	-1.0372e-11	-2.38957e-11
0.01046	-1.08353e-11	1.16302e-12	-1.48771e-11	2.56231e-11	-4.61116e-12	-4.2438e-12	-3.64016e-12	1.07928e-11	-6.17409e-12	-1.07961e-11	-7.25445e-12	-1.64392e-12	5.81675e-12	-3.23023e-12	-1.79854e-11	-5.54791e-12	1.07703e-13	-1.57178e-11	-5.32583e-12	-9.32417e-12	-1.81666e-11	1.51685e-11	9.4327e-12	1.45857e-12	-2.63044e-11	5.5404e-12		0.01046	-1.52762e-11	2.40151e-11	1.62597e-11	1.01766e-11	2.08959e-11	4.37738e-12	-1.05865e-12	9.82845e-12	-1.5646e-12	-1.10065e-11	-1.31706e-11	-2.67093e-11	7.29035e-12	-7.42644e-12	-7.36633e-12	-2.31242e-11	-1.26571e-12	-2.27235e-11	-1.17971e-11	-3.66521e-13	-2.82731e-11
0.01048	-1.45874e-11	5.37674e-13	-1.80038e-11	3.00005e-11	-3.36048e-12	-2.99312e-12	-4.2655e-12	1.39195e-11	-3.04739e-12	-1.01708e-11	-4.12775e-12	8.57441e-13	1.88688e-13	-4.48091e-12	-1.11067e-11	-8.04928e-12	-3.64434e-12	-2.00952e-11	-5.32583e-12	-6.19746e-12	-1.50399e-11	1.51685e-11	6.93134e-12	9.588e-12	-3.06818e-11	5.5404e-12		0.01048	-1.02734e-11	2.65164e-11	9.38094e-12	1.39286e-11	1.83945e-11	1.12561e-11	7.07077e-12	7.32709e-12	2.81278e-12	-8.50513e-12	-4.41579e-12	-3.10867e-11	1.10424e-11	1.32833e-12	-9.24235e-12	-2.18736e-11	-6.26843e-12	-2.58502e-11	-1.36732e-11	6.51222e-12	-2.82731e-11
0.0105	-1.70887e-11	3.03904e-12	-1.73785e-11	2.74991e-11	-5.2365e-12	-2.36778e-12	-4.89084e-12	1.64208e-11	-2.42205e-12	-1.39228e-11	-3.75704e-13	2.10813e-12	8.14029e-13	-4.48091e-12	-6.10396e-12	-6.17325e-12	-5.17637e-13	-1.75939e-11	-5.95117e-12	-3.07076e-12	-6.28513e-12	1.26671e-11	4.42998e-12	1.20894e-11	-3.19324e-11	3.03904e-12		0.0105	-8.39743e-12	2.27644e-11	-1.24985e-12	2.0182e-11	9.01442e-12	1.25068e-11	1.01975e-11	4.82572e-12	5.31414e-12	-7.87979e-12	1.21228e-12	-3.23374e-11	8.54103e-12	4.45503e-12	-9.86769e-12	-1.93722e-11	-5.64309e-12	-2.33488e-11	-1.05465e-11	7.7629e-12	-3.45265e-11
0.01052	-1.83394e-11	6.16574e-12	-1.42517e-11	3.00005e-11	1.01691e-12	2.63495e-12	-8.01755e-12	2.01729e-11	2.58068e-12	-1.57988e-11	4.62702e-12	7.73619e-12	-1.68734e-12	-1.35421e-12	7.74786e-13	-5.45188e-13	-2.39366e-12	-1.57178e-11	-5.32583e-12	-1.19474e-12	-6.28513e-12	7.03905e-12	-1.19808e-12	1.27147e-11	-2.88057e-11	1.78836e-12		0.01052	-2.68003e-13	2.21391e-11	-4.37655e-12	2.0182e-11	-2.86705e-12	1.18815e-11	1.39495e-11	6.07641e-12	8.44084e-12	-3.50241e-12	4.96432e-12	-3.04613e-11	5.41433e-12	6.95639e-12	-1.48704e-11	-1.49948e-11	-6.26843e-12	-2.45995e-11	-6.16908e-12	7.13756e-12	-2.88984e-11
0.01054	-2.27168e-11	3.66438e-12	-9.24902e-12	2.18711e-11	1.64225e-12	7.63767e-12	-4.89084e-12	2.39249e-11	4.4567e-12	-1.76748e-11	9.62974e-12	8.36153e-12	-2.31268e-12	-3.23023e-12	6.40285e-12	5.70821e-12	-3.019e-12	-8.21375e-12	-7.20185e-12	2.5573e-12	-4.40911e-12	-1.09038e-12	-6.20081e-12	1.45907e-11	-2.1927e-11	-1.96369e-12		0.01054	-2.76936e-12	1.77617e-11	-4.37655e-12	1.58047e-11	-1.41232e-11	6.2534e-12	1.77016e-11	3.57504e-12	6.56482e-12	-1.62639e-12	7.46568e-12	-2.54586e-11	3.53831e-12	7.58173e-12	-1.67464e-11	-1.31188e-11	-2.51639e-12	-2.45995e-11	-6.79442e-12	1.5095e-12	-2.0769e-11
0.01056	-2.08408e-11	4.28972e-12	-3.62096e-12	1.56176e-11	4.76895e-12	1.26404e-11	-1.76414e-12	2.45502e-11	1.95534e-12	-1.07961e-11	1.33818e-11	7.11085e-12	-1.68734e-12	-1.03526e-13	1.14056e-11	1.32123e-11	-7.39638e-12	-3.83637e-12	-2.82447e-12	2.5573e-12	-3.78377e-12	-5.46776e-12	-6.82615e-12	1.58414e-11	-1.56736e-11	2.4137e-12		0.01056	2.23336e-12	1.71363e-11	3.12754e-12	1.2678e-11	-2.16273e-11	4.37738e-12	1.58255e-11	2.9497e-12	4.6888e-12	2.12566e-12	-3.8406e-14	-1.85799e-11	6.03967e-12	7.02985e-13	-1.48704e-11	-1.24934e-11	-1.50287e-14	-1.89714e-11	-8.67044e-12	-3.66521e-13	-1.01382e-11
0.01058	-2.27168e-11	1.78836e-12	2.0071e-12	4.36152e-12	6.01963e-12	1.26404e-11	2.61324e-12	2.26742e-11	1.33e-12	-4.54269e-12	1.15058e-11	4.60949e-12	1.88688e-13	3.02317e-12	1.45323e-11	1.88404e-11	-1.05231e-11	5.54374e-12	-7.82719e-12	3.18264e-12	-3.15843e-12	-6.0931e-12	-8.07683e-12	1.45907e-11	-2.54144e-12	5.37677e-13		0.01058	-2.68003e-13	1.08829e-11	8.7556e-12	8.30058e-12	-2.03766e-11	-6.25875e-19	1.83269e-11	2.32436e-12	3.11417e-13	-3.75705e-13	-6.29181e-12	-9.82511e-12	8.54103e-12	-5.47695e-13	-1.17437e-11	-1.37441e-11	2.48633e-12	-2.02221e-11	-1.24225e-11	-4.11856e-12	-5.76081e-12
0.0106	-1.89648e-11	5.5404e-12	5.75914e-12	-3.76791e-12	8.52099e-12	7.01233e-12	9.49198e-12	1.45448e-11	3.83136e-12	-3.91735e-12	1.40071e-11	4.60949e-12	7.06743e-12	5.52454e-12	1.32816e-11	2.0091e-11	-8.64706e-12	1.17971e-11	-1.15792e-11	1.30662e-12	-1.90775e-12	-1.48479e-11	-6.82615e-12	1.334e-11	6.83867e-12	2.4137e-12		0.0106	-4.02004e-12	1.50282e-12	1.56343e-11	6.42456e-12	-1.85006e-11	-6.2534e-12	1.45749e-11	1.07368e-12	-9.39263e-13	3.37634e-12	-8.16783e-12	1.43102e-12	8.54103e-12	-4.29974e-12	-8.61701e-12	-1.31188e-11	-6.40369e-13	-2.14728e-11	-1.55492e-11	-5.36924e-12	-1.3275e-13
0.01062	-1.83394e-11	4.91506e-12	8.2605e-12	-1.37734e-11	8.52099e-12	7.01233e-12	1.01173e-11	7.04071e-12	7.93171e-14	-7.90651e-13	1.27564e-11	-3.93239e-13	7.06743e-12	3.64851e-12	1.45323e-11	2.0091e-11	-1.17738e-11	1.93012e-11	-1.90833e-11	1.30662e-12	1.21895e-12	-2.04759e-11	-4.32478e-12	1.02133e-11	1.43428e-11	4.28972e-12		0.01062	-2.14402e-12	-1.62388e-12	1.62597e-11	5.79922e-12	-1.22472e-11	-1.25068e-11	5.19475e-12	-1.42768e-12	-1.09447e-11	2.751e-12	-1.56719e-11	8.9351e-12	6.66501e-12	-2.42372e-12	-1.73826e-12	-1.24934e-11	-3.76707e-12	-2.14728e-11	-1.61745e-11	-5.99458e-12	1.11793e-12
0.01064	-1.52127e-11	7.41642e-12	5.75914e-12	-2.37788e-11	7.89565e-12	5.76165e-12	1.26187e-11	7.8731e-13	3.83136e-12	-2.66667e-12	8.37906e-12	-4.77062e-12	1.14448e-11	5.52454e-12	1.45323e-11	1.6339e-11	-1.23991e-11	2.11772e-11	-2.4086e-11	1.30662e-12	9.34838e-12	-2.6104e-11	-6.82615e-12	1.02133e-11	1.87201e-11	2.4137e-12		0.01064	-3.3947e-12	-9.12797e-12	1.18823e-11	9.55126e-12	-7.86977e-12	-1.50082e-11	-4.18536e-12	-2.05302e-12	-1.53221e-11	4.62702e-12	-1.81733e-11	1.64392e-11	4.78899e-12	-4.92508e-12	2.01378e-12	-8.11607e-12	-8.76979e-12	-2.52248e-11	-1.67999e-11	-3.66521e-13	6.746e-12
0.01066	-1.89648e-11	1.05431e-11	2.63244e-12	-3.12829e-11	1.16477e-11	2.63495e-12	1.3244e-11	-7.34211e-12	3.83136e-12	-6.41872e-12	2.49636e-13	-8.52266e-12	1.33208e-11	6.77522e-12	1.01549e-11	1.2587e-11	-1.55258e-11	1.74252e-11	-2.47114e-11	1.30662e-12	1.18497e-11	-2.73547e-11	-2.44876e-12	5.83595e-12	1.99708e-11	5.37677e-13		0.01066	2.23336e-12	-9.75331e-12	6.25424e-12	7.0499e-12	4.63704e-12	-1.31321e-11	-1.23148e-11	-7.05574e-12	-2.22008e-11	-1.00105e-12	-2.13e-11	1.20618e-11	-2.13735e-13	-1.11785e-11	3.8898e-12	-1.23732e-12	-1.43979e-11	-2.83515e-11	-1.55492e-11	5.26154e-12	1.17487e-11
0.01068	-2.08408e-11	1.36698e-11	2.63244e-12	-3.12829e-11	9.77167e-12	-1.1171e-12	1.63707e-11	-1.92236e-11	8.83408e-12	-5.79338e-12	-4.12775e-12	-1.47761e-11	8.31811e-12	9.90192e-12	3.90149e-12	6.95889e-12	-1.30244e-11	1.36732e-11	-2.15847e-11	5.59367e-14	1.43511e-11	-1.98506e-11	5.25975e-14	1.45857e-12	1.30921e-11	-8.76629e-14		0.01068	4.10938e-12	-7.25194e-12	6.87958e-12	6.42456e-12	9.01442e-12	-1.31321e-11	-1.79428e-11	-7.05574e-12	-2.72036e-11	-6.62911e-12	-2.06746e-11	8.9351e-12	-9.59384e-12	-1.36798e-11	2.01378e-12	3.7654e-12	-2.12766e-11	-2.71009e-11	-1.11718e-11	9.63893e-12	1.0498e-11
0.0107	-2.02154e-11	1.24191e-11	-4.9426e-13	-2.94069e-11	6.01963e-12	-6.11982e-12	1.44947e-11	-2.42263e-11	6.95806e-12	-8.29474e-12	-7.87979e-12	-2.16548e-11	2.69005e-12	1.553e-11	2.02547e-12	2.58151e-12	-9.89774e-12	1.11718e-11	-1.59566e-11	-1.82008e-12	1.74778e-11	-9.2198e-12	5.25975e-14	1.45857e-12	1.12161e-11	2.4137e-12		0.0107	5.36006e-12	-2.87456e-12	1.87686e-12	7.96495e-13	1.27665e-11	-7.50409e-12	-2.35709e-11	-3.3037e-12	-2.65782e-11	-1.35079e-11	-1.81733e-11	-3.5717e-12	-1.33459e-11	-1.68065e-11	3.8898e-12	1.37708e-11	-2.69047e-11	-3.02276e-11	-5.54374e-12	9.63893e-12	1.11234e-11
0.01072	-1.89648e-11	1.24191e-11	-5.49698e-12	-1.87761e-11	-1.48445e-12	-8.62118e-12	1.38694e-11	-2.79783e-11	-5.46026e-13	-9.54542e-12	-9.75581e-12	-2.54069e-11	-5.43938e-12	1.80313e-11	1.49446e-13	-2.42121e-12	-3.019e-12	6.79442e-12	-1.53313e-11	-4.32144e-12	1.87285e-11	5.16302e-12	6.77938e-13	-2.29347e-12	4.33731e-12	-3.21437e-12		0.01072	4.73472e-12	8.7748e-13	-1.87519e-12	-4.83157e-12	1.21411e-11	-1.00054e-11	-2.48216e-11	-3.92904e-12	-2.40769e-11	-1.66346e-11	-1.44212e-11	-1.23265e-11	-1.58472e-11	-2.36853e-11	2.01378e-12	2.00242e-11	-2.81553e-11	-2.83515e-11	1.96035e-12	8.38824e-12	5.49531e-12
0.01074	-1.64634e-11	1.92979e-11	-5.49698e-12	-8.14529e-12	-7.11252e-12	-1.23732e-11	8.86664e-12	-2.86037e-11	-5.54875e-12	-7.6694e-12	-1.16318e-11	-3.04096e-11	-9.81676e-12	1.9282e-11	1.49446e-13	-6.79859e-12	5.11043e-12	-8.43262e-14	-1.09539e-11	-8.69883e-12	1.81031e-11	1.64192e-11	2.55396e-12	1.45857e-12	1.83594e-12	-7.13006e-13		0.01074	1.60802e-12	1.08829e-11	-5.00189e-12	-6.70759e-12	7.1384e-12	-6.87874e-12	-2.60723e-11	-6.4304e-12	-2.22008e-11	-1.28825e-11	-7.54249e-12	-2.796e-11	-1.64726e-11	-2.24346e-11	-1.73826e-12	2.3151e-11	-2.753e-11	-3.02276e-11	1.19658e-11	6.51222e-12	4.24463e-12
0.01076	-1.08353e-11	1.99232e-11	-7.373e-12	-2.51723e-12	-6.48718e-12	-9.87186e-12	6.36528e-12	-2.67277e-11	-1.36782e-11	-5.16803e-12	-1.16318e-11	-3.04096e-11	-1.35688e-11	2.42847e-11	2.65081e-12	-9.29996e-12	1.69919e-11	-4.46171e-12	-4.70049e-12	-1.24509e-11	1.81031e-11	2.57993e-11	2.55396e-12	3.95993e-12	-3.79212e-12	1.16302e-12		0.01076	-1.51868e-12	1.8387e-11	-8.75393e-12	-1.54624e-11	9.01442e-12	-6.87874e-12	-2.16949e-11	-1.08078e-11	-1.78235e-11	-9.75581e-12	-1.91443e-12	-3.04613e-11	-1.20952e-11	-1.80572e-11	-3.61428e-12	2.25256e-11	-2.87807e-11	-2.27235e-11	1.69685e-11	2.76018e-12	-6.38615e-12
0.01078	-1.021e-11	1.92979e-11	-4.87164e-12	3.73618e-12	-1.58673e-11	-2.99312e-12	-5.13464e-13	-2.23503e-11	-1.74302e-11	-4.54269e-12	-1.41332e-11	-2.91589e-11	-1.73208e-11	2.30341e-11	2.65081e-12	-1.61787e-11	2.6372e-11	-1.07151e-11	-2.19913e-12	-1.62029e-11	1.74778e-11	3.58047e-11	1.92862e-12	3.33459e-12	-4.41746e-12	1.78836e-12		0.01078	-1.02734e-11	2.33897e-11	-1.31313e-11	-1.1085e-11	1.33918e-11	-8.12943e-12	-1.54415e-11	-1.08078e-11	-1.157e-11	-4.75309e-12	5.58966e-12	-3.23374e-11	-2.08976e-12	-1.43052e-11	-6.11565e-12	1.81482e-11	-2.19019e-11	-2.02221e-11	1.88445e-11	-5.36924e-12	-1.45156e-11
0.0108	-5.20728e-12	1.49205e-11	-4.9426e-13	3.73618e-12	-1.39913e-11	7.01233e-12	-7.39221e-12	-1.48462e-11	-2.18076e-11	-2.04133e-12	-1.66346e-11	-2.47815e-11	-1.66955e-11	2.1158e-11	2.02547e-12	-9.29996e-12	3.32507e-11	-1.19658e-11	9.27574e-13	-1.80789e-11	7.47236e-12	3.39287e-11	2.55396e-12	5.83595e-12	-6.29348e-12	5.5404e-12		0.0108	-1.21495e-11	3.65219e-11	-1.12553e-11	-7.33293e-12	1.71438e-11	-2.50136e-12	-1.29401e-11	-1.26838e-11	-4.69131e-12	1.50032e-12	8.71636e-12	-3.04613e-11	-2.13735e-13	-1.05531e-11	-1.17437e-11	6.8921e-12	-1.81499e-11	-2.02221e-11	1.13405e-11	-9.74663e-12	-2.13943e-11
0.01082	-5.20728e-12	9.29244e-12	5.1338e-12	5.6122e-12	-5.86184e-12	1.32657e-11	-1.23949e-11	-5.46609e-12	-1.80556e-11	-5.16803e-12	-2.03866e-11	-1.85281e-11	-1.54448e-11	1.99074e-11	8.90421e-12	-5.54791e-12	3.63774e-11	-1.25911e-11	2.17826e-12	-1.74536e-11	5.93613e-13	3.4554e-11	1.92862e-12	5.21061e-12	-7.54416e-12	1.05431e-11		0.01082	-1.21495e-11	3.33952e-11	-1.063e-11	-2.33021e-12	2.02705e-11	-6.25875e-19	-7.9374e-12	-1.58105e-11	-9.39263e-13	2.751e-12	8.71636e-12	-2.23319e-11	1.66229e-12	-8.05178e-12	-1.48704e-11	-1.23732e-12	-1.43979e-11	-1.70954e-11	8.83909e-12	-1.6e-11	-2.51464e-11
0.01084	1.04613e-12	-1.33835e-12	1.20125e-11	3.11084e-12	1.64225e-12	1.76431e-11	-1.55216e-11	-1.71405e-12	-1.36782e-11	-1.65311e-13	-2.03866e-11	-1.41507e-11	-1.23181e-11	1.05273e-11	3.27615e-12	-3.67189e-12	3.13747e-11	-1.07151e-11	9.27574e-13	-1.37015e-11	-5.03445e-12	3.20527e-11	3.80464e-12	3.95993e-12	-7.54416e-12	6.79108e-12		0.01084	-7.14675e-12	3.33952e-11	-3.75121e-12	-1.07953e-12	1.52678e-11	5.00272e-12	-6.68672e-12	-1.70612e-11	2.18744e-12	4.62702e-12	9.3417e-12	-1.48278e-11	1.66229e-12	-1.18038e-11	-1.2369e-11	-1.06174e-11	-3.14173e-12	-1.14674e-11	2.58569e-12	-1.91267e-11	-2.70224e-11
0.01086	4.79817e-12	-7.59175e-12	1.70153e-11	3.11084e-12	6.64497e-12	2.01445e-11	-1.6147e-11	4.53935e-12	-8.05011e-12	-2.04133e-12	-1.91359e-11	-1.1024e-11	-1.04421e-11	2.39783e-12	4.52683e-12	-1.17053e-12	2.19946e-11	-1.00898e-11	-3.23106e-13	-7.44815e-12	-1.06625e-11	2.70499e-11	1.92862e-12	1.20894e-11	-9.42018e-12	6.16574e-12		0.01086	-2.76936e-12	2.71418e-11	5.00356e-12	-3.58089e-12	1.65185e-11	1.37575e-11	1.92028e-13	-1.89372e-11	2.18744e-12	2.751e-12	6.215e-12	-8.57443e-12	2.28763e-12	-1.43052e-11	-1.36197e-11	-1.87469e-11	1.86099e-12	-8.34066e-12	-5.41016e-13	-2.47548e-11	-2.13943e-11
0.01088	1.04262e-11	-1.75972e-11	1.51392e-11	2.4855e-12	1.10224e-11	2.20205e-11	-1.67723e-11	5.79003e-12	-2.42205e-12	2.96139e-12	-1.16318e-11	-7.89732e-12	-7.94074e-12	-2.60489e-12	5.15217e-12	2.58151e-12	1.13638e-11	-4.46171e-12	-1.57379e-12	5.59367e-14	-1.37892e-11	1.95459e-11	6.77938e-13	8.33732e-12	-1.37976e-11	-1.96369e-12		0.01088	4.10938e-12	1.40096e-11	6.87958e-12	-6.70759e-12	1.08904e-11	2.5639e-11	5.19475e-12	-1.83119e-11	4.6888e-12	-1.00105e-12	3.71364e-12	-4.45001e-13	-3.34044e-12	-1.86826e-11	-1.2369e-11	-2.87523e-11	-1.50287e-14	-7.71532e-12	-8.67044e-12	-2.47548e-11	-1.8893e-11
0.0109	1.04262e-11	-2.32253e-11	1.76406e-11	-1.89189e-12	1.47744e-11	1.76431e-11	-1.48963e-11	7.66606e-12	4.4567e-12	6.71343e-12	-3.50241e-12	-3.93239e-13	-7.3154e-12	-9.48363e-12	5.77751e-12	-1.17053e-12	-5.52036e-12	-1.96035e-12	-4.07515e-12	8.18536e-12	-1.69159e-11	1.26671e-11	1.30328e-12	1.52161e-11	-1.37976e-11	-1.25945e-11		0.0109	9.1121e-12	-2.24922e-12	2.5022e-12	-7.33293e-12	1.51033e-12	2.9391e-11	5.19475e-12	-1.45598e-11	-1.5646e-12	-3.50241e-12	-6.63746e-13	2.05636e-12	-3.34044e-12	-1.80572e-11	-6.11565e-12	-3.25043e-11	3.73701e-12	-1.45941e-11	-1.24225e-11	-2.60055e-11	-1.32649e-11
0.01092	1.16769e-11	-2.32253e-11	1.51392e-11	2.4855e-12	1.66504e-11	1.38911e-11	-1.36456e-11	1.32941e-11	6.95806e-12	8.58945e-12	2.12566e-12	1.48278e-12	-6.06472e-12	-1.0109e-11	5.15217e-12	1.33083e-12	-1.11484e-11	-5.08705e-12	2.17826e-12	9.43604e-12	-1.87919e-11	3.91234e-12	-5.72743e-13	1.70921e-11	-2.06763e-11	-1.63465e-11		0.01092	1.16135e-11	-1.72574e-11	-6.24505e-13	-8.58361e-12	-9.74579e-12	3.37684e-11	5.82009e-12	-8.30642e-12	-3.44062e-12	-6.00377e-12	-5.66647e-12	-4.45001e-13	-2.7151e-12	-2.18093e-11	-7.36633e-12	-2.8127e-11	3.11167e-12	-1.70954e-11	-1.93012e-11	-2.35041e-11	-1.45156e-11
0.01094	1.10516e-11	-2.38506e-11	8.88584e-12	6.23754e-12	1.35237e-11	1.32657e-11	-1.23949e-11	9.54208e-12	1.07101e-11	8.58945e-12	1.46325e-11	6.48551e-12	8.14029e-13	-1.51117e-11	5.15217e-12	-5.45188e-13	-1.80272e-11	-2.58569e-12	-3.23106e-13	1.06867e-11	-1.69159e-11	2.03632e-12	1.30328e-12	1.45907e-11	-2.7555e-11	-2.76026e-11		0.01094	1.34895e-11	-2.03841e-11	-6.87791e-12	-1.70487e-12	-1.34978e-11	3.1267e-11	9.57213e-12	-1.42768e-12	-1.03194e-11	-6.00377e-12	-9.41851e-12	-1.69568e-12	-2.13735e-13	-1.68065e-11	-1.11184e-11	-2.37496e-11	3.11167e-12	-2.27235e-11	-2.86813e-11	-2.16281e-11	-9.51285e-12
0.01096	9.17555e-12	-1.57212e-11	2.63244e-12	6.86288e-12	9.14633e-12	1.20151e-11	-9.26823e-12	9.54208e-12	5.08204e-12	4.60029e-13	1.52578e-11	8.36153e-12	3.94073e-12	-1.82384e-11	5.15217e-12	-4.29723e-12	-1.92779e-11	1.7917e-12	2.8036e-12	1.25627e-11	-1.44146e-11	2.66166e-12	1.92862e-12	1.52161e-11	-2.94311e-11	-3.26054e-11		0.01096	1.03628e-11	-1.78827e-11	-1.063e-11	5.17388e-12	-1.28725e-11	2.43883e-11	1.20735e-11	2.9497e-12	-1.28207e-11	-9.13047e-12	-1.12945e-11	-9.19977e-12	1.03695e-12	-1.55559e-11	-1.0493e-11	-1.62455e-11	-1.50287e-14	-2.33488e-11	-3.05574e-11	-1.66254e-11	-5.13547e-12
0.01098	3.54749e-12	-1.13438e-11	-6.74766e-12	7.48822e-12	-2.33772e-13	1.26404e-11	-7.39221e-12	5.79003e-12	7.93171e-14	-3.91735e-12	1.58831e-11	7.11085e-12	8.31811e-12	-1.69877e-11	2.02547e-12	-3.04655e-12	-1.42751e-11	-7.09666e-13	5.30496e-12	1.38134e-11	-1.31639e-11	1.60301e-13	7.55668e-12	1.08387e-11	-3.00564e-11	-3.57321e-11		0.01098	9.1121e-12	-1.16293e-11	-1.2506e-11	1.8306e-11	-1.03711e-11	1.25068e-11	1.01975e-11	6.70175e-12	-1.59474e-11	-1.35079e-11	-1.12945e-11	-1.10758e-11	-2.08976e-12	-8.05178e-12	-1.36197e-11	-8.74141e-12	-1.89105e-12	-2.58502e-11	-2.8056e-11	-1.2248e-11	-1.3275e-13
0.011	-3.33125e-12	-3.83971e-12	-1.73785e-11	8.7389e-12	-2.33772e-13	1.13897e-11	-6.76687e-12	2.66333e-12	-5.54875e-12	-9.54542e-12	1.83845e-11	1.27389e-11	1.26955e-11	-6.35693e-12	7.74786e-13	8.01517e-14	-6.77104e-12	-7.09666e-13	2.17826e-12	6.30934e-12	-4.40911e-12	2.03632e-12	1.44354e-11	8.33732e-12	-2.1927e-11	-3.3856e-11		0.011	7.23608e-12	-4.12524e-12	-8.75393e-12	2.39341e-11	-9.12045e-12	1.87602e-12	1.01975e-11	3.57504e-12	-1.84488e-11	-1.16318e-11	-1.19199e-11	-9.19977e-12	-8.34316e-12	-3.6744e-12	-9.24235e-12	-2.488e-12	-3.14173e-12	-2.77262e-11	-2.30533e-11	-6.61993e-12	9.24736e-12
0.01102	-7.0833e-12	2.4137e-12	-2.17558e-11	9.36424e-12	-9.61388e-12	1.70178e-11	-2.38948e-12	1.6197e-13	-7.42477e-12	-1.26721e-11	1.77592e-11	1.33642e-11	1.33208e-11	-1.03526e-13	-4.75894e-13	-1.17053e-12	-3.019e-12	-1.96035e-12	1.55291e-12	-1.82008e-12	4.34566e-12	7.85641e-13	2.13142e-11	5.21061e-12	-1.81749e-11	-2.76026e-11		0.01102	9.73744e-12	2.5214e-13	-5.00189e-12	2.64354e-11	-6.61909e-12	-2.50136e-12	8.94679e-12	-1.42768e-12	-2.09502e-11	-9.13047e-12	-6.29181e-12	-8.57443e-12	-1.27205e-11	3.82969e-12	-9.24235e-12	1.88938e-12	-5.01775e-12	-2.58502e-11	-1.80505e-11	2.58819e-13	1.0498e-11
0.01104	-8.33398e-12	8.04176e-12	-2.48825e-11	1.06149e-11	-1.52419e-11	1.63924e-11	-5.13464e-13	-3.59007e-12	-4.92341e-12	-1.51735e-11	1.46325e-11	1.02375e-11	1.39462e-11	3.02317e-12	2.65081e-12	-4.92257e-12	2.60906e-12	-6.33773e-12	-3.23106e-13	-6.82281e-12	1.05991e-11	5.78837e-12	2.13142e-11	-4.1745e-13	-1.31722e-11	-2.13492e-11		0.01104	1.59908e-11	9.63225e-12	-6.24505e-13	2.95622e-11	8.84995e-13	-6.2534e-12	3.31873e-12	-8.93176e-12	-1.46967e-11	-3.50241e-12	-6.29181e-12	-1.17011e-11	-1.95993e-11	1.95367e-12	-6.74099e-12	1.88938e-12	-4.39241e-12	-2.39742e-11	-1.36732e-11	2.76018e-12	1.11234e-11
0.01106	-1.27114e-11	1.05431e-11	-2.36319e-11	1.68683e-11	-1.96193e-11	1.38911e-11	2.61324e-12	-6.71677e-12	-7.42477e-12	-8.92008e-12	1.58831e-11	1.58656e-11	1.14448e-11	3.64851e-12	3.27615e-12	-4.92257e-12	6.98645e-12	-7.58841e-12	-6.57651e-12	-1.05748e-11	1.49764e-11	5.16302e-12	2.31902e-11	-6.67085e-12	-5.0428e-12	-1.32198e-11		0.01106	1.91175e-11	1.40096e-11	2.5022e-12	3.01875e-11	-1.61637e-12	-8.75477e-12	1.92028e-13	-1.20585e-11	-1.46967e-11	2.49635e-13	-2.53977e-12	-1.04504e-11	-2.21006e-11	1.95367e-12	-4.23962e-12	-1.86266e-12	-1.89105e-12	-2.33488e-11	-8.67044e-12	3.38552e-12	9.8727e-12
0.01108	-1.08353e-11	9.91778e-12	-1.67531e-11	1.6243e-11	-1.83686e-11	7.01233e-12	5.73994e-12	-1.60969e-11	-4.29807e-12	-5.16803e-12	1.27564e-11	1.39896e-11	1.20702e-11	3.64851e-12	4.52683e-12	-8.67462e-12	1.19892e-11	-1.44672e-11	-1.09539e-11	-1.43269e-11	2.37312e-11	1.01657e-11	1.56861e-11	-7.29619e-12	-1.29076e-12	-6.34107e-12		0.01108	1.97429e-11	1.52603e-11	3.12754e-12	2.20581e-11	-2.86705e-12	-1.00054e-11	2.69339e-12	-1.58105e-11	-1.157e-11	4.62702e-12	-3.16511e-12	-7.94909e-12	-1.95993e-11	3.82969e-12	1.38844e-12	1.88938e-12	4.36236e-12	-1.83461e-11	-1.7917e-12	1.5095e-12	4.86997e-12
0.0111	-1.08353e-11	5.5404e-12	-1.04997e-11	1.74937e-11	-1.83686e-11	5.76165e-12	8.2413e-12	-1.60969e-11	1.95534e-12	2.96139e-12	9.62974e-12	1.71163e-11	1.08195e-11	-4.48091e-12	9.52955e-12	-1.18013e-11	6.98645e-12	-1.57178e-11	-9.07787e-12	-1.24509e-11	2.62326e-11	7.03905e-12	1.56861e-11	-1.29243e-11	9.34003e-12	6.16574e-12		0.0111	2.03682e-11	1.77617e-11	6.26175e-13	2.0182e-11	-6.61909e-12	-8.75477e-12	-3.56002e-12	-1.70612e-11	-1.21954e-11	6.50304e-12	-8.16783e-12	-7.94909e-12	-1.64726e-11	-5.47695e-13	7.63098e-13	-2.488e-12	8.1144e-12	-1.83461e-11	-4.9184e-12	2.58819e-13	-5.13547e-12
0.01112	-1.14607e-11	7.41642e-12	-2.99562e-12	1.4367e-11	-1.33659e-11	3.88563e-12	5.73994e-12	-1.79729e-11	3.83136e-12	6.08809e-12	9.0044e-12	1.58656e-11	1.58222e-11	-7.60761e-12	1.20309e-11	-1.05506e-11	8.86247e-12	-1.88445e-11	-1.03286e-11	-1.37015e-11	2.49819e-11	1.60301e-13	6.306e-12	-1.85523e-11	1.43428e-11	9.91778e-12		0.01112	2.03682e-11	1.02576e-11	-3.75121e-12	8.92592e-12	-9.74579e-12	-1.06308e-11	-9.81342e-12	-1.76865e-11	-8.44335e-12	2.751e-12	-1.12945e-11	-8.57443e-12	-8.34316e-12	-4.29974e-12	-1.11292e-12	-2.488e-12	4.36236e-12	-1.77208e-11	-1.16636e-12	-5.36924e-12	-7.01149e-12
0.01114	-9.58466e-12	3.03904e-12	1.38176e-12	4.98686e-12	-1.21152e-11	3.88563e-12	5.1146e-12	-1.42209e-11	1.00848e-11	1.04655e-11	1.50032e-12	1.21136e-11	1.08195e-11	-9.48363e-12	6.40285e-12	-1.24267e-11	5.11043e-12	-2.19712e-11	-9.70321e-12	-9.94951e-12	2.24805e-11	2.66166e-12	1.92862e-12	-1.7927e-11	2.30975e-11	1.17938e-11		0.01114	2.09936e-11	9.63225e-12	-8.12859e-12	2.67252e-12	-7.86977e-12	-1.12561e-11	-1.29401e-11	-2.14386e-11	-7.19267e-12	2.751e-12	-1.31706e-11	-4.19705e-12	-5.8418e-12	-9.9278e-12	-7.36633e-12	6.38699e-13	9.36508e-12	-1.14674e-11	7.09666e-13	-1.6e-11	-1.38902e-11
0.01116	-1.58381e-11	5.37674e-13	5.75914e-12	4.98686e-12	-5.86184e-12	3.88563e-12	6.36528e-12	-7.34211e-12	1.19608e-11	1.10908e-11	8.74976e-13	4.60949e-12	1.14448e-11	-1.51117e-11	8.90421e-12	-1.3052e-11	8.86247e-12	-2.63486e-11	-4.70049e-12	-1.12002e-11	1.81031e-11	1.60301e-13	-2.44876e-12	-1.85523e-11	2.24722e-11	1.55458e-11		0.01116	2.09936e-11	8.38156e-12	-8.75393e-12	-4.20623e-12	-2.24171e-12	-5.62806e-12	-1.35655e-11	-1.89372e-11	-3.44062e-12	5.25236e-12	-9.41851e-12	-2.94636e-12	-8.39075e-13	-1.11785e-11	-1.2369e-11	1.88938e-12	1.23565e-12	-1.20927e-11	7.09666e-13	-2.28788e-11	-2.01436e-11
0.01118	-1.27114e-11	-1.33835e-12	3.25778e-12	1.23482e-12	-3.36048e-12	9.51369e-12	6.99062e-12	1.41265e-12	1.63382e-11	9.84013e-12	-2.87707e-12	-1.64392e-12	8.94345e-12	-1.69877e-11	8.90421e-12	-5.54791e-12	5.11043e-12	-2.19712e-11	-2.19913e-12	-1.30762e-11	1.62271e-11	-1.71572e-12	-9.32751e-12	-1.91777e-11	2.30975e-11	1.42952e-11		0.01118	2.41203e-11	9.00691e-12	-8.12859e-12	-1.17103e-11	-2.24171e-12	-5.62806e-12	-1.98189e-11	-2.45653e-11	3.11417e-13	4.62702e-12	-1.25452e-11	5.18306e-12	2.91297e-12	-1.74319e-11	-1.73718e-11	6.26676e-12	-3.76707e-12	-1.39687e-11	-1.7917e-12	-2.72562e-11	-1.76423e-11
0.0112	-1.45874e-11	-1.96369e-12	2.63244e-12	1.86016e-12	4.76895e-12	1.63924e-11	7.61596e-12	8.91674e-12	1.88395e-11	1.35922e-11	-3.50241e-12	-6.64664e-12	2.69005e-12	-1.44864e-11	5.15217e-12	-4.29723e-12	2.60906e-12	-2.44726e-11	3.02234e-13	-1.24509e-11	1.18497e-11	-2.34106e-12	-9.32751e-12	-1.7927e-11	2.24722e-11	7.41642e-12		0.0112	2.34949e-11	1.33843e-11	-9.37927e-12	-1.2961e-11	2.76101e-12	1.25068e-12	-1.73175e-11	-2.51906e-11	6.56482e-12	7.75372e-12	-7.54249e-12	6.43374e-12	1.66229e-12	-2.30599e-11	-1.98731e-11	6.8921e-12	-6.26843e-12	-1.52194e-11	-2.41704e-12	-2.72562e-11	-1.51409e-11
0.01122	-1.58381e-11	-7.13006e-13	3.25778e-12	3.11084e-12	4.14361e-12	1.57671e-11	6.99062e-12	1.64208e-11	1.63382e-11	1.10908e-11	-7.87979e-12	-1.16494e-11	-3.56336e-12	-8.85829e-12	1.40013e-12	-1.17053e-12	2.60906e-12	-2.19712e-11	3.02234e-13	-1.18255e-11	9.34838e-12	-1.71572e-12	-1.18289e-11	-1.73016e-11	1.62188e-11	1.78836e-12		0.01122	1.91175e-11	1.52603e-11	-7.50325e-12	-1.2961e-11	2.13567e-12	3.75204e-12	-1.60668e-11	-2.26893e-11	5.93948e-12	1.21311e-11	-5.04113e-12	4.55772e-12	2.28763e-12	-2.36853e-11	-2.17492e-11	9.39346e-12	-1.12712e-11	-1.58447e-11	-9.29578e-12	-2.41295e-11	-8.88751e-12
0.01124	-1.52127e-11	1.16302e-12	6.38448e-12	7.48822e-12	6.64497e-12	1.82685e-11	8.86664e-12	1.57955e-11	1.38368e-11	8.58945e-12	-7.25445e-12	-1.47761e-11	-6.06472e-12	-8.23295e-12	-4.75894e-13	5.70821e-12	5.11043e-12	-2.38473e-11	9.27574e-13	-1.37015e-11	4.34566e-12	-4.65039e-13	-8.70217e-12	-1.16736e-11	7.46401e-12	-3.21437e-12		0.01124	1.78669e-11	1.58856e-11	-1.87519e-12	-1.04596e-11	5.26238e-12	6.87874e-12	-9.18808e-12	-2.08132e-11	5.93948e-12	1.52578e-11	1.83762e-12	2.6817e-12	-8.39075e-13	-2.74373e-11	-1.98731e-11	9.39346e-12	-1.37725e-11	-1.70954e-11	-1.42985e-11	-1.85014e-11	-9.51285e-12
0.01126	-1.52127e-11	3.03904e-12	1.13872e-11	1.06149e-11	8.52099e-12	2.07698e-11	1.26187e-11	1.32941e-11	1.00848e-11	5.46275e-12	-9.13047e-12	-1.1024e-11	-1.16928e-11	-8.85829e-12	-4.22793e-12	8.20958e-12	6.36111e-12	-2.19712e-11	-4.70049e-12	-6.19746e-12	-1.90775e-12	-1.71572e-12	-5.57546e-12	-1.22989e-11	3.08663e-12	-1.57212e-11		0.01126	1.41148e-11	1.02576e-11	6.87958e-12	-1.70487e-12	4.63704e-12	1.43828e-11	-2.30933e-12	-1.70612e-11	3.43812e-12	1.65085e-11	3.0883e-12	-2.94636e-12	-2.13735e-13	-2.30599e-11	-1.86225e-11	4.39074e-12	-1.50232e-11	-1.77208e-11	-1.93012e-11	-1.28733e-11	-5.76081e-12
0.01128	-1.08353e-11	6.16574e-12	1.38886e-11	1.12403e-11	4.14361e-12	1.76431e-11	1.26187e-11	4.53935e-12	3.20602e-12	-1.65311e-13	-7.87979e-12	-1.41507e-11	-1.35688e-11	-6.35693e-12	-3.60259e-12	1.00856e-11	1.07385e-11	-1.63432e-11	-4.07515e-12	-2.44542e-12	-6.28513e-12	1.41098e-12	-2.44876e-12	-5.42017e-12	2.46128e-12	-1.69719e-11		0.01128	7.23608e-12	1.21336e-11	1.18823e-11	3.9232e-12	2.13567e-12	1.50082e-11	5.19475e-12	-1.20585e-11	-1.5646e-12	1.58831e-11	4.33898e-12	-9.19977e-12	-1.46442e-12	-1.61812e-11	-1.48704e-11	6.38699e-13	-1.68992e-11	-1.83461e-11	-1.61745e-11	-5.36924e-12	-7.01149e-12
0.0113	-8.95932e-12	2.4137e-12	1.63899e-11	1.49923e-11	1.64225e-12	1.26404e-11	1.63707e-11	-2.33939e-12	-3.04739e-12	-5.16803e-12	-7.87979e-12	-1.22747e-11	-1.60702e-11	-7.28866e-13	1.49446e-13	1.00856e-11	6.98645e-12	-1.19658e-11	-5.95117e-12	3.18264e-12	-1.00372e-11	-1.71572e-12	1.92862e-12	-4.16949e-12	-3.79212e-12	-2.00986e-11		0.0113	1.60802e-12	9.00691e-12	1.8761e-11	8.30058e-12	3.38636e-12	1.18815e-11	9.57213e-12	-2.67836e-12	-7.19267e-12	9.62974e-12	5.58966e-12	-1.67039e-11	-8.39075e-13	-9.30246e-12	-1.36197e-11	-4.98937e-12	-1.37725e-11	-1.83461e-11	-1.67999e-11	8.84159e-13	-7.63683e-12
0.01132	-3.95659e-12	1.16302e-12	1.38886e-11	8.7389e-12	2.26759e-12	3.26029e-12	1.63707e-11	-7.96745e-12	-8.67545e-12	-8.29474e-12	-3.50241e-12	-1.22747e-11	-1.41941e-11	-4.48091e-12	4.52683e-12	6.33355e-12	1.01131e-11	-6.33773e-12	-7.20185e-12	1.19374e-11	-1.56652e-11	1.60301e-13	1.92862e-12	3.33459e-12	-6.29348e-12	-1.75972e-11		0.01132	-2.14402e-12	7.75622e-12	1.75104e-11	1.95567e-11	6.51306e-12	6.87874e-12	1.58255e-11	2.32436e-12	-1.46967e-11	2.751e-12	5.86936e-13	-2.23319e-11	4.78899e-12	-2.42372e-12	-1.42451e-11	-8.74141e-12	-1.12712e-11	-2.14728e-11	-1.24225e-11	6.51222e-12	-8.26217e-12
0.01134	1.67147e-12	-1.96369e-12	1.26379e-11	9.98958e-12	-2.33772e-13	-6.11982e-12	1.82467e-11	-1.29702e-11	-1.36782e-11	-1.32975e-11	-1.62639e-12	-1.29e-11	-1.29435e-11	-7.28866e-13	3.90149e-12	3.83219e-12	2.60906e-12	-4.46171e-12	-1.22046e-11	1.44388e-11	-2.19186e-11	-1.09038e-12	-2.44876e-12	7.08663e-12	-3.16678e-12	-1.44705e-11		0.01134	-8.39743e-12	1.40096e-11	1.56343e-11	2.08074e-11	2.13567e-12	3.1267e-12	1.77016e-11	9.82845e-12	-1.65728e-11	-4.12775e-12	-5.66647e-12	-2.796e-11	6.66501e-12	5.08037e-12	-1.48704e-11	-8.11607e-12	-1.18965e-11	-3.14782e-11	-1.11718e-11	9.63893e-12	-2.00877e-12
0.01136	5.42351e-12	-8.21709e-12	8.2605e-12	8.7389e-12	2.89293e-12	-1.29986e-11	1.38694e-11	-1.67222e-11	-1.74302e-11	-1.32975e-11	8.74976e-13	-1.35254e-11	-1.10674e-11	-2.60489e-12	7.02819e-12	3.20685e-12	7.33043e-13	-3.83637e-12	-1.53313e-11	2.06922e-11	-2.6296e-11	-1.71572e-12	-4.32478e-12	9.588e-12	-5.66814e-12	-1.13438e-11		0.01136	-6.52141e-12	1.52603e-11	1.62597e-11	1.76807e-11	-3.49239e-12	-5.00272e-12	1.95776e-11	1.10791e-11	-1.40714e-11	-1.53839e-11	-1.00439e-11	-3.04613e-11	6.66501e-12	1.07084e-11	-1.29944e-11	-9.36675e-12	-8.14445e-12	-3.52303e-11	-1.49238e-11	1.08896e-11	-1.3275e-13
0.01138	4.17283e-12	-1.25945e-11	3.25778e-12	9.36424e-12	2.26759e-12	-1.98773e-11	1.63707e-11	-1.29702e-11	-1.61795e-11	-9.54542e-12	5.8777e-12	-1.66521e-11	-1.16928e-11	-1.97955e-12	5.15217e-12	2.58151e-12	-3.64434e-12	-3.21103e-12	-1.47059e-11	2.31935e-11	-3.25494e-11	-2.34106e-12	-4.32478e-12	1.45907e-11	-8.1695e-12	-5.09039e-12		0.01138	-7.14675e-12	1.40096e-11	1.3133e-11	1.58047e-11	-7.24443e-12	-8.75477e-12	1.83269e-11	9.82845e-12	-1.65728e-11	-1.97613e-11	-1.9424e-11	-2.92107e-11	4.16365e-12	8.83241e-12	-1.29944e-11	-1.06174e-11	-8.76979e-12	-3.21036e-11	-1.24225e-11	9.63893e-12	1.74327e-12
0.0114	-3.33125e-12	-1.44705e-11	3.25778e-12	4.98686e-12	5.39429e-12	-2.61307e-11	1.01173e-11	-1.29702e-11	-1.55542e-11	-8.29474e-12	8.37906e-12	-1.79028e-11	-1.10674e-11	5.21814e-13	6.40285e-12	8.01517e-14	-8.64706e-12	1.16636e-12	-1.22046e-11	1.81908e-11	-2.87974e-11	-2.9664e-12	-2.44876e-12	1.64667e-11	-1.06709e-11	-7.13006e-13		0.0114	-2.14402e-12	1.33843e-11	1.25076e-11	7.67524e-12	-1.34978e-11	-1.25068e-11	1.70762e-11	4.20038e-12	-1.59474e-11	-2.16373e-11	-2.6928e-11	-2.35826e-11	-2.08976e-12	6.95639e-12	-1.42451e-11	-7.49073e-12	-5.01775e-12	-3.14782e-11	-1.17971e-11	4.01086e-12	6.746e-12
0.01142	-3.95659e-12	-1.19691e-11	1.3108e-13	1.86016e-12	8.52099e-12	-2.80067e-11	6.36528e-12	-6.09143e-12	-1.30528e-11	-1.32975e-11	1.15058e-11	-2.10295e-11	-9.81676e-12	-1.03526e-13	7.65353e-12	-1.17053e-12	-1.30244e-11	5.41014e-13	-9.70321e-12	1.31881e-11	-2.19186e-11	1.41098e-12	-1.19808e-12	2.14695e-11	-6.91882e-12	-7.13006e-13		0.01142	2.8587e-12	1.15083e-11	8.13026e-12	1.42184e-12	-1.91259e-11	-1.62589e-11	1.33242e-11	1.07368e-12	-1.28207e-11	-2.2888e-11	-3.06801e-11	-2.54586e-11	-5.21646e-12	2.57901e-12	-1.67464e-11	-7.49073e-12	-5.64309e-12	-2.27235e-11	-1.17971e-11	-4.11856e-12	1.11234e-11
0.01144	-1.08353e-11	-6.34107e-12	7.5642e-13	-6.41202e-13	1.53997e-11	-2.61307e-11	8.2413e-12	-5.46609e-12	-8.05011e-12	-1.70495e-11	1.33818e-11	-2.10295e-11	-8.56608e-12	-2.60489e-12	8.27887e-12	-2.42121e-12	-1.30244e-11	3.04238e-12	-2.82447e-12	6.30934e-12	-1.56652e-11	4.53768e-12	2.55396e-12	2.20948e-11	-7.54416e-12	-8.76629e-14		0.01144	8.48676e-12	1.02576e-11	5.00356e-12	-5.45691e-12	-2.22526e-11	-1.50082e-11	8.32145e-12	-6.4304e-12	-7.19267e-12	-2.41386e-11	-2.63027e-11	-1.92052e-11	-5.21646e-12	-6.17576e-12	-1.86225e-11	-8.11607e-12	-8.14445e-12	-1.39687e-11	-6.79442e-12	-1.47493e-11	1.55008e-11
0.01146	-1.08353e-11	5.37674e-13	6.38448e-12	-2.51723e-12	1.16477e-11	-2.36293e-11	7.61596e-12	-2.96473e-12	-1.11768e-11	-1.51735e-11	1.15058e-11	-2.10295e-11	-7.3154e-12	-1.35421e-12	9.52955e-12	7.05492e-13	-1.49005e-11	4.9184e-12	-3.44981e-12	1.93196e-12	-1.19132e-11	8.91507e-12	1.0058e-11	2.08441e-11	-3.79212e-12	-4.46505e-12		0.01146	1.22388e-11	2.7535e-12	3.12754e-12	-6.70759e-12	-2.35033e-11	-1.62589e-11	3.94407e-12	-1.33091e-11	5.31414e-12	-1.91359e-11	-2.44267e-11	-1.73292e-11	-7.71782e-12	-1.61812e-11	-2.17492e-11	-3.73868e-12	-1.12712e-11	-5.83929e-12	-9.29578e-12	-2.47548e-11	1.73768e-11
0.01148	-1.3962e-11	1.78836e-12	3.25778e-12	-8.14529e-12	1.41491e-11	-1.86266e-11	8.86664e-12	3.28867e-12	-9.30079e-12	-2.08015e-11	1.27564e-11	-1.66521e-11	-4.1887e-12	-1.35421e-12	1.20309e-11	1.33083e-12	-1.55258e-11	6.16908e-12	-3.23106e-13	-3.6961e-12	-7.53581e-12	9.54041e-12	1.31847e-11	1.77174e-11	-1.29076e-12	-1.00931e-11		0.01148	1.28641e-11	-5.37592e-12	-3.75121e-12	-7.95827e-12	-2.28779e-11	-1.75095e-11	-4.18536e-12	-1.51852e-11	9.06618e-12	-1.60092e-11	-1.50466e-11	-1.17011e-11	-5.21646e-12	-2.43106e-11	-2.36252e-11	1.33587e-14	-1.43979e-11	-5.83929e-12	-6.79442e-12	-3.16335e-11	1.23741e-11
0.0115	-1.45874e-11	8.6671e-12	1.07619e-11	-1.18973e-11	1.47744e-11	-1.54999e-11	7.61596e-12	5.79003e-12	-8.67545e-12	-2.08015e-11	7.12838e-12	-1.47761e-11	-3.56336e-12	3.02317e-12	1.07802e-11	1.95617e-12	-1.11484e-11	9.29578e-12	-4.70049e-12	-9.32417e-12	-2.53309e-12	8.91507e-12	1.19341e-11	8.33732e-12	6.83867e-12	-1.25945e-11		0.0115	9.73744e-12	-1.60067e-11	-9.37927e-12	-4.83157e-12	-1.85006e-11	-1.00054e-11	-9.18808e-12	-2.26893e-11	1.46942e-11	-1.66346e-11	-2.53977e-12	-3.5717e-12	4.16365e-12	-2.80627e-11	-1.92478e-11	6.38699e-13	-1.75246e-11	-5.83929e-12	-9.29578e-12	-3.72616e-11	9.8727e-12
0.01152	-1.58381e-11	1.30445e-11	1.07619e-11	-1.5024e-11	1.28984e-11	-1.17479e-11	6.99062e-12	1.26688e-11	-1.17137e-12	-2.14269e-11	4.00168e-12	-9.77334e-12	-4.1887e-12	8.65124e-12	1.14056e-11	2.58151e-12	-8.64706e-12	9.29578e-12	-8.45253e-12	-1.62029e-11	1.8443e-12	1.95459e-11	1.13087e-11	6.46129e-12	6.21333e-12	-1.50958e-11		0.01152	3.48404e-12	-2.10094e-11	-1.6258e-11	7.96495e-13	-1.78752e-11	-1.00054e-11	-1.41908e-11	-2.01879e-11	1.28182e-11	-1.53839e-11	1.05924e-11	-1.69568e-12	6.66501e-12	-2.74373e-11	-1.98731e-11	1.26404e-12	-2.19019e-11	-1.14674e-11	-1.55492e-11	-3.91376e-11	8.62202e-12
0.01154	-2.52182e-11	1.61712e-11	1.20125e-11	-1.18973e-11	1.2273e-11	-8.62118e-12	4.48926e-12	1.01674e-11	7.5834e-12	-2.14269e-11	1.50032e-12	-7.89732e-12	-2.93802e-12	1.3654e-11	1.14056e-11	3.20685e-12	-6.1457e-12	6.16908e-12	-9.70321e-12	-1.80789e-11	3.72032e-12	2.26726e-11	8.18202e-12	-2.91881e-12	7.46401e-12	-1.57212e-11		0.01154	-1.51868e-12	-2.35108e-11	-2.06354e-11	1.42184e-12	-1.41232e-11	-6.87874e-12	-1.48161e-11	-1.45598e-11	1.28182e-11	-1.53839e-11	2.05978e-11	4.55772e-12	8.54103e-12	-2.6812e-11	-1.2369e-11	3.14006e-12	-1.87752e-11	-1.2718e-11	-1.99266e-11	-3.10082e-11	7.37134e-12
0.01156	-2.70942e-11	1.55458e-11	4.50846e-12	-9.39597e-12	1.10224e-11	-7.99584e-12	1.9879e-12	7.66606e-12	1.19608e-11	-2.14269e-11	-2.25173e-12	1.48278e-12	-3.56336e-12	1.61553e-11	9.52955e-12	1.33083e-12	-1.14298e-12	9.92112e-12	-1.03286e-11	-1.30762e-11	1.12244e-11	2.64246e-11	7.55668e-12	-4.79483e-12	3.08663e-12	-1.63465e-11		0.01156	-7.77209e-12	-2.41361e-11	-2.75141e-11	5.17388e-12	-9.74579e-12	-6.87874e-12	-1.29401e-11	-1.33091e-11	1.34436e-11	-1.53839e-11	2.12232e-11	8.9351e-12	2.28763e-12	-2.4936e-11	-4.86496e-12	-6.11981e-13	-1.94006e-11	-2.45995e-11	-2.43039e-11	-2.41295e-11	5.49531e-12
0.01158	-2.77195e-11	1.17938e-11	4.50846e-12	-6.89461e-12	1.2273e-11	-5.49448e-12	-4.2655e-12	1.41265e-12	1.82142e-11	-1.32975e-11	-5.37843e-12	2.73347e-12	-7.3154e-12	2.30341e-11	7.02819e-12	2.58151e-12	1.98372e-12	1.05465e-11	-9.70321e-12	-1.05748e-11	1.43511e-11	2.70499e-11	3.1793e-12	-7.92153e-12	1.2106e-12	-2.19746e-11		0.01158	-9.02277e-12	-1.78827e-11	-2.62635e-11	6.42456e-12	-5.99375e-12	-3.75204e-12	-5.43604e-12	-9.55711e-12	5.31414e-12	-1.28825e-11	2.30992e-11	9.56044e-12	-1.46442e-12	-1.36798e-11	1.38844e-12	-4.36402e-12	-1.43979e-11	-2.52248e-11	-3.11827e-11	-1.47493e-11	6.12065e-12
0.0116	-2.52182e-11	3.66438e-12	-2.37028e-12	2.4855e-12	1.66504e-11	-2.36778e-12	-8.01755e-12	-3.59007e-12	2.57183e-11	-7.04406e-12	-7.87979e-12	7.73619e-12	-7.94074e-12	1.86567e-11	7.02819e-12	-4.29723e-12	8.23713e-12	1.11718e-11	-1.57379e-12	-7.44815e-12	1.68525e-11	2.83006e-11	2.55396e-12	-5.42017e-12	-3.16678e-12	-2.32253e-11		0.0116	-7.14675e-12	-9.12797e-12	-2.37621e-11	1.20526e-11	-2.24171e-12	-2.50136e-12	3.31873e-12	-8.93176e-12	3.11417e-13	-8.50513e-12	2.18485e-11	7.05908e-12	-7.71782e-12	-1.05531e-11	2.01378e-12	-6.11981e-13	-1.00205e-11	-2.45995e-11	-3.05574e-11	-4.11856e-12	4.86997e-12
0.01162	-1.95901e-11	5.37674e-13	-5.49698e-12	9.36424e-12	1.85264e-11	3.88563e-12	-6.14153e-12	-4.21541e-12	2.50929e-11	4.21207e-12	-6.62911e-12	1.14882e-11	-6.69006e-12	1.553e-11	6.40285e-12	-5.54791e-12	1.26145e-11	1.11718e-11	9.27574e-13	6.8128e-13	1.99792e-11	2.26726e-11	-3.0741e-12	-6.67085e-12	-6.65416e-13	-1.82225e-11		0.01162	-9.02277e-12	-4.75058e-12	-1.93847e-11	1.2678e-11	-3.65687e-13	-6.25341e-13	9.57213e-12	-7.68108e-12	-2.18994e-12	-4.12775e-12	1.05924e-11	8.30976e-12	-1.02192e-11	-2.42372e-12	6.39116e-12	-4.36402e-12	-6.89377e-12	-2.14728e-11	-3.36841e-11	-9.91862e-13	4.24463e-12
0.01164	-1.33367e-11	-2.58903e-12	-1.23757e-11	1.8119e-11	1.28984e-11	8.88835e-12	-9.89357e-12	-8.59279e-12	2.25916e-11	7.96411e-12	-1.41332e-11	1.39896e-11	-7.3154e-12	1.49046e-11	-4.75894e-13	-9.29996e-12	1.63666e-11	7.41976e-12	3.42894e-12	8.8107e-12	1.74778e-11	1.32924e-11	-5.57546e-12	-5.42017e-12	-5.0428e-12	-1.63465e-11		0.01164	-2.14402e-12	-3.4999e-12	-6.87791e-12	1.2678e-11	-3.65687e-13	-8.12943e-12	1.39495e-11	-5.17972e-12	-4.69131e-12	8.74975e-13	5.86936e-13	3.93238e-12	-1.27205e-11	3.82969e-12	6.39116e-12	-6.86539e-12	-2.51639e-12	-1.77208e-11	-2.618e-11	2.76018e-12	-7.5809e-13
0.01166	-6.45796e-12	-1.00931e-11	-1.23757e-11	2.12457e-11	8.52099e-12	1.38911e-11	-6.14153e-12	-1.29702e-11	1.75888e-11	9.84013e-12	-1.72599e-11	1.89923e-11	-9.81676e-12	8.65124e-12	2.02547e-12	-1.05506e-11	2.01186e-11	1.7917e-12	7.80632e-12	1.00614e-11	1.37258e-11	4.53768e-12	-8.70217e-12	-3.54415e-12	-3.16678e-12	-8.84243e-12		0.01166	2.8587e-12	4.00418e-12	4.37822e-12	8.92592e-12	-2.24171e-12	-3.1267e-12	1.70762e-11	-2.67836e-12	-5.31665e-12	7.75372e-12	-6.91715e-12	-1.69568e-12	-1.45966e-11	1.07084e-11	2.63912e-12	-7.49073e-12	1.23565e-12	-1.33434e-11	-2.43039e-11	5.26154e-12	-3.25945e-12
0.01168	6.04885e-12	-8.84243e-12	-1.23757e-11	2.49978e-11	1.01691e-12	1.32657e-11	-4.2655e-12	-1.35955e-11	1.25861e-11	1.10908e-11	-1.60092e-11	1.58656e-11	-1.16928e-11	5.52454e-12	4.52683e-12	-1.1176e-11	1.57412e-11	-3.21103e-12	9.68234e-12	1.06867e-11	1.31004e-11	-4.21708e-12	-8.70217e-12	-3.54415e-12	-8.79484e-12	-6.34107e-12		0.01168	5.9854e-12	7.75622e-12	1.1257e-11	1.01766e-11	2.13567e-12	-6.2534e-12	1.45749e-11	-2.05302e-12	-5.94199e-12	1.52578e-11	-1.81733e-11	-1.17011e-11	-1.58472e-11	8.20707e-12	2.63912e-12	-1.18681e-11	4.36236e-12	-1.20927e-11	-1.74252e-11	2.58819e-13	-5.13547e-12
0.0117	8.55021e-12	-1.13438e-11	-1.55024e-11	2.62484e-11	-3.98582e-12	1.13897e-11	-1.1388e-12	-1.54715e-11	6.95806e-12	9.21479e-12	-1.41332e-11	1.21136e-11	-1.23181e-11	-1.35421e-12	4.52683e-12	-7.42393e-12	1.57412e-11	-7.09666e-13	1.15584e-11	8.18536e-12	5.59634e-12	-9.2198e-12	-9.32751e-12	2.08391e-12	-6.29348e-12	5.37677e-13		0.0117	4.10938e-12	1.15083e-11	2.18877e-11	4.54854e-12	7.1384e-12	-8.75477e-12	1.58255e-11	2.9497e-12	-9.06869e-12	1.52578e-11	-1.75479e-11	-1.98306e-11	-1.33459e-11	5.70571e-12	1.38844e-12	-1.06174e-11	8.73974e-12	-6.46463e-12	-1.42985e-11	-5.36924e-12	-6.38615e-12
0.01172	1.23023e-11	-8.21709e-12	-1.04997e-11	2.68738e-11	-8.98854e-12	1.0139e-11	4.48926e-12	-1.35955e-11	1.33e-12	1.71071e-12	-1.41332e-11	9.61221e-12	-1.35688e-11	-7.60761e-12	6.40285e-12	-6.79859e-12	8.86247e-12	-5.08705e-12	8.43166e-12	8.18536e-12	5.59634e-12	-1.48479e-11	-2.44876e-12	5.83595e-12	-7.54416e-12	2.4137e-12		0.01172	5.36006e-12	1.52603e-11	2.56398e-11	1.42184e-12	1.27665e-11	-6.87874e-12	1.33242e-11	7.32709e-12	-1.28207e-11	1.58831e-11	-1.75479e-11	-2.54586e-11	-1.14699e-11	2.57901e-12	2.01378e-12	-8.11607e-12	9.36508e-12	-7.71532e-12	-7.41976e-12	-5.99458e-12	-7.63683e-12
0.01174	9.17555e-12	-6.34107e-12	-1.74494e-12	3.06258e-11	-1.27406e-11	7.01233e-12	8.2413e-12	-1.54715e-11	-5.54875e-12	-4.54269e-12	-9.75581e-12	9.61221e-12	-1.23181e-11	-7.60761e-12	8.27887e-12	8.01517e-14	1.01131e-11	-1.96035e-12	2.8036e-12	8.18536e-12	4.34566e-12	-1.73492e-11	1.30328e-12	7.71197e-12	-4.41746e-12	7.41642e-12		0.01174	3.57337e-13	1.52603e-11	2.81412e-11	-2.33021e-12	1.58932e-11	-6.2534e-12	9.57213e-12	1.42058e-11	-1.59474e-11	1.33818e-11	-1.37959e-11	-3.3588e-11	-6.46714e-12	-4.29974e-12	-2.98894e-12	-1.86266e-12	1.06158e-11	-1.2718e-11	-1.7917e-12	-4.7439e-12	-7.63683e-12
0.01176	2.29681e-12	-1.33835e-12	-3.62096e-12	2.56231e-11	-1.64926e-11	3.26029e-12	1.57454e-11	-1.48462e-11	-7.42477e-12	-1.14214e-11	-1.00104e-12	7.73619e-12	-6.06472e-12	-1.13597e-11	1.01549e-11	7.58423e-12	3.85974e-12	-5.71239e-12	-4.70049e-12	3.80798e-12	-6.57067e-13	-2.4228e-11	5.05532e-12	1.20894e-11	-8.79484e-12	8.6671e-12		0.01176	9.1121e-12	1.4635e-11	2.75158e-11	-8.58361e-12	1.96452e-11	-1.25068e-12	7.69611e-12	1.23298e-11	-1.71981e-11	8.37906e-12	-5.04113e-12	-3.60894e-11	-1.46442e-12	-3.04906e-12	-4.86496e-12	-1.86266e-12	1.12411e-11	-1.02167e-11	-5.41016e-13	-8.49595e-12	-8.88751e-12
0.01178	-2.08057e-12	5.37674e-13	-4.87164e-12	2.12457e-11	-1.46166e-11	7.58923e-13	1.76214e-11	-1.04688e-11	-6.17409e-12	-1.07961e-11	2.12566e-12	2.32101e-13	-1.68734e-12	-1.44864e-11	8.90421e-12	1.38376e-11	7.33043e-13	-6.96307e-12	-4.70049e-12	4.43332e-12	-3.15843e-12	-2.86054e-11	1.31847e-11	1.39654e-11	-1.19215e-11	1.05431e-11		0.01178	7.23608e-12	1.27589e-11	2.87665e-11	-6.70759e-12	1.58932e-11	-2.50136e-12	-4.33314e-13	1.42058e-11	-1.96995e-11	8.74975e-13	-1.28909e-12	-3.3588e-11	-2.08976e-12	-3.6744e-12	-9.24235e-12	-6.11981e-13	1.06158e-11	-1.52194e-11	-5.41016e-13	-7.87061e-12	-1.07635e-11
0.0118	-5.83262e-12	6.16574e-12	-2.99562e-12	1.4367e-11	-1.27406e-11	1.38426e-12	1.44947e-11	-7.34211e-12	-5.54875e-12	-1.20468e-11	5.25236e-12	8.57441e-13	5.81675e-12	-1.5737e-11	7.65353e-12	1.69643e-11	-1.76832e-12	-8.83909e-12	-9.07787e-12	3.80798e-12	1.21895e-12	-2.9856e-11	1.56861e-11	1.83428e-11	-7.54416e-12	8.6671e-12		0.0118	1.34895e-11	1.21336e-11	2.37638e-11	-7.95827e-12	1.71438e-11	1.87602e-12	-6.06138e-12	1.54565e-11	-1.71981e-11	-9.13047e-12	3.0883e-12	-2.67093e-11	-3.34044e-12	-5.47695e-13	-1.2369e-11	2.51472e-12	3.11167e-12	-1.83461e-11	-2.41704e-12	-8.49595e-12	-1.07635e-11
0.01182	-5.83262e-12	9.29244e-12	-6.74766e-12	6.86288e-12	-8.3632e-12	9.51369e-12	1.1368e-11	-4.21541e-12	-6.79943e-12	-1.07961e-11	7.12838e-12	-2.26926e-12	1.20702e-11	-1.82384e-11	6.40285e-12	1.8215e-11	-6.77104e-12	-1.69685e-11	-1.34553e-11	5.59367e-14	1.21895e-12	-3.04814e-11	1.94382e-11	1.334e-11	-1.00455e-11	6.79108e-12		0.01182	1.22388e-11	1.15083e-11	2.06371e-11	-6.70759e-12	8.38908e-12	6.2534e-12	-1.60668e-11	8.57777e-12	-1.78235e-11	-1.91359e-11	-6.63746e-13	-2.29573e-11	-5.8418e-12	2.57901e-12	-1.79971e-11	-2.488e-12	-4.39241e-12	-1.52194e-11	-1.7917e-12	-1.09973e-11	-1.63916e-11
0.01184	-7.70864e-12	8.6671e-12	-6.12232e-12	-6.41202e-13	-5.2365e-12	1.45164e-11	7.61596e-12	2.03799e-12	-8.05011e-12	-5.79338e-12	3.37634e-12	-7.27198e-12	1.26955e-11	-2.07398e-11	2.65081e-12	1.8215e-11	-1.23991e-11	-1.63432e-11	-1.28299e-11	5.05866e-12	3.72032e-12	-2.67293e-11	1.75621e-11	1.45907e-11	-1.06709e-11	4.28972e-12		0.01184	1.78669e-11	1.33843e-11	1.3133e-11	-1.07953e-12	-2.24171e-12	5.00272e-12	-2.29456e-11	4.20038e-12	-1.46967e-11	-2.60147e-11	-3.16511e-12	-1.10758e-11	-1.20952e-11	9.45775e-12	-2.04985e-11	-3.73868e-12	-1.56485e-11	-1.77208e-11	-2.41704e-12	-1.2248e-11	-2.32703e-11
0.01186	-4.58193e-12	1.24191e-11	-2.99562e-12	-6.26927e-12	-5.86184e-12	1.88938e-11	2.61324e-12	5.79003e-12	-1.05515e-11	-7.6694e-12	4.00168e-12	-9.77334e-12	1.64475e-11	-2.19904e-11	2.65081e-12	1.2587e-11	-1.30244e-11	-1.88445e-11	-1.53313e-11	5.684e-12	3.72032e-12	-1.92253e-11	1.13087e-11	1.45907e-11	-1.00455e-11	-7.13006e-13		0.01186	1.97429e-11	6.50554e-12	6.87958e-12	1.42184e-12	-1.34978e-11	8.75477e-12	-2.48216e-11	2.9497e-12	-1.09447e-11	-2.78907e-11	-1.31706e-11	-6.69841e-12	-1.70979e-11	5.70571e-12	-1.98731e-11	-4.36402e-12	-2.00259e-11	-5.83929e-12	2.58569e-12	-2.03774e-11	-2.6397e-11
0.01188	-1.45523e-12	1.05431e-11	1.3108e-13	-9.39597e-12	-8.98854e-12	2.32712e-11	-2.38948e-12	4.53935e-12	-1.24275e-11	-3.29201e-12	6.50304e-12	-7.89732e-12	1.26955e-11	-1.94891e-11	-2.35191e-12	5.70821e-12	-1.49005e-11	-1.88445e-11	-1.53313e-11	8.18536e-12	8.0977e-12	-1.10958e-11	9.4327e-12	1.334e-11	-6.29348e-12	-6.34107e-12		0.01188	1.97429e-11	4.00418e-12	6.26175e-13	6.42456e-12	-1.91259e-11	9.38011e-12	-2.23202e-11	-1.42768e-12	-5.31665e-12	-2.664e-11	-1.75479e-11	8.05679e-13	-1.70979e-11	1.32833e-12	-2.17492e-11	-6.24005e-12	-2.50286e-11	-3.33793e-12	9.46443e-12	-2.41295e-11	-2.95237e-11
0.0119	-2.08057e-12	8.6671e-12	4.50846e-12	-1.1272e-11	-7.73786e-12	2.38965e-11	-5.13464e-13	3.28867e-12	-1.36782e-11	-3.91735e-12	5.25236e-12	-1.03987e-11	1.01941e-11	-1.69877e-11	-1.72657e-12	1.95617e-12	-1.11484e-11	-1.50925e-11	-1.53313e-11	1.06867e-11	6.84702e-12	-3.59174e-12	3.1793e-12	1.1464e-11	-1.12962e-11	-6.34107e-12		0.0119	1.91175e-11	8.7748e-13	-4.37655e-12	1.14273e-11	-2.4754e-11	3.1267e-12	-1.91935e-11	-1.42768e-12	-2.18994e-12	-2.664e-11	-1.87986e-11	-4.45001e-13	-1.89739e-11	-5.55042e-12	-1.42451e-11	-8.11607e-12	-2.9406e-11	1.66479e-12	1.25911e-11	-2.91322e-11	-2.6397e-11
0.01192	-2.70591e-12	4.28972e-12	1.01365e-11	-5.01859e-12	-1.08646e-11	2.57725e-11	-4.2655e-12	1.41265e-12	-1.18022e-11	-3.29201e-12	4.62702e-12	-1.1024e-11	1.14448e-11	-1.26103e-11	-1.10123e-12	-1.17053e-12	-5.52036e-12	-1.32165e-11	-1.40806e-11	1.31881e-11	8.0977e-12	8.28972e-12	-1.82342e-12	9.588e-12	-1.62989e-11	-3.83971e-12		0.01192	1.78669e-11	-2.87456e-12	-5.00189e-12	1.51793e-11	-2.28779e-11	3.1267e-12	-1.10641e-11	-4.55438e-12	-5.31665e-12	-1.85106e-11	-1.62973e-11	4.55772e-12	-1.14699e-11	-1.55559e-11	-1.2369e-11	-1.06174e-11	-3.06567e-11	3.54081e-12	4.46171e-12	-3.22589e-11	-2.2645e-11
0.01194	-4.58193e-12	-8.76658e-14	1.45139e-11	-6.89461e-12	-1.14899e-11	2.45219e-11	-6.14153e-12	-5.46609e-12	-1.11768e-11	-3.29201e-12	8.74976e-13	-7.89732e-12	1.08195e-11	-5.73159e-12	7.74786e-13	-9.9253e-12	-1.76832e-12	-1.25911e-11	-9.70321e-12	1.50641e-11	9.34838e-12	1.20418e-11	-9.95285e-12	1.45907e-11	-1.81749e-11	-5.09039e-12		0.01194	9.73744e-12	-8.50263e-12	-3.75121e-12	2.14327e-11	-1.22472e-11	-6.25341e-13	-1.35655e-11	-1.01824e-11	-9.06869e-12	-1.66346e-11	-1.31706e-11	6.43374e-12	-9.59384e-12	-2.74373e-11	-1.29944e-11	-3.73868e-12	-3.37834e-11	-8.3657e-13	5.71239e-12	-3.10082e-11	-1.26396e-11
0.01196	-1.2086e-11	-6.34107e-12	1.57646e-11	-3.76791e-12	-9.61388e-12	2.13952e-11	-4.89084e-12	-7.34211e-12	-1.11768e-11	-2.04133e-12	5.25236e-12	-1.64392e-12	1.08195e-11	1.14715e-12	5.77751e-12	-1.3052e-11	3.2344e-12	-1.19658e-11	-2.19913e-12	1.38134e-11	9.34838e-12	1.26671e-11	-1.80823e-11	1.45907e-11	-1.81749e-11	-1.33835e-12		0.01196	-8.93343e-13	-1.288e-11	-3.75121e-12	1.76807e-11	-7.86977e-12	-8.12943e-12	-4.8107e-12	-1.14331e-11	-1.21954e-11	-1.28825e-11	-7.54249e-12	1.08111e-11	-1.46442e-12	-3.18147e-11	-1.36197e-11	6.38699e-13	-3.44088e-11	-6.46463e-12	3.21103e-12	-2.47548e-11	-7.63683e-12
0.01198	-1.45874e-11	-1.50958e-11	1.57646e-11	-7.51995e-12	-6.48718e-12	1.82685e-11	-8.01755e-12	-9.21813e-12	-1.30528e-11	-1.65311e-13	2.12566e-12	7.11085e-12	9.56879e-12	5.52454e-12	4.52683e-12	-1.3052e-11	6.98645e-12	-1.38418e-11	4.05428e-12	1.06867e-11	4.971e-12	1.39178e-11	-2.1209e-11	1.334e-11	-1.69243e-11	2.4137e-12		0.01198	-9.02277e-12	-1.1004e-11	-5.00189e-12	1.58047e-11	-2.24171e-12	-1.37575e-11	-5.43604e-12	-7.05574e-12	-1.21954e-11	-1.22572e-11	-2.53977e-12	9.56044e-12	4.16365e-12	-3.68174e-11	-1.73718e-11	5.64142e-12	-3.00314e-11	-1.0842e-11	-3.66772e-12	-2.28788e-11	1.11793e-12
0.012	-1.3962e-11	-2.19746e-11	1.07619e-11	-8.14529e-12	-3.98582e-12	1.26404e-11	-5.51619e-12	-1.17195e-11	-8.67545e-12	1.08537e-12	5.8777e-12	1.21136e-11	5.81675e-12	9.90192e-12	5.77751e-12	-1.1176e-11	8.23713e-12	-1.13405e-11	6.55564e-12	5.684e-12	5.93613e-13	7.03905e-12	-2.37103e-11	5.83595e-12	-1.25469e-11	4.28972e-12		0.012	-1.15241e-11	-7.87728e-12	-3.12587e-12	1.14273e-11	9.63976e-12	-1.50082e-11	1.92028e-13	-7.05574e-12	-1.03194e-11	-9.75581e-12	-3.8406e-14	4.55772e-12	4.16365e-12	-3.30654e-11	-2.67519e-11	8.14278e-12	-2.19019e-11	-1.39687e-11	-5.54374e-12	-1.6e-11	2.36861e-12
0.01202	-9.58466e-12	-2.76026e-11	2.63244e-12	-9.39597e-12	-2.10979e-12	3.88563e-12	7.37216e-13	-7.34211e-12	-1.43035e-11	1.08537e-12	3.37634e-12	1.39896e-11	3.94073e-12	1.67807e-11	6.40285e-12	-1.05506e-11	1.26145e-11	-8.83909e-12	7.80632e-12	1.30662e-12	-2.53309e-12	3.287e-12	-2.4961e-11	6.46129e-12	-6.29348e-12	8.6671e-12		0.01202	-8.39743e-12	-9.98542e-13	6.26175e-13	7.96495e-13	7.76374e-12	-1.50082e-11	3.94407e-12	-3.3037e-12	-6.56733e-12	-9.75581e-12	-3.79045e-12	3.93238e-12	3.53831e-12	-2.99387e-11	-3.30053e-11	5.01608e-12	-1.56485e-11	-1.77208e-11	-6.16908e-12	-9.74663e-12	2.99395e-12
0.01204	-8.33398e-12	-2.76026e-11	-8.62368e-12	-8.77063e-12	-2.73513e-12	-3.61846e-12	-2.38948e-12	-4.84075e-12	-1.68049e-11	-1.41599e-12	-3.75704e-13	1.21136e-11	-5.43938e-12	1.61553e-11	4.52683e-12	-1.05506e-11	1.19892e-11	-6.33773e-12	8.43166e-12	-3.07076e-12	-6.28513e-12	7.85641e-13	-2.18343e-11	-4.79483e-12	1.2106e-12	9.91778e-12		0.01204	-2.14402e-12	5.25486e-12	1.87686e-12	-3.58089e-12	3.38636e-12	-1.37575e-11	8.32145e-12	4.20038e-12	-3.44062e-12	-2.87707e-12	-8.16783e-12	-6.69841e-12	-2.13735e-13	-2.18093e-11	-3.48813e-11	-6.11981e-13	-8.14445e-12	-2.02221e-11	-9.92112e-12	-1.6172e-12	2.36861e-12
0.01206	-3.33125e-12	-2.8228e-11	-1.36264e-11	-8.14529e-12	-3.36048e-12	-5.49448e-12	1.11876e-13	-3.59007e-12	-2.05569e-11	-2.66667e-12	-4.75309e-12	1.08629e-11	-6.69006e-12	1.99074e-11	7.65353e-12	-4.29723e-12	1.01131e-11	-8.43262e-14	6.55564e-12	-9.32417e-12	-1.25385e-11	-4.65039e-13	-2.05836e-11	-6.67085e-12	5.58799e-12	8.04176e-12		0.01206	5.36006e-12	1.33843e-11	-1.24985e-12	-1.23357e-11	-4.11773e-12	-1.25068e-11	8.32145e-12	6.07641e-12	-5.94199e-12	2.49635e-13	-1.06692e-11	-9.19977e-12	-2.7151e-12	-9.30246e-12	-3.9884e-11	-5.61471e-12	-4.39241e-12	-2.14728e-11	-9.92112e-12	4.01086e-12	-7.5809e-13
0.01208	-8.29891e-13	-2.76026e-11	-1.98798e-11	-8.14529e-12	-7.11252e-12	-1.11225e-11	1.9879e-12	-4.6337e-13	-1.68049e-11	-3.91735e-12	-9.13047e-12	7.73619e-12	-1.41941e-11	1.80313e-11	9.52955e-12	-1.17053e-12	5.73577e-12	-2.58569e-12	8.43166e-12	-1.62029e-11	-1.75413e-11	2.03632e-12	-1.37049e-11	-1.29243e-11	1.30921e-11	6.16574e-12		0.01208	1.16135e-11	1.71363e-11	8.34706e-16	-1.60877e-11	-1.09965e-11	-9.38011e-12	4.56941e-12	9.82845e-12	-2.81528e-12	6.50304e-12	-1.00439e-11	-1.85799e-11	-7.71782e-12	5.08037e-12	-3.48813e-11	-1.18681e-11	-3.14173e-12	-1.77208e-11	-1.11718e-11	4.01086e-12	4.9259e-13
0.0121	-2.04551e-13	-1.94732e-11	-1.80038e-11	-6.89461e-12	-7.11252e-12	-6.11982e-12	1.9879e-12	-4.21541e-12	-1.24275e-11	-4.54269e-12	-1.60092e-11	6.48551e-12	-2.04475e-11	1.7406e-11	1.20309e-11	-1.79587e-12	-3.019e-12	5.54374e-12	5.30496e-12	-1.68283e-11	-1.62906e-11	5.16302e-12	-9.32751e-12	-1.16736e-11	1.43428e-11	1.78836e-12		0.0121	1.47402e-11	2.21391e-11	6.26175e-13	-1.73384e-11	-1.85006e-11	-1.06308e-11	-3.56002e-12	6.07641e-12	-2.18994e-12	1.27564e-11	-1.69226e-11	-2.35826e-11	-1.02192e-11	8.83241e-12	-3.30053e-11	-1.31188e-11	-6.40369e-13	-1.45941e-11	-1.42985e-11	9.01359e-12	1.11793e-12
0.01212	2.92215e-12	-1.63465e-11	-1.86291e-11	-3.14257e-12	-5.86184e-12	-2.99312e-12	8.2413e-12	-4.21541e-12	-9.30079e-12	-3.91735e-12	-2.03866e-11	5.23483e-12	-2.10729e-11	1.17779e-11	1.26563e-11	-3.04655e-12	-1.14298e-12	8.0451e-12	5.30496e-12	-1.74536e-11	-2.37947e-11	1.14164e-11	5.25975e-14	-7.92153e-12	1.24667e-11	5.37677e-13		0.01212	1.34895e-11	2.46404e-11	6.26175e-13	-1.73384e-11	-2.03766e-11	-1.06308e-11	-1.04388e-11	-2.05302e-12	1.5621e-12	1.77592e-11	-2.13e-11	-3.29627e-11	-1.52219e-11	1.13338e-11	-2.92532e-11	-1.31188e-11	1.23565e-12	-1.20927e-11	-1.49238e-11	5.88688e-12	-1.3275e-13
0.01214	2.92215e-12	-1.00931e-11	-1.48771e-11	1.23482e-12	-7.73786e-12	2.0096e-12	1.1368e-11	-4.84075e-12	-4.29807e-12	-1.01708e-11	-2.4764e-11	8.57441e-13	-2.35742e-11	4.8992e-12	1.32816e-11	-3.67189e-12	-9.89774e-12	8.0451e-12	4.05428e-12	-1.43269e-11	-2.12933e-11	1.70445e-11	5.05532e-12	-4.16949e-12	1.24667e-11	-6.96641e-12		0.01214	9.1121e-12	2.15137e-11	2.5022e-12	-1.98397e-11	-1.78752e-11	-1.25068e-11	-1.91935e-11	-1.01824e-11	3.11417e-13	2.33872e-11	-2.63027e-11	-3.23374e-11	-1.77233e-11	1.57112e-11	-1.67464e-11	-8.74141e-12	-1.89105e-12	-8.34066e-12	-1.67999e-11	8.84159e-13	-3.25945e-12
0.01216	-2.04551e-13	-7.59175e-12	-1.36264e-11	6.09478e-13	-8.3632e-12	8.26301e-12	1.94974e-11	-9.84347e-12	9.45942e-12	-5.16803e-12	-2.60147e-11	-5.39596e-12	-1.98222e-11	-3.23023e-12	1.45323e-11	-7.42393e-12	-1.23991e-11	1.36732e-11	9.27574e-13	-1.37015e-11	-2.00426e-11	2.39232e-11	1.44354e-11	-2.29347e-12	1.05907e-11	-9.46777e-12		0.01216	-2.68003e-13	1.71363e-11	6.26175e-13	-1.4837e-11	-1.78752e-11	-6.2534e-12	-2.48216e-11	-1.45598e-11	2.81278e-12	2.52632e-11	-2.19253e-11	-3.10867e-11	-1.77233e-11	1.25845e-11	-1.61211e-11	-1.31188e-11	3.73701e-12	-3.96327e-12	-1.86759e-11	-5.36924e-12	-8.88751e-12
0.01218	-2.08057e-12	-8.76658e-14	-1.04997e-11	-2.51723e-12	-5.2365e-12	1.45164e-11	2.07481e-11	-1.04688e-11	6.95806e-12	-6.41872e-12	-2.91414e-11	-4.77062e-12	-1.79462e-11	-9.48363e-12	8.90421e-12	-1.18013e-11	-1.74018e-11	1.11718e-11	-3.44981e-12	-1.30762e-11	-1.62906e-11	2.32979e-11	2.38155e-11	-1.04279e-12	1.12161e-11	-1.57212e-11		0.01218	-4.02004e-12	1.52603e-11	6.25424e-12	-8.58361e-12	-9.74579e-12	-5.00272e-12	-2.9199e-11	-2.01879e-11	-9.39263e-13	1.77592e-11	-1.56719e-11	-1.98306e-11	-1.77233e-11	5.70571e-12	-1.2369e-11	-4.98937e-12	5.61304e-12	-5.83929e-12	-1.93012e-11	-9.12129e-12	-1.63916e-11
0.0122	-8.33398e-12	4.91506e-12	-6.74766e-12	-6.26927e-12	-2.10979e-12	1.76431e-11	3.07536e-11	-8.59279e-12	5.70738e-12	-2.66667e-12	-2.72653e-11	-7.27198e-12	-1.16928e-11	-1.0109e-11	7.02819e-12	-6.79859e-12	-1.36498e-11	1.24225e-11	-7.20185e-12	-8.69883e-12	-1.19132e-11	2.39232e-11	3.13196e-11	-4.1745e-13	6.83867e-12	-1.82225e-11		0.0122	-2.14402e-12	1.15083e-11	1.06316e-11	-1.70487e-12	2.59655e-13	1.87602e-12	-3.23257e-11	-2.08132e-11	-4.69131e-12	1.08804e-11	-6.91715e-12	-1.29518e-11	-1.77233e-11	3.82969e-12	-8.61701e-12	-8.11607e-12	3.11167e-12	-7.08998e-12	-1.74252e-11	-1.47493e-11	-1.95183e-11
0.01222	-6.45796e-12	6.16574e-12	-4.9426e-13	-1.18973e-11	-2.10979e-12	1.26404e-11	2.57508e-11	-5.46609e-12	6.33272e-12	-1.65311e-13	-2.10119e-11	-5.39596e-12	-4.81404e-12	-1.0109e-11	2.02547e-12	-9.29996e-12	-1.30244e-11	1.11718e-11	-5.32583e-12	-7.44815e-12	-6.28513e-12	1.64192e-11	3.00689e-11	-1.66813e-12	4.33731e-12	-2.00986e-11		0.01222	3.57337e-13	9.63225e-12	1.3133e-11	3.9232e-12	4.63704e-12	8.12942e-12	-2.79483e-11	-2.08132e-11	-9.06869e-12	7.12838e-12	1.21228e-12	-1.07034e-12	-1.45966e-11	-5.47695e-13	-8.61701e-12	-9.36675e-12	1.23565e-12	-6.46463e-12	-2.11772e-11	-9.74663e-12	-1.95183e-11
0.01224	-1.58381e-11	8.04176e-12	-4.9426e-13	-1.37734e-11	2.89293e-12	9.51369e-12	2.95029e-11	1.6197e-13	1.33e-12	-2.04133e-12	-1.60092e-11	-7.27198e-12	-3.56336e-12	-7.60761e-12	-1.10123e-12	-5.54791e-12	-9.2724e-12	8.67044e-12	-5.95117e-12	-3.07076e-12	5.93613e-13	1.20418e-11	3.06943e-11	-1.66813e-12	2.46128e-12	-2.6352e-11		0.01224	2.23336e-12	9.63225e-12	1.25076e-11	6.42456e-12	7.76374e-12	1.00054e-11	-2.35709e-11	-1.95626e-11	-1.65728e-11	2.12566e-12	8.09102e-12	5.8084e-12	-9.59384e-12	-3.6744e-12	-9.24235e-12	-1.68708e-11	-7.51911e-12	-6.46463e-12	-2.618e-11	-8.49595e-12	-1.70169e-11
0.01226	-1.58381e-11	8.6671e-12	3.88312e-12	-9.39597e-12	1.64225e-12	7.63767e-12	2.45002e-11	2.66333e-12	1.33e-12	4.60029e-13	-6.62911e-12	-8.52266e-12	1.43937e-12	-4.48091e-12	-6.7293e-12	-1.17053e-12	-8.02172e-12	1.24225e-11	-4.07515e-12	1.30662e-12	6.84702e-12	3.287e-12	2.13142e-11	8.3323e-13	2.46128e-12	-2.32253e-11		0.01226	-2.68003e-13	1.33843e-11	1.3133e-11	7.0499e-12	8.38908e-12	1.75095e-11	-1.41908e-11	-1.45598e-11	-1.78235e-11	-2.25173e-12	1.24684e-11	1.08111e-11	-6.46714e-12	-7.42644e-12	-8.61701e-12	-1.93722e-11	-1.62739e-11	-9.59134e-12	-2.8056e-11	-5.36924e-12	-1.57663e-11
0.01228	-1.77141e-11	4.91506e-12	7.00982e-12	-7.51995e-12	1.64225e-12	2.0096e-12	1.82467e-11	7.66606e-12	7.04657e-13	-4.54269e-12	1.50032e-12	-4.77062e-12	-2.31268e-12	2.39783e-12	-7.35464e-12	2.58151e-12	1.98372e-12	1.30478e-11	-3.44981e-12	5.684e-12	1.12244e-11	-2.9664e-12	1.69368e-11	1.45857e-12	-4.00755e-14	-2.07239e-11		0.01228	2.23336e-12	1.27589e-11	7.50492e-12	1.42184e-12	3.38636e-12	1.75095e-11	-9.81342e-12	-8.93176e-12	-1.46967e-11	-4.12775e-12	8.09102e-12	1.39378e-11	-3.96578e-12	-9.9278e-12	-9.24235e-12	-2.31242e-11	-2.31526e-11	-1.2718e-11	-2.8056e-11	-5.36924e-12	-1.01382e-11
0.0123	-1.95901e-11	3.66438e-12	6.38448e-12	-1.89189e-12	2.89293e-12	-4.91757e-13	9.49198e-12	1.64208e-11	1.95534e-12	-5.79338e-12	7.75372e-12	8.57441e-13	-2.31268e-12	3.64851e-12	-3.60259e-12	8.20958e-12	1.98372e-12	1.36732e-11	-9.48446e-13	8.18536e-12	1.99792e-11	-7.96912e-12	8.18202e-12	6.46129e-12	2.46128e-12	-1.44705e-11		0.0123	5.9854e-12	1.40096e-11	1.25151e-12	2.67252e-12	4.0117e-12	1.56335e-11	-2.30933e-12	-2.67836e-12	-1.78235e-11	-4.12775e-12	1.21228e-12	1.14365e-11	2.91297e-12	-1.49305e-11	-8.61701e-12	-2.56256e-11	-2.50286e-11	-1.52194e-11	-2.30533e-11	-5.36924e-12	-4.51013e-12
0.01232	-2.08408e-11	-7.13006e-13	8.88584e-12	-1.58619e-14	-1.48445e-12	7.58923e-13	-2.38948e-12	2.01729e-11	5.08204e-12	-8.29474e-12	1.33818e-11	1.48278e-12	8.14029e-13	8.0259e-12	-4.22793e-12	1.57137e-11	1.98372e-12	1.17971e-11	2.8036e-12	1.06867e-11	2.06045e-11	-1.04705e-11	1.92862e-12	1.45907e-11	-4.00755e-14	-3.21437e-12		0.01232	1.16135e-11	9.00691e-12	-1.87519e-12	2.67252e-12	2.13567e-12	1.00054e-11	1.92028e-13	4.20038e-12	-1.28207e-11	-4.12775e-12	-6.29181e-12	7.05908e-12	3.53831e-12	-1.74319e-11	-9.86769e-12	-3.0003e-11	-2.44033e-11	-1.52194e-11	-1.67999e-11	-6.61993e-12	-3.25945e-12
0.01234	-1.95901e-11	-1.33835e-12	8.2605e-12	5.6122e-12	-8.59112e-13	-4.91757e-13	-1.11442e-11	2.32996e-11	5.70738e-12	-7.04406e-12	1.90098e-11	1.02375e-11	2.69005e-12	1.3654e-11	1.40013e-12	2.0091e-11	1.98372e-12	6.79442e-12	2.8036e-12	1.13121e-11	1.87285e-11	-7.34378e-12	-5.57546e-12	2.20948e-11	-6.65416e-13	-1.96369e-12		0.01234	1.72415e-11	8.38156e-12	-6.25257e-12	-4.54185e-13	2.13567e-12	7.50408e-12	1.44271e-12	1.10791e-11	-1.40714e-11	-3.75705e-13	-1.37959e-11	-3.5717e-12	6.66501e-12	-1.68065e-11	-1.2369e-11	-2.62509e-11	-2.19019e-11	-1.70954e-11	-1.11718e-11	-3.49322e-12	-7.5809e-13
0.01236	-1.52127e-11	-2.58903e-12	4.50846e-12	8.11356e-12	1.01691e-12	1.38426e-12	-1.73977e-11	2.39249e-11	3.83136e-12	-6.41872e-12	1.58831e-11	1.39896e-11	3.31539e-12	1.11526e-11	5.15217e-12	2.25924e-11	-5.17637e-13	-2.58569e-12	5.30496e-12	1.25627e-11	1.87285e-11	-4.21708e-12	-1.30796e-11	2.95989e-11	-8.1695e-12	5.37677e-13		0.01236	2.41203e-11	7.13088e-12	-9.37927e-12	-1.07953e-12	2.59655e-13	6.25341e-13	3.31873e-12	1.54565e-11	-1.40714e-11	2.12566e-12	-2.25507e-11	-1.35771e-11	3.53831e-12	-1.74319e-11	-1.42451e-11	-2.56256e-11	-1.75246e-11	-1.52194e-11	-4.9184e-12	-1.09973e-11	3.61929e-12
0.01238	-1.27114e-11	-1.96369e-12	2.0071e-12	7.48822e-12	8.52099e-12	-2.36778e-12	-1.92737e-11	2.07982e-11	4.4567e-12	-3.29201e-12	1.21311e-11	1.21136e-11	3.31539e-12	1.05273e-11	7.65353e-12	1.94657e-11	-1.76832e-12	-9.46443e-12	9.057e-12	1.06867e-11	1.37258e-11	-2.34106e-12	-1.74569e-11	2.77229e-11	-1.25469e-11	1.16302e-12		0.01238	2.7247e-11	7.13088e-12	-3.75121e-12	-5.45691e-12	-1.61637e-12	1.87602e-12	3.31873e-12	1.42058e-11	-1.40714e-11	5.25236e-12	-2.5052e-11	-2.29573e-11	6.66501e-12	-1.99332e-11	-1.0493e-11	-2.18736e-11	-1.18965e-11	-1.64701e-11	8.43241e-14	-1.4124e-11	-7.5809e-13
0.0124	-5.83262e-12	-1.96369e-12	-7.373e-12	5.6122e-12	7.89565e-12	-4.2438e-12	-1.86483e-11	1.45448e-11	3.83136e-12	-7.90651e-13	4.00168e-12	1.08629e-11	1.01941e-11	8.65124e-12	8.90421e-12	1.75897e-11	1.07703e-13	-1.57178e-11	4.67962e-12	1.50641e-11	1.24751e-11	7.85641e-13	-1.74569e-11	2.64722e-11	-1.06709e-11	-1.96369e-12		0.0124	2.22442e-11	1.33843e-11	1.87686e-12	-8.58361e-12	-4.11773e-12	1.25068e-12	2.06805e-12	1.17045e-11	-7.81801e-12	5.25236e-12	-2.6928e-11	-2.92107e-11	3.53831e-12	-1.99332e-11	-7.99167e-12	-1.93722e-11	-9.39513e-12	-1.70954e-11	1.96035e-12	-1.66254e-11	4.24463e-12
0.01242	-1.45523e-12	-4.46505e-12	-1.1125e-11	-3.76791e-12	1.35237e-11	-6.11982e-12	-1.8023e-11	1.45448e-11	7.04657e-13	4.60029e-13	1.50032e-12	5.86017e-12	1.08195e-11	6.77522e-12	1.51576e-11	1.69643e-11	-5.17637e-13	-2.44726e-11	1.55291e-12	1.63148e-11	9.97372e-12	3.287e-12	-1.80823e-11	2.14695e-11	-1.31722e-11	-5.09039e-12		0.01242	1.16135e-11	1.40096e-11	1.00063e-11	-4.83157e-12	-9.91027e-13	1.25068e-12	8.94679e-12	6.70175e-12	-3.44062e-12	4.00168e-12	-2.56774e-11	-3.23374e-11	-2.13735e-13	-1.80572e-11	-7.99167e-12	-1.49948e-11	-8.76979e-12	-1.64701e-11	2.58569e-12	-1.97521e-11	3.61929e-12
0.01244	2.92215e-12	-1.13438e-11	-1.98798e-11	-8.77063e-12	1.28984e-11	-9.24652e-12	-1.36456e-11	3.91401e-12	2.58068e-12	1.71071e-12	-2.25173e-12	2.10813e-12	1.76982e-11	1.14715e-12	1.32816e-11	1.07109e-11	1.07703e-13	-3.01007e-11	4.05428e-12	1.31881e-11	9.97372e-12	4.53768e-12	-1.49556e-11	1.27147e-11	-1.12962e-11	-6.34107e-12		0.01244	3.48404e-12	1.40096e-11	1.3133e-11	7.96495e-13	-3.49239e-12	2.50136e-12	8.32145e-12	7.32709e-12	3.11417e-13	4.00168e-12	-2.44267e-11	-3.29627e-11	-8.34316e-12	-1.43052e-11	-7.36633e-12	-9.99209e-12	-5.64309e-12	-9.59134e-12	-2.41704e-12	-1.85014e-11	7.37134e-12
0.01246	3.54749e-12	-1.32198e-11	-2.23812e-11	-8.77063e-12	1.16477e-11	-1.23732e-11	-5.51619e-12	-4.6337e-13	7.04657e-13	2.96139e-12	-9.75581e-12	2.10813e-12	1.64475e-11	-1.03526e-13	1.20309e-11	1.13363e-11	1.98372e-12	-3.2602e-11	-3.23106e-13	1.44388e-11	5.59634e-12	4.53768e-12	-1.24542e-11	5.21061e-12	-5.66814e-12	-5.71573e-12		0.01246	-6.52141e-12	1.77617e-11	1.6885e-11	5.17388e-12	-3.65687e-13	4.37738e-12	1.01975e-11	1.69902e-12	3.11417e-13	-2.25173e-12	-1.87986e-11	-2.9836e-11	-1.14699e-11	-1.11785e-11	-2.3636e-12	-7.49073e-12	-5.64309e-12	-5.83929e-12	-2.41704e-12	-1.72507e-11	6.12065e-12
0.01248	5.42351e-12	-1.38452e-11	-1.92545e-11	-1.1272e-11	1.0397e-11	-1.36239e-11	4.48926e-12	-1.10942e-11	3.20602e-12	4.83741e-12	-6.00377e-12	2.10813e-12	1.70729e-11	-6.98227e-12	1.45323e-11	1.07109e-11	3.2344e-12	-3.51034e-11	-4.07515e-12	1.13121e-11	4.34566e-12	5.16302e-12	-7.45149e-12	-2.91881e-12	-2.54144e-12	-6.96641e-12		0.01248	-1.15241e-11	1.71363e-11	1.06316e-11	8.30058e-12	-4.11773e-12	3.75204e-12	1.14482e-11	2.32436e-12	-2.81528e-12	-5.37843e-12	-1.50466e-11	-3.10867e-11	-1.45966e-11	-1.11785e-11	2.63912e-12	-5.61471e-12	-6.26843e-12	-3.96327e-12	-1.24225e-11	-1.28733e-11	7.37134e-12
0.0125	-8.29891e-13	-1.32198e-11	-1.67531e-11	-8.14529e-12	1.35237e-11	-1.67506e-11	8.2413e-12	-2.23503e-11	1.38368e-11	3.58673e-12	-1.16318e-11	-1.01858e-12	1.51969e-11	-7.60761e-12	1.64083e-11	7.58423e-12	4.48509e-12	-3.57287e-11	-1.57379e-12	8.18536e-12	-4.40911e-12	5.16302e-12	-8.07683e-12	-7.92153e-12	3.71197e-12	-5.09039e-12		0.0125	-1.40255e-11	1.8387e-11	8.7556e-12	1.14273e-11	-6.61909e-12	-1.87602e-12	1.14482e-11	1.07368e-12	-5.94199e-12	-7.87979e-12	-8.16783e-12	-2.17066e-11	-1.20952e-11	-9.30246e-12	5.14048e-12	-2.488e-12	-6.26843e-12	-7.08998e-12	-1.30478e-11	-1.6e-11	4.86997e-12
0.01252	-1.45523e-12	-1.88479e-11	-6.74766e-12	-6.89461e-12	9.77167e-12	-1.61253e-11	1.512e-11	-3.23557e-11	1.44621e-11	6.08809e-12	-9.75581e-12	-3.93239e-13	1.20702e-11	-3.85557e-12	1.5783e-11	-5.45188e-13	1.07385e-11	-3.4478e-11	-4.07515e-12	7.56002e-12	-5.03445e-12	7.66438e-12	-3.0741e-12	-4.16949e-12	1.12161e-11	-1.33835e-12		0.01252	-1.15241e-11	1.4635e-11	-6.24505e-13	7.0499e-12	-9.74579e-12	-1.06308e-11	1.08228e-11	-2.05302e-12	-1.157e-11	-1.03812e-11	-2.53977e-12	-1.92052e-11	-1.39712e-11	-9.30246e-12	5.14048e-12	-1.86266e-12	-7.51911e-12	-1.0842e-11	-1.55492e-11	-7.87061e-12	5.49531e-12
0.01254	-5.83262e-12	-2.32253e-11	-4.2463e-12	6.09478e-13	1.0397e-11	-1.36239e-11	1.82467e-11	-3.79838e-11	1.19608e-11	-7.90651e-13	-1.28825e-11	-1.01858e-12	6.44209e-12	-1.35421e-12	1.7659e-11	-2.42121e-12	1.26145e-11	-2.75993e-11	-2.19913e-12	5.684e-12	-7.53581e-12	6.41371e-12	-3.0741e-12	-6.67085e-12	1.37174e-11	-5.71573e-12		0.01254	-4.02004e-12	1.58856e-11	-8.12859e-12	5.17388e-12	-7.86977e-12	-1.93856e-11	1.01975e-11	-4.55438e-12	-2.15755e-11	-6.00377e-12	2.46296e-12	-1.54532e-11	-3.96578e-12	-1.05531e-11	-2.3636e-12	1.26404e-12	-2.51639e-12	-1.52194e-11	-1.86759e-11	-2.24254e-12	2.99395e-12
0.01256	-7.0833e-12	-2.07239e-11	4.50846e-12	5.6122e-12	8.52099e-12	-4.2438e-12	1.94974e-11	-3.73584e-11	1.00848e-11	-3.91735e-12	-1.28825e-11	-2.26926e-12	3.31539e-12	5.52454e-12	2.20364e-11	-2.42121e-12	1.32398e-11	-2.38473e-11	3.02234e-13	1.30662e-12	-9.41183e-12	7.66438e-12	-2.44876e-12	-4.79483e-12	1.68441e-11	-9.46777e-12		0.01256	2.23336e-12	7.13088e-12	-1.12553e-11	-1.07953e-12	-2.86705e-12	-2.5639e-11	1.44271e-12	-8.93176e-12	-2.59529e-11	-1.00105e-12	6.215e-12	-1.10758e-11	1.03695e-12	-5.55042e-12	-8.61701e-12	7.51744e-12	-1.50287e-14	-1.52194e-11	-2.05519e-11	1.5095e-12	-1.38343e-12
0.01258	-7.0833e-12	-1.38452e-11	1.13872e-11	1.18656e-11	3.51827e-12	4.51097e-12	1.76214e-11	-3.48571e-11	5.70738e-12	-1.32975e-11	-1.28825e-11	-4.14528e-12	-4.36652e-13	9.90192e-12	2.64137e-11	-4.92257e-12	1.26145e-11	-1.88445e-11	4.67962e-12	-1.19474e-12	-4.40911e-12	7.66438e-12	-3.69944e-12	-1.04279e-12	1.55934e-11	-9.46777e-12		0.01258	1.22388e-11	5.25486e-12	-1.18806e-11	-4.83157e-12	2.59655e-13	-2.68896e-11	-7.9374e-12	-1.64358e-11	-2.90796e-11	4.62702e-12	8.09102e-12	-1.04504e-11	1.22931e-11	-8.67712e-12	-1.92478e-11	7.51744e-12	4.9877e-12	-1.64701e-11	-1.86759e-11	4.6362e-12	-1.07635e-11
0.0126	-9.58466e-12	-6.96641e-12	1.51392e-11	1.37416e-11	-2.10979e-12	7.63767e-12	2.07481e-11	-2.98544e-11	-1.79671e-12	-1.89255e-11	-8.50513e-12	-3.51994e-12	-2.93802e-12	1.86567e-11	2.57884e-11	-3.67189e-12	8.86247e-12	-3.83637e-12	8.43166e-12	-1.19474e-12	-1.28241e-12	5.16302e-12	-1.82342e-12	-5.42017e-12	1.43428e-11	-8.21709e-12		0.0126	1.84922e-11	2.5214e-13	-1.18806e-11	-1.1085e-11	1.02651e-11	-3.3143e-11	-1.41908e-11	-2.45653e-11	-2.90796e-11	1.21311e-11	1.12177e-11	-3.5717e-12	1.72958e-11	-8.05178e-12	-2.17492e-11	9.39346e-12	1.23565e-12	-1.89714e-11	-1.36732e-11	-3.66521e-13	-1.70169e-11
0.01262	-8.33398e-12	-1.33835e-12	1.51392e-11	1.6243e-11	-3.36048e-12	1.32657e-11	1.88721e-11	-1.79729e-11	-9.30079e-12	-2.58043e-11	-8.50513e-12	-6.0213e-12	-2.31268e-12	1.67807e-11	2.07857e-11	-4.29723e-12	6.98645e-12	1.7917e-12	4.67962e-12	-6.82281e-12	-3.17272e-14	6.41371e-12	6.77938e-13	2.0789e-13	1.18414e-11	-1.00931e-11		0.01262	2.22442e-11	-6.00126e-12	-8.12859e-12	-1.17103e-11	1.71438e-11	-2.81403e-11	-2.16949e-11	-2.9568e-11	-2.78289e-11	1.33818e-11	1.12177e-11	-5.44773e-12	1.72958e-11	-8.05178e-12	-2.67519e-11	7.51744e-12	-1.50287e-14	-8.966e-12	-1.24225e-11	-7.24527e-12	-2.0769e-11
0.01264	-8.95932e-12	2.4137e-12	1.57646e-11	1.56176e-11	-4.61116e-12	1.82685e-11	2.26241e-11	-2.33939e-12	-1.36782e-11	-2.58043e-11	-1.03812e-11	-1.64392e-12	-4.1887e-12	1.9282e-11	1.70336e-11	-1.17053e-12	3.2344e-12	7.41976e-12	2.17826e-12	-8.07349e-12	1.8443e-12	9.54041e-12	-5.57546e-12	8.3323e-13	3.71197e-12	-1.07185e-11		0.01264	2.22442e-11	-1.03786e-11	-5.00189e-12	-1.2961e-11	2.15212e-11	-1.81349e-11	-2.60723e-11	-3.332e-11	-2.34515e-11	1.52578e-11	8.09102e-12	-2.94636e-12	1.54198e-11	-1.05531e-11	-3.48813e-11	4.39074e-12	-4.39241e-12	-7.08998e-12	-9.29578e-12	-1.47493e-11	-2.95237e-11
0.01266	-1.021e-11	4.28972e-12	1.01365e-11	1.56176e-11	-8.3632e-12	2.13952e-11	1.94974e-11	1.07928e-11	-2.05569e-11	-2.70549e-11	-4.12775e-12	-1.64392e-12	-3.56336e-12	1.42793e-11	1.01549e-11	7.05492e-13	1.35838e-12	9.92112e-12	-3.23106e-13	-1.05748e-11	-1.28241e-12	8.28972e-12	-8.70217e-12	-2.29347e-12	-3.79212e-12	-1.44705e-11		0.01266	1.66162e-11	-1.22547e-11	1.25151e-12	-1.2961e-11	2.33972e-11	-9.38011e-12	-2.85736e-11	-3.332e-11	-2.34515e-11	1.40071e-11	1.21228e-12	-4.19705e-12	1.22931e-11	-1.18038e-11	-3.67573e-11	-6.11981e-13	-1.18965e-11	-1.46191e-12	-6.79442e-12	-2.66308e-11	-3.01491e-11
0.01268	-4.58193e-12	2.4137e-12	7.00982e-12	1.4367e-11	-1.21152e-11	2.13952e-11	2.13734e-11	1.70462e-11	-2.11823e-11	-2.58043e-11	-1.62639e-12	2.73347e-12	-2.31268e-12	7.40056e-12	4.52683e-12	5.70821e-12	-1.76832e-12	1.11718e-11	-9.07787e-12	-9.94951e-12	-3.17272e-14	8.91507e-12	-1.55809e-11	-4.1745e-13	-1.19215e-11	-1.50958e-11		0.01268	1.66162e-11	-1.72574e-11	1.00063e-11	-7.33293e-12	2.65239e-11	3.1267e-12	-2.54469e-11	-2.64413e-11	-1.28207e-11	1.08804e-11	-8.79317e-12	-7.94909e-12	5.41433e-12	-1.36798e-11	-3.86333e-11	-1.86266e-12	-1.12712e-11	-2.1123e-13	-1.7917e-12	-3.41349e-11	-3.01491e-11
0.0127	1.04613e-12	-3.83971e-12	1.3108e-13	1.12403e-11	-1.7118e-11	2.32712e-11	1.44947e-11	2.20489e-11	-2.24329e-11	-2.14269e-11	2.12566e-12	2.73347e-12	-2.31268e-12	-1.03526e-13	1.49446e-13	9.46026e-12	-4.89502e-12	7.41976e-12	-1.6582e-11	-1.18255e-11	5.93613e-13	1.20418e-11	-1.68316e-11	-1.66813e-12	-1.62989e-11	-1.82225e-11		0.0127	1.16135e-11	-1.60067e-11	1.37583e-11	-1.17103e-11	2.15212e-11	1.75095e-11	-1.98189e-11	-1.89372e-11	-8.44335e-12	4.00168e-12	-2.3176e-11	-9.82511e-12	1.03695e-12	-1.24292e-11	-3.30053e-11	-6.11981e-13	-1.06458e-11	-2.71259e-12	3.83637e-12	-3.72616e-11	-3.01491e-11
0.01272	2.92215e-12	-9.46777e-12	-3.62096e-12	8.7389e-12	-1.83686e-11	2.20205e-11	1.19933e-11	1.70462e-11	-1.74302e-11	-2.08015e-11	9.0044e-12	3.35881e-12	-5.43938e-12	-1.0109e-11	-2.97725e-12	1.32123e-11	-6.1457e-12	5.54374e-12	-2.09593e-11	-1.55776e-11	-3.15843e-12	7.66438e-12	-2.18343e-11	-4.16949e-12	-1.88003e-11	-2.07239e-11		0.01272	4.10938e-12	-9.12797e-12	1.75104e-11	-6.70759e-12	1.27665e-11	2.87657e-11	-1.66922e-11	-7.05574e-12	-3.44062e-12	-4.12775e-12	-2.88041e-11	-1.04504e-11	-3.96578e-12	-1.24292e-11	-3.11293e-11	-3.73868e-12	-1.37725e-11	2.29013e-12	6.96307e-12	-3.72616e-11	-2.70224e-11
0.01274	9.17555e-12	-8.21709e-12	-9.24902e-12	4.98686e-12	-1.83686e-11	2.38965e-11	2.61324e-12	1.64208e-11	-1.30528e-11	-1.95509e-11	1.27564e-11	2.73347e-12	-7.3154e-12	-1.69877e-11	-6.10396e-12	1.19616e-11	-6.77104e-12	1.16636e-12	-2.34607e-11	-1.49522e-11	-3.78377e-12	1.07911e-11	-2.43357e-11	-1.04229e-11	-2.0051e-11	-1.88479e-11		0.01274	-2.68003e-13	-3.732e-13	2.18877e-11	-6.08225e-12	2.13567e-12	3.43937e-11	-1.10641e-11	-2.05302e-12	5.31414e-12	-1.62639e-12	-3.38068e-11	-1.23265e-11	-7.09248e-12	-1.43052e-11	-1.79971e-11	-3.11334e-12	-1.18965e-11	-5.21395e-12	1.25911e-11	-3.22589e-11	-2.2645e-11
0.01276	1.48036e-11	-1.63465e-11	-1.17504e-11	3.11084e-12	-1.77433e-11	2.01445e-11	-4.2655e-12	1.01674e-11	-6.17409e-12	-1.20468e-11	1.15058e-11	5.23483e-12	-7.94074e-12	-1.88637e-11	-1.23574e-11	1.32123e-11	-4.26968e-12	-8.43262e-14	-2.59621e-11	-1.30762e-11	-6.28513e-12	1.39178e-11	-2.3085e-11	-1.35496e-11	-1.94256e-11	-2.07239e-11		0.01276	-5.27073e-12	9.00691e-12	2.12624e-11	-5.45691e-12	-1.72499e-11	3.00163e-11	-1.68399e-12	3.57504e-12	9.06618e-12	-3.50241e-12	-3.50575e-11	-1.42025e-11	-8.34316e-12	-1.68065e-11	-1.2369e-11	-4.98937e-12	-1.12712e-11	-7.08998e-12	9.46443e-12	-1.97521e-11	-2.0769e-11
0.01278	1.48036e-11	-1.82225e-11	-1.23757e-11	-1.58619e-14	-2.087e-11	1.45164e-11	-9.89357e-12	8.2914e-12	-5.46026e-13	-8.92008e-12	8.37906e-12	5.86017e-12	-1.10674e-11	-1.51117e-11	-1.11067e-11	1.13363e-11	3.2344e-12	-3.83637e-12	-2.47114e-11	-8.69883e-12	-4.40911e-12	1.14164e-11	-2.05836e-11	-1.66763e-11	-2.06763e-11	-1.75972e-11		0.01278	-1.21495e-11	2.33897e-11	2.18877e-11	-1.07953e-12	-2.8506e-11	2.18869e-11	5.19475e-12	3.57504e-12	1.21929e-11	-6.62911e-12	-2.81787e-11	-1.48278e-11	-1.14699e-11	-1.55559e-11	1.37758e-13	-8.11607e-12	-7.51911e-12	-1.14674e-11	8.83909e-12	-1.2248e-11	-1.32649e-11
0.0128	1.23023e-11	-1.88479e-11	-9.24902e-12	-6.26927e-12	-2.21207e-11	8.26301e-12	-1.4271e-11	1.41265e-12	1.95534e-12	-7.6694e-12	1.50032e-12	2.73347e-12	-1.10674e-11	-1.63624e-11	-1.04813e-11	5.70821e-12	1.07385e-11	-5.71239e-12	-2.59621e-11	-3.6961e-12	-6.91047e-12	1.14164e-11	-2.05836e-11	-2.04283e-11	-1.62989e-11	-1.38452e-11		0.0128	-1.40255e-11	2.90178e-11	1.93864e-11	-5.45691e-12	-3.35087e-11	1.06308e-11	3.31873e-12	2.32436e-12	1.46942e-11	-7.25445e-12	-2.00493e-11	-1.10758e-11	-1.08445e-11	-1.55559e-11	3.26446e-12	-1.18681e-11	-6.89377e-12	-1.95968e-11	3.21103e-12	-4.7439e-12	-8.88751e-12
0.01282	1.16769e-11	-1.88479e-11	-7.99834e-12	-1.06467e-11	-1.83686e-11	-2.36778e-12	-1.73977e-11	1.41265e-12	-1.17137e-12	-7.6694e-12	-3.75704e-13	-3.93239e-13	-1.16928e-11	-9.48363e-12	-9.856e-12	1.95617e-12	1.88679e-11	-3.21103e-12	-1.72073e-11	6.8128e-13	-1.28241e-12	6.41371e-12	-1.9333e-11	-1.91777e-11	-1.31722e-11	-6.34107e-12		0.01282	-1.34001e-11	3.90232e-11	1.56343e-11	-4.83157e-12	-3.91368e-11	-1.25068e-12	3.94407e-12	-2.67836e-12	1.34436e-11	-4.75309e-12	-1.12945e-11	-6.69841e-12	-8.34316e-12	-8.67712e-12	4.51514e-12	-8.74141e-12	-1.12712e-11	-1.83461e-11	-6.79442e-12	-3.66521e-13	-2.00877e-12
0.01284	4.17283e-12	-2.00986e-11	-5.49698e-12	-1.56494e-11	-1.27406e-11	-7.3705e-12	-1.92737e-11	-3.59007e-12	1.95534e-12	-8.29474e-12	-4.12775e-12	-1.64392e-12	-1.23181e-11	-4.48091e-12	-7.35464e-12	-1.17053e-12	2.07439e-11	-6.96307e-12	-8.45253e-12	3.80798e-12	4.971e-12	-4.65039e-13	-1.30796e-11	-1.48003e-11	-1.00455e-11	-1.33835e-12		0.01284	-1.46508e-11	4.5902e-11	6.87958e-12	-8.58361e-12	-3.85114e-11	-1.31321e-11	-1.05865e-12	-8.30642e-12	1.15675e-11	-2.25173e-12	-8.16783e-12	-2.94636e-12	-9.59384e-12	-4.92508e-12	-1.11292e-12	-6.24005e-12	-7.51911e-12	-2.20981e-11	-1.36732e-11	-1.6172e-12	2.36861e-12
0.01286	-5.20728e-12	-2.00986e-11	-4.87164e-12	-1.43987e-11	-1.33659e-11	-1.23732e-11	-2.1775e-11	-2.33939e-12	-2.42205e-12	-7.6694e-12	-4.12775e-12	-4.14528e-12	-1.29435e-11	1.14715e-12	-7.97998e-12	2.58151e-12	2.19946e-11	-3.21103e-12	-3.44981e-12	5.684e-12	9.97372e-12	-1.23465e-11	-8.70217e-12	-1.35496e-11	-3.16678e-12	8.04176e-12		0.01286	-1.08988e-11	4.08993e-11	1.25151e-12	-1.04596e-11	-3.10074e-11	-1.75095e-11	-7.31206e-12	-1.14331e-11	5.31414e-12	4.62702e-12	-5.66647e-12	-4.45001e-13	-1.08445e-11	-3.6744e-12	-3.61428e-12	-8.11607e-12	-1.12712e-11	-2.20981e-11	-1.99266e-11	4.6362e-12	5.49531e-12
0.01288	-1.33367e-11	-1.19691e-11	-4.9426e-13	-1.56494e-11	-9.61388e-12	-1.67506e-11	-1.73977e-11	-3.59007e-12	-5.46026e-13	-7.04406e-12	-4.12775e-12	-2.26926e-12	-7.94074e-12	4.8992e-12	-8.60532e-12	-1.17053e-12	1.76172e-11	-5.08705e-12	3.42894e-12	7.56002e-12	1.62271e-11	-2.29773e-11	-8.70217e-12	-1.41749e-11	5.85265e-13	1.24191e-11		0.01288	-3.3947e-12	3.77726e-11	-2.50053e-12	-1.4837e-11	-2.35033e-11	-2.25123e-11	-1.29401e-11	-7.05574e-12	-2.81528e-12	8.74975e-13	-5.66647e-12	-5.44773e-12	-1.27205e-11	4.45503e-12	-5.4903e-12	-9.99209e-12	-1.31472e-11	-2.02221e-11	-2.618e-11	2.76018e-12	1.0498e-11
0.0129	-1.70887e-11	-1.13438e-11	-4.9426e-13	-1.3148e-11	-3.98582e-12	-1.36239e-11	-1.36456e-11	-3.59007e-12	4.4567e-12	-1.41599e-12	2.751e-12	-1.01858e-12	-5.43938e-12	1.86567e-11	-1.3608e-11	-3.04655e-12	7.61179e-12	-6.33773e-12	6.55564e-12	1.19374e-11	1.68525e-11	-3.04814e-11	-6.20081e-12	-7.29619e-12	-4.00755e-14	1.42952e-11		0.0129	-1.51868e-12	3.40205e-11	-1.12553e-11	-1.2961e-11	-1.47485e-11	-2.12616e-11	-1.48161e-11	-2.67836e-12	-9.69403e-12	3.37634e-12	-6.29181e-12	-4.19705e-12	-1.52219e-11	7.58173e-12	-9.24235e-12	-6.24005e-12	-1.06458e-11	-2.08475e-11	-2.8056e-11	-1.6172e-12	1.23741e-11
0.01292	-2.39675e-11	-4.46505e-12	1.38176e-12	-1.25227e-11	-2.73513e-12	-1.36239e-11	-6.14153e-12	-4.6337e-13	5.70738e-12	-1.65311e-13	2.751e-12	2.32101e-13	-6.69006e-12	2.17834e-11	-1.42334e-11	-4.29723e-12	-1.76832e-12	-3.83637e-12	6.55564e-12	1.25627e-11	1.56018e-11	-3.17321e-11	-6.20081e-12	-2.91881e-12	5.85265e-13	8.6671e-12		0.01292	4.10938e-12	2.83925e-11	-1.75087e-11	-1.04596e-11	-4.11773e-12	-2.18869e-11	-1.85682e-11	4.20038e-12	-1.34461e-11	3.37634e-12	-1.06692e-11	-6.07307e-12	-1.64726e-11	7.58173e-12	-1.29944e-11	-6.24005e-12	-1.43979e-11	-1.83461e-11	-3.1808e-11	-4.7439e-12	6.746e-12
0.01294	-2.20915e-11	2.4137e-12	-1.74494e-12	-1.25227e-11	1.01691e-12	-8.62118e-12	-1.1388e-12	-1.71405e-12	1.07101e-11	6.71343e-12	2.751e-12	2.32101e-13	-4.1887e-12	1.99074e-11	-1.23574e-11	-4.92257e-12	-8.02172e-12	-4.46171e-12	5.30496e-12	1.19374e-11	1.24751e-11	-3.42334e-11	-4.95012e-12	-4.1745e-13	4.33731e-12	6.79108e-12		0.01294	1.03628e-11	2.15137e-11	-2.50128e-11	-2.95555e-12	7.76374e-12	-1.93856e-11	-1.85682e-11	6.07641e-12	-1.157e-11	1.50032e-12	-8.79317e-12	-7.32374e-12	-1.52219e-11	5.08037e-12	-1.67464e-11	-9.36675e-12	-1.68992e-11	-1.20927e-11	-3.24334e-11	-8.49595e-12	-5.13547e-12
0.01296	-2.02154e-11	8.6671e-12	-1.1196e-12	-9.39597e-12	1.01691e-12	-2.99312e-12	7.61596e-12	-1.08871e-12	1.25861e-11	7.33877e-12	2.12566e-12	2.10813e-12	-1.06199e-12	1.67807e-11	-8.60532e-12	-9.29996e-12	-1.80272e-11	-1.33501e-12	9.27574e-13	1.38134e-11	9.97372e-12	-2.4228e-11	-7.45149e-12	-2.29347e-12	1.83594e-12	-7.13006e-13		0.01296	1.22388e-11	1.77617e-11	-2.12607e-11	8.30058e-12	1.71438e-11	-1.37575e-11	-2.10695e-11	1.69902e-12	-8.44335e-12	2.12566e-12	-1.06692e-11	-7.32374e-12	-1.02192e-11	7.02985e-13	-1.67464e-11	-1.12428e-11	-1.75246e-11	-6.46463e-12	-2.74307e-11	-1.16226e-11	-1.01382e-11
0.01298	-1.89648e-11	1.24191e-11	1.38176e-12	-5.01859e-12	1.41491e-11	3.88563e-12	1.512e-11	-1.08871e-12	1.19608e-11	1.10908e-11	8.74976e-13	-3.93239e-13	3.94073e-12	1.49046e-11	-2.35191e-12	-9.9253e-12	-2.11539e-11	-1.33501e-12	4.67962e-12	8.8107e-12	9.97372e-12	-1.04705e-11	-4.95012e-12	2.08391e-12	4.96265e-12	-1.19691e-11		0.01298	1.28641e-11	1.27589e-11	-1.87594e-11	1.4554e-11	2.08959e-11	-8.12943e-12	-1.98189e-11	1.07368e-12	-1.5646e-12	2.12566e-12	-6.91715e-12	-1.69568e-12	-2.7151e-12	-5.47695e-13	-1.67464e-11	-1.24934e-11	-1.75246e-11	-5.21395e-12	-1.99266e-11	-1.16226e-11	-1.82676e-11
0.013	-1.021e-11	1.36698e-11	3.25778e-12	1.86016e-12	1.53997e-11	1.07644e-11	2.07481e-11	-5.46609e-12	1.13354e-11	9.21479e-12	-3.50241e-12	-3.93239e-13	2.69005e-12	1.42793e-11	2.02547e-12	-1.3052e-11	-1.92779e-11	1.16636e-12	2.17826e-12	1.25627e-11	4.971e-12	1.41098e-12	-9.95285e-12	3.95993e-12	8.08935e-12	-1.75972e-11		0.013	1.53655e-11	1.15083e-11	-1.18806e-11	1.33033e-11	2.33972e-11	-3.1267e-12	-1.98189e-11	-5.17972e-12	1.5621e-12	-3.50241e-12	-8.16783e-12	-2.32102e-12	6.03967e-12	-4.92508e-12	-1.42451e-11	-1.06174e-11	-1.68992e-11	-4.58861e-12	-1.36732e-11	-7.87061e-12	-2.51464e-11
0.01302	4.20789e-13	9.91778e-12	2.0071e-12	8.11356e-12	2.22785e-11	1.38911e-11	2.26241e-11	-7.34211e-12	1.00848e-11	4.83741e-12	-6.62911e-12	-1.64392e-12	8.31811e-12	1.05273e-11	1.14056e-11	-9.9253e-12	-1.86525e-11	3.04238e-12	-2.19913e-12	1.44388e-11	-6.57067e-13	1.32924e-11	-1.05782e-11	2.0789e-13	8.08935e-12	-2.44759e-11		0.01302	1.41148e-11	4.00418e-12	-6.24505e-13	1.643e-11	1.96452e-11	-5.00272e-12	-1.79428e-11	-6.4304e-12	4.06346e-12	-6.00377e-12	-7.54249e-12	2.05636e-12	7.91569e-12	-9.30246e-12	-1.17437e-11	-1.24934e-11	-1.25218e-11	-2.08725e-12	-4.9184e-12	-1.16226e-11	-2.38957e-11
0.01304	3.54749e-12	4.91506e-12	-1.1196e-12	1.18656e-11	3.10332e-11	1.57671e-11	2.76269e-11	-9.84347e-12	8.83408e-12	-3.91735e-12	-7.25445e-12	2.32101e-13	8.31811e-12	6.77522e-12	1.89097e-11	-5.54791e-12	-1.36498e-11	4.9184e-12	1.55291e-12	2.00668e-11	-1.28241e-12	2.83006e-11	-9.95285e-12	3.95993e-12	8.71469e-12	-2.94787e-11		0.01304	1.47402e-11	6.50554e-12	5.00356e-12	1.20526e-11	1.40171e-11	-5.62806e-12	-1.85682e-11	-5.17972e-12	7.8155e-12	-9.75581e-12	-9.41851e-12	8.05679e-13	7.29035e-12	-1.18038e-11	-9.24235e-12	-1.12428e-11	-1.06458e-11	-3.33793e-12	-1.16636e-12	-1.34987e-11	-2.13943e-11
0.01306	6.04885e-12	4.91506e-12	4.50846e-12	1.6243e-11	3.35346e-11	1.38911e-11	2.38748e-11	-1.29702e-11	7.5834e-12	-7.6694e-12	-1.47585e-11	-1.64392e-12	1.33208e-11	6.14988e-12	2.70391e-11	-2.42121e-12	-7.39638e-12	5.54374e-12	-3.44981e-12	1.88161e-11	-3.15843e-12	3.4554e-11	-6.20081e-12	2.70925e-12	5.85265e-13	-2.8228e-11		0.01306	1.09881e-11	9.63225e-12	1.06316e-11	8.92592e-12	7.76374e-12	-5.62806e-12	-1.48161e-11	-4.55438e-12	4.6888e-12	-1.97613e-11	-1.19199e-11	-1.07034e-12	1.66229e-12	-9.9278e-12	-7.36633e-12	-1.31188e-11	-9.39513e-12	-5.83929e-12	-3.04238e-12	-1.66254e-11	-1.57663e-11
0.01308	7.29953e-12	-1.96369e-12	3.88312e-12	2.18711e-11	3.54106e-11	1.38911e-11	2.26241e-11	-1.23448e-11	6.95806e-12	-1.14214e-11	-1.22572e-11	-5.39596e-12	1.26955e-11	3.02317e-12	3.14165e-11	1.95617e-12	-4.89502e-12	3.04238e-12	-7.20185e-12	1.94415e-11	-1.28241e-12	3.95567e-11	-2.44876e-12	6.46129e-12	-6.91882e-12	-2.69773e-11		0.01308	5.36006e-12	7.75622e-12	1.25076e-11	2.67252e-12	1.51033e-12	-8.75477e-12	-1.29401e-11	-2.67836e-12	9.36759e-13	-2.35133e-11	-8.79317e-12	-5.44773e-12	-2.08976e-12	-9.9278e-12	-3.61428e-12	-1.06174e-11	-8.76979e-12	-8.966e-12	-4.29306e-12	-2.10028e-11	-9.51285e-12
0.0131	7.29953e-12	-8.21709e-12	2.63244e-12	2.06204e-11	3.85373e-11	5.13631e-12	1.512e-11	-1.48462e-11	3.20602e-12	-1.89255e-11	-1.28825e-11	-7.27198e-12	1.14448e-11	3.02317e-12	3.51685e-11	2.58151e-12	2.60906e-12	1.16636e-12	-6.57651e-12	1.19374e-11	-1.90775e-12	3.76807e-11	3.1793e-12	7.71197e-12	-1.31722e-11	-1.82225e-11		0.0131	4.73472e-12	1.27589e-11	1.1257e-11	2.67252e-12	-1.61637e-12	-1.12561e-11	-8.56274e-12	-1.76999e-13	1.5621e-12	-2.72653e-11	-8.16783e-12	-8.57443e-12	-8.9685e-12	-6.8011e-12	1.37758e-13	-1.06174e-11	-1.25218e-11	-8.966e-12	-6.79442e-12	-2.47548e-11	-2.63411e-12
0.01312	2.92215e-12	-1.50958e-11	1.26379e-11	2.43724e-11	3.41599e-11	-1.74244e-12	6.99062e-12	-1.42209e-11	-1.79671e-12	-2.14269e-11	-7.87979e-12	-1.1024e-11	8.94345e-12	-1.03526e-13	3.45432e-11	5.70821e-12	6.98645e-12	3.66772e-12	-1.03286e-11	8.8107e-12	-1.28241e-12	3.70554e-11	1.19341e-11	8.33732e-12	-1.56736e-11	-1.69719e-11		0.01312	-8.93343e-13	1.6511e-11	6.87958e-12	-4.83157e-12	-9.91027e-13	-5.62806e-12	2.06805e-12	-1.76999e-13	-1.5646e-12	-2.72653e-11	-1.91443e-12	-1.42025e-11	-1.39712e-11	-6.8011e-12	1.38844e-12	-9.99209e-12	-1.68992e-11	-1.20927e-11	-1.05465e-11	-2.78815e-11	3.61929e-12
0.01314	4.79817e-12	-1.82225e-11	1.63899e-11	2.12457e-11	3.41599e-11	-6.74516e-12	3.23858e-12	-1.54715e-11	-4.92341e-12	-2.20522e-11	-1.62639e-12	-1.1024e-11	8.94345e-12	-3.23023e-12	3.20418e-11	1.95617e-12	9.48781e-12	5.41014e-13	-5.95117e-12	6.93468e-12	3.72032e-12	3.4554e-11	1.06834e-11	1.1464e-11	-1.88003e-11	-1.25945e-11		0.01314	-4.64538e-12	2.21391e-11	5.6289e-12	-9.20895e-12	2.76101e-12	-6.25341e-13	9.57213e-12	-1.76999e-13	-2.81528e-12	-2.91414e-11	-1.28909e-12	-1.10758e-11	-1.77233e-11	-7.42644e-12	-4.87582e-13	-4.36402e-12	-1.81499e-11	-1.39687e-11	-7.41976e-12	-2.66308e-11	3.61929e-12
0.01316	4.17283e-12	-2.25999e-11	1.63899e-11	1.68683e-11	3.54106e-11	-1.29986e-11	-5.51619e-12	-1.17195e-11	-8.05011e-12	-1.89255e-11	8.37906e-12	-1.54014e-11	1.08195e-11	-1.97955e-12	2.51631e-11	1.95617e-12	1.19892e-11	-8.43262e-14	-9.70321e-12	4.43332e-12	6.84702e-12	2.95513e-11	1.13087e-11	1.1464e-11	-1.44229e-11	-7.59175e-12		0.01316	-5.27073e-12	1.8387e-11	6.26175e-13	-1.42117e-11	7.1384e-12	5.00272e-12	1.77016e-11	-8.02339e-13	-7.19267e-12	-2.22626e-11	6.215e-12	-1.29518e-11	-1.95993e-11	-6.8011e-12	2.01378e-12	-1.86266e-12	-2.31526e-11	-1.89714e-11	-8.67044e-12	-2.28788e-11	4.86997e-12
0.01318	3.54749e-12	-2.32253e-11	1.76406e-11	8.7389e-12	2.41545e-11	-1.73759e-11	-4.2655e-12	-1.35955e-11	-1.36782e-11	-1.45481e-11	9.62974e-12	-1.41507e-11	1.01941e-11	-6.98227e-12	2.1411e-11	-3.04655e-12	1.01131e-11	-8.43262e-14	-2.82447e-12	3.18264e-12	9.97372e-12	2.20472e-11	1.25594e-11	1.77174e-11	-9.42018e-12	-3.21437e-12		0.01318	-6.52141e-12	1.52603e-11	-2.50053e-12	-1.73384e-11	1.33918e-11	1.06308e-11	2.08283e-11	-5.17972e-12	-1.09447e-11	-1.72599e-11	1.37191e-11	-9.19977e-12	-1.89739e-11	-3.04906e-12	2.01378e-12	1.88938e-12	-2.3778e-11	-2.20981e-11	-3.66772e-12	-1.47493e-11	4.24463e-12
0.0132	4.79817e-12	-2.44759e-11	1.82659e-11	2.4855e-12	1.66504e-11	-1.61253e-11	-3.64016e-12	-1.29702e-11	-1.49289e-11	-1.20468e-11	1.27564e-11	-1.47761e-11	1.08195e-11	-8.85829e-12	1.51576e-11	-4.92257e-12	1.32398e-11	-3.83637e-12	-2.19913e-12	5.684e-12	1.18497e-11	1.20418e-11	8.80736e-12	1.83428e-11	-3.79212e-12	-1.96369e-12		0.0132	-4.64538e-12	4.62952e-12	-1.24985e-12	-1.54624e-11	1.40171e-11	1.31321e-11	2.64563e-11	-6.4304e-12	-1.157e-11	-9.13047e-12	1.12177e-11	-1.42025e-11	-1.52219e-11	7.76452e-14	-1.11292e-12	5.01608e-12	-2.62793e-11	-2.52248e-11	7.09666e-13	-9.12129e-12	-1.3275e-13
[truncated: 3,589 more rows]
[truncated: 6 more columns]
