# Supplementary material for: Inherent fast inactivation particle of Nav channels as a new binding site for a neurotoxin
Source: EMBO J. 2025 Apr 22;44(11):3180–209. doi: 10.1038/s44318-025-00438-9 (PMC12130229; doi:10.1038/s44318-025-00438-9)
Supplement: Supplementary file 5 — Source data Fig. 1 [file 44318_2025_438_MOESM5_ESM.zip › Figure 1/1G.xlsx]

## Sheet: Sheet1
Control
-80	-0.209986	-0.789619	1.12282	-0.501899	0.984096	0.526992	0.229501	0.401817	-0.197048	0.183703	-1.15967	0.152597	-0.620846	-0.789977	1.41525	0.31655
-75	-0.434798	-0.515249	-2.03839	-0.242346	-0.83772	-0.56101	-0.22656	-0.44543	0.423735	-0.568612	-1.86207	0.417099	-0.438806	-2.11918	-0.471604
-70	-0.204976	-0.548072	1.05558	-0.273568	0.181515	-0.505367	0.204194	-0.185977	-0.714416	-0.469645	-1.14018	0.639805	-0.405252	-0.64339	0.40016	-1.14389
-65	-0.495844	-0.574774	1.19984	-0.647438	-0.479099	0.389856	-0.194825	-0.477568	0.466071	0.3407	1.23417	0.879659	-0.638656	-0.613294	-0.400537	-0.224938
-60	-0.439487	-0.458825	-0.990114	-0.193246	-0.237438	0.35358	0.0520584	0.180175	-0.0646862	0.309962	0.997751	-1.16227	0.45455	-0.864464	-0.193553	-0.844704
-55	-0.784451	-0.74851	-0.799874	-0.657401	-0.49247	-0.698084	-0.112078	-0.234817	-0.343496	0.95168	-1.55126	0.824879	-0.314647	0.570664	-0.500532	-1.05639
-50	-0.478723	-0.936279	-0.652394	-0.124368	-0.536195	-0.466683	-0.344045	-0.181456	-0.295983	-0.725977	-2.52578	-0.462726	-0.353191	-0.74642	-0.65871	-0.789869
-45	-0.309731	-0.895304	-1.36904	-0.710354	-0.504762	-0.437468	-0.391384	-0.41293	-0.563218	-0.348696	-1.95704	-0.445688	-0.42164	0.429707	0.362623	-0.826568
-40	-0.361683	-0.594793	-1.79223	0.866791	-0.884776	-0.550804	-0.226189	-0.368806	-1.17075	-0.579098	-1.57404	-0.997877	-0.370973	-0.580905	-0.398554	-0.591867
-35	-0.634904	-0.821399	-0.975171	-0.396125	-0.810087	-1.26563	-0.425127	-0.697454	-0.725257	-1.90555	-1.54013	-0.796813	-0.568356	-0.594875	-0.613364	-0.770457
-30	-0.568482	-1.17497	-1.3564	-1.1467	-0.574431	-2.25181	-0.568514	-0.572077	-1.02446	-1.69402	-3.7607	-1.23327	-0.885256	-0.71929	-0.388162	-1.4848
-25	-1.08953	-1.51244	-1.64366	-0.875654	-0.851888	-2.70386	-0.716276	-0.993417	-1.60586	-1.57734	-2.95739	-1.64358	-1.22265	-1.19373	-0.759517	-2.04244
-20	-1.92317	-2.10959	-1.31232	-1.03468	-0.800985	-3.75629	-1.44917	-1.76915	-1.27143	-2.21983	-3.65027	-1.53063	-1.40748	-1.23231	-0.680229	-2.69458
-15	-4.35408	-1.78336	-2.29565	-1.18264	-1.59315	-5.2181	-1.6217	-3.31132	-2.42081	-1.43911	-1.91131	-1.76169	-1.71488	-0.920601	-1.33406	-5.70585
-10	-9.10165	-2.6003	-2.8593	-1.29036	-1.45813	-9.72246	-1.45843	-6.2877	-5.0232	-3.20432	-4.84517	-1.7159	-2.29008	-0.820907	-1.02653	-14.1289
-5	-16.3776	-3.37075	-3.02236	-3.00281	-2.54014	-22.0355	-2.66364	-14.6502	-9.77178	-2.31811	-5.03823	-1.39678	-5.24502	-1.35401	-2.9764	-27.7039
0	-24.7487	-3.50012	-6.21587	-6.61859	-4.09289	-38.5294	-6.7011	-33.3755	-19.6965	-5.91276	-8.75447	-3.14154	-13.3766	-3.02094	-6.80894	-48.474
5	-31.6701	-4.55109	-11.6639	-15.9344	-6.70701	-55.7252	-15.0276	-61.341	-29.4211	-9.99843	-18.9851	-6.49261	-25.6232	-6.17997	-16.1181	-71.8526
10	-34.8094	-6.71184	-17.478	-33.8542	-13.1241	-64.2576	-25.9571	-93.5398	-36.1008	-14.0692	-32.3186	-15.083	-33.7795	-12.9225	-32.774	-91.6897
15	-35.8156	-8.78973	-21.4869	-54.3695	-17.3512	-65.4918	-37.1683	-126.928	-41.9019	-17.0984	-51.1561	-30.4009	-37.6204	-20.788	-53.3543	-102.65
20	-34.3724	-10.0088	-24.9934	-68.6079	-21.1222	-64.1164	-47.6365	-144.522	-43.3701	-18.9255	-63.845	-45.3242	-38.4438	-26.2245	-72.4244	-109.054
25	-31.6205	-10.824	-25.7475	-76.8481	-23.6364	-56.2323	-50.8969	-162.576	-43.6972	-19.9389	-74.2706	-56.7931	-36.9391	-28.5807	-87.6741	-109.756
30	-27.4125	-10.3702	-24.0675	-77.7784	-23.6744	-48.2924	-49.6067	-163.796	-39.8326	-18.8088	-74.161	-58.3866	-33.9645	-28.4255	-96.9784	-103.542
35	-21.2484	-9.94547	-23.0847	-73.3528	-22.4494	-39.8404	-46.5155	-157.264	-34.9041	-16.9074	-70.4878	-59.9443	-30.5448	-27.8555	-99.188	-93.0499
40	-13.1804	-8.78224	-19.8379	-66.83	-19.6519	-28.732	-40.9101	-139.481	-29.9258	-13.9518	-64.1102	-57.6478	-26.5574	-25.7773	-95.5054	-78.2643
45	-4.70945	-6.90509	-16.7245	-58.3751	-16.8421	-16.5068	-35.3573	-121.529	-21.6017	-11.1254	-52.7309	-51.5163	-22.2721	-21.7712	-86.3298	-58.5831
50	4.74262	-5.36872	-11.1369	-46.7837	-13.832	-3.5595	-26.0505	-95.3462	-13.1255	-7.54773	-39.2907	-44.0781	-17.7054	-17.1461	-75.5125	-35.672
55	15.3131	-3.18526	-5.46595	-35.4737	-9.19071	11.1083	-16.5743	-67.2909	-3.99962	-3.05889	-21.8441	-33.8443	-13.3637	-13.1947	-58.0353	-11.2696
60	25.4968	2.59896	4.50043	-21.3893	-4.87216	26.508	-5.612	-33.4903	6.87067	2.97917	7.20275	-22.4779	-9.80715	-7.01589	-38.1232	18.7906
65	37.6588	2.82121	8.0315	-7.39583	2.53638	45.1124	7.20797	3.86044	17.431	6.82559	20.0167	-11.3189	-6.62286	3.69098	-15.0972	48.5576
70	49.6683	2.98399	13.9629	6.91914	7.2198	63.2568	20.1235	42.9494	30.0232	12.8123	44.2769	-6.91939	-6.68804	5.13391	14.7364	81.3248
75	60.9128	6.55761	22.4323		11.9531	85.8222	33.5286	84.2017	42.8756	18.1518	70.5397	13.5294	10.7904	12.4459	39.2457	112.71
80	71.9286	7.47842	30.2236		18.3978	101.29	48.8238	133.75	57.383	25.9723	99.6425	25.1263	15.0567	18.9463	68.7195	146.645
0.1μM rpTx1
-80	-0.63481	0.206858	1.32863	-0.38153		-0.499962	-0.306121	-0.673614		0.143715	0.613022	0.379565	-1.13024	-0.741079	0.273647	-0.387952	0.312253	-0.327145
-75	-0.525107	-0.390761	-0.517507	-1.14592	-0.450235	-0.379523	-0.871907	0.681546		-0.278714	0.371233	-0.189334	-0.325574	-0.810788	-0.135333	-0.501793	0.632097	-0.917543
-70	-0.54378	-0.386075	-2.1141	-0.425705	-0.654949	0.283917	-0.53676	-0.338545	-0.475385	-0.376727	0.632037	-0.786584	0.576498	-1.2999	-0.433231	-0.580523	-1.17594	0.868204
-65	-0.427959	-0.330132	-1.13684	-0.697268	-0.295991	0.368959	-0.653692	-0.579023	-0.650109		0.487547	0.258687	0.397715	-1.11623	-0.316197	-0.293262	-0.655973	0.646017
-60	-0.202504	-0.210564	0.706341	-0.10224	-0.0426626	-0.849773	0.376332	-0.47245	-0.305647	-0.671988	-1.15742	-0.491117	0.323432	-0.750311	-0.521494	-0.649643	-0.694918	-0.329678
-55	-0.302591	-0.532556	1.00962	-0.450848	-0.33648	0.271287	0.32685	-0.4017		-0.344065	-0.687856	-0.125783	-0.832559	-1.29232	-0.2955	-0.570617	0.21544	-0.442178
-50	0.352721	-0.164615	-1.37815	-1.40099	-0.387857	-0.759387	-0.525599	-0.310109	-0.532161	-0.392369	0.796885	-0.621606	-0.508407	-0.909595	-0.206586	-0.600429	-0.426691	-0.694896
-45	-0.923333	0.146325	-1.07247	-0.605904	-0.118023	0.066919	-1.05501	-0.574677	-0.460514	-0.151253	-0.775221	-0.18093	-0.344338	-0.764315	-0.279985	0.507208	-0.48219	-0.375093
-40	-1.00145	-0.55778	-1.71496	-0.495607	-0.193479	-0.978653	-1.68694	-0.45262	-0.827673	-0.667013	-1.13895	-0.254006	-1.03595	-0.516069	-0.536441	-0.459022	-0.831484	-1.02876
-35	-0.404113	-0.571635	-0.22164	-0.549504	-0.592523	-1.0486	-1.41443	-0.544722	0.688907	-0.400745	-0.692481	0.34521	-0.460195	-1.36406	-0.397973	-0.555116	-1.57092	-1.25219
-30	-0.736058	-0.860027	-0.897657	-0.651805	-0.792221	-0.834481	-2.25492	-0.430723	-1.54046	-0.61504	-0.982566	-0.77278	-1.00748	-0.7625	-0.322894	-1.03012	-1.35845	-0.489002
-25	-1.15233	-0.929594	0.438159	-0.793025	-1.13564	-0.94137	-4.39091	-0.875664	-1.45323	-0.901747	-1.19466	-0.973055	-0.948816	-1.49844	-0.673332	-1.07887	-1.77687	-0.740694
-20	-1.26811	-1.0492	-1.66505	-1.09795	-1.19603	-1.25481	-10.852	-1.37052	-1.82217	-1.14929	-1.50079	-1.14628	-0.85072	-3.04984	-1.19266	-2.04527	-3.14701	-1.69507
-15	-1.30778	-1.08041	-0.66745	-0.980585	-2.79314	-2.24444	-20.7193	-3.30976	-4.49061	-1.18133	-0.984227	-2.26771	-0.909568	-7.32988	-0.872417	-3.21235	-9.33336	-1.79411
-10	-1.11166	-2.92586	-0.835554	-2.83291	-5.96903	-5.73202	-35.1372	-6.43237	-12.8646	-2.50637	-2.11646	-5.28396	-0.99359	-12.0596	-1.98639	-5.65266	-24.641	-2.12836
-5	-1.9583	-8.3113	-1.85973	-8.13757	-12.2852	-11.383	-50.5938	-13.4297	-27.7662	-4.5626	-4.09314	-11.224	-2.62034	-20.3947	-1.93228	-18.5306	-52.6014	-3.26398
0	-4.78047	-16.3918	-6.88747	-21.9033	-20.3635	-18.7407	-64.122	-28.725	-45.097	-10.2516	-9.10934	-24.1853	-8.13888	-30.9149	-4.35518	-59.7992	-94.2317	-7.97188
5	-13.7594	-25.8723	-16.5578	-48.4143	-28.507	-28.1586	-69.6548	-47.3546	-57.087	-16.4106	-19.3647	-41.5932	-23.02	-40.3859	-8.29508	-131.757	-139.424	-18.9877
10	-25.9294	-35.819	-34.2231	-84.367	-32.6881	-34.2585	-74.3655	-69.2853	-62.3918	-23.0696	-28.0428	-61.6615	-53.6832	-45.3211	-16.3934	-205.148	-175.614	-42.3405
15	-38.5777	-45.0869	-51.0975	-118.141	-35.6338	-35.7597	-71.0291	-81.3054	-64.4205	-28.3048	-38.6773	-81.7807	-98.1839	-46.8294	-25.747	-257.617	-188.489	-85.4674
20	-46.8185	-52.1449	-69.4495	-135.742	-36.5264	-38.2589	-65.6154	-86.9167	-59.7949	-31.2606	-43.2163	-94.4329	-157.645	-48.0482	-32.6073	-293.784	-189.69	-138.32
25	-51.1145	-55.3933	-86.8086	-141.154	-33.8351	-35.4103	-55.65	-87.0897	-53.7044	-31.5817	-43.4654	-99.9643	-195.541	-45.1349	-39.2885	-311.067	-179.444	-157.829
30	-51.5708	-54.1205	-90.8675	-139.836	-32.5504	-32.6242	-43.1545	-81.2125	-45.8428	-30.3053	-40.4886	-95.9099	-205.657	-40.6831	-42.5225	-301.88	-162.014	-150.289
35	-48.7299	-48.6824	-90.837	-127.822	-27.6264	-28.0235	-27.0755	-70.1165	-36.4896	-29.5723	-35.8855	-89.1968	-199.048	-37.0654	-42.5461	-276.751	-140.214	-133.284
40	-44.3877	-42.0815	-82.7236	-118.036	-22.8485	-22.1855	-9.14644	-57.0754	-24.4009	-26.0441	-29.7719	-76.6465	-179.861	-28.7552	-39.227	-242.255	-113.441	-113.325
45	-37.9616	-34.6765	-69.7021	-99.6222	-16.4117	-15.6786	15.6131	-40.8058	-11.4733	-21.7997	-22.2486	-57.0061	-156.456	-20.6011	-35.5249	-202.182	-85.998	-92.6398
50	-31.0035	-24.894	-56.1101	-78.7139	-9.70619	-7.63853	37.993	-22.1488	1.88671	-16.9282	-13.6781	-34.224	-129.322	-12.2453	-30.1948	-157.826	-55.1099	-72.1284
55	-23.6437	-16.5642	-39.6137	-56.356	-2.06672	1.52544	66.2668	-0.722935	20.5331	-11.4686	-5.07195	-9.89253	-99.4008	2.95555	-23.9364	-113.894	-22.0582	-51.2946
60	-16.0842	-6.62549	-23.957	-32.028	6.08727	11.2517	93.0095	21.9897	39.3612	-5.01503	6.65599	18.4175	-63.948	13.8294	-17.4933	-69.3808	15.0071	-30.7916
65	-6.80019	4.7427	-8.2937	-5.88641	14.9116	21.5636	122.818	47.1437	60.1101	1.74551	16.2856	40.9892	-27.3953	26.0695	-10.1171	-23.4328	50.8786	-10.8887
70	3.21011	16.0594	9.61066	34.8647	24.1819	32.2487	152.874		78.6789	13.5665	28.3262	65.8432	15.4496	38.8543	-2.17246	26.0269	88.9728	9.9111
75	12.7521			59.3209	34.9781	43.732	183.437		98.0246	21.6898	40.5874	93.8267	49.7399	51.3963	6.7136	69.3808	126.273
80	28.1121				45.764				122.422	32.43	53.969	120.44	85.2346	65.8299	15.2587	115.019	165.066
