# Supplementary material for: Inherent fast inactivation particle of Nav channels as a new binding site for a neurotoxin
Source: EMBO J. 2025 Apr 22;44(11):3180–209. doi: 10.1038/s44318-025-00438-9 (PMC12130229; doi:10.1038/s44318-025-00438-9)
Supplement: Supplementary file 5 — Source data Fig. 1 [file 44318_2025_438_MOESM5_ESM.zip › Figure 1/1H.xlsx]

## Sheet: Sheet1
Control
-80	-1.07336	-0.85529	-0.71774	0.135245	0.882946	-0.7846	-0.34514	0.657856	-1.37893	-2.15232	-1.21953	0.409296	-0.3607	-0.16078	1.18649	0.83599
-75	0.821704	0.573918	-1.05725	0.306336	0.364921	-0.76219	0.324406	-1.45823	1.05204	-0.31552	-0.75597	-0.86695	-0.32548	-0.7172	-0.78139	1.6673
-70	-0.83829	-1.00495	-0.4438	-0.57258	-0.25069	-0.6812	0.616886	0.366638	0.609471	-1.28554	-0.73596	0.946874	-0.20536	-0.5278	-0.44653	-1.45852
-65	1.05201	0.30599	-0.58107	-0.71074	-0.49801	0.72111	-0.25536	-1.50569	-1.04435	-2.06915	0.824934	0.462285	-0.18022	-1.08568	-0.16496	0.436543
-60	-0.36721	-0.95702	-1	-0.67683	-0.36719	1.2197	-0.15126	0.829209	1.06995	-0.72263	-0.17975	0.323721	0.440013	-1.94083	-0.7352	0.613858
-55	0.512659	-1.42688	-0.89942	-0.9324	-0.55369	-0.83845	-0.53576	1.05715	-0.52803	-0.48307	-0.83889	0.403341	-0.13188	1.26002	-0.63905	-0.98009
-50	-0.47053	-0.17916	0.305995	-0.26639	-0.09335	0.298864	0.146199	-0.57677	0.293724	0.988018	-1.6949	0.283442	-0.13587	-0.40994	-0.42015	1.43231
-45	0.405895	-0.52907	-0.33408	-0.68586	-0.30621	0.39852	-0.18113	0.590958	1.03195	-0.90782	-0.94032	-1.24961	0.08429	-0.32617	-0.37546	0.712079
-40	-0.4393	0.322241	-0.96661	0.439555	-0.55501	-2.01922	-0.34444	-0.90453	-1.12271	-1.78236	-0.33485	0.755018	-0.64692	0.613734	-0.25898	-0.63586
-35	-0.38044	-0.30332	-1.22036	-0.33973	-0.6152	0.678497	0.906712	-0.36412	-0.37269	-0.65928	-1.31	-0.11106	-0.3909	-0.44319	0.907667	0.948778
-30	-0.84969	-1.48513	-0.60532	-1.15292	-0.64795	-0.2764	-1.02147	-1.8388	-1.10658	-1.4648	-1.00133	-1.45057	-0.51069	-0.18883	0.894312	-0.33902
-25	-0.53901	-1.65245	-1.40479	-0.31549	0.312301	-1.67887	-2.09211	-1.5932	-0.72822	-1.28146	-1.49452	-1.54411	-0.67495	-0.81213	-1.79732	-1.07432
-20	-0.26119	-1.36463	-0.45177	-1.40073	-0.06889	-2.549	-1.34555	-1.9676	-1.5698	0.508709	-0.57606	-2.88211	-0.70611	-0.41467	-1.24173	-2.89756
-15	-2.86502	-0.94181	-1.47307	-0.63533	-0.3825	-0.95819	-1.08432	-2.12711	-2.13766	-0.71928	-2.80198	-1.7138	-0.65582	0.378527	-1.16031	-1.76578
-10	-2.69851	-1.81758	-0.98247	-0.74696	-0.53934	-5.40784	-1.14519	-3.57642	-2.92438	0.637153	-3.93323	-1.87503	-0.8145	-0.85714	-1.4724	-3.93213
-5	-3.21765	-1.70235	-1.47509	-0.61265	-0.87084	-9.53457	-1.23168	-6.02541	-4.64055	-1.25836	-2.91754	-1.48842	-1.51723	-0.76183	-1.31156	-6.54871
0	-4.20079	-1.04603	-2.35801	-2.10387	-1.69435	-11.6953	-3.18922	-9.07333	-4.53671	-2.27152	-6.63361	-2.31881	-2.23837	-2.9526	-2.63848	-10.6645
5	-3.13559	-1.30612	-2.99655	-4.32388	-2.59329	-12.1994	-5.46865	-13.0653	-7.24458	-2.77469	-6.83774	-3.44591	-2.64611	-3.22529	-5.74763	-16.4492
10	-3.94608	-1.63486	-3.70435	-5.39737	-3.7263	-11.1752	-7.3708	-17.148	-6.8315	-4.55721	-10.4261	-4.8299	-2.43602	-2.21313	-7.38531	-12.7269
15	-3.61405	-1.35301	-2.92505	-6.33676	-3.7217	-7.92337	-8.4871	-20.7312	-8.46596	-4.58673	-13.0112	-6.00959	-3.14943	-1.8526	-10.1722	-14.5236
20	-3.084	-1.11841	-3.35692	-7.07382	-5.14098	-7.6618	-7.82144	-20.9456	-7.31533	-3.83765	-11.4779	-7.38945	-3.06869	-2.31301	-10.2165	-13.1633
25	-2.01853	-1.06517	-2.68401	-8.35306	-5.35679	-4.64227	-6.76395	-18.6411	-5.04298	-1.92498	-14.8045	-8.00287	-2.54306	-1.52481	-12.5752	-10.1339
30	-2.11981	-0.78099	-2.19426	-7.22574	-5.28736	-4.76888	-5.20363	-15.957	-3.93724	-4.05913	-12.1082	-4.99283	-1.83786	-0.82176	-10.5542	-9.3638
35	-0.53626	0.226368	-1.2249	-6.11769	-4.94347	-2.29903	-4.39829	-12.6172	-3.26729	-1.57146	-8.307	-5.84611	-1.12078	-0.90658	-10.4717	-7.60255
40	1.55559	0.375966	-0.90051	-5.33363	-4.22834	-1.52739	-3.48732	-10.6976	-2.56402	0.379348	-7.21139	-4.43786	-0.62436	-0.85332	-9.38238	-5.67205
45	1.36864	0.367974	1.50802	-3.43155	-2.62257	1.74991	-1.51253	-8.00786	-1.27356	-0.9563	-6.27436	-3.29042	0.791272	1.26324	-6.11279	-2.71017
50	2.91165	1.21276	1.68515	-2.47972	-1.05015	0.338647	-1.04106	-6.94902	0.152918	-2.63889	-3.08615	-1.5402	1.1329	1.15708	-5.44636	0.407184
55	4.49211	0.676717	2.71487	-1.73865	-0.43403	2.2068	-0.7899	-3.41175	1.31742	-0.56128	2.00288	1.10978	1.85224	1.72365	-2.15543	2.20595
60	4.30718	2.36699	3.89494	-0.72428	1.99385	4.12287	0.839558	-1.47859	2.69597	-0.13777	3.52722	2.31909	2.42467	2.79482	-2.4287	6.92915
65	5.09799	2.15714	6.78717	0.912809	2.35993	4.01339	1.53451	1.74073	3.41757	1.65072	4.95393	2.94855	3.1792	4.48056	-0.49503	4.89678
70	4.94014	2.49101	5.76183	1.55815	4.41595	3.59131	1.77108	3.00985	4.19932	1.71587	6.53846	3.6513	3.75748	4.21806	1.11194	8.63691
75	6.50843	2.71724	7.81942	2.97215	5.76448	5.93995	3.00573	6.01827	6.6067	1.18694	5.02797	6.22464	4.70026	3.17224	3.29293	9.24478
80	6.7883	3.03852	9.87183		7.53413	6.22498	3.33496	7.32102	8.2442	0.332853	11.7218	7.54053	5.42553	4.92957	5.43748	12.7078
0.1μM rpTx1
-80	-0.817352	0.115319	1.93398	1.40661		-1.0131	-0.28814	-0.316918		0.756174	0.044592	-0.440198	1.64137	-1.04821	1.25265	-0.214241	0.856828	-0.205859
-75	-0.644188	-1.0814	-0.478617	-0.986559	0.510192	-0.930734	-0.597927	-0.538478		-0.631434	-0.100545	0.659426	1.74691	0.72118	-0.327728	-0.309308	-0.785967	-0.449678
-70	-0.464316	-0.408811	-0.512281	-0.247364	0.462497	-1.07498	-0.834809	-0.323719	1.0067	-0.898525	-0.538939	-1.36061	-0.683288	-2.59967	0.371188	-0.505443	-1.25576	-1.10785
-65	-0.697052	-0.549131	-0.350065	-0.703461	0.355056	0.335515	-0.324427	-0.295836	-1.06716	0.779906	0.423624	-2.68704	-0.124413	-0.827218	0.73029	0.141627	-0.424444	0.428151
-60	-0.417991	-0.729224	-0.775324	-0.882324	0.741858	-0.67782	0.164607	-0.389975	0.335757	0.674601	-0.976479	1.05038		-0.520437	0.791701	0.385459	-0.775811	0.414706
-55	0.594436	0.367244	0.245671	0.917333	0.585954	0.519304	-0.479525	-1.08206	-0.517335	-0.911626	-0.356922	-1.82114	-0.629501	0.351482	1.25405	1.31211	-0.700366	-0.123073
-50	0.52271	-0.5478	0.504878	0.0484494	-1.67466	-0.307979	0.415975	-1.61193	-1.8504	-0.186105	0.0910421	0.690591	-0.880202	0.490246	0.688174	-0.0798706	-0.609947	0.629679
-45	-0.366305	-0.165211	-0.150362	0.651366	0.527351	0.817865	-1.91675	0.715847	-0.292494	-0.758716	-0.973	-1.60195	-0.423858	-1.53089	-0.257749	-0.500316	-0.27205	-0.388968
-40	-1.04399	-1.0604	-1.32719	-0.958798	0.831674	-0.945042	-1.15105	-1.10911	0.182843	-0.209625	-1.35729	-1.29178	-0.159919	1.75495	-0.441629	-0.4003	-1.0874	0.131531
-35	-0.368723	-0.254473	1.39204	-1.98182	-1.30556	-0.333906	-1.95444	0.515906	-0.383926	-1.05133	-1.14433	-0.908962	-0.277966	-1.21672	-1.36058	-1.20812	-0.705299	0.30601
-30	0.57242	-0.796737	-0.676422	-1.5333	-0.679791	-0.399243	-3.3228	-0.812505	-0.220873	-1.58641	0.257001	-1.20107	-0.25778	-1.36108	-0.795747	0.685715	-0.662585	-0.0742369
-25	-0.286631	-0.697492	2.22655	-0.287244	0.37128	-0.770363	-4.55733	-0.680786	-2.3791	-2.2265	-0.476004	-1.79669	-0.254322	-1.02694	-0.374538	-0.362553	-1.54675	-1.5274
-20	-1.2374	-2.12577	-0.50945	-1.2903	-2.14902	-1.26839	-9.67987	-1.83951	-1.97314	-1.00437	-1.28771	-1.03067	-0.449218	-0.708221	-1.63937	-1.03234	-2.64454	-2.54708
-15	-0.652746	-0.909086	0.36364	-0.281683	-1.65941	-2.78134	-20.2395	-2.08548	-3.07103	-1.11393	-0.901368	-1.90913	-1.93613	1.35091	-5.83766	-0.665602	-3.2925	-9.00738
-10	-1.37394	-3.52926	0.644369	-1.65101	-7.07501	-5.11204	-29.6318	-6.46232	-6.63914	-1.76559	-2.34088	-1.84762	-5.29262	-0.409308	-9.93257	-2.17258	-4.93663	-22.9425
-5	-2.6207	-8.54126	-1.55078	-2.53848	-11.2465	-9.2059	-36.9432	-12.5323	-11.5968	-4.22829	-3.81969	-3.89805	-10.5037	-3.90232	-18.6063	-0.937096	-18.2682	-48.3917
0	-4.32248	-15.0638	-6.55736	-7.81341	-17.7522	-16.0806	-43.2299	-21.1733	-14.3131	-9.17997	-6.43975	-6.01845	-23.4167	-7.53878	-21.6043	-2.88543	-57.2219	-74.8543
5	-14.2853	-24.6305	-15.24	-21.9604	-24.0557	-22.7805	-46.4948	-31.6893	-17.6535	-11.5484	-10.8495	-8.2551	-40.2496	-23.3836	-23.612	-7.59505	-132.105	-100.738
10	-25.982	-35.1624	-31.0779	-46.24	-28.4485	-30.0197	-45.4899	-39.9414	-18.8787	-17.3652	-16.3484	-17.2749	-60.5104	-48.3	-28.0285	-15.0856	-203.273	-118.134
15	-37.6419	-43.2733	-48.2319	-63.2874	-31.1745	-32.5182	-40.9461	-43.0597	-19.774	-18.6889	-20.6325	-22.6624	-78.4037	-85.9498	-27.4663	-24.7105	-256.456	-125.185
20	-44.8082	-51.2944	-66.9715	-77.2512	-31.3556	-33.4765	-35.2222	-43.1567	-16.9565	-18.9101	-19.0421	-25.5529	-92.1764	-127.055	-28.7625	-32.0654	-293.854	-123.548
25	-48.5806	-54.0395	-81.9354	-84.4461	-28.1416	-32.3982	-29.0249	-41.3121	-15.9395	-19.0855	-19.6652	-26.8033	-98.2784	-155.118	-25.14	-36.6521	-308.351	-115.587
30	-48.7257	-54.6585	-88.2197	-85.0962	-26.1597	-28.4822	-20.8869	-37.4778	-13.6973	-17.4869	-18.5298	-26.1734	-95.4974	-158.737	-20.6795	-43.047	-301.764	-101.576
35	-45.437	-48.587	-88.2197	-80.1239	-21.0506	-21.8656	-13.3884	-29.6992	-9.48151	-15.694	-14.5663	-23.3031	-85.0761	-153.758	-17.1758	-42.4239	-274.134	-83.714
40	-40.1422	-40.965	-82.8325	-71.5541	-16.2541	-16.6601	-4.30035	-22.2188	-6.09136	-11.887	-9.79878	-18.9051	-65.395	-135.629	-13.4175	-39.1367	-239.377	-65.4937
45	-33.3691	-32.238	-69.7108	-59.971	-9.45537	-11.7994	3.53668	-15.0599	-2.16229	-10.0966	-7.9898	-16.6854	-48.8662	-113.014	-8.22614	-36.9897	-198.642	-47.1828
50	-26.6402	-23.2215	-54.7426	-48.2694	-4.82722	-5.50908	12.3549	-7.34579	2.28424	-7.2124	-2.96474	-11.943	-26.9786	-88.4626	-1.4305	-29.8947	-151.442	-29.9201
55	-18.7907	-14.4887	-38.8516	-36.862	0.65041	1.74568	19.2235	-0.405607	5.2568	-3.22711	1.35191	-9.09071	-7.50675	-63.9898	2.52858	-22.5201	-108.171	-12.363
60	-11.9676	-4.91105	-22.5703	-25.2838	7.2462	6.94625	26.7673	7.53228	9.2165	-1.33302	4.94149	-5.98952	10.6036	-39.1598	7.64471	-14.7022	-64.7148	6.78339
65	-4.05606	3.89315	-8.11863	-14.2867	10.2349	12.265	34.91	15.2544	13.4146	1.85872	9.66793	-1.0369	28.2825	-17.6702	13.6904	-8.88823	-20.1474	23.1993
70	3.96669	14.4248	9.27445	-2.08377	16.8039	19.1533	42.2012		15.92	4.73262	13.5326	1.17078	43.1498	7.1477	19.6214	-1.79046	22.2518	39.0678
75	10.8579	21.1935	25.6306	8.23728	20.3575	22.7718	49.2036		18.4809	6.30253	15.0364	4.72044	59.456	27.8124	23.5742	5.96821	65.4808	54.8379
80	17.3616			18.7451	26.0873				22.2875	9.27196	19.8933	7.61762	74.986	48.9735	27.8076	12.4408	105.432	70.8691
