# Supplementary material for: Inherent fast inactivation particle of Nav channels as a new binding site for a neurotoxin
Source: EMBO J. 2025 Apr 22;44(11):3180–209. doi: 10.1038/s44318-025-00438-9 (PMC12130229; doi:10.1038/s44318-025-00438-9)
Supplement: Supplementary file 5 — Source data Fig. 1 [file 44318_2025_438_MOESM5_ESM.zip › Figure 1/1I.xlsx]

## Sheet: Sheet1
Activaiton
Control
Voltage (mV)	cell1	cell2	cell3	cell4	cell5	cell6	cell7	cell8	cell9	cell10	cell11	cell12	cell13	cell14	cell15	cell16
-80	0.00114028	0.0088535	-0.00719318	0.00141485	-0.00696495	-0.00195964	-0.000895298	-0.000411816	0.000940651	-0.00173848	0.00189602	-0.000558382	0.00524536	0.0038827	-0.00243861	-0.000577804
-75	0.00245551	0.00599113	0.0135423	0.000706729	0.00614072	0.00216637	0.000915392	0.00047282	-0.00209771	0.0055804	0.00315717	-0.00157712	0.00383093	0.0107876	0.000840636
-70	0.00120583	0.00661789	-0.00728257	0.000826269	-0.00137984	0.00202957	-0.000855579	0.000204725	0.00367275	0.00478641	0.00200755	-0.00250263	0.00365999	0.00339647	-0.000738761	0.00224857
-65	0.00304377	0.00721792	-0.00860896	0.00202791	0.00378208	-0.00163091	0.000847719	0.000545928	-0.00249187	-0.00361115	-0.00225997	-0.00356372	0.00597396	0.00336211	0.000766845	0.000459853
-60	0.00282046	0.00600193	0.00740017	0.000628568	0.00194935	-0.00154346	-0.000235576	-0.000214205	0.000360258	-0.00342224	-0.00190317	0.00488306	-0.00440932	0.0049286	0.000384818	0.00179883
-55	0.00527402	0.0102171	0.00623822	0.00222385	0.0042116	0.00318583	0.000528313	0.000290798	0.00199621	-0.0109642	0.00308762	-0.00359885	0.0031696	-0.00338911	0.00103495	0.00234744
-50	0.00337948	0.013361	0.0053193	0.000438242	0.00478491	0.0022312	0.00169227	0.000234487	0.00179828	0.00874407	0.00525579	0.00209957	0.00370018	0.00462565	0.00141877	0.00183497
-45	0.00230158	0.0133846	0.0116941	0.00261193	0.00470915	0.0021961	0.00201262	0.000557863	0.00358485	0.00439988	0.00426626	0.00210653	0.00460133	-0.00278398	-0.000814998	0.00201166
-40	0.00283695	0.00933666	0.0160743	-0.00333202	0.00864755	0.00291059	0.00121852	0.000521979	0.00782434	0.00767247	0.0036029	0.00492149	0.00422443	0.00394278	0.000936468	0.00151248
-35	0.00527296	0.0135724	0.0092065	0.00159525	0.00831343	0.00705944	0.00240475	0.00103648	0.00510214	0.0265755	0.00371083	0.00410848	0.00676629	0.00423948	0.00150983	0.00207249
-30	0.0050164	0.0204931	0.0135171	0.00484879	0.00620531	0.013299	0.00338508	0.0008949	0.00760739	0.024938	0.0095645	0.00666169	0.0110409	0.00539595	0.00100326	0.00421593
-25	0.0102552	0.0279309	0.0173432	0.00389757	0.0097138	0.0169668	0.00450183	0.00164034	0.0126262	0.0245861	0.00796389	0.00932199	0.0160112	0.00945263	0.00206639	0.00614039
-20	0.0193948	0.0413936	0.0147125	0.00486125	0.00967062	0.0251423	0.00964385	0.00309306	0.0106215	0.0367632	0.0104441	0.00913827	0.0194018	0.0103321	0.00195349	0.00860731
-15	0.0472877	0.0373254	0.0274525	0.00588327	0.0204369	0.0374215	0.0114665	0.00615113	0.0215716	0.0254224	0.0058332	0.0111021	0.0249526	0.00820104	0.00405653	0.0194413
-10	0.107087	0.0583111	0.0366353	0.00682035	0.0199519	0.0750878	0.0109996	0.0124587	0.0479586	0.0606487	0.0158434	0.0114496	0.0352821	0.00780045	0.00331651	0.0515796
-5	0.21021	0.0814028	0.0417033	0.0169298	0.0372398	0.184365	0.0215243	0.0311021	0.100472	0.0472503	0.0177419	0.00990274	0.0858579	0.0137852	0.0102572	0.108916
0	0.34942	0.0915709	0.0929156	0.0399809	0.0646198	0.351671	0.0583154	0.0763059	0.219392	0.130564	0.0333976	0.0237574	0.233565	0.033122	0.0251409	0.206454
5	0.496824	0.129891	0.190203	0.103659	0.114717	0.559485	0.141674	0.15193	0.357503	0.240853	0.0790109	0.0526064	0.479357	0.0734044	0.0640914	0.333846
10	0.614329	0.210716	0.313516	0.238587	0.244881	0.716835	0.26696	0.252742	0.482537	0.372807	0.147952	0.131611	0.680554	0.167444	0.141181	0.468616
15	0.722387	0.306611	0.428251	0.418001	0.356129	0.821928	0.420488	0.37725	0.622307	0.503417	0.260209	0.287377	0.821098	0.296298	0.25073	0.582924
20	0.808824	0.392779	0.560406	0.580216	0.481699	0.919619	0.598796	0.477271	0.724627	0.626861	0.365345	0.467396	0.91535	0.415318	0.374381	0.696705
25	0.892883	0.485453	0.659787	0.722114	0.606415	0.940961	0.719751	0.604004	0.834391	0.754774	0.485719	0.644233	0.967475	0.509213	0.503568	0.801355
30	0.967573	0.542614	0.719526	0.822213	0.69416	0.969718	0.801721	0.695469	0.887364	0.830662	0.565836	0.735899	0.988409	0.578797	0.626634	0.881989
35	1	0.624469	0.828173	0.886204	0.767951	1	0.877056	0.779025	0.933084	0.896023	0.645373	0.849973	1	0.661724	0.732471	0.951136
40	0.930454	0.689288	0.889618	0.941966	0.806702	0.961573	0.925639	0.82912	1	0.924235	0.733726	0.934183	0.993668	0.734826	0.822821	1
45		0.722609	1	0.987354	0.864203		1	0.903011	0.962457	0.982669	0.804657	0.97396	0.972216	0.775783	0.892523	0.998039
50		0.842746	0.998849	0.989123	0.946333		0.982372	0.944617		1	0.899345	1		0.814631	0.97586	0.911578
55		1	0.980467	1	0.943187			1			1	0.959782		0.940344	1
0.1μM rpTx1	cell1	cell2	cell3	cell4	cell5	cell6	cell7	cell8	cell9	cell10	cell11	cell12	cell13	cell14	cell15	cell16	cell17	cell18
-80	0.0026312	-0.0008228	-0.0031572	0.0006383		0.0023621	0.0008512	0.001686		-0.0008642	-0.0029415	-0.0007075	0.0011371	0.0022415	-0.0014617	0.0003198	-0.000389	-0.0005724
-75	0.0022515	0.0016098	0.0012721	0.0019832	0.0029193	0.001862	0.0025255	-0.0017691		0.0017359	-0.0018473	0.000366	0.0003388	0.0025466	0.000747	0.0004279	-0.0008167	0.0003074
-70	0.0024149	0.0016494	0.0053825	0.0007631	0.00441	-0.0014487	0.0016224	0.0009125	0.0016235	0.0024332	-0.003266	0.0015788	-0.0006214	0.0042462	0.0024738	0.0005127	0.0015778	0.0005727
-65	0.0019709	0.0014647	0.0030016	0.0012961	0.0020727	-0.001961	0.0020656	0.0016232	0.0023168		-0.0026202	-0.00054	-0.0004446	0.0037982	0.00187	0.0002686	0.0009153	0.0016617
-60	0.0009685	0.0009716	-0.0019367	0.0001974	0.0003112	0.004713	-0.0012458	0.0013796	0.0011387	0.0046875	0.0064794	0.0010679	-0.0003754	0.0026641	0.0031983	0.0006179	0.0010101	-0.0016285
-55	0.001505	0.0025596	-0.002879	0.0009051	0.0025611	-0.001573	-0.0011361	0.001224		0.0025001	0.0040181	0.0002854	0.0010051	0.0047971	0.001882	0.0005645	-0.0003268	-0.0012566
-50	-0.0018275	0.0008256	0.0040936	0.0029298	0.0030864	0.0046128	0.0019231	0.0009879	0.0021809	0.002975	-0.0048666	0.0014746	0.0006393	0.0035372	0.0013684	0.0006187	0.0006766	0.0006659
-45	0.0049918	-0.0007672	0.0033241	0.0013222	0.0009839	-0.0004268	0.0040746	0.0019179	0.0019866	0.0011989	0.0049598	0.0004496	0.0004518	0.0031208	0.0019318	-0.0005454	0.000801	0.0009289
-40	0.0056603	0.0030639	0.0055571	0.0011307	0.0016936	0.0065705	0.0068984	0.001586	0.0037689	0.005539	0.0076512	0.0006628	0.0014212	0.0022181	0.0038622	0.000516	0.0014503	0.0015207
-35	0.0023928	0.003297	0.0007524	0.0013133	0.0054595	0.0074312	0.0061455	0.0020092	-0.0033215	0.0034943	0.0048967	-0.0009482	0.0006614	0.0061886	0.0029955	0.0006537	0.0028842	0.0008565
-30	0.0045763	0.0052214	0.0031996	0.0016357	0.007705	0.0062617	0.0104504	0.001677	0.0078914	0.0056451	0.007334	0.0022405	0.0015203	0.0036629	0.0025461	0.0012738	0.0026327	0.0024559
-25	0.0075414	0.0059573	-0.001644	0.0020948	0.0116948	0.0075052	0.0218033	0.0036099	0.0079409	0.0087364	0.0094416	0.0029871	0.0015072	0.007648	0.0055749	0.0014042	0.0036462	0.0031316
-20	0.0087602	0.0071193	0.0065944	0.0030614	0.0130866	0.010671	0.0580311	0.0060031	0.010668	0.0117897	0.0126024	0.0037389	0.0014264	0.0166041	0.0103944	0.00281	0.0068614	0.0012841
-15	0.0095657	0.0077892	0.0027989	0.002895	0.0325988	0.0204503	0.12003	0.0154638	0.028313	0.0128757	0.0088157	0.0078898	0.0016148	0.0427561	0.0080258	0.0046731	0.021706	0.0020474
-10	0.0086394	0.0225003	0.0037228	0.0088864	0.0746409	0.0562452	0.22206	0.0321999	0.0878693	0.0291389	0.0203112	0.019697	0.0018742	0.0757566	0.0193488	0.008737	0.0613992	0.0049458
-5	0.0162338	0.0684804	0.0088385	0.0272281	0.16544	0.121004	0.351716	0.0723991	0.206894	0.0568334	0.0423025	0.0450579	0.0052723	0.138792	0.0199981	0.0305509	0.141152	0.0055427
0	0.0424593	0.145448	0.0350712	0.0785226	0.297079	0.217328	0.495291	0.167761	0.369633	0.137521	0.10199	0.105181	0.0175456	0.229512	0.0480787	0.105632	0.273936	0.0069863
5	0.131609	0.248701	0.0907984	0.186915	0.453692	0.359197	0.605281	0.301704	0.519899	0.238486	0.236522	0.197332	0.0534432	0.329806	0.0981138	0.250644	0.442158	0.0114282
10	0.268684	0.375618	0.203309	0.352862	0.572257	0.485565	0.738531	0.485571	0.639236	0.365736	0.376768	0.321797	0.135017	0.411232	0.208815	0.422778	0.612622	0.0299057
15	0.436088	0.520087	0.331151	0.539041	0.69314	0.570196	0.822964	0.633123	0.754309	0.493605	0.577387	0.474216	0.269388	0.478033	0.355289	0.579174	0.730595	0.0767097
20	0.582168	0.668335	0.495095	0.681283	0.799315	0.697197	0.912287	0.761421	0.816839	0.605724	0.72579	0.616029	0.475786	0.560543	0.490862	0.726534	0.827154	0.185309
25	0.706207	0.798715	0.687606	0.78716	0.846195	0.752835	0.967165	0.871927	0.880367	0.688438	0.834255	0.745272	0.655733	0.614314	0.650584	0.85475	0.894259	0.408064
30	0.801575	0.891844	0.809725	0.877287	0.949742	0.83232	1	0.9486	0.939365	0.754988	0.90664	0.834219	0.775863	0.664467	0.782373	0.933194	0.941962	0.726452
35	0.865622	0.935936	0.92509	0.916478	0.967287	0.893682	0.941114	0.982791	0.996944	0.859513	0.964279	0.930994	0.858204	0.756724	0.880659	0.97773	0.978261	0.921014
40	0.919902	0.970838	0.982873	0.98736	1	0.943341		1	1	0.908361	1	1	0.904724	0.782752	0.92795	0.998503	0.989331	0.986636
45	0.944071	1	0.993791	1	0.957711	1		0.953262	0.940402	0.950407	0.996402	0.991671	0.944395	0.841183	0.980436	1	1	1
50	0.963786	0.957191	1	0.987654		0.974386				0.984031	0.918856		0.975761	1	1	0.975766	0.961241	0.991961
55	0.979997	0.955355	0.941333	0.942828						1			1		0.990913	0.938869		0.97308
Inactivation
Control
-100	0.961458	0.950432	0.945333	0.919048	0.961002	0.986259	0.950259	0.971239	0.999817	0.951428	0.925773	0.936229	0.952505	0.995976	0.978598	0.95985	0.949067	0.982678	0.989574	0.975313
-95	0.961944	0.998887	0.928892	0.943989	0.96278	0.966961	0.942724	1	0.995526	0.932414	0.914171	0.954429	0.95777	0.981221	0.974777	0.957705	0.940451	0.981758	0.983344	0.967874
-90	1	0.994077	0.966102	0.938962	0.986834	0.954699	0.967654	0.971677	1	1	0.930184	0.957273	0.964201	1	0.969438	0.965551	0.934792	1.00384	0.986953	0.942451
-85	0.92261	1	0.872478	0.945828	1	0.944401	0.9204	0.958537	1.01908	0.912273	0.922032	0.956562	0.933459	0.961025	0.96488	0.935025	0.931836	0.971365	0.956323	0.913022
-80	0.908949	0.906052	0.957933	0.911558	0.991	0.943253	0.953776	0.973721	0.966767	0.935023	0.931582	0.900043	0.937127	0.970564	0.953679	0.915226	0.945012	0.994046	0.939543	0.910733
-75	0.877073	0.90701	0.888918	0.938735	0.97589	0.938632	0.930466	0.964377	0.98667	0.946942	0.896033	0.924285	0.889117	0.989269	0.977165	0.896653	0.948137	0.991826	0.915885	0.893158
-70	0.776017	0.930881		0.862492	0.968279	0.933106	0.873013	0.987444	1.00475	0.916455	0.892874	0.854472	0.881894	0.964826	0.92481	0.844551	0.955486	0.961622	0.861228	0.844028
-65	0.73196	0.938051	0.922369	0.853675	0.96178	0.93368	0.87472	0.916636	0.974801	0.964456	0.906092	0.831722	0.865627	0.993144	0.897634	0.78687	0.922713	0.967414	0.795713	0.804292
-60	0.678648	0.89336	0.823968	0.779509	0.945836	0.904174	0.815855	0.926199	0.955811	0.914579	0.848024	0.742357	0.817089	0.985468	0.861124	0.647603	0.921531	0.927249	0.680413	0.721892
-55	0.567628	0.873898	0.892353	0.735742	0.928115	0.897983	0.744216	0.882327	0.901589	0.932163	0.808589	0.643495	0.818993	0.957299	0.786325	0.527479	0.923304	0.897045	0.518877	0.65526
-50	0.426582	0.801906	0.890686	0.678143	0.911005	0.865064	0.659156	0.832762	0.875021	0.967887	0.795691	0.512235	0.751438	0.954766	0.655741	0.420179	0.886984	0.839721	0.381061	0.591883
-45	0.260391	0.799256	0.808482	0.586444	0.825732	0.82677	0.551786	0.740054	0.845905	0.912059	0.680515	0.428779	0.729809	0.919666	0.505014	0.324862	0.882507	0.793602	0.293202	0.503425
-40	0.118204	0.76846	0.762818	0.548726	0.748736	0.788143	0.448787	0.652252	0.73893	0.785536	0.662275	0.386805	0.640791	0.866756	0.37094	0.258349	0.868401	0.695193	0.231721	0.384517
-35	0.067253	0.575488	0.773467	0.404875	0.644353	0.734477	0.241523	0.54047	0.647165	0.815308	0.562268	0.28067	0.562873	0.827856	0.277039	0.197683	0.812898	0.582765	0.181169	0.254852
-30	0.0338341	0.358154	0.713557	0.250074	0.463335	0.647258	0.145929	0.459961	0.461207	0.71207	0.463556	0.195926	0.496388	0.742045	0.228622	0.139665	0.788318	0.386944	0.128772	0.135527
-25	0.02015	0.188779	0.683988	0.154551	0.229015	0.484749	0.0799432	0.355953	0.276436	0.592963	0.393857	0.0947178	0.335718	0.568671	0.172854	0.0738936	0.746887	0.205944	0.080694	0.0657075
-20	0.0115235	0.0579652	0.577743	0.080285	0.0741959	0.251625	-0.0375353	0.275013	0.137926	0.34256	0.267967	0.0458275	0.201373	0.315404	0.114053	0.0514417	0.664685	0.0770218	0.0538526	0.0354917
-15	0.0193756	0.0672753	0.410348	0.0758709	0.0296195	0.0899916	0.0481619	0.167567	0.0537296	0.181404	0.223451	0.0309484	0.0960951	0.126887	0.0725418	0.0368726	0.576476	0.0486002	0.0398643	0.0353315
-10	0.0089755	0.0444086	0.230069	0.0594592	0.0253336	0.0379832	0.0289219	0.0965837	0.0418926	0.0440795	0.205648	0.0363529	0.0651627	0.0418273	0.0499197	0.0388096	0.404375	0.0301029	0.0330321	0.0253143
-5	0.0216957	-0.0208199	0.117843	0.0402594	0.0195461	0.0326528	-0.0147943	0.0482524	0.0326696	0.0706512	0.216318	0.0321939	-0.0275873	0.0162516	0.0408131	0.0253733	0.244978	0.0216212	0.0306388	0.0233933
0	0.025177	-0.0465953	0.0591522	0.0573463	0.017304	0.0258314	-0.0239154	0.0391846	0.0238647	0.0516387	0.187437	0.0257607	-0.0150099	0.0162374	0.0347892	0.0247383	0.109671	0.0143337	0.0295302	0.0249113
5	0.0183434	-0.0585241	-0.0212023	0.0592946	0.0185112	0.0221624	-0.0288395	0.036775	0.0227116	0.0510025	0.174874	0.0341106	-0.0414511	0.0110791	0.034148	0.0198431	0.0441338	0.0101186	0.0293995	0.0175811
10	0.029122	-0.0221257	0.0449103	0.0396739	0.0212649	0.0249894	-0.0449641	0.0295124	0.0178828	0.0344419	0.16087	0.0395223	0.0384116	-0.0149035	0.0326846	0.0217096	0.0392753	0.0146942	0.0259399	0.0022337
15	-0.0376387	-0.0566826	0.0321032	0.0430157	0.0293778	0.0284474	-0.038252	0.0175699	0.0132904	0.0525912	0.164568	0.031429	0.0170005	0.010041	0.0321815	0.0227731	0.0261787	0.0126508	0.0260238	0.0128497
20	0.0244934		-0.0515841	0.0293523	0.0307	0.0321696	-0.0682173	0.0231499	0.0252123	-0.0733157	0.178543	0.0365058	0.0112504	-0.0132737	0.0228331	0.0284559	0.0179035	0.0106582	0.0280595	0.024523
0.1μM rpTx1
-100	0.969319	0.935664	0.905652	0.989375	0.962608	0.969499	1	0.980226	0.995074	0.946989	0.939018	0.984451	0.971586	0.97508	0.959163	0.928025	0.917177	0.973357
-95	0.974165	0.938256	0.91208	0.990166	0.958628	0.992276	0.987862	0.994834	0.9888	0.965265	0.984433	0.970968	0.955701	0.938057	0.966531	0.934379	0.927219	0.96613
-90	0.971729	0.94334	0.91932	0.983185	0.955909	1	0.98266	0.99568	0.981138	0.957931	0.996965	0.971344	0.929955	0.909493	0.948581	0.936404	0.950694	0.958095
-85	0.992027	0.951083	0.933284	0.982131	0.955404	0.991186	0.969135	0.99038	0.994863	0.952495	0.94824	0.97125	0.930601	0.897976	0.950462	0.942612	0.972416	0.953802
-80	0.963326	0.962847	0.938419	1	0.943435	0.998317	0.996619	0.968959	0.977896	1	1	0.976511	0.921658	0.878912	0.976564	0.951239	0.959745	0.948584
-75	0.955535	0.977901	0.94529	0.996488	0.950723	1.02149	0.985261	0.95208	0.974443	0.946181	0.964847	0.955842	0.91236	0.86746	0.978758	0.956296	0.947188	0.95207
-70	1	0.967898	0.95386	0.998639	0.951676	0.994553	0.98344	0.921217	0.948465	0.978948	0.9755	0.949077	0.89095	0.871039	0.975231	0.967372	0.957734	0.939211
-65	0.958388	0.986442	0.963613	1.01739	0.940072	0.990394	0.988902	0.905139	0.945392	0.953913	0.975399	0.941983	0.886677	0.813716	0.976015	0.976275	0.958854	0.920405
-60	0.984249	0.991592	0.972331	0.996971	0.932504	1.00584	0.98214	0.851741	0.930529	0.932322	0.983146	0.928454	0.867644	0.813195	0.993416	0.980341	0.970448	0.897326
-55	0.980862	0.995713	0.989176	1.01273	0.923366	1.01079	0.925351	0.820656	0.896004	0.897856	0.957982	0.918354	0.846943	0.849502	0.994435	0.983912	0.957403	0.867276
-50	0.944357	0.994849	0.98478	1.01115	0.898111	1.01634	0.930033	0.776476	0.879289	0.874028	0.946765	0.88796	0.829786	0.828551	0.987929	0.991839	0.986768	0.827025
-45	0.976914	0.996976	0.997303	1.01848	0.871734	1.01347	0.911652	0.69609	0.828428	0.800762	0.944467	0.882557	0.79937	0.817034	1	0.990411	0.981596	0.778091
-40	0.951627	0.997707	1	1.01602	0.83224	0.997623	0.898734	0.654805	0.781272	0.763262	0.92095	0.874102	0.780817	0.796864	0.994043	0.992233	1	0.710035
-35	0.928606	0.993254	0.993831	1.01919	0.791597	0.97447	0.88859	0.632627	0.646415	0.693873	0.911251	0.851412	0.758719	0.775978	0.996708	1	0.980375	0.630716
-30	0.93426	0.999934	0.999039	1.01998	0.744562	0.943286	0.882868	0.608355	0.535935	0.615124	0.890307	0.809743	0.727449	0.782679	0.999138	0.990805	0.980246	0.600075
-25	0.918483	1	0.988363	1.02077	0.694893	0.926797	0.832131	0.598156	0.450507	0.532919	0.880001	0.756753	0.684025	0.730561	0.995375	0.993865	0.974298	0.564826
-20	0.925088	0.986309	0.99734	1.01826	0.62308	0.889612	0.812519	0.56284	0.410627	0.456736	0.866458	0.703105	0.640038	0.677468	0.999373	0.970257	0.962503	0.538124
-15	0.893378	0.959923	0.97887	1.02059	0.564918	0.844108	0.777917	0.554511	0.398867	0.447177	0.846236	0.575516	0.576247	0.638428	1.00353	0.914924	0.932951	0.519416
-10	0.873966	0.903662	0.948762	0.989068	0.524274	0.835225	0.760855	0.553086	0.37755	0.405483	0.795892	0.4934	0.42244	0.647882	0.969666	0.847743	0.901517	0.50705
-5	0.863895	0.865213	0.929331	0.977346	0.490806	0.819687	0.729357	0.542709	0.366288	0.387043	0.731513	0.449561	0.381476	0.646594	0.93314	0.798793	0.860486	0.504194
0	0.829592	0.848764	0.895382	0.948896	0.487723	0.827708	0.75404	0.538256	0.362128	0.358142	0.721959	0.41072	0.348287	0.628069	0.900298	0.743956	0.874005	0.504352
5	0.803067	0.832314	0.849354	0.921368	0.476175	0.855714	0.751881	0.542487	0.355017	0.364761	0.696245	0.369521	0.331172	0.659444	0.877489	0.715073	0.885182	0.519436
10	0.817424	0.842583	0.832508	0.908329	0.496833	0.844326	0.752072	0.554333	0.360621	0.376546	0.704209	0.349486	0.321166	0.65554	0.864712	0.699698	0.900109	0.530917
15	0.832888	0.847268	0.805135	0.908724	0.493693	0.850634	0.758635	0.560167	0.362048	0.381186	0.743091	0.35283	0.32077	0.658598	0.843001	0.714869	0.868345	0.535643
20	0.817867	0.872225	0.808607	0.940203	0.491535	0.851367	0.758462	0.574419	0.353669	0.404135	0.757025	0.362602	0.324814	0.652743	0.84692	0.730957	0.896	0.543913
