# Supplementary material for: Inherent fast inactivation particle of Nav channels as a new binding site for a neurotoxin
Source: EMBO J. 2025 Apr 22;44(11):3180–209. doi: 10.1038/s44318-025-00438-9 (PMC12130229; doi:10.1038/s44318-025-00438-9)
Supplement: Supplementary file 5 — Source data Fig. 1 [file 44318_2025_438_MOESM5_ESM.zip › Figure 1/1J.xlsx]

## Sheet: Sheet1
time	eGFP	eGFP+ rpTx1			time	beta1	beta1 + rpTx1			time	beta 2	beta 2 + rpTx1			time	beta 4	beta 4 + rpTx1
0	7.61123e-13	2.08531e-11			0	-5.07625e-13	-5.28784e-12			0	-1.32064e-11	4.28725e-11			0	-5.07625e-13	2.28125e-11
2e-05	2.05762e-12	2.1538e-11			2e-05	9.3165e-13	-3.41182e-12			2e-05	-6.96445e-12	3.85032e-11			2e-05	9.3165e-13	2.25731e-11
4e-05	2.80812e-12	2.09074e-11			4e-05	3.13811e-12	1.27823e-12			4e-05	-7.22529e-13	3.53822e-11			4e-05	3.13811e-12	2.22779e-11
6e-05	2.49798e-12	1.81287e-11			6e-05	6.06351e-12	5.34294e-12			6e-05	1.23855e-11	2.97645e-11			6e-05	6.06351e-12	2.1927e-11
8e-05	8.75477e-13	1.28458e-11			8e-05	9.36708e-12	9.09499e-12			8e-05	1.80032e-11	2.53952e-11			8e-05	9.36708e-12	2.14782e-11
0.0001	-1.85981e-12	5.41471e-12			0.0001	1.24233e-11	1.06583e-11			0.0001	2.48693e-11	2.28984e-11			0.0001	1.24233e-11	2.08257e-11
0.00012	-5.00573e-12	-3.14267e-12			0.00012	1.44925e-11	6.90629e-12			0.00012	2.54935e-11	2.35226e-11			0.00012	1.44925e-11	1.98233e-11
0.00014	-7.45741e-12	-1.1447e-11			0.00014	1.49924e-11	9.65563e-13			0.00014	2.48693e-11	2.04016e-11			0.00014	1.49924e-11	1.83442e-11
0.00016	-7.99017e-12	-1.81584e-11			0.00016	1.37063e-11	-2.47381e-12			0.00016	1.86274e-11	2.60194e-11			0.00016	1.37063e-11	1.63696e-11
0.00018	-5.70043e-12	-2.2305e-11			0.00018	1.08337e-11	-5.91318e-12			0.00018	1.42581e-11	2.72678e-11			0.00018	1.08337e-11	1.40668e-11
0.0002	-4.44913e-13	-2.34386e-11			0.0002	6.87821e-12	-4.34983e-12			0.0002	6.76777e-12	3.22613e-11			0.0002	6.87821e-12	1.17966e-11
0.00022	6.90377e-12	-2.16536e-11			0.00022	2.49747e-12	-4.03716e-12			0.00022	-5.09187e-12	3.41339e-11			0.00022	2.49747e-12	1.00391e-11
0.00024	1.4584e-11	-1.75165e-11			0.00024	-1.59583e-12	6.52893e-13			0.00024	-1.38306e-11	3.53822e-11			0.00024	-1.59583e-12	9.22558e-12
0.00026	2.04754e-11	-1.19318e-11			0.00026	-4.70762e-12	2.84158e-12			0.00026	-2.38176e-11	3.85032e-11			0.00026	-4.70762e-12	9.54943e-12
0.00028	2.28349e-11	-5.94043e-12			0.00028	-6.31043e-12	2.21624e-12			0.00028	-3.13079e-11	3.66306e-11			0.00028	-6.31043e-12	1.08566e-11
0.0003	2.09382e-11	-4.94346e-13			0.0003	-6.20959e-12	9.65563e-13			0.0003	-3.94224e-11	3.28855e-11			0.0003	-6.20959e-12	1.26815e-11
0.00032	1.52759e-11	3.71348e-12			0.00032	-4.62062e-12	-3.72449e-12			0.00032	-4.31676e-11	2.60194e-11			0.00032	-4.62062e-12	1.44316e-11
0.00034	7.30635e-12	6.34566e-12			0.00034	-2.07548e-12	-9.66522e-12			0.00034	-4.56643e-11	2.10258e-11			0.00034	-2.07548e-12	1.56191e-11
0.00036	-1.08961e-12	7.43004e-12			0.00036	8.06946e-13	-1.31046e-11			0.00036	-3.75498e-11	1.79049e-11			0.00036	8.06946e-13	1.60538e-11
0.00038	-8.14402e-12	7.28627e-12			0.00038	3.54153e-12	-1.52933e-11			0.00038	-3.31805e-11	1.60323e-11			0.00038	3.54153e-12	1.5921e-11
0.0004	-1.25766e-11	6.41223e-12			0.0004	5.87729e-12	-1.68566e-11			0.0004	-2.06967e-11	1.1663e-11			0.0004	5.87729e-12	1.56956e-11
0.00042	-1.37669e-11	5.29855e-12			0.00042	7.72339e-12	-1.37299e-11			0.00042	-3.2193e-12	9.1662e-12			0.00042	7.72339e-12	1.59305e-11
0.00044	-1.17651e-11	4.27976e-12			0.00044	9.01862e-12	-1.06032e-11			0.00044	1.61306e-11	9.1662e-12			0.00044	9.01862e-12	1.6998e-11
0.00046	-7.18337e-12	3.44714e-12			0.00046	9.6533e-12	-5.28784e-12			0.00046	3.17354e-11	2.30009e-12			0.00046	9.6533e-12	1.89052e-11
0.00048	-1.04077e-12	2.67289e-12			0.00048	9.47927e-12	2.84158e-12			0.00048	4.42193e-11	-1.9668e-13			0.00048	9.47927e-12	2.12837e-11
0.0005	5.4366e-12	1.72955e-12			0.0005	8.44402e-12	1.15963e-11			0.0005	4.92128e-11	1.05171e-12			0.0005	8.44402e-12	2.35629e-11
0.00052	1.10408e-11	4.76425e-13			0.00052	6.73185e-12	1.81624e-11			0.00052	4.92128e-11	2.92428e-12			0.00052	6.73185e-12	2.52091e-11
0.00054	1.48609e-11	-9.81012e-13			0.00054	4.80213e-12	2.75425e-11			0.00054	3.92257e-11	7.91781e-12			0.00054	4.80213e-12	2.59049e-11
0.00056	1.64597e-11	-2.25906e-12			0.00056	3.28933e-12	3.34833e-11			0.00056	2.61177e-11	1.41597e-11			0.00056	3.28933e-12	2.56056e-11
0.00058	1.58952e-11	-2.82983e-12			0.00058	2.79541e-12	3.31706e-11			0.00058	1.05129e-11	2.35226e-11			0.00058	2.79541e-12	2.44963e-11
0.0006	1.35617e-11	-2.25023e-12			0.0006	3.64779e-12	2.97312e-11			0.0006	-2.5951e-12	3.10129e-11			0.0006	3.64779e-12	2.29163e-11
0.00062	9.99697e-12	-4.07363e-13			0.00062	5.73967e-12	2.28525e-11			0.00062	-1.1958e-11	3.22613e-11			0.00062	5.73967e-12	2.12583e-11
0.00064	5.75474e-12	2.34568e-12			0.00064	8.54997e-12	1.12837e-11			0.00064	-1.44547e-11	3.22613e-11			0.00064	8.54997e-12	1.9871e-11
0.00066	1.36912e-12	5.26813e-12			0.00066	1.13032e-11	-3.72449e-12			0.00066	-1.81999e-11	2.66436e-11			0.00066	1.13032e-11	1.89581e-11
0.00068	-2.68442e-12	7.51708e-12			0.00068	1.32316e-11	-1.24793e-11			0.00068	-1.32064e-11	2.41468e-11			0.00068	1.32316e-11	1.85231e-11
0.0007	-6.03931e-12	8.45455e-12			0.0007	1.38096e-11	-2.06087e-11			0.0007	-1.07096e-11	1.85291e-11			0.0007	1.38096e-11	1.83955e-11
0.00072	-8.41788e-12	7.83197e-12			0.00072	1.28986e-11	-2.2172e-11			0.00072	-7.58864e-12	1.91533e-11			0.00072	1.28986e-11	1.83351e-11
0.00074	-9.63642e-12	5.79272e-12			0.00074	1.07828e-11	-2.34227e-11			0.00074	-5.09187e-12	1.41597e-11			0.00074	1.07828e-11	1.81585e-11
0.00076	-9.64117e-12	2.7839e-12			0.00076	8.10285e-12	-1.99833e-11			0.00076	-1.97091e-12	1.35355e-11			0.00076	8.10285e-12	1.77974e-11
0.00078	-8.6034e-12	-5.56771e-13			0.00078	5.67906e-12	-1.40426e-11			0.00078	-2.5951e-12	7.29363e-12			0.00078	5.67906e-12	1.72815e-11
0.0008	-6.95793e-12	-3.46476e-12			0.0008	4.26798e-12	-7.16386e-12			0.0008	-2.5951e-12	2.30009e-12			0.0008	4.26798e-12	1.6675e-11
0.00082	-5.2981e-12	-5.1382e-12			0.00082	4.36411e-12	-5.97789e-13			0.00082	-6.34025e-12	-4.56602e-12			0.00082	4.36411e-12	1.60243e-11
0.00084	-4.15587e-12	-4.88712e-12			0.00084	6.11452e-12	6.28095e-12			0.00084	-1.07096e-11	-1.39289e-11			0.00084	6.11452e-12	1.5348e-11
0.00086	-3.7112e-12	-2.3511e-12			0.00086	9.28704e-12	1.25344e-11			0.00086	-8.21283e-12	-2.26676e-11			0.00086	9.28704e-12	1.46598e-11
0.00088	-3.63485e-12	2.27298e-12			0.00088	1.32767e-11	1.72244e-11			0.00088	-3.2193e-12	-2.57885e-11			0.00088	1.32767e-11	1.40021e-11
0.0009	-3.15107e-12	8.14018e-12			0.0009	1.71447e-11	2.00384e-11			0.0009	6.14358e-12	-3.07821e-11			0.0009	1.71447e-11	1.34576e-11
0.00092	-1.36036e-12	1.38748e-11			0.00092	1.98221e-11	2.06638e-11			0.00092	1.55065e-11	-2.57885e-11			0.00092	1.98221e-11	1.31489e-11
0.00094	2.28531e-12	1.78887e-11			0.00094	2.04537e-11	1.72244e-11			0.00094	3.29838e-11	-2.01708e-11			0.00094	2.04537e-11	1.32121e-11
0.00096	7.59584e-12	1.88025e-11			0.00096	1.87469e-11	8.46965e-12			0.00096	4.10983e-11	-9.55955e-12			0.00096	1.87469e-11	1.37763e-11
0.00098	1.35515e-11	1.5842e-11			0.00098	1.50906e-11	-2.16114e-12			0.00098	4.23467e-11	-2.06925e-12			0.00098	1.50906e-11	1.49101e-11
0.001	1.86019e-11	9.13309e-12			0.001	1.04251e-11	-1.31046e-11			0.001	3.61048e-11	8.54201e-12			0.001	1.04251e-11	1.65593e-11
0.00102	2.11733e-11	-2.10695e-13			0.00102	5.94664e-12	-2.65494e-11			0.00102	2.23726e-11	8.54201e-12			0.00102	5.94664e-12	1.8488e-11
0.00104	2.01932e-11	-1.02863e-11			0.00104	2.7509e-12	-3.46788e-11			0.00104	8.64035e-12	9.1662e-12			0.00104	2.7509e-12	2.02916e-11
0.00106	1.54065e-11	-1.88806e-11			0.00106	1.54714e-12	-3.87436e-11			0.00106	-1.07096e-11	7.29363e-12			0.00106	1.54714e-12	2.15195e-11
0.00108	7.49029e-12	-2.41143e-11			0.00108	2.47709e-12	-3.21775e-11			0.00108	-2.56902e-11	9.79039e-12			0.00108	2.47709e-12	2.18765e-11
0.0011	-2.07053e-12	-2.50013e-11			0.0011	5.13562e-12	-2.34227e-11			0.0011	-3.63015e-11	1.10388e-11			0.0011	5.13562e-12	2.13919e-11
0.00112	-1.12841e-11	-2.16839e-11			0.00112	8.7464e-12	-1.37299e-11			0.00112	-3.87982e-11	1.22872e-11			0.00112	8.7464e-12	2.04207e-11
0.00114	-1.80977e-11	-1.52377e-11			0.00114	1.2364e-11	-4.34983e-12			0.00114	-3.56773e-11	1.79049e-11			0.00114	1.2364e-11	1.94612e-11
0.00116	-2.08872e-11	-7.19347e-12			0.00116	1.50654e-11	3.77959e-12			0.00116	-3.00595e-11	2.04016e-11			0.00116	1.50654e-11	1.88816e-11
0.00118	-1.88615e-11	9.80532e-13			0.00118	1.61374e-11	1.12837e-11			0.00118	-2.25692e-11	2.35226e-11			0.00118	1.61374e-11	1.87281e-11
0.0012	-1.22541e-11	8.20925e-12			0.0012	1.52597e-11	1.69117e-11			0.0012	-1.00854e-11	1.91533e-11			0.0012	1.52597e-11	1.87159e-11
0.00122	-2.29287e-12	1.3926e-11			0.00122	1.26087e-11	2.06638e-11			0.00122	1.15005e-12	9.1662e-12			0.00122	1.26087e-11	1.84047e-11
0.00124	9.06372e-12	1.80131e-11			0.00124	8.78055e-12	2.25398e-11			0.00124	6.76777e-12	1.67591e-12			0.00124	8.78055e-12	1.74454e-11
0.00126	1.95178e-11	2.06479e-11			0.00126	4.58622e-12	1.84751e-11			0.00126	8.01615e-12	-4.56602e-12			0.00126	4.58622e-12	1.57326e-11
0.00128	2.69357e-11	2.20998e-11			0.00128	7.86439e-13	1.40977e-11			0.00128	5.51939e-12	-1.26805e-11			0.00128	7.86439e-13	1.34095e-11
0.0013	2.98505e-11	2.25315e-11			0.0013	-2.10159e-12	4.09226e-12			0.0013	5.25854e-13	-1.39289e-11			0.0013	-2.10159e-12	1.07441e-11
0.00132	2.78807e-11	2.19307e-11			0.00132	-3.88228e-12	-7.7892e-12			0.00132	-2.5951e-12	-1.14321e-11			0.00132	-3.88228e-12	8.00546e-12
0.00134	2.1875e-11	2.01723e-11			0.00134	-4.63454e-12	-2.15467e-11			0.00134	-6.96445e-12	-8.31116e-12			0.00134	-4.63454e-12	5.43614e-12
0.00136	1.36859e-11	1.71629e-11			0.00136	-4.59012e-12	-3.06141e-11			0.00136	-1.00854e-11	-2.06925e-12			0.00136	-4.59012e-12	3.3089e-12
0.00138	5.64128e-12	1.29935e-11			0.00138	-3.96256e-12	-3.62422e-11			0.00138	-3.2193e-12	1.67591e-12			0.00138	-3.96256e-12	1.98427e-12
0.0014	-1.06274e-13	8.00692e-12			0.0014	-2.84936e-12	-3.34282e-11			0.0014	2.39843e-12	3.54848e-12			0.0014	-2.84936e-12	1.86321e-12
0.00142	-2.16547e-12	2.78745e-12			0.00142	-1.25826e-12	-2.52987e-11			0.00142	9.26454e-12	9.1662e-12			0.00142	-1.25826e-12	3.22056e-12
0.00144	-2.79633e-13	-1.96184e-12			0.00144	7.78931e-13	-1.5606e-11			0.00144	1.80032e-11	7.91781e-12			0.00144	7.78931e-13	6.0093e-12
0.00146	4.60438e-12	-5.57304e-12			0.00146	3.03637e-12	-2.16114e-12			0.00146	2.54935e-11	7.91781e-12			0.00146	3.03637e-12	9.77252e-12
0.00148	1.06169e-11	-7.56608e-12			0.00148	5.00323e-12	9.72033e-12			0.00148	3.11112e-11	9.1662e-12			0.00148	5.00323e-12	1.37367e-11
0.0015	1.55025e-11	-7.74049e-12			0.0015	5.96011e-12	1.91004e-11			0.0015	3.48564e-11	9.79039e-12			0.0015	5.96011e-12	1.70462e-11
0.00152	1.73249e-11	-6.22484e-12			0.00152	5.21119e-12	2.47285e-11			0.00152	3.11112e-11	1.10388e-11			0.00152	5.21119e-12	1.90258e-11
0.00154	1.50941e-11	-3.47809e-12			0.00154	2.40885e-12	2.59792e-11			0.00154	2.48693e-11	1.35355e-11			0.00154	2.40885e-12	1.93664e-11
0.00156	9.14232e-12	-2.33049e-13			0.00156	-2.23e-12	2.37905e-11			0.00156	2.42451e-11	1.41597e-11			0.00156	-2.23e-12	1.81857e-11
0.00158	1.02335e-12	2.659e-12			0.00158	-7.84583e-12	1.62864e-11			0.00158	1.55065e-11	1.60323e-11			0.00158	-7.84583e-12	1.59451e-11
0.0016	-7.0103e-12	4.46174e-12			0.0016	-1.30813e-11	6.28095e-12			0.0016	6.76777e-12	1.60323e-11			0.0016	-1.30813e-11	1.32771e-11
0.00162	-1.27518e-11	4.75634e-12			0.00162	-1.64162e-11	-4.34983e-12			0.00162	1.77424e-12	2.10258e-11			0.00162	-1.64162e-11	1.0772e-11
0.00164	-1.4736e-11	3.55754e-12			0.00164	-1.66305e-11	-1.43553e-11			0.00164	-3.2193e-12	2.41468e-11			0.00164	-1.66305e-11	8.80117e-12
0.00166	-1.2602e-11	1.28535e-12			0.00166	-1.32109e-11	-2.15467e-11			0.00166	-6.34025e-12	2.53952e-11			0.00166	-1.32109e-11	7.45432e-12
0.00168	-7.0463e-12	-1.39963e-12			0.00168	-6.58247e-12	-2.311e-11			0.00168	-3.84349e-12	2.4771e-11			0.00168	-6.58247e-12	6.6055e-12
0.0017	5.44342e-13	-3.80097e-12			0.0017	1.93097e-12	-2.06087e-11			0.0017	-1.34672e-12	1.91533e-11			0.0017	1.93097e-12	6.06606e-12
0.00172	8.55227e-12	-5.35645e-12			0.00172	1.04417e-11	-1.46679e-11			0.00172	1.77424e-12	1.60323e-11			0.00172	1.04417e-11	5.72032e-12
0.00174	1.5489e-11	-5.74741e-12			0.00174	1.70325e-11	-6.22585e-12			0.00174	-9.83375e-14	1.29113e-11			0.00174	1.70325e-11	5.54269e-12
0.00176	2.02114e-11	-4.94192e-12			0.00176	2.03305e-11	4.40493e-12			0.00176	5.25854e-13	1.10388e-11			0.00176	2.03305e-11	5.51522e-12
0.00178	2.20183e-11	-3.15216e-12			0.00178	1.98983e-11	1.22217e-11			0.00178	-7.22529e-13	4.17267e-12			0.00178	1.98983e-11	5.54477e-12
0.0018	2.07029e-11	-7.35181e-13			0.0018	1.62547e-11	1.44104e-11			0.0018	-8.21283e-12	-8.20861e-13			0.0018	1.62547e-11	5.50011e-12
0.00182	1.65454e-11	1.98835e-12			0.00182	1.05698e-11	1.12837e-11			0.00182	-1.44547e-11	-6.43859e-12			0.00182	1.05698e-11	5.33921e-12
0.00184	1.0251e-11	4.79841e-12			0.00184	4.22313e-12	3.77959e-12			0.00184	-2.06967e-11	-1.01837e-11			0.00184	4.22313e-12	5.20169e-12
0.00186	2.79073e-12	7.51427e-12			0.00186	-1.55866e-12	-8.72721e-12			0.00186	-2.25692e-11	-1.26805e-11			0.00186	-1.55866e-12	5.35578e-12
0.00188	-4.76177e-12	9.84818e-12			0.00188	-5.92479e-12	-2.0296e-11			0.00188	-2.31934e-11	-1.08079e-11			0.00188	-5.92479e-12	6.01609e-12
0.0019	-1.13827e-11	1.13486e-11			0.0019	-8.49412e-12	-2.87381e-11			0.0019	-1.57031e-11	-1.20563e-11			0.0019	-8.49412e-12	7.17301e-12
0.00192	-1.62364e-11	1.15137e-11			0.00192	-9.33504e-12	-3.09268e-11			0.00192	-7.58864e-12	-7.68698e-12			0.00192	-9.33504e-12	8.5543e-12
0.00194	-1.87623e-11	1.00018e-11			0.00194	-8.82184e-12	-2.96761e-11			0.00194	-2.5951e-12	1.05171e-12			0.00194	-8.82184e-12	9.73605e-12
0.00196	-1.87453e-11	6.86534e-12			0.00196	-7.39456e-12	-2.2172e-11			0.00196	4.8952e-12	1.1663e-11			0.00196	-7.39456e-12	1.03351e-11
0.00198	-1.6332e-11	2.64766e-12			0.00198	-5.35522e-12	-1.43553e-11			0.00198	9.88873e-12	2.22742e-11			0.00198	-5.35522e-12	1.01796e-11
0.002	-1.19945e-11	-1.71022e-12			0.002	-2.8139e-12	-3.72449e-12			0.002	9.88873e-12	3.91274e-11			0.002	-2.8139e-12	9.38675e-12
0.00202	-6.44416e-12	-5.13813e-12			0.00202	2.01985e-13	3.46692e-12			0.00202	8.64035e-12	4.59935e-11			0.00202	2.01985e-13	8.31538e-12
0.00204	-5.0655e-13	-6.729e-12			0.00204	3.56649e-12	1.22217e-11			0.00204	8.64035e-12	5.59806e-11			0.00204	3.56649e-12	7.42666e-12
0.00206	4.99001e-12	-5.97439e-12			0.00206	6.95768e-12	1.56611e-11			0.00206	4.271e-12	5.16112e-11			0.00206	6.95768e-12	7.10887e-12
0.00208	9.31417e-12	-2.90719e-12			0.00208	9.85612e-12	1.56611e-11			0.00208	1.15005e-12	5.03628e-11			0.00208	9.85612e-12	7.51531e-12
0.0021	1.19324e-11	1.85236e-12			0.0021	1.16825e-11	1.03457e-11			0.0021	-1.34672e-12	3.7879e-11			0.0021	1.16825e-11	8.50384e-12
0.00212	1.25881e-11	7.13442e-12			0.00212	1.19888e-11	1.90357e-12			0.00212	-5.09187e-12	2.22742e-11			0.00212	1.19888e-11	9.71163e-12
0.00214	1.13703e-11	1.14685e-11			0.00214	1.06559e-11	-9.35255e-12			0.00214	-8.83702e-12	7.91781e-12			0.00214	1.06559e-11	1.07186e-11
0.00216	8.74059e-12	1.34663e-11			0.00216	7.96712e-12	-1.43553e-11			0.00216	-1.69515e-11	-5.19021e-12			0.00216	7.96712e-12	1.11936e-11
0.00218	5.46833e-12	1.22296e-11			0.00218	4.49344e-12	-1.6544e-11			0.00218	-1.88241e-11	-1.89224e-11			0.00218	4.49344e-12	1.0976e-11
0.0022	2.47886e-12	7.61041e-12			0.0022	8.80092e-13	-1.12286e-11			0.0022	-1.75757e-11	-2.82853e-11			0.0022	8.80092e-13	1.00796e-11
0.00222	6.53951e-13	2.40003e-13			0.00222	-2.30656e-12	-7.16386e-12			0.00222	-1.00854e-11	-2.89095e-11			0.00222	-2.30656e-12	8.66301e-12
0.00224	5.72719e-13	-8.607e-12			0.00224	-4.58258e-12	9.65563e-13			0.00224	-2.5951e-12	-2.76611e-11			0.00224	-4.58258e-12	6.99571e-12
0.00226	2.31789e-12	-1.72861e-11			0.00226	-5.49724e-12	3.77959e-12			0.00226	3.64681e-12	-2.70369e-11			0.00226	-5.49724e-12	5.41709e-12
0.00228	5.39494e-12	-2.41051e-11			0.00228	-4.647e-12	9.40766e-12			0.00228	1.36339e-11	-2.01708e-11			0.00228	-4.647e-12	4.24811e-12
0.0023	8.8638e-12	-2.76997e-11			0.0023	-1.82514e-12	1.1909e-11			0.0023	1.67548e-11	-1.64257e-11			0.0023	-1.82514e-12	3.6946e-12
0.00232	1.1646e-11	-2.73814e-11			0.00232	2.7923e-12	1.06583e-11			0.00232	1.92516e-11	-1.08079e-11			0.00232	2.7923e-12	3.78396e-12
0.00234	1.2867e-11	-2.33779e-11			0.00234	8.56737e-12	1.12837e-11			0.00234	1.7379e-11	-8.93536e-12			0.00234	8.56737e-12	4.3897e-12
0.00236	1.20945e-11	-1.68479e-11			0.00236	1.44639e-11	1.03457e-11			0.00236	1.7379e-11	-9.55955e-12			0.00236	1.44639e-11	5.32041e-12
0.00238	9.42077e-12	-9.59171e-12			0.00238	1.92517e-11	5.03027e-12			0.00238	1.61306e-11	-5.81439e-12			0.00238	1.92517e-11	6.43272e-12
0.0024	5.40145e-12	-3.4942e-12			0.0024	2.17846e-11	-1.84847e-12			0.0024	1.30097e-11	-1.44506e-12			0.0024	2.17846e-11	7.68278e-12
0.00242	9.69656e-13	6.83836e-14			0.00242	2.12844e-11	-1.06032e-11			0.00242	1.36339e-11	3.54848e-12			0.00242	2.12844e-11	9.09045e-12
0.00244	-2.72704e-12	6.35296e-13			0.00244	1.75891e-11	-1.87327e-11			0.00244	8.64035e-12	6.66943e-12			0.00244	1.75891e-11	1.06274e-11
0.00246	-4.57433e-12	-1.30075e-12			0.00246	1.12293e-11	-2.56114e-11			0.00246	5.51939e-12	7.29363e-12			0.00246	1.12293e-11	1.21071e-11
0.00248	-3.87141e-12	-4.5615e-12			0.00248	3.32033e-12	-2.90508e-11			0.00248	2.39843e-12	5.42105e-12			0.00248	3.32033e-12	1.31434e-11
0.0025	-6.50908e-13	-7.70883e-12			0.0025	-4.72221e-12	-2.87381e-11			0.0025	-6.34025e-12	6.04524e-12			0.0025	-4.72221e-12	1.32406e-11
0.00252	4.25312e-12	-9.47661e-12			0.00252	-1.15467e-11	-2.27974e-11			0.00252	-1.13338e-11	1.22872e-11			0.00252	-1.15467e-11	1.19914e-11
0.00254	9.4691e-12	-9.08043e-12			0.00254	-1.61716e-11	-1.81073e-11			0.00254	-1.63273e-11	1.54081e-11			0.00254	-1.61716e-11	9.30248e-12
0.00256	1.35829e-11	-6.38526e-12			0.00256	-1.81296e-11	-1.09159e-11			0.00256	-1.1958e-11	1.91533e-11			0.00256	-1.81296e-11	5.52045e-12
0.00258	1.56228e-11	-1.85623e-12			0.00258	-1.74532e-11	-4.34983e-12			0.00258	-1.1958e-11	2.4771e-11			0.00258	-1.74532e-11	1.39094e-12
0.0026	1.52588e-11	3.64524e-12			0.0026	-1.45884e-11	-9.10459e-13			0.0026	-7.22529e-13	2.41468e-11			0.0026	-1.45884e-11	-2.17579e-12
0.00262	1.27225e-11	9.14059e-12			0.00262	-1.03201e-11	2.21624e-12			0.00262	1.77424e-12	2.85161e-11			0.00262	-1.03201e-11	-4.41703e-12
0.00264	8.56224e-12	1.38114e-11			0.00264	-5.69686e-12	-9.10459e-13			0.00264	7.39196e-12	2.72678e-11			0.00264	-5.69686e-12	-4.99386e-12
0.00266	3.41551e-12	1.72077e-11			0.00266	-1.8751e-12	-7.16386e-12			0.00266	1.30097e-11	2.72678e-11			0.00266	-1.8751e-12	-4.08157e-12
0.00268	-2.1266e-12	1.93188e-11			0.00268	1.30411e-13	-1.31046e-11			0.00268	1.48823e-11	2.66436e-11			0.00268	1.30411e-13	-2.25594e-12
0.0027	-7.53543e-12	2.04671e-11			0.0027	-2.59402e-13	-1.90453e-11			0.0027	1.80032e-11	2.60194e-11			0.0027	-2.59402e-13	-2.48973e-13
0.00272	-1.22977e-11	2.11012e-11			0.00272	-2.98068e-12	-2.71748e-11			0.00272	2.17484e-11	2.10258e-11			0.00272	-2.98068e-12	1.29806e-12
0.00274	-1.59055e-11	2.15763e-11			0.00274	-7.30923e-12	-3.03015e-11			0.00274	2.36209e-11	1.91533e-11			0.00274	-7.30923e-12	2.01615e-12
0.00276	-1.79287e-11	2.20351e-11			0.00276	-1.20216e-11	-3.09268e-11			0.00276	2.23726e-11	1.22872e-11			0.00276	-1.20216e-11	1.88452e-12
0.00278	-1.81191e-11	2.23821e-11			0.00278	-1.57709e-11	-2.93634e-11			0.00278	2.23726e-11	1.54081e-11			0.00278	-1.57709e-11	1.20183e-12
0.0028	-1.64802e-11	2.23187e-11			0.0028	-1.75429e-11	-2.49861e-11			0.0028	2.23726e-11	1.29113e-11			0.0028	-1.75429e-11	4.43351e-13
0.00282	-1.32163e-11	2.1412e-11			0.00282	-1.70321e-11	-1.96707e-11			0.00282	2.29968e-11	1.60323e-11			0.00282	-1.70321e-11	4.89571e-14
0.00284	-8.6134e-12	1.92312e-11			0.00284	-1.4723e-11	-1.5606e-11			0.00284	2.05e-11	2.04016e-11			0.00284	-1.4723e-11	2.41887e-13
0.00286	-2.99748e-12	1.55742e-11			0.00286	-1.15928e-11	-8.41454e-12			0.00286	2.23726e-11	2.72678e-11			0.00286	-1.15928e-11	9.91924e-13
0.00288	3.16852e-12	1.0682e-11			0.00288	-8.62515e-12	-1.22313e-12			0.00288	2.48693e-11	3.10129e-11			0.00288	-8.62515e-12	2.12517e-12
0.0029	9.11597e-12	5.27776e-12			0.0029	-6.439e-12	5.65561e-12			0.0029	1.98758e-11	3.35097e-11			0.0029	-6.439e-12	3.47237e-12
0.00292	1.37228e-11	3.64478e-13			0.00292	-5.16361e-12	1.03457e-11			0.00292	2.17484e-11	3.10129e-11			0.00292	-5.16361e-12	4.92981e-12
0.00294	1.57563e-11	-3.17189e-12			0.00294	-4.52901e-12	6.59362e-12			0.00294	1.61306e-11	2.35226e-11			0.00294	-4.52901e-12	6.39733e-12
0.00296	1.43302e-11	-4.8831e-12			0.00296	-4.0572e-12	5.03027e-12			0.00296	1.55065e-11	1.79049e-11			0.00296	-4.0572e-12	7.68231e-12
0.00298	9.36009e-12	-4.88626e-12			0.00298	-3.33412e-12	-1.5358e-12			0.00298	1.05129e-11	9.79039e-12			0.00298	-3.33412e-12	8.48844e-12
0.003	1.8026e-12	-3.73429e-12			0.003	-2.28021e-12	-8.10187e-12			0.003	3.02262e-12	-1.9668e-13			0.003	-2.28021e-12	8.53877e-12
0.00302	-6.53414e-12	-2.12571e-12			0.00302	-1.25836e-12	-1.5606e-11			0.00302	6.76777e-12	-8.93536e-12			0.00302	-1.25836e-12	7.74711e-12
0.00304	-1.35366e-11	-6.03003e-13			0.00304	-8.9565e-13	-1.96707e-11			0.00304	7.39196e-12	-1.45531e-11			0.00304	-8.9565e-13	6.30647e-12
0.00306	-1.7562e-11	6.48218e-13			0.00306	-1.70016e-12	-2.37354e-11			0.00306	1.17613e-11	-1.89224e-11			0.00306	-1.70016e-12	4.62945e-12
0.00308	-1.80236e-11	1.8234e-12			0.00308	-3.69932e-12	-2.46734e-11			0.00308	1.05129e-11	-2.14192e-11			0.00308	-3.69932e-12	3.17353e-12
0.0031	-1.55072e-11	3.3615e-12			0.0031	-6.37226e-12	-2.37354e-11			0.0031	2.05e-11	-1.95466e-11			0.0031	-6.37226e-12	2.23562e-12
0.00312	-1.13765e-11	5.6908e-12			0.00312	-8.85871e-12	-2.1234e-11			0.00312	2.11242e-11	-1.26805e-11			0.00312	-8.85871e-12	1.8394e-12
0.00314	-7.1318e-12	8.95923e-12			0.00314	-1.03065e-11	-1.68566e-11			0.00314	2.54935e-11	-2.06925e-12			0.00314	-1.03065e-11	1.7413e-12
0.00316	-3.88902e-12	1.28857e-11			0.00316	-1.01778e-11	-1.40426e-11			0.00316	2.61177e-11	8.54201e-12			0.00316	-1.01778e-11	1.57521e-12
0.00318	-2.15552e-12	1.67662e-11			0.00318	-8.38823e-12	-1.18539e-11			0.00318	2.61177e-11	2.04016e-11			0.00318	-8.38823e-12	1.05438e-12
0.0032	-1.87184e-12	1.96534e-11			0.0032	-5.25427e-12	-1.18539e-11			0.0032	2.36209e-11	3.28855e-11			0.0032	-5.25427e-12	1.55706e-13
0.00322	-2.55469e-12	2.06237e-11			0.00322	-1.29687e-12	-1.09159e-11			0.00322	2.36209e-11	4.47451e-11			0.00322	-1.29687e-12	-8.43035e-13
0.00324	-3.44964e-12	1.90861e-11			0.00324	2.9971e-12	-1.09159e-11			0.00324	1.7379e-11	5.03628e-11			0.00324	2.9971e-12	-1.51767e-12
0.00326	-3.7293e-12	1.50501e-11			0.00326	7.32024e-12	-9.03988e-12			0.00326	1.05129e-11	4.97387e-11			0.00326	7.32024e-12	-1.55283e-12
0.00328	-2.72901e-12	9.25028e-12			0.00328	1.15159e-11	-9.35255e-12			0.00328	1.77424e-12	5.47322e-11			0.00328	1.15159e-11	-9.23236e-13
0.0033	-1.59115e-13	3.01802e-12			0.0033	1.54301e-11	-8.10187e-12			0.0033	-2.5951e-12	5.03628e-11			0.0033	1.54301e-11	1.19131e-13
0.00332	3.8104e-12	-2.0738e-12			0.00332	1.8764e-11	-7.7892e-12			0.00332	-6.34025e-12	4.59935e-11			0.00332	1.8764e-11	1.20161e-12
0.00334	8.58232e-12	-4.65465e-12			0.00334	2.10399e-11	-8.72721e-12			0.00334	-1.44547e-11	3.97516e-11			0.00334	2.10399e-11	2.00038e-12
0.00336	1.33077e-11	-3.93093e-12			0.00336	2.17123e-11	-6.22585e-12			0.00336	-1.25822e-11	3.03887e-11			0.00336	2.17123e-11	2.33168e-12
0.00338	1.71215e-11	1.10782e-13			0.00338	2.03728e-11	-5.60051e-12			0.00338	-9.46121e-12	2.4771e-11			0.00338	2.03728e-11	2.1436e-12
0.0034	1.94278e-11	6.70424e-12			0.0034	1.69948e-11	-1.22313e-12			0.0034	-1.97091e-12	1.79049e-11			0.0034	1.69948e-11	1.4847e-12
0.00342	2.00608e-11	1.44735e-11			0.00342	1.20806e-11	3.46692e-12			0.00342	6.76777e-12	1.41597e-11			0.00342	1.20806e-11	4.73525e-13
0.00344	1.92517e-11	2.17539e-11			0.00344	6.6154e-12	9.72033e-12			0.00344	6.76777e-12	1.35355e-11			0.00344	6.6154e-12	-6.80932e-13
0.00346	1.74447e-11	2.70046e-11			0.00346	1.78704e-12	1.56611e-11			0.00346	1.30097e-11	1.35355e-11			0.00346	1.78704e-12	-1.6817e-12
0.00348	1.50704e-11	2.91425e-11			0.00348	-1.43754e-12	1.81624e-11			0.00348	1.42581e-11	1.47839e-11			0.00348	-1.43754e-12	-2.19342e-12
0.0035	1.24007e-11	2.77033e-11			0.0035	-2.66929e-12	1.44104e-11			0.0035	8.64035e-12	1.60323e-11			0.0035	-2.66929e-12	-1.95891e-12
0.00352	9.51703e-12	2.2799e-11			0.00352	-2.19372e-12	8.78232e-12			0.00352	8.01615e-12	2.165e-11			0.00352	-2.19372e-12	-9.13493e-13
0.00354	6.41378e-12	1.50561e-11			0.00354	-7.72207e-13	-1.84847e-12			0.00354	6.14358e-12	2.53952e-11			0.00354	-7.72207e-13	7.71581e-13
0.00356	3.18646e-12	5.5623e-12			0.00356	7.09258e-13	-1.21666e-11			0.00356	6.76777e-12	2.85161e-11			0.00356	7.09258e-13	2.74904e-12
0.00358	1.22282e-13	-4.20908e-12			0.00358	1.56872e-12	-2.2172e-11			0.00358	7.39196e-12	3.41339e-11			0.00358	1.56872e-12	4.6113e-12
0.0036	-2.40384e-12	-1.26186e-11			0.0036	1.5111e-12	-2.84254e-11			0.0036	1.11371e-11	3.66306e-11			0.0036	1.5111e-12	5.99832e-12
0.00362	-4.16991e-12	-1.82092e-11			0.00362	6.64427e-13	-3.15521e-11			0.00362	2.11242e-11	3.91274e-11			0.00362	6.64427e-13	6.69714e-12
0.00364	-5.2966e-12	-2.00598e-11			0.00364	-5.06305e-13	-3.15521e-11			0.00364	2.61177e-11	3.60064e-11			0.00364	-5.06305e-13	6.7081e-12
0.00366	-6.21039e-12	-1.8012e-11			0.00366	-1.38798e-12	-2.78001e-11			0.00366	2.79903e-11	3.16371e-11			0.00366	-1.38798e-12	6.25055e-12
0.00368	-7.37634e-12	-1.269e-11			0.00368	-1.4851e-12	-2.46734e-11			0.00368	2.86145e-11	2.66436e-11			0.00368	-1.4851e-12	5.67021e-12
0.0037	-8.99112e-12	-5.30831e-12			0.0037	-6.90384e-13	-2.34227e-11			0.0037	2.73661e-11	1.47839e-11			0.0037	-6.90384e-13	5.2754e-12
0.00372	-1.08057e-11	2.69153e-12			0.00372	5.76443e-13	-2.06087e-11			0.00372	2.05e-11	6.66943e-12			0.00372	5.76443e-13	5.20713e-12
0.00374	-1.21836e-11	1.00104e-11			0.00374	1.49393e-12	-2.06087e-11			0.00374	1.61306e-11	-8.20861e-13			0.00374	1.49393e-12	5.3938e-12
0.00376	-1.23829e-11	1.57048e-11			0.00376	1.1944e-12	-2.49861e-11			0.00376	9.88873e-12	-6.43859e-12			0.00376	1.1944e-12	5.60298e-12
0.00378	-1.08898e-11	1.91944e-11			0.00378	-8.07431e-13	-2.43607e-11			0.00378	1.11371e-11	-8.93536e-12			0.00378	-8.07431e-13	5.52931e-12
0.0038	-7.66635e-12	2.01914e-11			0.0038	-4.32766e-12	-2.311e-11			0.0038	1.23855e-11	-7.06278e-12			0.0038	-4.32766e-12	4.88234e-12
0.00382	-3.18196e-12	1.86934e-11			0.00382	-8.53907e-12	-1.81073e-11			0.00382	1.48823e-11	-8.93536e-12			0.00382	-8.53907e-12	3.48846e-12
0.00384	1.76071e-12	1.50117e-11			0.00384	-1.22879e-11	-1.18539e-11			0.00384	1.61306e-11	-4.56602e-12			0.00384	-1.22879e-11	1.38387e-12
0.00386	6.28267e-12	9.79823e-12			0.00386	-1.45496e-11	-2.78648e-12			0.00386	1.17613e-11	1.67591e-12			0.00386	-1.45496e-11	-1.15825e-12
0.00388	9.68424e-12	3.99552e-12			0.00388	-1.48035e-11	4.09226e-12			0.00388	9.26454e-12	7.91781e-12			0.00388	-1.48035e-11	-3.70201e-12
0.0039	1.15962e-11	-1.30155e-12			0.0039	-1.31808e-11	8.78232e-12			0.0039	1.15005e-12	1.41597e-11			0.0039	-1.31808e-11	-5.80643e-12
0.00392	1.20211e-11	-5.08106e-12			0.00392	-1.03048e-11	1.03457e-11			0.00392	-5.71606e-12	1.85291e-11			0.00392	-1.03048e-11	-7.16041e-12
0.00394	1.13045e-11	-6.67354e-12			0.00394	-6.94479e-12	1.22217e-11			0.00394	-1.32064e-11	2.85161e-11			0.00394	-6.94479e-12	-7.6328e-12
0.00396	1.00533e-11	-5.95436e-12			0.00396	-3.67255e-12	8.78232e-12			0.00396	-1.88241e-11	3.47581e-11			0.00396	-3.67255e-12	-7.2473e-12
0.00398	9.01739e-12	-3.36256e-12			0.00398	-7.66727e-13	7.21897e-12			0.00398	-2.1945e-11	4.1e-11			0.00398	-7.66727e-13	-6.12956e-12
0.004	8.87867e-12	2.75383e-13			0.004	1.64979e-12	2.84158e-12			0.004	-2.31934e-11	4.03758e-11			0.004	1.64979e-12	-4.45988e-12
0.00402	9.98985e-12	4.04999e-12			0.00402	3.41929e-12	-4.97517e-12			0.00402	-1.38306e-11	4.47451e-11			0.00402	3.41929e-12	-2.43705e-12
0.00404	1.21709e-11	7.24464e-12			0.00404	4.33315e-12	-1.12286e-11			0.00404	-5.09187e-12	4.34967e-11			0.00404	4.33315e-12	-2.41825e-13
0.00406	1.47054e-11	9.44593e-12			0.00406	4.30495e-12	-1.87327e-11			0.00406	3.02262e-12	3.7879e-11			0.00406	4.30495e-12	1.95538e-12
0.00408	1.65271e-11	1.04517e-11			0.00408	3.5411e-12	-2.34227e-11			0.00408	7.39196e-12	3.28855e-11			0.00408	3.5411e-12	3.9591e-12
0.0041	1.65591e-11	1.00896e-11			0.0041	2.54009e-12	-2.311e-11			0.0041	1.23855e-11	2.53952e-11			0.0041	2.54009e-12	5.52868e-12
0.00412	1.40737e-11	8.14818e-12			0.00412	1.91718e-12	-1.68566e-11			0.00412	1.17613e-11	2.66436e-11			0.00412	1.91718e-12	6.42564e-12
0.00414	8.9428e-12	4.48017e-12			0.00414	2.16532e-12	-9.66522e-12			0.00414	6.76777e-12	2.10258e-11			0.00414	2.16532e-12	6.51512e-12
0.00416	1.74836e-12	-7.59061e-13			0.00416	3.483e-12	2.21624e-12			0.00416	-9.83375e-14	2.41468e-11			0.00416	3.483e-12	5.83374e-12
0.00418	-6.32321e-12	-6.92654e-12			0.00418	5.70912e-12	8.78232e-12			0.00418	-6.34025e-12	1.79049e-11			0.00418	5.70912e-12	4.58042e-12
0.0042	-1.37442e-11	-1.29041e-11			0.0042	8.38597e-12	1.72244e-11			0.0042	-1.50789e-11	1.97775e-11			0.0042	8.38597e-12	3.0484e-12
0.00422	-1.90323e-11	-1.73332e-11			0.00422	1.08848e-11	2.06638e-11			0.00422	-1.63273e-11	2.10258e-11			0.00422	1.08848e-11	1.55219e-12
0.00424	-2.11218e-11	-1.90114e-11			0.00424	1.25831e-11	2.41032e-11			0.00424	-1.69515e-11	2.53952e-11			0.00424	1.25831e-11	3.78763e-13
0.00426	-1.96323e-11	-1.72321e-11			0.00426	1.30097e-11	2.19145e-11			0.00426	-1.57031e-11	2.60194e-11			0.00426	1.30097e-11	-2.5709e-13
0.00428	-1.49981e-11	-1.19849e-11			0.00428	1.1938e-11	1.4723e-11			0.00428	-8.83702e-12	2.85161e-11			0.00428	1.1938e-11	-2.89606e-13
0.0043	-8.39657e-12	-3.89372e-12			0.0043	9.40167e-12	2.21624e-12			0.0043	-7.58864e-12	3.22613e-11			0.0043	9.40167e-12	1.22654e-13
0.00432	-1.48487e-12	5.96857e-12			0.00432	5.69849e-12	-1.09159e-11			0.00432	-5.09187e-12	3.53822e-11			0.00432	5.69849e-12	6.26449e-13
0.00434	4.00633e-12	1.62728e-11			0.00434	1.42782e-12	-2.49861e-11			0.00434	-6.34025e-12	3.28855e-11			0.00434	1.42782e-12	8.0938e-13
0.00436	6.75333e-12	2.55607e-11			0.00436	-2.478e-12	-3.78055e-11			0.00436	-3.2193e-12	3.10129e-11			0.00436	-2.478e-12	4.05881e-13
0.00438	6.27057e-12	3.23804e-11			0.00438	-4.89762e-12	-4.4997e-11			0.00438	-3.84349e-12	3.10129e-11			0.00438	-4.89762e-12	-5.94301e-13
0.0044	3.09498e-12	3.55245e-11			0.0044	-4.91111e-12	-4.9687e-11			0.0044	-6.96445e-12	3.03887e-11			0.0044	-4.91111e-12	-1.97544e-12
0.00442	-1.3489e-12	3.43409e-11			0.00442	-2.26721e-12	-4.71856e-11			0.00442	-9.83375e-14	2.72678e-11			0.00442	-2.26721e-12	-3.44737e-12
0.00444	-5.17167e-12	2.89742e-11			0.00444	2.36244e-12	-3.84309e-11			0.00444	6.76777e-12	2.66436e-11			0.00444	2.36244e-12	-4.79207e-12
0.00446	-6.64594e-12	2.03614e-11			0.00446	7.55967e-12	-2.43607e-11			0.00446	1.61306e-11	2.72678e-11			0.00446	7.55967e-12	-5.91205e-12
0.00448	-4.78792e-12	9.99967e-12			0.00448	1.17167e-11	-8.41454e-12			0.00448	2.42451e-11	2.60194e-11			0.00448	1.17167e-11	-6.7823e-12
0.0045	2.51478e-13	-4.19109e-13			0.0045	1.36485e-11	7.84431e-12			0.0045	3.04871e-11	2.66436e-11			0.0045	1.36485e-11	-7.37397e-12
0.00452	7.18367e-12	-9.36923e-12			0.00452	1.29824e-11	2.03511e-11			0.00452	2.92387e-11	2.28984e-11			0.00452	1.29824e-11	-7.63454e-12
0.00454	1.39591e-11	-1.57863e-11			0.00454	1.01652e-11	2.56665e-11			0.00454	2.79903e-11	1.91533e-11			0.00454	1.01652e-11	-7.52568e-12
0.00456	1.83978e-11	-1.925e-11			0.00456	6.22171e-12	2.62918e-11			0.00456	1.86274e-11	1.66565e-11			0.00456	6.22171e-12	-7.07526e-12
0.00458	1.89038e-11	-1.99683e-11			0.00458	2.38234e-12	1.78498e-11			0.00458	1.67548e-11	7.29363e-12			0.00458	2.38234e-12	-6.38455e-12
0.0046	1.5004e-11	-1.85805e-11			0.0046	-3.11865e-13	6.90629e-12			0.0046	1.55065e-11	5.42105e-12			0.0046	-3.11865e-13	-5.60173e-12
0.00462	7.52401e-12	-1.58121e-11			0.00462	-1.27326e-12	-8.10187e-12			0.00462	1.30097e-11	3.54848e-12			0.00462	-1.27326e-12	-4.89738e-12
0.00464	-1.65346e-12	-1.22138e-11			0.00464	-4.44425e-13	-1.99833e-11			0.00464	1.05129e-11	-1.9668e-13			0.00464	-4.44425e-13	-4.4394e-12
0.00466	-1.01564e-11	-8.11552e-12			0.00466	1.79372e-12	-2.84254e-11			0.00466	7.39196e-12	4.79686e-12			0.00466	1.79372e-12	-4.3682e-12
0.00468	-1.58478e-11	-3.79721e-12			0.00468	4.79332e-12	-3.03015e-11			0.00468	1.15005e-12	8.54201e-12			0.00468	4.79332e-12	-4.72605e-12
0.0047	-1.75012e-11	3.21253e-13			0.0047	7.78566e-12	-2.49861e-11			0.0047	-3.84349e-12	1.35355e-11			0.0047	7.78566e-12	-5.38805e-12
0.00472	-1.5174e-11	3.62239e-12			0.00472	1.00284e-11	-1.9358e-11			0.00472	-7.58864e-12	1.85291e-11			0.00472	1.00284e-11	-6.04503e-12
0.00474	-1.01101e-11	5.46464e-12			0.00474	1.09576e-11	-8.10187e-12			0.00474	-8.83702e-12	2.28984e-11			0.00474	1.09576e-11	-6.28893e-12
0.00476	-4.18816e-12	5.46244e-12			0.00476	1.03332e-11	1.90357e-12			0.00476	-1.07096e-11	2.72678e-11			0.00476	1.03332e-11	-5.79066e-12
0.00478	7.87059e-13	3.68116e-12			0.00478	8.29498e-12	8.78232e-12			0.00478	-7.22529e-13	3.10129e-11			0.00478	8.29498e-12	-4.48607e-12
0.0048	3.682e-12	5.98067e-13			0.0048	5.3005e-12	1.31597e-11			0.0048	2.39843e-12	3.91274e-11			0.0048	5.3005e-12	-2.65749e-12
0.00482	4.2462e-12	-3.09688e-12			0.00482	1.96381e-12	1.53484e-11			0.00482	8.64035e-12	4.66177e-11			0.00482	1.96381e-12	-8.30959e-13
0.00484	2.96829e-12	-6.71763e-12			0.00484	-1.13761e-12	1.44104e-11			0.00484	1.80032e-11	4.78661e-11			0.00484	-1.13761e-12	4.5509e-13
0.00486	7.58932e-13	-9.7018e-12			0.00486	-3.6441e-12	1.06583e-11			0.00486	1.92516e-11	4.97387e-11			0.00486	-3.6441e-12	8.61806e-13
0.00488	-1.39907e-12	-1.15757e-11			0.00488	-5.49977e-12	8.78232e-12			0.00488	2.17484e-11	3.97516e-11			0.00488	-5.49977e-12	3.4438e-13
0.0049	-2.70873e-12	-1.18987e-11			0.0049	-6.85282e-12	5.96828e-12			0.0049	1.80032e-11	3.41339e-11			0.0049	-6.85282e-12	-8.73162e-13
0.00492	-2.70959e-12	-1.02364e-11			0.00492	-7.87319e-12	2.21624e-12			0.00492	1.17613e-11	2.165e-11			0.00492	-7.87319e-12	-2.37265e-12
0.00494	-1.3578e-12	-6.2606e-12			0.00494	-8.59222e-12	-2.16114e-12			0.00494	1.77424e-12	4.79686e-12			0.00494	-8.59222e-12	-3.65118e-12
0.00496	9.59836e-13	8.00608e-14			0.00496	-8.87038e-12	-8.72721e-12			0.00496	-5.71606e-12	-7.68698e-12			0.00496	-8.87038e-12	-4.26394e-12
0.00498	3.539e-12	8.39522e-12			0.00498	-8.50258e-12	-1.71693e-11			0.00498	-1.88241e-11	-1.70499e-11			0.00498	-8.50258e-12	-3.9875e-12
0.005	5.57611e-12	1.77788e-11			0.005	-7.31897e-12	-2.24847e-11			0.005	-2.38176e-11	-2.45402e-11			0.005	-7.31897e-12	-2.91157e-12
0.00502	6.47107e-12	2.69182e-11			0.00502	-5.27019e-12	-2.34227e-11			0.00502	-2.63144e-11	-3.01579e-11			0.00502	-5.27019e-12	-1.39063e-12
0.00504	6.05733e-12	3.4322e-11			0.00504	-2.49326e-12	-2.09214e-11			0.00504	-2.1945e-11	-3.32788e-11			0.00504	-2.49326e-12	1.03843e-13
0.00506	4.66771e-12	3.86389e-11			0.00506	5.81227e-13	-1.15412e-11			0.00506	-1.44547e-11	-3.57756e-11			0.00506	5.81227e-13	1.15965e-12
0.00508	2.93177e-12	3.8954e-11			0.00508	3.19613e-12	2.75526e-14			0.00508	-8.21283e-12	-3.76482e-11			0.00508	3.19613e-12	1.52669e-12
0.0051	1.42353e-12	3.50041e-11			0.0051	4.39693e-12	1.25344e-11			0.0051	-1.97091e-12	-3.32788e-11			0.0051	4.39693e-12	1.15726e-12
0.00512	3.75226e-13	2.72578e-11			0.00512	3.39222e-12	2.22271e-11			0.00512	3.64681e-12	-2.64127e-11			0.00512	3.39222e-12	1.74937e-13
0.00514	-3.50937e-13	1.68836e-11			0.00514	1.39862e-14	2.91059e-11			0.00514	8.64035e-12	-2.14192e-11			0.00514	1.39862e-14	-1.17061e-12
0.00516	-1.02389e-12	5.57188e-12			0.00516	-5.01183e-12	3.41086e-11			0.00516	6.76777e-12	-1.01837e-11			0.00516	-5.01183e-12	-2.56544e-12
0.00518	-1.74186e-12	-4.8254e-12			0.00518	-1.01972e-11	3.50466e-11			0.00518	7.39196e-12	1.05171e-12			0.00518	-1.01972e-11	-3.70704e-12
0.0052	-2.31088e-12	-1.27278e-11			0.0052	-1.38474e-11	3.12946e-11			0.0052	5.25854e-13	8.54201e-12			0.0052	-1.38474e-11	-4.37574e-12
0.00522	-2.33698e-12	-1.7216e-11			0.00522	-1.47711e-11	2.37905e-11			0.00522	5.25854e-13	1.66565e-11			0.00522	-1.47711e-11	-4.49914e-12
0.00524	-1.4341e-12	-1.81766e-11			0.00524	-1.27865e-11	1.44104e-11			0.00524	5.25854e-13	2.22742e-11			0.00524	-1.27865e-11	-4.15846e-12
0.00526	5.82798e-13	-1.6194e-11			0.00526	-8.7739e-12	5.03027e-12			0.00526	3.02262e-12	2.97645e-11			0.00526	-8.7739e-12	-3.54959e-12
0.00528	3.60818e-12	-1.22707e-11			0.00528	-4.25968e-12	-3.41182e-12			0.00528	9.88873e-12	3.22613e-11			0.00528	-4.25968e-12	-2.89658e-12
0.0053	7.25387e-12	-7.51074e-12			0.0053	-7.75215e-13	-9.97789e-12			0.0053	1.17613e-11	3.66306e-11			0.0053	-7.75215e-13	-2.37443e-12
0.00532	1.09142e-11	-2.7921e-12			0.00532	7.1619e-13	-1.31046e-11			0.00532	1.11371e-11	4.03758e-11			0.00532	7.1619e-13	-2.04559e-12
0.00534	1.38996e-11	1.45849e-12			0.00534	7.49137e-14	-1.27919e-11			0.00534	4.271e-12	4.66177e-11			0.00534	7.49137e-14	-1.83411e-12
0.00536	1.5581e-11	5.27078e-12			0.00536	-2.12664e-12	-1.27919e-11			0.00536	-7.22529e-13	4.66177e-11			0.00536	-2.12664e-12	-1.58092e-12
0.00538	1.55339e-11	8.85332e-12			0.00538	-4.94829e-12	-1.09159e-11			0.00538	-8.83702e-12	4.97387e-11			0.00538	-4.94829e-12	-1.15478e-12
0.0054	1.36397e-11	1.22421e-11			0.0054	-7.45554e-12	-1.27919e-11			0.0054	-1.13338e-11	4.78661e-11			0.0054	-7.45554e-12	-5.71275e-13
0.00542	1.01521e-11	1.51296e-11			0.00542	-9.00995e-12	-1.46679e-11			0.00542	-1.25822e-11	4.72419e-11			0.00542	-9.00995e-12	-1.17444e-14
0.00544	5.64146e-12	1.69525e-11			0.00544	-9.40028e-12	-1.62313e-11			0.00544	-1.57031e-11	4.59935e-11			0.00544	-9.40028e-12	2.63605e-13
0.00546	8.35581e-13	1.71152e-11			0.00546	-8.84697e-12	-1.49806e-11			0.00546	-1.32064e-11	4.78661e-11			0.00546	-8.84697e-12	6.32903e-14
0.00548	-3.61936e-12	1.52289e-11			0.00548	-7.91221e-12	-1.09159e-11			0.00548	-1.38306e-11	4.16242e-11			0.00548	-7.91221e-12	-6.26144e-13
0.0055	-7.34602e-12	1.12587e-11			0.0055	-7.35396e-12	-7.16386e-12			0.0055	-6.96445e-12	3.60064e-11			0.0055	-7.35396e-12	-1.64103e-12
0.00552	-1.03283e-11	5.60152e-12			0.00552	-7.87623e-12	-1.84847e-12			0.00552	-7.58864e-12	2.97645e-11			0.00552	-7.87623e-12	-2.73416e-12
0.00554	-1.28134e-11	-9.46344e-13			0.00554	-9.83583e-12	-9.10459e-13			0.00554	-1.97091e-12	2.04016e-11			0.00554	-9.83583e-12	-3.70588e-12
0.00556	-1.51359e-11	-7.37277e-12			0.00556	-1.30148e-11	3.40223e-13			0.00556	-3.84349e-12	1.04146e-11			0.00556	-1.30148e-11	-4.47535e-12
0.00558	-1.75475e-11	-1.27209e-11			0.00558	-1.65873e-11	-2.47381e-12			0.00558	-3.2193e-12	4.17267e-12			0.00558	-1.65873e-11	-5.05604e-12
0.0056	-2.01282e-11	-1.63629e-11			0.0056	-1.93892e-11	-7.16386e-12			0.0056	-1.97091e-12	4.17267e-12			0.0056	-1.93892e-11	-5.46497e-12
0.00562	-2.27881e-11	-1.8119e-11			0.00562	-2.03726e-11	-1.02906e-11			0.00562	-5.71606e-12	9.1662e-12			0.00562	-2.03726e-11	-5.65288e-12
0.00564	-2.52963e-11	-1.81965e-11			0.00564	-1.901e-11	-1.21666e-11			0.00564	-6.96445e-12	1.04146e-11			0.00564	-1.901e-11	-5.52417e-12
0.00566	-2.73312e-11	-1.6996e-11			0.00566	-1.5482e-11	-1.12286e-11			0.00566	-1.32064e-11	1.10388e-11			0.00566	-1.5482e-11	-5.03472e-12
0.00568	-2.8524e-11	-1.48901e-11			0.00568	-1.05805e-11	-5.28784e-12			0.00568	-1.69515e-11	1.22872e-11			0.00568	-1.05805e-11	-4.27744e-12
0.0057	-2.85531e-11	-1.21357e-11			0.0057	-5.39355e-12	-1.5358e-12			0.0057	-1.94483e-11	1.47839e-11			0.0057	-5.39355e-12	-3.46749e-12
0.00572	-2.72576e-11	-8.92656e-12			0.00572	-9.14964e-13	3.46692e-12			0.00572	-2.38176e-11	1.60323e-11			0.00572	-9.14964e-13	-2.8153e-12
0.00574	-2.47104e-11	-5.49566e-12			0.00574	2.21667e-12	5.03027e-12			0.00574	-2.13209e-11	1.60323e-11			0.00574	2.21667e-12	-2.40726e-12
0.00576	-2.12229e-11	-2.14358e-12			0.00576	3.77746e-12	4.40493e-12			0.00576	-1.63273e-11	1.54081e-11			0.00576	3.77746e-12	-2.17616e-12
0.00578	-1.72956e-11	8.08095e-13			0.00578	3.83919e-12	-1.84847e-12			0.00578	-9.46121e-12	1.29113e-11			0.00578	3.83919e-12	-2.00616e-12
0.0058	-1.34988e-11	3.08213e-12			0.0058	2.6161e-12	-7.47653e-12			0.0058	6.76777e-12	1.54081e-11			0.0058	2.6161e-12	-1.86841e-12
0.00582	-1.03401e-11	4.43389e-12			0.00582	3.63284e-13	-1.27919e-11			0.00582	1.98758e-11	1.66565e-11			0.00582	3.63284e-13	-1.87226e-12
0.00584	-8.08973e-12	4.58613e-12			0.00584	-2.63254e-12	-1.59186e-11			0.00584	2.92387e-11	2.35226e-11			0.00584	-2.63254e-12	-2.19335e-12
0.00586	-6.66176e-12	3.18883e-12			0.00586	-6.01437e-12	-2.15467e-11			0.00586	4.17225e-11	3.10129e-11			0.00586	-6.01437e-12	-2.94528e-12
0.00588	-5.64755e-12	-1.23557e-13			0.00588	-9.31755e-12	-2.311e-11			0.00588	5.04612e-11	3.7879e-11			0.00588	-9.31755e-12	-4.1026e-12
0.0059	-4.51125e-12	-5.53439e-12			0.0059	-1.19832e-11	-2.43607e-11			0.0059	4.85886e-11	4.28725e-11			0.0059	-1.19832e-11	-5.49179e-12
0.00592	-2.88227e-12	-1.28266e-11			0.00592	-1.34359e-11	-2.0296e-11			0.00592	4.48435e-11	4.34967e-11			0.00592	-1.34359e-11	-6.83141e-12
0.00594	-7.70528e-13	-2.12459e-11			0.00594	-1.32541e-11	-1.46679e-11			0.00594	3.98499e-11	3.60064e-11			0.00594	-1.32541e-11	-7.78656e-12
0.00596	1.44035e-12	-2.95687e-11			0.00596	-1.13126e-11	-5.60051e-12			0.00596	3.11112e-11	2.53952e-11			0.00596	-1.13126e-11	-8.03504e-12
0.00598	3.24939e-12	-3.63812e-11			0.00598	-7.88416e-12	5.65561e-12			0.00598	2.05e-11	1.91533e-11			0.00598	-7.88416e-12	-7.35342e-12
0.006	4.38737e-12	-4.04825e-11			0.006	-3.58357e-12	1.4723e-11			0.006	1.23855e-11	8.54201e-12			0.006	-3.58357e-12	-5.71063e-12
0.00602	5.02788e-12	-4.12958e-11			0.00602	8.03274e-13	2.28525e-11			0.00602	-4.46768e-12	-4.56602e-12			0.00602	8.03274e-13	-3.33997e-12
0.00604	5.70745e-12	-3.90081e-11			0.00604	4.56799e-12	2.47285e-11			0.00604	-1.75757e-11	-1.26805e-11			0.00604	4.56799e-12	-7.233e-13
0.00606	7.02174e-12	-3.43555e-11			0.00606	7.22667e-12	2.09765e-11			0.00606	-2.94353e-11	-2.26676e-11			0.00606	7.22667e-12	1.50519e-12
0.00608	9.27659e-12	-2.81848e-11			0.00608	8.52065e-12	1.34724e-11			0.00608	-3.25563e-11	-2.76611e-11			0.00608	8.52065e-12	2.72511e-12
0.0061	1.22322e-11	-2.1097e-11			0.0061	8.33296e-12	1.03457e-11			0.0061	-3.69256e-11	-2.57885e-11			0.0061	8.33296e-12	2.52096e-12
0.00612	1.51069e-11	-1.33864e-11			0.00612	6.64731e-12	1.27823e-12			0.00612	-3.87982e-11	-2.3916e-11			0.00612	6.64731e-12	8.22658e-13
0.00614	1.67646e-11	-5.25789e-12			0.00614	3.61749e-12	-8.41454e-12			0.00614	-3.50531e-11	-1.95466e-11			0.00614	3.61749e-12	-2.04811e-12
0.00616	1.60972e-11	2.87849e-12			0.00616	-3.44539e-13	-1.59186e-11			0.00616	-2.44418e-11	-1.51773e-11			0.00616	-3.44539e-13	-5.46731e-12
0.00618	1.2441e-11	1.02732e-11			0.00618	-4.56493e-12	-2.56114e-11			0.00618	-1.81999e-11	-7.06278e-12			0.00618	-4.56493e-12	-8.70617e-12
0.0062	5.90464e-12	1.59382e-11			0.0062	-8.18464e-12	-3.12395e-11			0.0062	-1.25822e-11	2.92428e-12			0.0062	-8.18464e-12	-1.11502e-11
0.00622	-2.542e-12	1.89121e-11			0.00622	-1.03373e-11	-3.53042e-11			0.00622	-8.21283e-12	9.1662e-12			0.00622	-1.03373e-11	-1.24315e-11
0.00624	-1.12975e-11	1.85658e-11			0.00624	-1.03583e-11	-2.99888e-11			0.00624	-6.96445e-12	1.41597e-11			0.00624	-1.03583e-11	-1.24434e-11
0.00626	-1.85742e-11	1.48101e-11			0.00626	-7.9995e-12	-2.43607e-11			0.00626	-6.34025e-12	1.60323e-11			0.00626	-7.9995e-12	-1.13007e-11
0.00628	-2.29529e-11	8.18325e-12			0.00628	-3.53895e-12	-1.37299e-11			0.00628	-8.83702e-12	1.72807e-11			0.00628	-3.53895e-12	-9.30069e-12
0.0063	-2.3795e-11	-2.49327e-13			0.0063	2.24519e-12	-1.22313e-12			0.0063	-7.58864e-12	1.22872e-11			0.0063	2.24519e-12	-6.88844e-12
0.00632	-2.13461e-11	-9.15851e-12			0.00632	8.3017e-12	8.46965e-12			0.00632	-6.34025e-12	9.79039e-12			0.00632	8.3017e-12	-4.55053e-12
0.00634	-1.65482e-11	-1.72564e-11			0.00634	1.35538e-11	1.56611e-11			0.00634	-1.34672e-12	1.04146e-11			0.00634	1.35538e-11	-2.64258e-12
0.00636	-1.06919e-11	-2.34832e-11			0.00636	1.70792e-11	1.97258e-11			0.00636	4.271e-12	6.04524e-12			0.00636	1.70792e-11	-1.24807e-12
0.00638	-5.07022e-12	-2.70616e-11			0.00638	1.81885e-11	1.97258e-11			0.00638	9.26454e-12	2.30009e-12			0.00638	1.81885e-11	-2.05524e-13
0.0064	-6.84048e-13	-2.75292e-11			0.0064	1.65192e-11	1.56611e-11			0.0064	1.30097e-11	-1.9668e-13			0.0064	1.65192e-11	7.01944e-13
0.00642	1.96233e-12	-2.48536e-11			0.00642	1.21831e-11	8.46965e-12			0.00642	1.42581e-11	-9.55955e-12			0.00642	1.21831e-11	1.5375e-12
0.00644	2.91991e-12	-1.95427e-11			0.00644	5.87273e-12	-2.85119e-13			0.00644	1.36339e-11	-1.51773e-11			0.00644	5.87273e-12	2.14267e-12
0.00646	2.63707e-12	-1.26629e-11			0.00646	-1.19969e-12	-1.09159e-11			0.00646	1.48823e-11	-2.20434e-11			0.00646	-1.19969e-12	2.25003e-12
0.00648	1.69082e-12	-5.67391e-12			0.00648	-7.55676e-12	-1.81073e-11			0.00648	1.55065e-11	-2.20434e-11			0.00648	-7.55676e-12	1.67593e-12
0.0065	5.3585e-13	-1.39049e-13			0.0065	-1.186e-11	-2.49861e-11			0.0065	1.55065e-11	-2.70369e-11			0.0065	-1.186e-11	4.34109e-13
0.00652	-5.79858e-13	2.68139e-12			0.00652	-1.33185e-11	-2.71748e-11			0.00652	1.7379e-11	-2.3916e-11			0.00652	-1.33185e-11	-1.27874e-12
0.00654	-1.55201e-12	2.2161e-12			0.00654	-1.19661e-11	-2.27974e-11			0.00654	1.36339e-11	-1.64257e-11			0.00654	-1.19661e-11	-3.15343e-12
0.00656	-2.32793e-12	-1.17953e-12			0.00656	-8.68508e-12	-1.49806e-11			0.00656	1.48823e-11	-8.93536e-12			0.00656	-8.68508e-12	-4.80211e-12
0.00658	-2.84041e-12	-6.33382e-12			0.00658	-4.90864e-12	-3.41182e-12			0.00658	1.61306e-11	-1.9668e-13			0.00658	-4.90864e-12	-5.78981e-12
0.0066	-2.9824e-12	-1.16741e-11			0.0066	-2.0828e-12	9.09499e-12			0.0066	1.23855e-11	6.66943e-12			0.0066	-2.0828e-12	-5.71424e-12
0.00662	-2.6093e-12	-1.57545e-11			0.00662	-1.13818e-12	2.03511e-11			0.00662	9.88873e-12	1.47839e-11			0.00662	-1.13818e-12	-4.35601e-12
0.00664	-1.60971e-12	-1.76908e-11			0.00664	-2.1939e-12	2.87932e-11			0.00664	8.64035e-12	1.54081e-11			0.00664	-2.1939e-12	-1.81705e-12
0.00666	-1.76223e-14	-1.73332e-11			0.00666	-4.63009e-12	3.25453e-11			0.00666	6.14358e-12	1.66565e-11			0.00666	-4.63009e-12	1.44287e-12
0.00668	1.90716e-12	-1.52306e-11			0.00668	-7.39913e-12	3.31706e-11			0.00668	3.64681e-12	1.41597e-11			0.00668	-7.39913e-12	4.70129e-12
0.0067	3.69932e-12	-1.24295e-11			0.0067	-9.42611e-12	3.28579e-11			0.0067	-7.22529e-13	5.42105e-12			0.0067	-9.42611e-12	7.14085e-12
0.00672	4.85763e-12	-1.01394e-11			0.00672	-9.94781e-12	2.91059e-11			0.00672	-5.09187e-12	3.54848e-12			0.00672	-9.94781e-12	8.07628e-12
0.00674	5.01246e-12	-9.33245e-12			0.00674	-8.6899e-12	2.19145e-11			0.00674	-3.2193e-12	-3.31763e-12			0.00674	-8.6899e-12	7.16819e-12
0.00676	4.02466e-12	-1.03781e-11			0.00676	-5.87229e-12	1.2847e-11			0.00676	-1.00854e-11	-9.55955e-12			0.00676	-5.87229e-12	4.58546e-12
0.00678	1.96287e-12	-1.29188e-11			0.00678	-2.05885e-12	3.15425e-12			0.00678	-1.25822e-11	-1.20563e-11			0.00678	-2.05885e-12	9.97157e-13
0.0068	-9.45646e-13	-1.60142e-11			0.0068	2.08722e-12	-5.60051e-12			0.0068	-1.69515e-11	-1.39289e-11			0.0068	2.08722e-12	-2.64584e-12
0.00682	-4.39508e-12	-1.84856e-11			0.00682	5.9804e-12	-1.06032e-11			0.00682	-2.00725e-11	-1.64257e-11			0.00682	5.9804e-12	-5.49289e-12
0.00684	-8.05958e-12	-1.92199e-11			0.00684	9.15032e-12	-1.21666e-11			0.00684	-1.44547e-11	-1.51773e-11			0.00684	9.15032e-12	-7.13512e-12
0.00686	-1.16314e-11	-1.73771e-11			0.00686	1.11754e-11	-9.35255e-12			0.00686	-6.96445e-12	-9.55955e-12			0.00686	1.11754e-11	-7.70545e-12
0.00688	-1.47396e-11	-1.25363e-11			0.00688	1.16788e-11	-5.60051e-12			0.00688	6.14358e-12	-8.20861e-13			0.00688	1.16788e-11	-7.67274e-12
0.0069	-1.68981e-11	-4.87958e-12			0.0069	1.04477e-11	1.27823e-12			0.0069	1.80032e-11	3.54848e-12			0.0069	1.04477e-11	-7.50707e-12
0.00692	-1.75409e-11	4.65961e-12			0.00692	7.60063e-12	5.03027e-12			0.00692	2.67419e-11	1.10388e-11			0.00692	7.60063e-12	-7.41631e-12
0.00694	-1.61677e-11	1.44456e-11			0.00694	3.64869e-12	9.40766e-12			0.00694	3.3608e-11	1.66565e-11			0.00694	3.64869e-12	-7.31273e-12
0.00696	-1.25715e-11	2.24758e-11			0.00696	-6.41831e-13	8.46965e-12			0.00696	3.23596e-11	2.22742e-11			0.00696	-6.41831e-13	-6.9735e-12
0.00698	-6.96369e-12	2.69358e-11			0.00698	-4.53362e-12	3.77959e-12			0.00698	2.48693e-11	2.66436e-11			0.00698	-4.53362e-12	-6.24536e-12
0.007	2.66861e-14	2.67698e-11			0.007	-7.54818e-12	-2.16114e-12			0.007	1.67548e-11	2.66436e-11			0.007	-7.54818e-12	-5.14657e-12
0.00702	7.44845e-12	2.20598e-11			0.00702	-9.53506e-12	-5.28784e-12			0.00702	8.01615e-12	2.04016e-11			0.00702	-9.53506e-12	-3.83746e-12
0.00704	1.42075e-11	1.40517e-11			0.00704	-1.05241e-11	-8.72721e-12			0.00704	-9.83375e-14	1.1663e-11			0.00704	-1.05241e-11	-2.49867e-12
0.00706	1.92393e-11	4.71568e-12			0.00706	-1.0492e-11	-5.60051e-12			0.00706	-9.46121e-12	2.30009e-12			0.00706	-1.0492e-11	-1.23154e-12
0.00708	2.16492e-11	-3.96464e-12			0.00708	-9.28615e-12	-2.47381e-12			0.00708	-8.21283e-12	-1.51773e-11			0.00708	-9.28615e-12	-4.85292e-14
0.0071	2.08014e-11	-1.06163e-11			0.0071	-6.74795e-12	2.52891e-12			0.0071	-1.57031e-11	-2.45402e-11			0.0071	-6.74795e-12	1.04319e-12
0.00712	1.64657e-11	-1.46784e-11			0.00712	-2.89282e-12	9.72033e-12			0.00712	-1.32064e-11	-3.26546e-11			0.00712	-2.89282e-12	1.95062e-12
0.00714	9.03682e-12	-1.62213e-11			0.00714	1.96807e-12	1.75371e-11			0.00714	-1.07096e-11	-3.45272e-11			0.00714	1.96807e-12	2.47531e-12
0.00716	-2.85189e-13	-1.56424e-11			0.00716	7.25798e-12	2.16018e-11			0.00716	-5.71606e-12	-3.82724e-11			0.00716	7.25798e-12	2.40767e-12
0.00718	-9.62339e-12	-1.34693e-11			0.00718	1.223e-11	2.22271e-11			0.00718	-3.2193e-12	-3.57756e-11			0.00718	1.223e-11	1.67955e-12
0.0072	-1.69032e-11	-1.03274e-11			0.0072	1.60843e-11	1.62864e-11			0.0072	3.64681e-12	-3.3903e-11			0.0072	1.60843e-11	4.62904e-13
0.00722	-2.05046e-11	-6.92558e-12			0.00722	1.80547e-11	9.09499e-12			0.00722	6.14358e-12	-3.20305e-11			0.00722	1.80547e-11	-8.95478e-13
0.00724	-1.9751e-11	-3.95278e-12			0.00724	1.75136e-11	2.75526e-14			0.00724	1.11371e-11	-3.01579e-11			0.00724	1.75136e-11	-2.05705e-12
0.00726	-1.50139e-11	-1.89103e-12			0.00726	1.41581e-11	-4.6625e-12			0.00726	1.55065e-11	-2.64127e-11			0.00726	1.41581e-11	-2.8799e-12
0.00728	-7.51741e-12	-8.48599e-13			0.00728	8.22806e-12	-8.10187e-12			0.00728	2.05e-11	-2.26676e-11			0.00728	8.22806e-12	-3.46812e-12
0.0073	1.01379e-12	-5.36415e-13			0.0073	6.42012e-13	-7.7892e-12			0.0073	1.98758e-11	-2.01708e-11			0.0073	6.42012e-13	-4.05429e-12
0.00732	8.76601e-12	-4.12004e-13			0.00732	-7.12036e-12	-3.09915e-12			0.00732	1.42581e-11	-1.08079e-11			0.00732	-7.12036e-12	-4.82015e-12
0.00734	1.42106e-11	5.41091e-14			0.00734	-1.34258e-11	-9.10459e-13			0.00734	1.17613e-11	-7.06278e-12			0.00734	-1.34258e-11	-5.75852e-12
0.00736	1.63874e-11	1.14096e-12			0.00736	-1.70307e-11	3.77959e-12			0.00736	4.271e-12	-1.44506e-12			0.00736	-1.70307e-11	-6.65547e-12
0.00738	1.50249e-11	2.72004e-12			0.00738	-1.74604e-11	7.21897e-12			0.00738	3.02262e-12	5.42105e-12			0.00738	-1.74604e-11	-7.1558e-12
0.0074	1.048e-11	4.23984e-12			0.0074	-1.50609e-11	8.46965e-12			0.0074	-3.2193e-12	7.91781e-12			0.0074	-1.50609e-11	-6.892e-12
0.00742	3.58723e-12	4.83999e-12			0.00742	-1.07618e-11	8.78232e-12			0.00742	1.77424e-12	1.10388e-11			0.00742	-1.07618e-11	-5.61501e-12
0.00744	-4.48826e-12	3.64394e-12			0.00744	-5.69726e-12	6.28095e-12			0.00744	2.39843e-12	1.35355e-11			0.00744	-5.69726e-12	-3.3035e-12
0.00746	-1.23894e-11	1.144e-13			0.00746	-8.88426e-13	9.65563e-13			0.00746	3.64681e-12	1.72807e-11			0.00746	-8.88426e-13	-2.02345e-13
0.00748	-1.8773e-11	-5.68195e-12			0.00748	2.95113e-12	-6.85119e-12			0.00748	4.8952e-12	2.35226e-11			0.00748	2.95113e-12	3.21976e-12
0.0075	-2.26066e-11	-1.30609e-11			0.0075	5.46603e-12	-1.27919e-11			0.0075	1.15005e-12	2.91403e-11			0.0075	5.46603e-12	6.3524e-12
0.00752	-2.3473e-11	-2.09644e-11			0.00752	6.58732e-12	-1.68566e-11			0.00752	-7.58864e-12	3.22613e-11			0.00752	6.58732e-12	8.55322e-12
0.00754	-2.16549e-11	-2.82746e-11			0.00754	6.41534e-12	-1.52933e-11			0.00754	-8.21283e-12	3.53822e-11			0.00754	6.41534e-12	9.27365e-12
0.00756	-1.79559e-11	-3.39941e-11			0.00756	5.10418e-12	-1.49806e-11			0.00756	-1.13338e-11	3.41339e-11			0.00756	5.10418e-12	8.2049e-12
0.00758	-1.33212e-11	-3.7296e-11			0.00758	2.82146e-12	-8.41454e-12			0.00758	-1.25822e-11	2.78919e-11			0.00758	2.82146e-12	5.40352e-12
0.0076	-8.51491e-12	-3.75329e-11			0.0076	-1.9466e-13	-1.22313e-12			0.0076	-1.00854e-11	2.10258e-11			0.0076	-1.9466e-13	1.323e-12
0.00762	-4.03001e-12	-3.43778e-11			0.00762	-3.49501e-12	6.28095e-12			0.00762	-3.2193e-12	6.66943e-12			0.00762	-3.49501e-12	-3.28363e-12
0.00764	-2.05538e-13	-2.80289e-11			0.00764	-6.37634e-12	1.34724e-11			0.00764	4.271e-12	-6.43859e-12			0.00764	-6.37634e-12	-7.56452e-12
0.00766	2.59425e-12	-1.93035e-11			0.00766	-8.00569e-12	1.65991e-11			0.00766	1.36339e-11	-1.82982e-11			0.00766	-8.00569e-12	-1.07745e-11
0.00768	3.90744e-12	-9.48787e-12			0.00768	-7.72003e-12	1.62864e-11			0.00768	2.11242e-11	-3.07821e-11			0.00768	-7.72003e-12	-1.24357e-11
0.0077	3.32793e-12	-1.53244e-14			0.0077	-5.29091e-12	1.12837e-11			0.0077	3.11112e-11	-3.7024e-11			0.0077	-5.29091e-12	-1.24348e-11
0.00772	7.93073e-13	7.88995e-12			0.00772	-9.86659e-13	8.15698e-12			0.00772	3.48564e-11	-4.01449e-11			0.00772	-9.86659e-13	-1.10457e-11
0.00774	-3.18931e-12	1.34526e-11			0.00774	4.55345e-12	2.75526e-14			0.00774	3.92257e-11	-3.76482e-11			0.00774	4.55345e-12	-8.86547e-12
0.00776	-7.62301e-12	1.64469e-11			0.00776	1.04963e-11	-6.85119e-12			0.00776	4.29709e-11	-3.7024e-11			0.00776	1.04963e-11	-6.62292e-12
0.00778	-1.14008e-11	1.71273e-11			0.00778	1.59458e-11	-1.06032e-11			0.00778	4.23467e-11	-3.32788e-11			0.00778	1.59458e-11	-4.92432e-12
0.0078	-1.37341e-11	1.60633e-11			0.0078	2.00151e-11	-1.21666e-11			0.0078	3.92257e-11	-2.14192e-11			0.0078	2.00151e-11	-4.04649e-12
0.00782	-1.43447e-11	1.39367e-11			0.00782	2.19407e-11	-9.66522e-12			0.00782	3.17354e-11	-1.26805e-11			0.00782	2.19407e-11	-3.89879e-12
0.00784	-1.33953e-11	1.13798e-11			0.00784	2.1223e-11	-6.53852e-12			0.00784	1.86274e-11	-1.44506e-12			0.00784	2.1223e-11	-4.14898e-12
0.00786	-1.1301e-11	8.89054e-12			0.00786	1.77936e-11	-3.72449e-12			0.00786	4.8952e-12	1.1663e-11			0.00786	1.77936e-11	-4.43754e-12
0.00788	-8.60336e-12	6.83359e-12			0.00788	1.21359e-11	-5.60051e-12			0.00788	-1.32064e-11	1.97775e-11			0.00788	1.21359e-11	-4.52509e-12
0.0079	-5.91132e-12	5.4278e-12			0.0079	5.24885e-12	-4.97517e-12			0.0079	-3.06837e-11	2.22742e-11			0.0079	5.24885e-12	-4.31115e-12
0.00792	-3.78753e-12	4.74894e-12			0.00792	-1.5275e-12	-7.47653e-12			0.00792	-4.19192e-11	2.04016e-11			0.00792	-1.5275e-12	-3.76899e-12
0.00794	-2.61501e-12	4.72415e-12			0.00794	-6.81242e-12	-1.06032e-11			0.00794	-4.87853e-11	2.04016e-11			0.00794	-6.81242e-12	-2.9242e-12
0.00796	-2.49722e-12	5.12379e-12			0.00796	-9.52893e-12	-1.27919e-11			0.00796	-5.25304e-11	1.60323e-11			0.00796	-9.52893e-12	-1.91743e-12
0.00798	-3.2637e-12	5.57533e-12			0.00798	-9.17783e-12	-1.31046e-11			0.00798	-4.69127e-11	1.35355e-11			0.00798	-9.17783e-12	-1.08193e-12
0.008	-4.56236e-12	5.6309e-12			0.008	-6.00176e-12	-9.66522e-12			0.008	-4.31676e-11	9.1662e-12			0.008	-6.00176e-12	-9.06136e-13
0.00802	-5.9615e-12	4.89888e-12			0.00802	-9.72653e-13	-6.53852e-12			0.00802	-3.31805e-11	4.17267e-12			0.00802	-9.72653e-13	-1.8394e-12
0.00804	-7.08742e-12	3.21091e-12			0.00804	4.42201e-12	-4.03716e-12			0.00804	-1.81999e-11	4.79686e-12			0.00804	4.42201e-12	-4.0017e-12
0.00806	-7.72387e-12	7.31949e-13			0.00806	8.61571e-12	-1.84847e-12			0.00806	-6.34025e-12	1.67591e-12			0.00806	8.61571e-12	-7.01937e-12
0.00808	-7.85674e-12	-2.06053e-12			0.00808	1.04998e-11	-1.84847e-12			0.00808	8.01615e-12	-3.31763e-12			0.00808	1.04998e-11	-1.00921e-11
0.0081	-7.61283e-12	-4.53187e-12			0.0081	9.84428e-12	6.52893e-13			0.0081	2.17484e-11	-8.93536e-12			0.0081	9.84428e-12	-1.23084e-11
0.00812	-7.14048e-12	-6.08347e-12			0.00812	7.37138e-12	1.5909e-12			0.00812	3.04871e-11	-1.08079e-11			0.00812	7.37138e-12	-1.30415e-11
0.00814	-6.53154e-12	-6.31239e-12			0.00814	4.43386e-12	1.90357e-12			0.00814	3.61048e-11	-1.33047e-11			0.00814	4.43386e-12	-1.22237e-11
0.00816	-5.80389e-12	-5.05876e-12			0.00816	2.42814e-12	1.5909e-12			0.00816	3.11112e-11	-1.08079e-11			0.00816	2.42814e-12	-1.03469e-11
0.00818	-4.95184e-12	-2.39363e-12			0.00818	2.20924e-12	-2.85119e-13			0.00818	2.61177e-11	-3.94182e-12			0.00818	2.20924e-12	-8.21898e-12
0.0082	-3.98662e-12	1.37597e-12			0.0082	3.77589e-12	-4.03716e-12			0.0082	1.67548e-11	-3.31763e-12			0.0082	3.77589e-12	-6.59135e-12
0.00822	-2.99918e-12	5.69013e-12			0.00822	6.36352e-12	-4.34983e-12			0.00822	6.76777e-12	2.30009e-12			0.00822	6.36352e-12	-5.87647e-12
0.00824	-2.14328e-12	9.76563e-12			0.00824	8.86796e-12	-5.28784e-12			0.00824	1.15005e-12	2.92428e-12			0.00824	8.86796e-12	-6.04188e-12
0.00826	-1.60682e-12	1.27302e-11			0.00826	1.03624e-11	-2.78648e-12			0.00826	-4.46768e-12	2.30009e-12			0.00826	1.03624e-11	-6.68567e-12
0.00828	-1.54054e-12	1.38548e-11			0.00828	1.03951e-11	5.03027e-12			0.00828	-8.83702e-12	4.27515e-13			0.00828	1.03951e-11	-7.22468e-12
0.0083	-2.03239e-12	1.27896e-11			0.0083	9.0053e-12	1.06583e-11			0.0083	-8.21283e-12	-1.44506e-12			0.0083	9.0053e-12	-7.12061e-12
0.00832	-3.10896e-12	9.69868e-12			0.00832	6.50538e-12	1.62864e-11			0.00832	-8.21283e-12	-3.31763e-12			0.00832	6.50538e-12	-6.08595e-12
0.00834	-4.73425e-12	5.23765e-12			0.00834	3.27877e-12	2.25398e-11			0.00834	-7.22529e-13	-2.06925e-12			0.00834	3.27877e-12	-4.21306e-12
0.00836	-6.80424e-12	4.06972e-13			0.00836	-3.08937e-13	2.19145e-11			0.00836	6.76777e-12	2.30009e-12			0.00836	-3.08937e-13	-1.96443e-12
0.00838	-9.13214e-12	-3.67589e-12			0.00838	-3.87122e-12	2.06638e-11			0.00838	1.80032e-11	-1.44506e-12			0.00838	-3.87122e-12	-1.55426e-14
0.0084	-1.14714e-11	-6.03732e-12			0.0084	-6.97097e-12	1.44104e-11			0.0084	2.11242e-11	4.27515e-13			0.0084	-6.97097e-12	1.00068e-12
0.00842	-1.35693e-11	-6.12306e-12			0.00842	-9.18213e-12	8.78232e-12			0.00842	2.11242e-11	-4.56602e-12			0.00842	-9.18213e-12	7.35924e-13
0.00844	-1.51852e-11	-3.94193e-12			0.00844	-1.02603e-11	2.75526e-14			0.00844	1.80032e-11	-2.69345e-12			0.00844	-1.02603e-11	-7.44299e-13
0.00846	-1.60532e-11	-9.45109e-14			0.00846	-1.02919e-11	-1.06032e-11			0.00846	1.05129e-11	-4.56602e-12			0.00846	-1.02919e-11	-3.01321e-12
0.00848	-1.58421e-11	4.36948e-12			0.00848	-9.68336e-12	-1.81073e-11			0.00848	4.8952e-12	-8.31116e-12			0.00848	-9.68336e-12	-5.4661e-12
0.0085	-1.41996e-11	8.22465e-12			0.0085	-8.94148e-12	-2.49861e-11			0.0085	-5.71606e-12	-3.31763e-12			0.0085	-8.94148e-12	-7.53376e-12
0.00852	-1.09045e-11	1.0382e-11			0.00852	-8.40786e-12	-2.56114e-11			0.00852	-1.1958e-11	-8.20861e-13			0.00852	-8.40786e-12	-8.81997e-12
0.00854	-6.0529e-12	1.01933e-11			0.00854	-8.09826e-12	-1.99833e-11			0.00854	-1.88241e-11	3.54848e-12			0.00854	-8.09826e-12	-9.14952e-12
0.00856	-1.67948e-13	7.61389e-12			0.00856	-7.81475e-12	-1.02906e-11			0.00856	-1.81999e-11	9.1662e-12			0.00856	-7.81475e-12	-8.54201e-12
0.00858	5.83783e-12	3.1696e-12			0.00858	-7.38691e-12	1.27823e-12			0.00858	-8.83702e-12	1.35355e-11			0.00858	-7.38691e-12	-7.1657e-12
0.0086	1.08995e-11	-2.24209e-12			0.0086	-6.86646e-12	1.0971e-11			0.0086	3.64681e-12	1.72807e-11			0.0086	-6.86646e-12	-5.30557e-12
0.00862	1.41251e-11	-7.61987e-12			0.00862	-6.45119e-12	1.53484e-11			0.00862	1.48823e-11	1.85291e-11			0.00862	-6.45119e-12	-3.33036e-12
0.00864	1.50674e-11	-1.20792e-11			0.00864	-6.30214e-12	1.4723e-11			0.00864	2.79903e-11	2.165e-11			0.00864	-6.30214e-12	-1.62965e-12
0.00866	1.37593e-11	-1.49261e-11			0.00866	-6.37983e-12	1.12837e-11			0.00866	3.3608e-11	1.91533e-11			0.00866	-6.37983e-12	-5.25791e-13
0.00868	1.0559e-11	-1.56535e-11			0.00868	-6.43667e-12	8.15698e-12			0.00868	2.73661e-11	2.165e-11			0.00868	-6.43667e-12	-1.64029e-13
0.0087	5.89568e-12	-1.39726e-11			0.0087	-6.11029e-12	2.52891e-12			0.0087	1.61306e-11	1.91533e-11			0.0087	-6.11029e-12	-4.25021e-13
0.00872	1.14347e-13	-9.9402e-12			0.00872	-5.11363e-12	2.52891e-12			0.00872	2.39843e-12	1.72807e-11			0.00872	-5.11363e-12	-9.46007e-13
0.00874	-6.51286e-12	-4.10943e-12			0.00874	-3.38903e-12	1.90357e-12			0.00874	-1.13338e-11	1.29113e-11			0.00874	-3.38903e-12	-1.28872e-12
0.00876	-1.36401e-11	2.47728e-12			0.00876	-1.1696e-12	-2.47381e-12			0.00876	-2.25692e-11	6.04524e-12			0.00876	-1.1696e-12	-1.17951e-12
0.00878	-2.06484e-11	8.50464e-12			0.00878	1.12164e-12	-1.84847e-12			0.00878	-2.44418e-11	4.17267e-12			0.00878	1.12164e-12	-6.7791e-13
0.0088	-2.65761e-11	1.27585e-11			0.0088	3.04177e-12	-2.78648e-12			0.0088	-2.31934e-11	-1.44506e-12			0.0088	3.04177e-12	-1.54818e-13
0.00882	-3.02852e-11	1.45146e-11			0.00882	4.27631e-12	-5.97789e-13			0.00882	-1.81999e-11	-8.31116e-12			0.00882	4.27631e-12	-8.80648e-14
0.00884	-3.08925e-11	1.37736e-11			0.00884	4.69637e-12	3.46692e-12			0.00884	-1.1958e-11	-1.01837e-11			0.00884	4.69637e-12	-8.0121e-13
0.00886	-2.81615e-11	1.12685e-11			0.00886	4.37077e-12	9.40766e-12			0.00886	-2.5951e-12	-1.33047e-11			0.00886	4.37077e-12	-2.32165e-12
0.00888	-2.26431e-11	8.197e-12			0.00888	3.54864e-12	1.15963e-11			0.00888	3.02262e-12	-1.58015e-11			0.00888	3.54864e-12	-4.39932e-12
0.0089	-1.54776e-11	5.74842e-12			0.0089	2.60581e-12	1.3785e-11			0.0089	9.88873e-12	-1.64257e-11			0.0089	2.60581e-12	-6.66189e-12
0.00892	-8.02233e-12	4.59277e-12			0.00892	1.90999e-12	1.40977e-11			0.00892	1.05129e-11	-1.64257e-11			0.00892	1.90999e-12	-8.7731e-12
0.00894	-1.51666e-12	4.59221e-12			0.00894	1.65857e-12	1.65991e-11			0.00894	1.11371e-11	-1.51773e-11			0.00894	1.65857e-12	-1.05171e-11
0.00896	3.16523e-12	4.89018e-12			0.00896	1.73852e-12	1.59737e-11			0.00896	1.11371e-11	-1.14321e-11			0.00896	1.73852e-12	-1.17844e-11
0.00898	5.64087e-12	4.34063e-12			0.00898	1.73785e-12	1.31597e-11			0.00898	1.30097e-11	-3.31763e-12			0.00898	1.73785e-12	-1.25244e-11
0.009	6.04979e-12	2.05154e-12			0.009	1.11886e-12	8.46965e-12			0.009	9.26454e-12	3.54848e-12			0.009	1.11886e-12	-1.27137e-11
0.00902	4.89207e-12	-2.21186e-12			0.00902	-4.78274e-13	3.15425e-12			0.00902	8.01615e-12	1.29113e-11			0.00902	-4.78274e-13	-1.23525e-11
0.00904	2.76401e-12	-7.90676e-12			0.00904	-2.95973e-12	-2.47381e-12			0.00904	1.11371e-11	1.85291e-11			0.00904	-2.95973e-12	-1.14911e-11
0.00906	1.19059e-13	-1.38842e-11			0.00906	-5.69649e-12	-6.85119e-12			0.00906	1.48823e-11	2.4771e-11			0.00906	-5.69649e-12	-1.02508e-11
0.00908	-2.80692e-12	-1.87463e-11			0.00908	-7.77723e-12	-9.03988e-12			0.00908	1.36339e-11	2.78919e-11			0.00908	-7.77723e-12	-8.82842e-12
0.0091	-5.86964e-12	-2.1251e-11			0.0091	-8.44366e-12	-9.35255e-12			0.0091	1.42581e-11	2.97645e-11			0.0091	-8.44366e-12	-7.46942e-12
0.00912	-8.82132e-12	-2.06627e-11			0.00912	-7.44434e-12	-2.78648e-12			0.00912	1.17613e-11	3.22613e-11			0.00912	-7.44434e-12	-6.40477e-12
0.00914	-1.12091e-11	-1.69392e-11			0.00914	-5.05816e-12	5.65561e-12			0.00914	3.64681e-12	2.85161e-11			0.00914	-5.05816e-12	-5.77289e-12
0.00916	-1.24591e-11	-1.07472e-11			0.00916	-1.83222e-12	1.56611e-11			0.00916	-7.22529e-13	2.91403e-11			0.00916	-1.83222e-12	-5.54556e-12
0.00918	-1.20853e-11	-3.29475e-12			0.00918	1.72427e-12	2.25398e-11			0.00918	-7.22529e-13	2.97645e-11			0.00918	1.72427e-12	-5.53011e-12
0.0092	-9.9069e-12	3.98567e-12			0.0092	5.29179e-12	2.59792e-11			0.0092	3.64681e-12	2.35226e-11			0.0092	5.29179e-12	-5.43671e-12
0.00922	-6.1548e-12	9.81248e-12			0.00922	8.65726e-12	2.50412e-11			0.00922	4.271e-12	2.22742e-11			0.00922	8.65726e-12	-5.00542e-12
0.00924	-1.43651e-12	1.33653e-11			0.00924	1.15551e-11	2.16018e-11			0.00924	2.39843e-12	1.97775e-11			0.00924	1.15551e-11	-4.12098e-12
0.00926	3.38003e-12	1.44208e-11			0.00926	1.35846e-11	1.87878e-11			0.00926	-7.22529e-13	1.66565e-11			0.00926	1.35846e-11	-2.87089e-12
0.00928	7.36492e-12	1.32946e-11			0.00928	1.42832e-11	1.69117e-11			0.00928	-3.2193e-12	1.79049e-11			0.00928	1.42832e-11	-1.51459e-12
0.0093	9.78398e-12	1.06297e-11			0.0093	1.32955e-11	1.69117e-11			0.0093	-4.46768e-12	1.47839e-11			0.0093	1.32955e-11	-3.89495e-13
0.00932	1.03268e-11	7.16187e-12			0.00932	1.05013e-11	1.72244e-11			0.00932	-8.21283e-12	1.47839e-11			0.00932	1.05013e-11	1.91429e-13
0.00934	9.16342e-12	3.53887e-12			0.00934	6.04531e-12	2.06638e-11			0.00934	-5.09187e-12	8.54201e-12			0.00934	6.04531e-12	3.08688e-14
0.00936	6.79216e-12	2.45666e-13			0.00936	3.12333e-13	2.25398e-11			0.00936	-4.46768e-12	4.17267e-12			0.00936	3.12333e-13	-8.95121e-13
0.00938	3.78956e-12	-2.40118e-12			0.00938	-6.06611e-12	2.53538e-11			0.00938	-9.46121e-12	-3.31763e-12			0.00938	-6.06611e-12	-2.40905e-12
0.0094	6.01633e-13	-4.23254e-12			0.0094	-1.22024e-11	2.72299e-11			0.0094	-1.44547e-11	-1.08079e-11			0.0094	-1.22024e-11	-4.17636e-12
0.00942	-2.47389e-12	-5.2004e-12			0.00942	-1.70063e-11	2.84805e-11			0.00942	-1.94483e-11	-1.82982e-11			0.00942	-1.70063e-11	-5.80831e-12
0.00944	-5.1268e-12	-5.38311e-12			0.00944	-1.9409e-11	3.03566e-11			0.00944	-2.06967e-11	-2.20434e-11			0.00944	-1.9409e-11	-6.97186e-12
0.00946	-6.88637e-12	-4.96723e-12			0.00946	-1.86914e-11	2.97312e-11			0.00946	-2.00725e-11	-2.45402e-11			0.00946	-1.86914e-11	-7.47815e-12
0.00948	-7.11666e-12	-4.22619e-12			0.00948	-1.47966e-11	2.62918e-11			0.00948	-1.69515e-11	-2.82853e-11			0.00948	-1.47966e-11	-7.33794e-12
0.0095	-5.25282e-12	-3.45508e-12			0.0095	-8.44466e-12	2.16018e-11			0.0095	-8.83702e-12	-2.82853e-11			0.0095	-8.44466e-12	-6.75499e-12
0.00952	-1.1579e-12	-2.87464e-12			0.00952	-9.44481e-13	1.53484e-11			0.00952	2.39843e-12	-2.64127e-11			0.00952	-9.44481e-13	-6.04537e-12
0.00954	4.6172e-12	-2.5628e-12			0.00954	6.2082e-12	8.15698e-12			0.00954	1.55065e-11	-2.14192e-11			0.00954	6.2082e-12	-5.48315e-12
0.00956	1.08865e-11	-2.44003e-12			0.00956	1.17925e-11	1.90357e-12			0.00956	2.17484e-11	-1.51773e-11			0.00956	1.17925e-11	-5.13858e-12
0.00958	1.62145e-11	-2.33571e-12			0.00958	1.51102e-11	-7.47653e-12			0.00958	2.61177e-11	-7.06278e-12			0.00958	1.51102e-11	-4.81516e-12
0.0096	1.94145e-11	-2.1003e-12			0.0096	1.5982e-11	-1.27919e-11			0.0096	2.42451e-11	4.17267e-12			0.0096	1.5982e-11	-4.1431e-12
0.00962	1.99449e-11	-1.72704e-12			0.00962	1.46072e-11	-1.77946e-11			0.00962	1.7379e-11	1.04146e-11			0.00962	1.46072e-11	-2.79671e-12
0.00964	1.79909e-11	-1.39572e-12			0.00964	1.14362e-11	-2.2172e-11			0.00964	3.64681e-12	2.165e-11			0.00964	1.14362e-11	-7.12806e-13
0.00966	1.42328e-11	-1.39565e-12			0.00966	7.10949e-12	-2.06087e-11			0.00966	-5.71606e-12	3.10129e-11			0.00966	7.10949e-12	1.83349e-12
0.00968	9.46422e-12	-1.99985e-12			0.00968	2.37638e-12	-1.6544e-11			0.00968	-2.1945e-11	3.60064e-11			0.00968	2.37638e-12	4.335e-12
0.0097	4.31966e-12	-3.35232e-12			0.0097	-2.05833e-12	-9.97789e-12			0.0097	-3.69256e-11	4.34967e-11			0.0097	-2.05833e-12	6.26694e-12
0.00972	-7.53135e-13	-5.41153e-12			0.00972	-5.70565e-12	-1.84847e-12			0.00972	-4.69127e-11	4.22484e-11			0.00972	-5.70565e-12	7.24976e-12
0.00974	-5.3535e-12	-7.91639e-12			0.00974	-8.36272e-12	4.7176e-12			0.00974	-5.06579e-11	3.41339e-11			0.00974	-8.36272e-12	7.1136e-12
0.00976	-9.00183e-12	-1.03749e-11			0.00976	-1.00783e-11	1.0971e-11			0.00976	-4.19192e-11	3.22613e-11			0.00976	-1.00783e-11	5.89647e-12
0.00978	-1.11895e-11	-1.21313e-11			0.00978	-1.10312e-11	1.59737e-11			0.00978	-4.37918e-11	2.41468e-11			0.00978	-1.10312e-11	3.82461e-12
0.0098	-1.15353e-11	-1.25645e-11			0.0098	-1.14103e-11	2.12891e-11			0.0098	-3.31805e-11	1.85291e-11			0.0098	-1.14103e-11	1.27091e-12
0.00982	-9.93795e-12	-1.13707e-11			0.00982	-1.13174e-11	2.59792e-11			0.00982	-3.00595e-11	1.1663e-11			0.00982	-1.13174e-11	-1.30337e-12
0.00984	-6.60526e-12	-8.74781e-12			0.00984	-1.071e-11	2.81679e-11			0.00984	-1.81999e-11	9.79039e-12			0.00984	-1.071e-11	-3.45989e-12
0.00986	-1.99818e-12	-5.36943e-12			0.00986	-9.44866e-12	3.25453e-11			0.00986	-1.63273e-11	8.54201e-12			0.00986	-9.44866e-12	-4.89903e-12
0.00988	3.21075e-12	-2.13156e-12			0.00988	-7.39395e-12	3.34833e-11			0.00988	-9.46121e-12	6.66943e-12			0.00988	-7.39395e-12	-5.53602e-12
0.0099	8.14333e-12	1.73983e-13			0.0099	-4.52677e-12	3.03566e-11			0.0099	-6.34025e-12	1.41597e-11			0.0099	-4.52677e-12	-5.50274e-12
0.00992	1.17589e-11	1.10465e-12			0.00992	-1.01736e-12	2.47285e-11			0.00992	-5.09187e-12	1.72807e-11			0.00992	-1.01736e-12	-5.06072e-12
0.00994	1.30998e-11	6.31259e-13			0.00994	2.7616e-12	1.84751e-11			0.00994	3.02262e-12	1.97775e-11			0.00994	2.7616e-12	-4.46522e-12
0.00996	1.17168e-11	-9.49124e-13			0.00996	6.27618e-12	1.1909e-11			0.00996	4.8952e-12	1.91533e-11			0.00996	6.27618e-12	-3.85096e-12
0.00998	8.01761e-12	-3.1613e-12			0.00998	8.93064e-12	8.15698e-12			0.00998	8.01615e-12	1.35355e-11			0.00998	8.93064e-12	-3.19841e-12
0.01	3.25984e-12	-5.47182e-12			0.01	1.02315e-11	5.03027e-12			0.01	1.17613e-11	4.79686e-12			0.01	1.02315e-11	-2.39722e-12
0.01002	-9.28035e-13	-7.34002e-12			0.01002	9.97244e-12	1.27823e-12			0.01002	1.23855e-11	-2.69345e-12			0.01002	9.97244e-12	-1.35323e-12
0.01004	-3.24134e-12	-8.22544e-12			0.01004	8.31241e-12	1.90357e-12			0.01004	1.48823e-11	-8.93536e-12			0.01004	8.31241e-12	-9.08096e-14
0.01006	-3.25389e-12	-7.67643e-12			0.01006	5.70683e-12	1.90357e-12			0.01006	5.51939e-12	-6.43859e-12			0.01006	5.70683e-12	1.21422e-12
0.01008	-1.52908e-12	-5.48402e-12			0.01008	2.70928e-12	4.40493e-12			0.01008	-7.58864e-12	-7.68698e-12			0.01008	2.70928e-12	2.26765e-12
0.0101	7.40029e-13	-1.822e-12			0.0101	-2.34728e-13	9.40766e-12			0.0101	-2.1945e-11	-3.94182e-12			0.0101	-2.34728e-13	2.75714e-12
0.01012	2.32766e-12	2.78507e-12			0.01012	-2.87707e-12	1.59737e-11			0.01012	-2.94353e-11	4.27515e-13			0.01012	-2.87707e-12	2.48012e-12
0.01014	2.46824e-12	7.61962e-12			0.01014	-5.15467e-12	2.44158e-11			0.01014	-4.1295e-11	4.17267e-12			0.01014	-5.15467e-12	1.46502e-12
0.01016	1.02641e-12	1.19484e-11			0.01016	-7.08952e-12	3.12946e-11			0.01016	-4.44159e-11	6.04524e-12			0.01016	-7.08952e-12	-1.20741e-14
0.01018	-1.63566e-12	1.51638e-11			0.01018	-8.66337e-12	3.5672e-11			0.01018	-4.06708e-11	4.79686e-12			0.01018	-8.66337e-12	-1.5431e-12
0.0102	-4.92432e-12	1.68807e-11			0.0102	-9.75637e-12	3.34833e-11			0.0102	-3.50531e-11	-8.20861e-13			0.0102	-9.75637e-12	-2.76836e-12
0.01022	-8.2463e-12	1.69944e-11			0.01022	-1.0174e-11	2.87932e-11			0.01022	-2.69386e-11	-2.69345e-12			0.01022	-1.0174e-11	-3.5198e-12
0.01024	-1.10824e-11	1.56781e-11			0.01024	-9.78154e-12	1.69117e-11			0.01024	-1.75757e-11	-3.94182e-12			0.01024	-9.78154e-12	-3.83752e-12
0.01026	-1.29548e-11	1.32748e-11			0.01026	-8.6396e-12	3.46692e-12			0.01026	-9.46121e-12	-6.43859e-12			0.01026	-8.6396e-12	-3.89766e-12
0.01028	-1.3401e-11	1.01422e-11			0.01028	-7.02999e-12	-8.72721e-12			0.01028	-3.2193e-12	-5.19021e-12			0.01028	-7.02999e-12	-3.90342e-12
0.0103	-1.20343e-11	6.55043e-12			0.0103	-5.37455e-12	-1.81073e-11			0.0103	3.64681e-12	-4.56602e-12			0.0103	-5.37455e-12	-4.00948e-12
0.01032	-8.7107e-12	2.71666e-12			0.01032	-4.11628e-12	-2.43607e-11			0.01032	3.64681e-12	-1.44506e-12			0.01032	-4.11628e-12	-4.29703e-12
0.01034	-3.73139e-12	-1.09728e-12			0.01034	-3.5621e-12	-2.37354e-11			0.01034	6.76777e-12	-1.44506e-12			0.01034	-3.5621e-12	-4.79332e-12
0.01036	2.08047e-12	-4.51639e-12			0.01036	-3.76824e-12	-1.842e-11			0.01036	1.11371e-11	-1.9668e-13			0.01036	-3.76824e-12	-5.49795e-12
0.01038	7.51888e-12	-7.07565e-12			0.01038	-4.50385e-12	-7.47653e-12			0.01038	1.55065e-11	-1.9668e-13			0.01038	-4.50385e-12	-6.4008e-12
0.0104	1.13574e-11	-8.31492e-12			0.0104	-5.33399e-12	6.28095e-12			0.0104	2.11242e-11	-1.44506e-12			0.0104	-5.33399e-12	-7.46333e-12
0.01042	1.27866e-11	-7.94555e-12			0.01042	-5.82516e-12	2.06638e-11			0.01042	2.23726e-11	-3.94182e-12			0.01042	-5.82516e-12	-8.59031e-12
0.01044	1.17024e-11	-5.97327e-12			0.01044	-5.75069e-12	3.12946e-11			0.01044	1.48823e-11	-3.94182e-12			0.01044	-5.75069e-12	-9.61893e-12
0.01046	8.76211e-12	-2.71262e-12			0.01046	-5.24762e-12	3.8486e-11			0.01046	1.48823e-11	-5.19021e-12			0.01046	-5.24762e-12	-1.03794e-11
0.01048	5.14274e-12	1.27901e-12			0.01048	-4.81637e-12	3.8486e-11			0.01048	6.14358e-12	-2.06925e-12			0.01048	-4.81637e-12	-1.07767e-11
0.0105	2.14754e-12	5.33244e-12			0.0105	-5.08453e-12	3.5672e-11			0.0105	-3.2193e-12	-3.94182e-12			0.0105	-5.08453e-12	-1.08521e-11
0.01052	7.85564e-13	8.81912e-12			0.01052	-6.47793e-12	2.84805e-11			0.01052	-1.63273e-11	-2.06925e-12			0.01052	-6.47793e-12	-1.07554e-11
0.01054	1.47025e-12	1.12991e-11			0.01054	-8.9344e-12	2.19145e-11			0.01054	-2.56902e-11	-2.69345e-12			0.01054	-8.9344e-12	-1.06627e-11
0.01056	3.89447e-12	1.26e-11			0.01056	-1.18272e-11	1.50357e-11			0.01056	-2.69386e-11	-2.06925e-12			0.01056	-1.18272e-11	-1.06589e-11
0.01058	7.13341e-12	1.27846e-11			0.01058	-1.4162e-11	8.78232e-12			0.01058	-2.75628e-11	-2.06925e-12			0.01058	-1.4162e-11	-1.06577e-11
0.0106	9.93473e-12	1.20502e-11			0.0106	-1.49468e-11	6.90629e-12			0.0106	-2.00725e-11	-4.56602e-12			0.0106	-1.49468e-11	-1.03774e-11
0.01062	1.1141e-11	1.06381e-11			0.01062	-1.35739e-11	4.7176e-12			0.01062	-2.13209e-11	-2.69345e-12			0.01062	-1.35739e-11	-9.42086e-12
0.01064	1.00747e-11	8.83373e-12			0.01064	-1.00508e-11	5.34294e-12			0.01064	-1.69515e-11	-6.43859e-12			0.01064	-1.00508e-11	-7.44972e-12
0.01066	6.75374e-12	7.05262e-12			0.01066	-5.01542e-12	5.03027e-12			0.01066	-1.44547e-11	-8.31116e-12			0.01066	-5.01542e-12	-4.41447e-12
0.01068	1.88357e-12	5.89545e-12			0.01068	4.54026e-13	3.46692e-12			0.01068	-1.25822e-11	-1.08079e-11			0.01068	4.54026e-13	-6.68746e-13
0.0107	-3.36111e-12	6.00904e-12			0.0107	5.13959e-12	1.90357e-12			0.0107	-1.25822e-11	-1.14321e-11			0.0107	5.13959e-12	3.10277e-12
0.01072	-7.66439e-12	7.82257e-12			0.01072	8.00658e-12	-9.10459e-13			0.01072	-1.1958e-11	-1.08079e-11			0.01072	8.00658e-12	6.14723e-12
0.01074	-9.89237e-12	1.12529e-11			0.01074	8.44352e-12	2.75526e-14			0.01074	-1.57031e-11	-1.20563e-11			0.01074	8.44352e-12	7.93899e-12
0.01076	-9.40762e-12	1.55988e-11			0.01076	6.43635e-12	3.15425e-12			0.01076	-1.1958e-11	-1.39289e-11			0.01076	6.43635e-12	8.36875e-12
0.01078	-6.29811e-12	1.9676e-11			0.01078	2.61817e-12	4.09226e-12			0.01078	-9.46121e-12	-9.55955e-12			0.01078	2.61817e-12	7.71378e-12
0.0108	-1.4071e-12	2.2158e-11			0.0108	-1.85384e-12	8.46965e-12			0.0108	-3.84349e-12	-4.56602e-12			0.0108	-1.85384e-12	6.45366e-12
0.01082	3.92891e-12	2.19443e-11			0.01082	-5.57299e-12	1.12837e-11			0.01082	4.271e-12	-3.94182e-12			0.01082	-5.57299e-12	5.03623e-12
0.01084	8.32176e-12	1.84314e-11			0.01084	-7.28588e-12	1.22217e-11			0.01084	1.11371e-11	-3.94182e-12			0.01084	-7.28588e-12	3.73475e-12
0.01086	1.07675e-11	1.16604e-11			0.01086	-6.33344e-12	1.3785e-11			0.01086	1.67548e-11	-4.56602e-12			0.01086	-6.33344e-12	2.64134e-12
0.01088	1.08879e-11	2.31161e-12			0.01088	-2.94309e-12	1.22217e-11			0.01088	1.86274e-11	-5.81439e-12			0.01088	-2.94309e-12	1.75397e-12
0.0109	8.94097e-12	-8.41298e-12			0.0109	1.786e-12	1.25344e-11			0.0109	1.61306e-11	-7.06278e-12			0.0109	1.786e-12	1.05408e-12
0.01092	5.65493e-12	-1.89882e-11			0.01092	6.28961e-12	9.72033e-12			0.01092	1.17613e-11	-7.68698e-12			0.01092	6.28961e-12	5.24236e-13
0.01094	1.98767e-12	-2.78076e-11			0.01094	9.16466e-12	5.65561e-12			0.01094	5.51939e-12	-1.33047e-11			0.01094	9.16466e-12	1.25954e-13
0.01096	-1.10379e-12	-3.34944e-11			0.01096	9.6936e-12	3.40223e-13			0.01096	-7.22529e-13	-1.26805e-11			0.01096	9.6936e-12	-2.2008e-13
0.01098	-2.89355e-12	-3.52393e-11			0.01098	8.02536e-12	-3.72449e-12			0.01098	-1.13338e-11	-1.26805e-11			0.01098	8.02536e-12	-6.31409e-13
0.011	-3.06574e-12	-3.30183e-11			0.011	4.98164e-12	-9.66522e-12			0.011	-2.5066e-11	-1.33047e-11			0.011	4.98164e-12	-1.22808e-12
0.01102	-1.78235e-12	-2.7619e-11			0.01102	1.64854e-12	-1.02906e-11			0.01102	-3.94224e-11	-1.33047e-11			0.01102	1.64854e-12	-2.08076e-12
0.01104	4.22858e-13	-2.04216e-11			0.01104	-1.03231e-12	-7.7892e-12			0.01104	-4.62885e-11	-1.08079e-11			0.01104	-1.03231e-12	-3.16664e-12
0.01106	2.86682e-12	-1.30023e-11			0.01106	-2.5236e-12	-6.53852e-12			0.01106	-5.25304e-11	-1.01837e-11			0.01106	-2.5236e-12	-4.36037e-12
0.01108	4.94173e-12	-6.71345e-12			0.01108	-2.74558e-12	-2.16114e-12			0.01108	-5.19062e-11	-8.93536e-12			0.01108	-2.74558e-12	-5.48727e-12
0.0111	6.25739e-12	-2.41761e-12			0.0111	-1.97104e-12	-2.85119e-13			0.0111	-4.81611e-11	-7.06278e-12			0.0111	-1.97104e-12	-6.41142e-12
0.01112	6.70672e-12	-4.19863e-13			0.01112	-6.66667e-13	1.90357e-12			0.01112	-3.75498e-11	-7.06278e-12			0.01112	-6.66667e-13	-7.09303e-12
0.01114	6.4557e-12	-5.76598e-13			0.01114	6.20614e-13	4.09226e-12			0.01114	-2.1945e-11	-8.31116e-12			0.01114	6.20614e-13	-7.57129e-12
0.01116	5.89218e-12	-2.48662e-12			0.01116	1.35764e-12	-5.97789e-13			0.01116	-6.96445e-12	-1.33047e-11			0.01116	1.35764e-12	-7.90381e-12
0.01118	5.50797e-12	-5.65571e-12			0.01118	1.11774e-12	-3.09915e-12			0.01118	3.02262e-12	-1.64257e-11			0.01118	1.11774e-12	-8.0891e-12
0.0112	5.73478e-12	-9.58252e-12			0.0112	-3.07459e-13	-3.41182e-12			0.0112	1.55065e-11	-2.26676e-11			0.0112	-3.07459e-13	-8.03989e-12
0.01122	6.77164e-12	-1.37615e-11			0.01122	-2.81281e-12	-2.16114e-12			0.01122	1.98758e-11	-2.51643e-11			0.01122	-2.81281e-12	-7.61831e-12
0.01124	8.4906e-12	-1.76615e-11			0.01124	-5.95985e-12	3.40223e-13			0.01124	2.17484e-11	-2.70369e-11			0.01124	-5.95985e-12	-6.7175e-12
0.01126	1.04591e-11	-2.07242e-11			0.01126	-9.06019e-12	9.65563e-13			0.01126	1.7379e-11	-2.95337e-11			0.01126	-9.06019e-12	-5.3493e-12
0.01128	1.20879e-11	-2.24171e-11			0.01128	-1.13403e-11	5.34294e-12			0.01128	1.30097e-11	-2.82853e-11			0.01128	-1.13403e-11	-3.69823e-12
0.0113	1.28011e-11	-2.23426e-11			0.0113	-1.21777e-11	8.46965e-12			0.0113	1.77424e-12	-2.32918e-11			0.0113	-1.21777e-11	-2.10185e-12
0.01132	1.21819e-11	-2.03733e-11			0.01132	-1.13476e-11	9.09499e-12			0.01132	-6.96445e-12	-2.89095e-11			0.01132	-1.13476e-11	-9.53452e-13
0.01134	1.00649e-11	-1.67586e-11			0.01134	-9.13909e-12	1.22217e-11			0.01134	-1.00854e-11	-2.70369e-11			0.01134	-9.13909e-12	-5.63917e-13
0.01136	6.64341e-12	-1.21366e-11			0.01136	-6.26236e-12	1.72244e-11			0.01136	-1.38306e-11	-2.51643e-11			0.01136	-6.26236e-12	-1.04998e-12
0.01138	2.50114e-12	-7.37041e-12			0.01138	-3.55072e-12	1.78498e-11			0.01138	-1.44547e-11	-2.45402e-11			0.01138	-3.55072e-12	-2.29985e-12
0.0114	-1.49448e-12	-3.26222e-12			0.0114	-1.61964e-12	1.78498e-11			0.0114	-1.50789e-11	-1.7674e-11			0.0114	-1.61964e-12	-4.04466e-12
0.01142	-4.43566e-12	-2.66042e-13			0.01142	-6.86803e-13	1.15963e-11			0.01142	-1.57031e-11	-1.26805e-11			0.01142	-6.86803e-13	-5.97996e-12
0.01144	-5.71054e-12	1.61436e-12			0.01144	-5.86621e-13	5.03027e-12			0.01144	-1.25822e-11	-1.08079e-11			0.01144	-5.86621e-13	-7.86956e-12
0.01146	-5.26984e-12	2.68329e-12			0.01146	-9.90229e-13	-4.34983e-12			0.01146	-8.21283e-12	-1.20563e-11			0.01146	-9.90229e-13	-9.55121e-12
0.01148	-3.64664e-12	3.2855e-12			0.01148	-1.6084e-12	-9.66522e-12			0.01148	-1.07096e-11	-1.70499e-11			0.01148	-1.6084e-12	-1.08715e-11
0.0115	-1.69843e-12	3.57122e-12			0.0115	-2.32543e-12	-1.40426e-11			0.0115	-1.44547e-11	-1.7674e-11			0.0115	-2.32543e-12	-1.16318e-11
0.01152	-1.62582e-13	3.45283e-12			0.01152	-3.21593e-12	-1.43553e-11			0.01152	-1.81999e-11	-2.26676e-11			0.01152	-3.21593e-12	-1.1629e-11
0.01154	7.09871e-13	2.71706e-12			0.01154	-4.44245e-12	-1.12286e-11			0.01154	-1.63273e-11	-2.51643e-11			0.01154	-4.44245e-12	-1.07837e-11
0.01156	1.23736e-12	1.19208e-12			0.01156	-6.06793e-12	-7.7892e-12			0.01156	-1.44547e-11	-2.82853e-11			0.01156	-6.06793e-12	-9.23413e-12
0.01158	2.01142e-12	-1.1016e-12			0.01158	-7.91416e-12	-3.41182e-12			0.01158	-1.38306e-11	-2.89095e-11			0.01158	-7.91416e-12	-7.32018e-12
0.0116	3.4319e-12	-3.84486e-12			0.0116	-9.53936e-12	-1.22313e-12			0.0116	-1.00854e-11	-2.76611e-11			0.0116	-9.53936e-12	-5.44718e-12
0.01162	5.3671e-12	-6.42989e-12			0.01162	-1.04173e-11	-2.78648e-12			0.01162	-6.96445e-12	-2.76611e-11			0.01162	-1.04173e-11	-3.92561e-12
0.01164	7.16719e-12	-8.11248e-12			0.01164	-1.01861e-11	-2.16114e-12			0.01164	-2.5951e-12	-2.64127e-11			0.01164	-1.01861e-11	-2.8743e-12
0.01166	7.95807e-12	-8.28602e-12			0.01166	-8.82729e-12	-1.84847e-12			0.01166	5.25854e-13	-2.51643e-11			0.01166	-8.82729e-12	-2.23177e-12
0.01168	7.07971e-12	-6.75309e-12			0.01168	-6.693e-12	-1.84847e-12			0.01168	6.76777e-12	-2.26676e-11			0.01168	-6.693e-12	-1.85156e-12
0.0117	4.41077e-12	-3.85475e-12			0.0117	-4.33996e-12	-1.84847e-12			0.0117	1.17613e-11	-2.3916e-11			0.0117	-4.33996e-12	-1.61073e-12
0.01172	4.84255e-13	-3.83979e-13			0.01172	-2.2754e-12	-5.97789e-13			0.01172	1.55065e-11	-2.14192e-11			0.01172	-2.2754e-12	-1.50444e-12
0.01174	-3.6342e-12	2.71485e-12			0.01174	-7.88265e-13	-1.22313e-12			0.01174	1.36339e-11	-2.26676e-11			0.01174	-7.88265e-13	-1.66941e-12
0.01176	-6.68941e-12	4.68269e-12			0.01176	5.52367e-14	3.40223e-13			0.01176	1.30097e-11	-2.82853e-11			0.01176	5.52367e-14	-2.32007e-12
0.01178	-7.70309e-12	5.18508e-12			0.01178	2.69241e-13	2.52891e-12			0.01178	1.30097e-11	-3.20305e-11			0.01178	2.69241e-13	-3.60822e-12
0.0118	-6.35218e-12	4.3567e-12			0.0118	-1.59552e-13	6.59362e-12			0.0118	1.05129e-11	-3.14063e-11			0.0118	-1.59552e-13	-5.48336e-12
0.01182	-3.10972e-12	2.63246e-12			0.01182	-1.22847e-12	1.22217e-11			0.01182	8.01615e-12	-3.3903e-11			0.01182	-1.22847e-12	-7.65735e-12
0.01184	9.06257e-13	5.0501e-13			0.01184	-2.75434e-12	1.44104e-11			0.01184	-9.83375e-14	-3.51514e-11			0.01184	-2.75434e-12	-9.67921e-12
0.01186	4.2749e-12	-1.61532e-12			0.01186	-4.27449e-12	1.65991e-11			0.01186	-5.09187e-12	-2.76611e-11			0.01186	-4.27449e-12	-1.10949e-11
0.01188	5.72531e-12	-3.41824e-12			0.01188	-5.18104e-12	1.72244e-11			0.01188	-1.75757e-11	-2.82853e-11			0.01188	-5.18104e-12	-1.15843e-11
0.0119	4.55197e-12	-4.66466e-12			0.0119	-5.02708e-12	1.81624e-11			0.0119	-2.13209e-11	-2.32918e-11			0.0119	-5.02708e-12	-1.10443e-11
0.01192	8.58583e-13	-5.18826e-12			0.01192	-3.78146e-12	1.34724e-11			0.01192	-2.1945e-11	-2.32918e-11			0.01192	-3.78146e-12	-9.60141e-12
0.01194	-4.51275e-12	-4.94333e-12			0.01194	-1.85752e-12	8.78232e-12			0.01194	-1.94483e-11	-2.0795e-11			0.01194	-1.85752e-12	-7.54937e-12
0.01196	-1.02816e-11	-4.0454e-12			0.01196	9.35301e-14	4.40493e-12			0.01196	-8.83702e-12	-1.70499e-11			0.01196	9.35301e-14	-5.21975e-12
0.01198	-1.51564e-11	-2.77982e-12			0.01198	1.4454e-12	-2.47381e-12			0.01198	5.51939e-12	-1.51773e-11			0.01198	1.4454e-12	-2.86255e-12
0.012	-1.81525e-11	-1.52846e-12			0.012	1.78114e-12	-7.47653e-12			0.012	2.17484e-11	-1.64257e-11			0.012	1.78114e-12	-6.18193e-13
0.01202	-1.87075e-11	-6.22533e-13			0.01202	9.52684e-13	-1.06032e-11			0.01202	3.04871e-11	-1.45531e-11			0.01202	9.52684e-13	1.41707e-12
0.01204	-1.66732e-11	-1.91972e-13			0.01204	-9.42123e-13	-1.02906e-11			0.01204	3.48564e-11	-1.7674e-11			0.01204	-9.42123e-13	3.0862e-12
0.01206	-1.22654e-11	-1.129e-13			0.01206	-3.62579e-12	-5.91318e-12			0.01206	3.17354e-11	-1.58015e-11			0.01206	-3.62579e-12	4.12923e-12
0.01208	-6.04931e-12	-1.0286e-13			0.01208	-6.73252e-12	-1.5358e-12			0.01208	1.86274e-11	-1.64257e-11			0.01208	-6.73252e-12	4.24099e-12
0.0121	1.07499e-12	1.1236e-13			0.0121	-9.84831e-12	3.46692e-12			0.0121	4.8952e-12	-1.20563e-11			0.0121	-9.84831e-12	3.22912e-12
0.01212	7.91361e-12	6.60417e-13			0.01212	-1.25258e-11	7.53164e-12			0.01212	-1.38306e-11	-1.08079e-11			0.01212	-1.25258e-11	1.17186e-12
0.01214	1.31691e-11	1.49203e-12			0.01214	-1.42774e-11	8.46965e-12			0.01214	-2.69386e-11	-8.31116e-12			0.01214	-1.42774e-11	-1.52691e-12
0.01216	1.57608e-11	2.42035e-12			0.01216	-1.46165e-11	5.96828e-12			0.01216	-3.19321e-11	-1.08079e-11			0.01216	-1.46165e-11	-4.23661e-12
0.01218	1.51887e-11	3.20955e-12			0.01218	-1.31765e-11	1.5909e-12			0.01218	-3.00595e-11	-1.08079e-11			0.01218	-1.31765e-11	-6.31504e-12
0.0122	1.17058e-11	3.66703e-12			0.0122	-9.8734e-12	-5.91318e-12			0.0122	-2.1945e-11	-1.14321e-11			0.0122	-9.8734e-12	-7.34058e-12
0.01222	6.17594e-12	3.75788e-12			0.01222	-5.04019e-12	-1.06032e-11			0.01222	-8.83702e-12	-8.93536e-12			0.01222	-5.04019e-12	-7.25237e-12
0.01224	-2.77039e-13	3.6396e-12			0.01224	5.84927e-13	-1.21666e-11			0.01224	-7.22529e-13	-8.31116e-12			0.01224	5.84927e-13	-6.34679e-12
0.01226	-6.61462e-12	3.55994e-12			0.01226	6.05704e-12	-1.06032e-11			0.01226	1.11371e-11	-5.81439e-12			0.01226	6.05704e-12	-5.15068e-12
0.01228	-1.20675e-11	3.65453e-12			0.01228	1.04938e-11	-4.97517e-12			0.01228	1.61306e-11	-2.69345e-12			0.01228	1.04938e-11	-4.21519e-12
0.0123	-1.61683e-11	3.77744e-12			0.0123	1.32717e-11	6.52893e-13			0.0123	1.92516e-11	-2.06925e-12			0.0123	1.32717e-11	-3.92277e-12
0.01232	-1.87198e-11	3.52783e-12			0.01232	1.41148e-11	8.78232e-12			0.01232	1.48823e-11	-1.44506e-12			0.01232	1.41148e-11	-4.36822e-12
0.01234	-1.96915e-11	2.43845e-12			0.01234	1.30861e-11	1.75371e-11			0.01234	8.01615e-12	-6.43859e-12			0.01234	1.30861e-11	-5.37583e-12
0.01236	-1.91135e-11	2.05221e-13			0.01236	1.05557e-11	2.66045e-11			0.01236	-4.46768e-12	-7.68698e-12			0.01236	1.05557e-11	-6.60871e-12
0.01238	-1.70113e-11	-3.18026e-12			0.01238	7.11739e-12	3.41086e-11			0.01238	-1.07096e-11	-1.26805e-11			0.01238	7.11739e-12	-7.68726e-12
0.0124	-1.34166e-11	-7.393e-12			0.0124	3.4528e-12	3.59846e-11			0.0124	-1.81999e-11	-1.39289e-11			0.0124	3.4528e-12	-8.26092e-12
0.01242	-8.40322e-12	-1.17827e-11			0.01242	1.80293e-13	3.19199e-11			0.01242	-1.81999e-11	-1.58015e-11			0.01242	1.80293e-13	-8.0533e-12
0.01244	-2.1675e-12	-1.54085e-11			0.01244	-2.2697e-12	2.28525e-11			0.01244	-1.44547e-11	-1.51773e-11			0.01244	-2.2697e-12	-6.92431e-12
0.01246	4.90599e-12	-1.71673e-11			0.01246	-3.73647e-12	1.25344e-11			0.01246	-7.58864e-12	-1.82982e-11			0.01246	-3.73647e-12	-4.95349e-12
0.01248	1.21595e-11	-1.60605e-11			0.01248	-4.32943e-12	2.84158e-12			0.01248	1.15005e-12	-1.58015e-11			0.01248	-4.32943e-12	-2.49722e-12
0.0125	1.86785e-11	-1.15703e-11			0.0125	-4.35022e-12	-6.53852e-12			0.0125	1.77424e-12	-1.39289e-11			0.0125	-4.35022e-12	-1.42617e-13
0.01252	2.34356e-11	-3.998e-12			0.01252	-4.12831e-12	-1.40426e-11			0.01252	6.76777e-12	-6.43859e-12			0.01252	-4.12831e-12	1.45895e-12
0.01254	2.557e-11	5.46454e-12			0.01254	-3.86382e-12	-1.90453e-11			0.01254	3.64681e-12	1.05171e-12			0.01254	-3.86382e-12	1.84549e-12
0.01256	2.4688e-11	1.50062e-11			0.01256	-3.54054e-12	-2.15467e-11			0.01256	6.76777e-12	8.54201e-12			0.01256	-3.54054e-12	9.58519e-13
0.01258	2.10557e-11	2.27314e-11			0.01258	-2.96117e-12	-1.9358e-11			0.01258	7.39196e-12	1.35355e-11			0.01258	-2.96117e-12	-8.23454e-13
0.0126	1.55881e-11	2.72555e-11			0.0126	-1.85384e-12	-1.6544e-11			0.0126	1.11371e-11	1.54081e-11			0.0126	-1.85384e-12	-2.86409e-12
0.01262	9.66507e-12	2.80728e-11			0.01262	-1.48857e-14	-9.97789e-12			0.01262	8.01615e-12	2.04016e-11			0.01262	-1.48857e-14	-4.5613e-12
0.01264	4.76419e-12	2.55364e-11			0.01264	2.53276e-12	-2.78648e-12			0.01264	3.02262e-12	2.4771e-11			0.01264	2.53276e-12	-5.56709e-12
0.01266	2.0148e-12	2.04904e-11			0.01266	5.38864e-12	7.21897e-12			0.01266	-3.2193e-12	1.54081e-11			0.01266	5.38864e-12	-5.8379e-12
0.01268	1.84044e-12	1.38272e-11			0.01268	7.78518e-12	1.59737e-11			0.01268	-8.83702e-12	9.1662e-12			0.01268	7.78518e-12	-5.51742e-12
0.0127	3.82141e-12	6.24021e-12			0.0127	8.81145e-12	2.12891e-11			0.0127	-1.81999e-11	4.27515e-13			0.0127	8.81145e-12	-4.76915e-12
0.01272	6.90583e-12	-1.70189e-12			0.01272	7.77287e-12	2.12891e-11			0.01272	-2.1945e-11	-1.33047e-11			0.01272	7.77287e-12	-3.66536e-12
0.01274	9.88276e-12	-9.34292e-12			0.01274	4.54294e-12	2.06638e-11			0.01274	-2.8187e-11	-2.26676e-11			0.01274	4.54294e-12	-2.20092e-12
0.01276	1.18451e-11	-1.57903e-11			0.01276	-2.63911e-13	1.34724e-11			0.01276	-2.44418e-11	-3.32788e-11			0.01276	-2.63911e-13	-4.05749e-13
0.01278	1.24409e-11	-2.00347e-11			0.01278	-5.41207e-12	7.84431e-12			0.01278	-1.81999e-11	-4.51385e-11			0.01278	-5.41207e-12	1.51209e-12
0.0128	1.18197e-11	-2.1257e-11			0.0128	-9.42151e-12	-2.85119e-13			0.0128	-1.1958e-11	-4.63869e-11			0.0128	-9.42151e-12	3.11686e-12
0.01282	1.03881e-11	-1.91773e-11			0.01282	-1.10645e-11	-8.72721e-12			0.01282	-7.22529e-13	-5.0132e-11			0.01282	-1.10645e-11	3.84862e-12
0.01284	8.50709e-12	-1.42329e-11			0.01284	-9.74758e-12	-1.59186e-11			0.01284	7.39196e-12	-4.95078e-11			0.01284	-9.74758e-12	3.25086e-12
0.01286	6.25875e-12	-7.45292e-12			0.01286	-5.66014e-12	-1.842e-11			0.01286	1.7379e-11	-4.51385e-11			0.01286	-5.66014e-12	1.21876e-12
0.01288	3.41703e-12	-1.00587e-13			0.01288	3.37517e-13	-1.77946e-11			0.01288	2.42451e-11	-4.01449e-11			0.01288	3.37517e-13	-1.89529e-12
0.0129	-3.2813e-13	6.67819e-12			0.0129	6.97639e-12	-1.87327e-11			0.0129	2.79903e-11	-2.76611e-11			0.0129	6.97639e-12	-5.37955e-12
0.01292	-4.98376e-12	1.20337e-11			0.01292	1.28829e-11	-1.6544e-11			0.01292	2.73661e-11	-2.14192e-11			0.01292	1.28829e-11	-8.42939e-12
0.01294	-9.96419e-12	1.54311e-11			0.01294	1.68895e-11	-1.37299e-11			0.01294	2.42451e-11	-1.7674e-11			0.01294	1.68895e-11	-1.04224e-11
0.01296	-1.41896e-11	1.66074e-11			0.01296	1.83099e-11	-1.15412e-11			0.01296	1.67548e-11	-9.55955e-12			0.01296	1.83099e-11	-1.10915e-11
0.01298	-1.65275e-11	1.55772e-11			0.01298	1.70814e-11	-7.47653e-12			0.01298	4.8952e-12	-9.55955e-12			0.01298	1.70814e-11	-1.05221e-11
0.013	-1.62818e-11	1.26562e-11			0.013	1.36763e-11	-1.84847e-12			0.013	-3.2193e-12	-1.14321e-11			0.013	1.36763e-11	-9.01259e-12
0.01302	-1.34305e-11	8.44304e-12			0.01302	8.83995e-12	3.77959e-12			0.01302	-6.96445e-12	-1.51773e-11			0.01302	8.83995e-12	-6.87632e-12
0.01304	-8.5265e-12	3.75719e-12			0.01304	3.29959e-12	8.78232e-12			0.01304	-1.00854e-11	-1.58015e-11			0.01304	3.29959e-12	-4.33932e-12
0.01306	-2.40412e-12	-4.92397e-13			0.01306	-2.37591e-12	1.40977e-11			0.01306	-1.97091e-12	-1.64257e-11			0.01306	-2.37591e-12	-1.58825e-12
0.01308	4.04436e-12	-3.48558e-12			0.01308	-7.75457e-12	1.53484e-11			0.01308	8.01615e-12	-1.70499e-11			0.01308	-7.75457e-12	1.10754e-12
0.0131	9.95004e-12	-4.70182e-12			0.0131	-1.24265e-11	1.4723e-11			0.0131	1.05129e-11	-1.39289e-11			0.0131	-1.24265e-11	3.34327e-12
0.01312	1.4462e-11	-4.05604e-12			0.01312	-1.5893e-11	1.4723e-11			0.01312	1.30097e-11	-1.39289e-11			0.01312	-1.5893e-11	4.68723e-12
0.01314	1.6817e-11	-1.87123e-12			0.01314	-1.76194e-11	9.72033e-12			0.01314	1.05129e-11	-1.14321e-11			0.01314	-1.76194e-11	4.89413e-12
0.01316	1.65295e-11	1.26828e-12			0.01316	-1.72383e-11	5.65561e-12			0.01316	3.02262e-12	-1.39289e-11			0.01316	-1.72383e-11	4.05651e-12
0.01318	1.36567e-11	4.74218e-12			0.01318	-1.48108e-11	2.84158e-12			0.01318	-7.58864e-12	-1.95466e-11			0.01318	-1.48108e-11	2.60508e-12
0.0132	8.91247e-12	8.02131e-12			0.0132	-1.09309e-11	-3.41182e-12			0.0132	-1.44547e-11	-2.51643e-11			0.0132	-1.09309e-11	1.13407e-12
0.01322	3.57379e-12	1.06972e-11			0.01322	-6.56028e-12	-4.6625e-12			0.01322	-1.75757e-11	-3.3903e-11			0.01322	-6.56028e-12	1.57456e-13
0.01324	-8.39495e-13	1.24273e-11			0.01324	-2.68145e-12	-6.85119e-12			0.01324	-2.25692e-11	-4.32659e-11			0.01324	-2.68145e-12	-8.4625e-14
0.01326	-2.9808e-12	1.29613e-11			0.01326	4.21703e-14	-6.22585e-12			0.01326	-1.94483e-11	-5.13804e-11			0.01326	4.21703e-14	3.16133e-13
0.01328	-2.11138e-12	1.21734e-11			0.01328	1.4362e-12	-3.41182e-12			0.01328	-1.88241e-11	-5.94949e-11			0.01328	1.4362e-12	1.00387e-12
0.0133	1.61143e-12	1.01149e-11			0.0133	1.77371e-12	-2.16114e-12			0.0133	-1.81999e-11	-6.26158e-11			0.0133	1.77371e-12	1.51919e-12
0.01332	7.1247e-12	7.03066e-12			0.01332	1.58437e-12	-9.10459e-13			0.01332	-1.32064e-11	-6.07433e-11			0.01332	1.58437e-12	1.46746e-12
0.01334	1.27777e-11	3.32493e-12			0.01334	1.40961e-12	3.40223e-13			0.01334	-4.46768e-12	-5.76223e-11			0.01334	1.40961e-12	6.72154e-13
0.01336	1.68726e-11	-5.0347e-13			0.01336	1.62931e-12	2.21624e-12			0.01336	5.51939e-12	-4.76352e-11			0.01336	1.62931e-12	-7.45691e-13
0.01338	1.81973e-11	-3.94957e-12			0.01338	2.39811e-12	3.77959e-12			0.01338	1.67548e-11	-3.88966e-11			0.01338	2.39811e-12	-2.37335e-12
0.0134	1.63102e-11	-6.62102e-12			0.0134	3.68513e-12	4.09226e-12			0.0134	2.67419e-11	-2.51643e-11			0.0134	3.68513e-12	-3.62493e-12
0.01342	1.15363e-11	-8.32885e-12			0.01342	5.32772e-12	6.90629e-12			0.01342	3.54806e-11	-1.89224e-11			0.01342	5.32772e-12	-3.94789e-12
0.01344	4.75905e-12	-9.07746e-12			0.01344	7.06315e-12	1.22217e-11			0.01344	3.48564e-11	-1.39289e-11			0.01344	7.06315e-12	-3.07994e-12
0.01346	-2.81548e-12	-8.93868e-12			0.01346	8.52491e-12	1.40977e-11			0.01346	3.29838e-11	-6.43859e-12			0.01346	8.52491e-12	-1.21044e-12
0.01348	-9.91332e-12	-7.97363e-12			0.01348	9.27013e-12	1.44104e-11			0.01348	2.11242e-11	-7.06278e-12			0.01348	9.27013e-12	1.03048e-12
0.0135	-1.53969e-11	-6.24889e-12			0.0135	8.89263e-12	1.25344e-11			0.0135	5.51939e-12	-8.31116e-12			0.0135	8.89263e-12	2.80117e-12
0.01352	-1.8471e-11	-3.94518e-12			0.01352	7.22133e-12	8.15698e-12			0.01352	-1.1958e-11	-1.14321e-11			0.01352	7.22133e-12	3.40437e-12
0.01354	-1.88093e-11	-1.40193e-12			0.01354	4.45002e-12	8.15698e-12			0.01354	-3.06837e-11	-1.51773e-11			0.01354	4.45002e-12	2.5897e-12
0.01356	-1.65527e-11	9.75436e-13			0.01356	1.13009e-12	7.53164e-12			0.01356	-4.37918e-11	-1.89224e-11			0.01356	1.13009e-12	6.52149e-13
0.01358	-1.2218e-11	2.93765e-12			0.01358	-2.02408e-12	1.3785e-11			0.01358	-5.31546e-11	-2.0795e-11			0.01358	-2.02408e-12	-1.73228e-12
0.0136	-6.57481e-12	4.51975e-12			0.0136	-4.40862e-12	1.59737e-11			0.0136	-5.25304e-11	-2.64127e-11			0.0136	-4.40862e-12	-3.83813e-12
0.01362	-5.52556e-13	5.97878e-12			0.01362	-5.77628e-12	1.91004e-11			0.01362	-4.75369e-11	-2.76611e-11			0.01362	-5.77628e-12	-5.18597e-12
0.01364	4.89134e-12	7.57456e-12			0.01364	-6.28549e-12	1.31597e-11			0.01364	-4.00466e-11	-3.3903e-11			0.01364	-6.28549e-12	-5.67496e-12
0.01366	8.98242e-12	9.372e-12			0.01366	-6.3136e-12	4.40493e-12			0.01366	-2.75628e-11	-4.20175e-11			0.01366	-6.3136e-12	-5.50317e-12
0.01368	1.13653e-11	1.11724e-11			0.01368	-6.13125e-12	-7.47653e-12			0.01368	-1.57031e-11	-4.88836e-11			0.01368	-6.13125e-12	-4.98668e-12
0.0137	1.22169e-11	1.26246e-11			0.0137	-5.72312e-12	-1.842e-11			0.0137	-7.58864e-12	-5.26288e-11			0.0137	-5.72312e-12	-4.38271e-12
0.01372	1.21173e-11	1.33651e-11			0.01372	-4.88344e-12	-2.49861e-11			0.01372	1.77424e-12	-5.45014e-11			0.01372	-4.88344e-12	-3.79588e-12
0.01374	1.17489e-11	1.3138e-11			0.01374	-3.52818e-12	-2.87381e-11			0.01374	6.76777e-12	-5.76223e-11			0.01374	-3.52818e-12	-3.15904e-12
0.01376	1.16014e-11	1.18267e-11			0.01376	-1.92824e-12	-2.87381e-11			0.01376	8.01615e-12	-6.19917e-11			0.01376	-1.92824e-12	-2.30112e-12
0.01378	1.18046e-11	9.46616e-12			0.01378	-6.62337e-13	-2.43607e-11			0.01378	7.39196e-12	-5.94949e-11			0.01378	-6.62337e-13	-1.0533e-12
0.0138	1.21275e-11	6.28615e-12			0.0138	-2.51088e-13	-1.71693e-11			0.0138	2.39843e-12	-5.88707e-11			0.0138	-2.51088e-13	6.27058e-13
0.01382	1.20838e-11	2.74264e-12			0.01382	-7.81741e-13	-6.22585e-12			0.01382	1.15005e-12	-5.57497e-11			0.01382	-7.81741e-13	2.57461e-12
0.01384	1.10783e-11	-5.3668e-13			0.01384	-1.76634e-12	5.03027e-12			0.01384	-4.46768e-12	-4.45143e-11			0.01384	-1.76634e-12	4.41681e-12
0.01386	8.53987e-12	-2.92027e-12			0.01386	-2.38182e-12	1.91004e-11			0.01386	-6.34025e-12	-3.63998e-11			0.01386	-2.38182e-12	5.67683e-12
0.01388	4.15698e-12	-3.97203e-12			0.01388	-1.90904e-12	2.59792e-11			0.01388	-1.00854e-11	-2.64127e-11			0.01388	-1.90904e-12	5.95059e-12
0.0139	-1.90862e-12	-3.55137e-12			0.0139	-1.09213e-13	3.00439e-11			0.0139	-1.00854e-11	-1.7674e-11			0.0139	-1.09213e-13	5.06789e-12
0.01392	-8.86575e-12	-1.80737e-12			0.01392	2.67528e-12	2.97312e-11			0.01392	-8.21283e-12	-1.33047e-11			0.01392	2.67528e-12	3.17254e-12
0.01394	-1.53743e-11	9.25995e-13			0.01394	5.70678e-12	2.59792e-11			0.01394	-1.07096e-11	-1.26805e-11			0.01394	5.70678e-12	7.10779e-13
0.01396	-1.98754e-11	4.2015e-12			0.01396	8.19721e-12	2.03511e-11			0.01396	-6.34025e-12	-1.51773e-11			0.01396	8.19721e-12	-1.70187e-12
0.01398	-2.11321e-11	7.51004e-12			0.01398	9.61605e-12	1.44104e-11			0.01398	-5.71606e-12	-2.14192e-11			0.01398	9.61605e-12	-3.47702e-12
0.014	-1.87735e-11	1.02878e-11			0.014	9.77973e-12	1.12837e-11			0.014	-3.84349e-12	-2.45402e-11			0.014	9.77973e-12	-4.25784e-12
0.01402	-1.35191e-11	1.19621e-11			0.01402	8.70562e-12	6.90629e-12			0.01402	-8.83702e-12	-2.70369e-11			0.01402	8.70562e-12	-4.0512e-12
0.01404	-6.92337e-12	1.20081e-11			0.01404	6.38905e-12	2.21624e-12			0.01404	-1.25822e-11	-3.07821e-11			0.01404	6.38905e-12	-3.23451e-12
0.01406	-7.36069e-13	1.00925e-11			0.01406	2.74534e-12	-2.78648e-12			0.01406	-1.57031e-11	-3.14063e-11			0.01406	2.74534e-12	-2.43963e-12
0.01408	3.80268e-12	6.22886e-12			0.01408	-2.16365e-12	-6.53852e-12			0.01408	-1.50789e-11	-2.3916e-11			0.01408	-2.16365e-12	-2.34426e-12
0.0141	6.32918e-12	8.69058e-13			0.0141	-7.83488e-12	-8.72721e-12			0.0141	-1.57031e-11	-2.14192e-11			0.0141	-7.83488e-12	-3.43674e-12
0.01412	7.25824e-12	-5.13314e-12			0.01412	-1.3176e-11	-1.18539e-11			0.01412	-1.25822e-11	-1.20563e-11			0.01412	-1.3176e-11	-5.85216e-12
0.01414	7.35814e-12	-1.0692e-11			0.01414	-1.6774e-11	-1.52933e-11			0.01414	-1.25822e-11	-3.94182e-12			0.01414	-1.6774e-11	-9.30677e-12
0.01416	7.27086e-12	-1.47825e-11			0.01416	-1.74133e-11	-1.59186e-11			0.01416	-6.96445e-12	1.67591e-12			0.01416	-1.74133e-11	-1.31566e-11
0.01418	7.1901e-12	-1.67117e-11			0.01418	-1.45993e-11	-1.842e-11			0.01418	-6.34025e-12	2.30009e-12			0.01418	-1.45993e-11	-1.65463e-11
0.0142	6.86069e-12	-1.63002e-11			0.0142	-8.82529e-12	-1.842e-11			0.0142	-7.58864e-12	1.05171e-12			0.0142	-8.82529e-12	-1.863e-11
0.01422	5.78596e-12	-1.39003e-11			0.01422	-1.46204e-12	-1.6544e-11			0.01422	-5.09187e-12	-5.19021e-12			0.01422	-1.46204e-12	-1.88184e-11
0.01424	3.57867e-12	-1.02818e-11			0.01424	5.65013e-12	-1.24793e-11			0.01424	-1.97091e-12	-1.64257e-11			0.01424	5.65013e-12	-1.69712e-11
0.01426	1.84814e-13	-6.40156e-12			0.01426	1.07082e-11	-5.60051e-12			0.01426	1.15005e-12	-2.51643e-11			0.01426	1.07082e-11	-1.34346e-11
0.01428	-4.06582e-12	-3.17648e-12			0.01428	1.24532e-11	9.65563e-13			0.01428	8.01615e-12	-3.32788e-11			0.01428	1.24532e-11	-8.9084e-12
0.0143	-8.57344e-12	-1.32813e-12			0.0143	1.05684e-11	4.7176e-12			0.0143	1.67548e-11	-4.38901e-11			0.0143	1.05684e-11	-4.20357e-12
0.01432	-1.26573e-11	-1.26455e-12			0.01432	5.85649e-12	6.59362e-12			0.01432	1.98758e-11	-4.51385e-11			0.01432	5.85649e-12	-1.47874e-14
0.01434	-1.57194e-11	-2.99713e-12			0.01434	4.50514e-14	5.03027e-12			0.01434	2.23726e-11	-4.51385e-11			0.01434	4.50514e-14	3.207e-12
0.01436	-1.7343e-11	-6.15147e-12			0.01436	-4.79329e-12	1.90357e-12			0.01436	1.30097e-11	-4.26417e-11			0.01436	-4.79329e-12	5.27435e-12
0.01438	-1.72902e-11	-1.0047e-11			0.01438	-7.02396e-12	-1.5358e-12			0.01438	6.76777e-12	-4.07691e-11			0.01438	-7.02396e-12	6.21074e-12
0.0144	-1.54829e-11	-1.38928e-11			0.0144	-6.05869e-12	-3.72449e-12			0.0144	-5.09187e-12	-4.01449e-11			0.0144	-6.05869e-12	6.17762e-12
0.01442	-1.2029e-11	-1.69718e-11			0.01442	-2.54922e-12	-7.47653e-12			0.01442	-1.38306e-11	-4.01449e-11			0.01442	-2.54922e-12	5.39523e-12
0.01444	-7.31752e-12	-1.87897e-11			0.01444	1.94058e-12	-6.53852e-12			0.01444	-2.1945e-11	-4.07691e-11			0.01444	1.94058e-12	4.07285e-12
0.01446	-2.08052e-12	-1.91242e-11			0.01446	5.55267e-12	-6.85119e-12			0.01446	-2.56902e-11	-4.13933e-11			0.01446	5.55267e-12	2.37487e-12
0.01448	2.71097e-12	-1.8032e-11			0.01448	6.8237e-12	-9.66522e-12			0.01448	-2.1945e-11	-4.45143e-11			0.01448	6.8237e-12	4.27969e-13
0.0145	6.14108e-12	-1.57783e-11			0.0145	5.21621e-12	-7.16386e-12			0.0145	-2.00725e-11	-4.51385e-11			0.0145	5.21621e-12	-1.65226e-12
0.01452	7.69652e-12	-1.2718e-11			0.01452	1.28999e-12	-4.6625e-12			0.01452	-1.13338e-11	-4.70111e-11			0.01452	1.28999e-12	-3.77358e-12
0.01454	7.43023e-12	-9.20524e-12			0.01454	-3.54676e-12	1.27823e-12			0.01454	-7.22529e-13	-4.57627e-11			0.01454	-3.54676e-12	-5.89666e-12
0.01456	5.88345e-12	-5.55189e-12			0.01456	-7.57784e-12	5.65561e-12			0.01456	9.26454e-12	-4.82594e-11			0.01456	-7.57784e-12	-8.03203e-12
0.01458	3.77977e-12	-2.03154e-12			0.01458	-9.41193e-12	1.0971e-11			0.01458	1.17613e-11	-5.26288e-11			0.01458	-9.41193e-12	-1.01656e-11
0.0146	1.70136e-12	1.10332e-12			0.0146	-8.43695e-12	1.34724e-11			0.0146	1.05129e-11	-5.38772e-11			0.0146	-8.43695e-12	-1.21473e-11
0.01462	-8.11897e-14	3.6401e-12			0.01462	-4.97996e-12	1.12837e-11			0.01462	6.14358e-12	-5.38772e-11			0.01462	-4.97996e-12	-1.36515e-11
0.01464	-1.57662e-12	5.46474e-12			0.01464	-1.05132e-13	4.7176e-12			0.01464	-7.22529e-13	-5.0132e-11			0.01464	-1.05132e-13	-1.42891e-11
0.01466	-2.89491e-12	6.61071e-12			0.01466	4.76008e-12	-3.72449e-12			0.01466	-3.84349e-12	-4.82594e-11			0.01466	4.76008e-12	-1.382e-11
0.01468	-4.10024e-12	7.18116e-12			0.01468	8.25558e-12	-1.62313e-11			0.01468	-1.25822e-11	-4.32659e-11			0.01468	8.25558e-12	-1.23158e-11
0.0147	-5.14345e-12	7.22589e-12			0.0147	9.41786e-12	-2.46734e-11			0.0147	-1.81999e-11	-4.20175e-11			0.0147	9.41786e-12	-1.01564e-11
0.01472	-5.88919e-12	6.66038e-12			0.01472	7.91877e-12	-3.31155e-11			0.01472	-2.38176e-11	-3.88966e-11			0.01472	7.91877e-12	-7.8504e-12
0.01474	-6.17611e-12	5.3202e-12			0.01474	4.14388e-12	-3.37408e-11			0.01474	-2.63144e-11	-3.57756e-11			0.01474	4.14388e-12	-5.81928e-12
0.01476	-5.88832e-12	3.10724e-12			0.01476	-8.99689e-13	-3.06141e-11			0.01476	-2.06967e-11	-2.89095e-11			0.01476	-8.99689e-13	-4.25492e-12
0.01478	-5.04158e-12	1.06062e-13			0.01478	-5.88117e-12	-1.90453e-11			0.01478	-1.57031e-11	-2.0795e-11			0.01478	-5.88117e-12	-3.12848e-12
0.0148	-3.87198e-12	-3.38998e-12			0.0148	-9.55046e-12	-8.10187e-12			0.0148	-5.71606e-12	-1.45531e-11			0.0148	-9.55046e-12	-2.30328e-12
0.01482	-2.88345e-12	-6.95066e-12			0.01482	-1.10896e-11	2.84158e-12			0.01482	8.64035e-12	-8.20861e-13			0.01482	-1.10896e-11	-1.64983e-12
0.01484	-2.7477e-12	-1.01091e-11			0.01484	-1.02765e-11	1.15963e-11			0.01484	1.55065e-11	6.66943e-12			0.01484	-1.02765e-11	-1.06378e-12
0.01486	-4.04634e-12	-1.24983e-11			0.01486	-7.48898e-12	1.65991e-11			0.01486	2.11242e-11	9.1662e-12			0.01486	-7.48898e-12	-3.98732e-13
0.01488	-7.00286e-12	-1.393e-11			0.01488	-3.56611e-12	1.69117e-11			0.01488	1.17613e-11	7.91781e-12			0.01488	-3.56611e-12	5.51182e-13
0.0149	-1.13231e-11	-1.44475e-11			0.0149	4.34973e-13	1.40977e-11			0.0149	5.51939e-12	4.17267e-12			0.0149	4.34973e-13	1.94965e-12
0.01492	-1.62615e-11	-1.4297e-11			0.01492	3.52213e-12	5.03027e-12			0.01492	-3.2193e-12	2.30009e-12			0.01492	3.52213e-12	3.74374e-12
0.01494	-2.08641e-11	-1.38579e-11			0.01494	5.02135e-12	-4.97517e-12			0.01494	-9.46121e-12	-7.06278e-12			0.01494	5.02135e-12	5.60311e-12
0.01496	-2.42291e-11	-1.35212e-11			0.01496	4.72045e-12	-1.7482e-11			0.01496	-1.07096e-11	-1.45531e-11			0.01496	4.72045e-12	7.04107e-12
0.01498	-2.55902e-11	-1.35474e-11			0.01498	2.91808e-12	-2.43607e-11			0.01498	-6.34025e-12	-2.20434e-11			0.01498	2.91808e-12	7.64229e-12
0.015	-2.42428e-11	-1.39558e-11			0.015	3.9943e-13	-3.21775e-11			0.015	-1.34672e-12	-3.26546e-11			0.015	3.9943e-13	7.27497e-12
0.01502	-1.94436e-11	-1.45692e-11			0.01502	-1.63364e-12	-3.53042e-11			0.01502	3.64681e-12	-3.95208e-11			0.01502	-1.63364e-12	6.17084e-12
0.01504	-1.04492e-11	-1.51475e-11			0.01504	-1.74567e-12	-3.31155e-11			0.01504	1.15005e-12	-4.01449e-11			0.01504	-1.74567e-12	4.89967e-12
0.01506	3.15156e-12	-1.54818e-11			0.01506	1.35094e-12	-2.311e-11			0.01506	-3.84349e-12	-4.88836e-11			0.01506	1.35094e-12	4.23381e-12
0.01508	2.09199e-11	-1.52391e-11			0.01508	8.31716e-12	-4.6625e-12			0.01508	-1.32064e-11	-4.82594e-11			0.01508	8.31716e-12	4.93488e-12
0.0151	4.11844e-11	-1.36002e-11			0.0151	1.88385e-11	2.28525e-11			0.0151	-2.31934e-11	-4.38901e-11			0.0151	1.88385e-11	7.51269e-12
0.01512	6.11603e-11	-8.88412e-12			0.01512	3.17149e-11	5.31815e-11			0.01512	-3.8174e-11	-4.13933e-11			0.01512	3.17149e-11	1.20533e-11
0.01514	7.76184e-11	1.39723e-12			0.01514	4.53036e-11	7.50684e-11			0.01514	-4.62885e-11	-3.76482e-11			0.01514	4.53036e-11	1.81979e-11
0.01516	8.78351e-11	1.98912e-11			0.01516	5.80392e-11	8.25725e-11			0.01516	-4.50401e-11	-3.20305e-11			0.01516	5.80392e-11	2.52566e-11
0.01518	9.03396e-11	4.82627e-11			0.01518	6.8582e-11	7.56937e-11			0.01518	-2.69386e-11	-3.45272e-11			0.01518	6.8582e-11	3.23789e-11
0.0152	8.50798e-11	8.60745e-11			0.0152	7.55271e-11	5.72462e-11			0.0152	1.77424e-12	-2.76611e-11			0.0152	7.55271e-11	3.86349e-11
0.01522	7.29294e-11	1.30163e-10			0.01522	7.69242e-11	3.28579e-11			0.01522	4.92128e-11	-1.64257e-11			0.01522	7.69242e-11	4.29812e-11
0.01524	5.48011e-11	1.748e-10			0.01524	6.99792e-11	7.21897e-12			0.01524	9.29062e-11	6.04524e-12			0.01524	6.99792e-11	4.41495e-11
0.01526	3.07594e-11	2.12497e-10			0.01526	5.1181e-11	-1.49806e-11			0.01526	1.34727e-10	2.97645e-11			0.01526	5.1181e-11	4.06254e-11
0.01528	-4.3858e-13	2.35145e-10			0.01528	1.67883e-11	-2.93634e-11			0.01528	1.58446e-10	5.4108e-11			0.01528	1.67883e-11	3.07509e-11
0.0153	-4.12333e-11	2.35146e-10			0.0153	-3.64829e-11	-3.65549e-11			0.0153	1.57822e-10	7.47063e-11			0.0153	-3.64829e-11	1.29314e-11
0.01532	-9.46797e-11	2.06396e-10			0.01532	-1.10811e-10	-3.56168e-11			0.01532	1.22867e-10	9.34321e-11			0.01532	-1.10811e-10	-1.41503e-11
0.01534	-1.6362e-10	1.44938e-10			0.01534	-2.06768e-10	-3.18648e-11			0.01534	5.10854e-11	9.71772e-11			0.01534	-2.06768e-10	-5.13995e-11
0.01536	-2.49817e-10	4.9217e-11			0.01536	-3.23021e-10	-2.37354e-11			0.01536	-4.25434e-11	8.84385e-11			0.01536	-3.23021e-10	-9.92466e-11
0.01538	-3.53272e-10	-8.00824e-11			0.01538	-4.56295e-10	-1.7482e-11			0.01538	-1.69254e-10	6.15983e-11			0.01538	-4.56295e-10	-1.57604e-10
0.0154	-4.71897e-10	-2.40477e-10			0.0154	-6.01575e-10	-1.40426e-11			0.0154	-3.13443e-10	9.79039e-12			0.0154	-6.01575e-10	-2.25809e-10
0.01542	-6.01635e-10	-4.28255e-10			0.01542	-7.5263e-10	-1.7482e-11			0.01542	-4.66369e-10	-6.38642e-11			0.01542	-7.5263e-10	-3.02607e-10
0.01544	-7.37036e-10	-6.39023e-10			0.01544	-9.02733e-10	-2.49861e-11			0.01544	-6.3178e-10	-1.58741e-10			0.01544	-9.02733e-10	-3.86248e-10
0.01546	-8.722e-10	-8.68181e-10			0.01546	-1.0455e-09	-3.81182e-11			0.01546	-7.95318e-10	-2.72968e-10			0.01546	-1.0455e-09	-4.74731e-10
0.01548	-1.00182e-09	-1.11122e-09			0.01548	-1.17564e-09	-5.96925e-11			0.01548	-9.55112e-10	-3.93437e-10			0.01548	-1.17564e-09	-5.66153e-10
0.0155	-1.12205e-09	-1.36382e-09			0.0155	-1.28947e-09	-8.62694e-11			0.0155	-1.11678e-09	-5.21397e-10			0.0155	-1.28947e-09	-6.58998e-10
0.01552	-1.23078e-09	-1.62182e-09			0.01552	-1.38511e-09	-1.17536e-10			0.01552	-1.26783e-09	-6.51229e-10			0.01552	-1.38511e-09	-7.52225e-10
0.01554	-1.32755e-09	-1.88117e-09			0.01554	-1.46249e-09	-1.52243e-10			0.01554	-1.41514e-09	-7.8106e-10			0.01554	-1.46249e-09	-8.45093e-10
0.01556	-1.41294e-09	-2.138e-09			0.01556	-1.52303e-09	-1.91952e-10			0.01556	-1.55683e-09	-9.10268e-10			0.01556	-1.52303e-09	-9.36895e-10
0.01558	-1.48806e-09	-2.38883e-09			0.01558	-1.56916e-09	-2.33224e-10			0.01558	-1.68791e-09	-1.02949e-09			0.01558	-1.56916e-09	-1.02672e-09
0.0156	-1.55398e-09	-2.63063e-09			0.0156	-1.60388e-09	-2.73246e-10			0.0156	-1.80464e-09	-1.13747e-09			0.0156	-1.60388e-09	-1.11346e-09
0.01562	-1.61154e-09	-2.86098e-09			0.01562	-1.63011e-09	-3.14831e-10			0.01562	-1.91012e-09	-1.24234e-09			0.01562	-1.63011e-09	-1.19599e-09
0.01564	-1.66125e-09	-3.07798e-09			0.01564	-1.65034e-09	-3.54228e-10			0.01564	-2.00126e-09	-1.33347e-09			0.01564	-1.65034e-09	-1.27353e-09
0.01566	-1.7035e-09	-3.28024e-09			0.01566	-1.66627e-09	-3.91748e-10			0.01566	-2.07803e-09	-1.41524e-09			0.01566	-1.66627e-09	-1.34588e-09
0.01568	-1.73885e-09	-3.46676e-09			0.01568	-1.67866e-09	-4.25829e-10			0.01568	-2.13983e-09	-1.48765e-09			0.01568	-1.67866e-09	-1.41351e-09
0.0157	-1.76825e-09	-3.63694e-09			0.0157	-1.68742e-09	-4.60536e-10			0.0157	-2.18602e-09	-1.55194e-09			0.0157	-1.68742e-09	-1.47737e-09
0.01572	-1.7931e-09	-3.79058e-09			0.01572	-1.69181e-09	-4.90239e-10			0.01572	-2.22409e-09	-1.61498e-09			0.01572	-1.69181e-09	-1.53853e-09
0.01574	-1.81502e-09	-3.92799e-09			0.01574	-1.691e-09	-5.20568e-10			0.01574	-2.24656e-09	-1.67116e-09			0.01574	-1.691e-09	-1.5977e-09
0.01576	-1.83554e-09	-4.04999e-09			0.01576	-1.68451e-09	-5.48709e-10			0.01576	-2.26404e-09	-1.72484e-09			0.01576	-1.68451e-09	-1.65497e-09
0.01578	-1.85578e-09	-4.15801e-09			0.01578	-1.67277e-09	-5.77162e-10			0.01578	-2.27278e-09	-1.77914e-09			0.01578	-1.67277e-09	-1.70975e-09
0.0158	-1.87629e-09	-4.25392e-09			0.0158	-1.65726e-09	-6.06865e-10			0.0158	-2.27902e-09	-1.83157e-09			0.0158	-1.65726e-09	-1.76114e-09
0.01582	-1.89707e-09	-4.3398e-09			0.01582	-1.64035e-09	-6.41572e-10			0.01582	-2.28339e-09	-1.8865e-09			0.01582	-1.64035e-09	-1.80837e-09
0.01584	-1.91761e-09	-4.4176e-09			0.01584	-1.62467e-09	-6.79717e-10			0.01584	-2.28901e-09	-1.94018e-09			0.01584	-1.62467e-09	-1.8511e-09
0.01586	-1.93715e-09	-4.48874e-09			0.01586	-1.61218e-09	-7.18801e-10			0.01586	-2.29088e-09	-1.99823e-09			0.01586	-1.61218e-09	-1.88956e-09
0.01588	-1.95477e-09	-4.5539e-09			0.01588	-1.6036e-09	-7.58823e-10			0.01588	-2.29088e-09	-2.05753e-09			0.01588	-1.6036e-09	-1.92438e-09
0.0159	-1.96967e-09	-4.61298e-09			0.0159	-1.59815e-09	-7.95718e-10			0.0159	-2.29213e-09	-2.11246e-09			0.0159	-1.59815e-09	-1.95633e-09
0.01592	-1.98116e-09	-4.66528e-09			0.01592	-1.594e-09	-8.30112e-10			0.01592	-2.28339e-09	-2.16427e-09			0.01592	-1.594e-09	-1.98615e-09
0.01594	-1.98887e-09	-4.70997e-09			0.01594	-1.58901e-09	-8.65756e-10			0.01594	-2.2734e-09	-2.21233e-09			0.01594	-1.58901e-09	-2.01439e-09
0.01596	-1.99281e-09	-4.74652e-09			0.01596	-1.58152e-09	-8.98274e-10			0.01596	-2.2578e-09	-2.25228e-09			0.01596	-1.58152e-09	-2.04144e-09
0.01598	-1.99336e-09	-4.77497e-09			0.01598	-1.5707e-09	-9.30166e-10			0.01598	-2.24157e-09	-2.28973e-09			0.01598	-1.5707e-09	-2.06745e-09
0.016	-1.99139e-09	-4.79586e-09			0.016	-1.55651e-09	-9.5987e-10			0.016	-2.22222e-09	-2.31907e-09			0.016	-1.55651e-09	-2.09244e-09
0.01602	-1.98806e-09	-4.81004e-09			0.01602	-1.53946e-09	-9.91137e-10			0.01602	-2.20225e-09	-2.34716e-09			0.01602	-1.53946e-09	-2.1164e-09
0.01604	-1.98464e-09	-4.81838e-09			0.01604	-1.52038e-09	-1.02053e-09			0.01604	-2.18477e-09	-2.37649e-09			0.01604	-1.52038e-09	-2.13933e-09
0.01606	-1.98216e-09	-4.82168e-09			0.01606	-1.5002e-09	-1.05086e-09			0.01606	-2.1623e-09	-2.39834e-09			0.01606	-1.5002e-09	-2.16133e-09
0.01608	-1.98115e-09	-4.82069e-09			0.01608	-1.47986e-09	-1.08056e-09			0.01608	-2.14857e-09	-2.42081e-09			0.01608	-1.47986e-09	-2.18254e-09
0.0161	-1.98161e-09	-4.81614e-09			0.0161	-1.46018e-09	-1.11058e-09			0.0161	-2.13733e-09	-2.44141e-09			0.0161	-1.46018e-09	-2.20315e-09
0.01612	-1.98316e-09	-4.80889e-09			0.01612	-1.44169e-09	-1.13434e-09			0.01612	-2.12235e-09	-2.46388e-09			0.01612	-1.44169e-09	-2.22332e-09
0.01614	-1.98525e-09	-4.79984e-09			0.01614	-1.42469e-09	-1.15685e-09			0.01614	-2.11299e-09	-2.4851e-09			0.01614	-1.42469e-09	-2.24318e-09
0.01616	-1.9873e-09	-4.78971e-09			0.01616	-1.40927e-09	-1.17686e-09			0.01616	-2.09551e-09	-2.50882e-09			0.01616	-1.40927e-09	-2.26277e-09
0.01618	-1.98868e-09	-4.77883e-09			0.01618	-1.39539e-09	-1.19e-09			0.01618	-2.07803e-09	-2.52755e-09			0.01618	-1.39539e-09	-2.28198e-09
0.0162	-1.98871e-09	-4.76701e-09			0.0162	-1.38289e-09	-1.20469e-09			0.0162	-2.05993e-09	-2.5419e-09			0.0162	-1.38289e-09	-2.30052e-09
0.01622	-1.98674e-09	-4.75362e-09			0.01622	-1.37146e-09	-1.21845e-09			0.01622	-2.0412e-09	-2.55564e-09			0.01622	-1.37146e-09	-2.31801e-09
0.01624	-1.98229e-09	-4.73791e-09			0.01624	-1.36055e-09	-1.23314e-09			0.01624	-2.01811e-09	-2.56812e-09			0.01624	-1.36055e-09	-2.33412e-09
0.01626	-1.97533e-09	-4.71927e-09			0.01626	-1.34937e-09	-1.24721e-09			0.01626	-1.99876e-09	-2.57686e-09			0.01626	-1.34937e-09	-2.34875e-09
0.01628	-1.96637e-09	-4.69741e-09			0.01628	-1.33702e-09	-1.2666e-09			0.01628	-1.97629e-09	-2.58248e-09			0.01628	-1.33702e-09	-2.36201e-09
0.0163	-1.95643e-09	-4.67245e-09			0.0163	-1.32277e-09	-1.28724e-09			0.0163	-1.95944e-09	-2.59309e-09			0.0163	-1.32277e-09	-2.37421e-09
0.01632	-1.94682e-09	-4.64492e-09			0.01632	-1.30635e-09	-1.31319e-09			0.01632	-1.94446e-09	-2.60308e-09			0.01632	-1.30635e-09	-2.38571e-09
0.01634	-1.93867e-09	-4.6158e-09			0.01634	-1.28811e-09	-1.33851e-09			0.01634	-1.92573e-09	-2.61743e-09			0.01634	-1.28811e-09	-2.39678e-09
0.01636	-1.93245e-09	-4.58629e-09			0.01636	-1.26902e-09	-1.36634e-09			0.01636	-1.91262e-09	-2.63054e-09			0.01636	-1.26902e-09	-2.4076e-09
0.01638	-1.92774e-09	-4.55755e-09			0.01638	-1.2505e-09	-1.39198e-09			0.01638	-1.89452e-09	-2.6424e-09			0.01638	-1.2505e-09	-2.4182e-09
0.0164	-1.92341e-09	-4.53036e-09			0.0164	-1.23394e-09	-1.41637e-09			0.0164	-1.86955e-09	-2.658e-09			0.0164	-1.23394e-09	-2.42845e-09
0.01642	-1.91808e-09	-4.505e-09			0.01642	-1.22036e-09	-1.43732e-09			0.01642	-1.84708e-09	-2.66799e-09			0.01642	-1.22036e-09	-2.4382e-09
0.01644	-1.91075e-09	-4.48138e-09			0.01644	-1.20997e-09	-1.45608e-09			0.01644	-1.82523e-09	-2.6811e-09			0.01644	-1.20997e-09	-2.44723e-09
0.01646	-1.9011e-09	-4.45925e-09			0.01646	-1.20221e-09	-1.47077e-09			0.01646	-1.80464e-09	-2.69109e-09			0.01646	-1.20221e-09	-2.45541e-09
0.01648	-1.8896e-09	-4.43838e-09			0.01648	-1.19593e-09	-1.49016e-09			0.01648	-1.78903e-09	-2.7017e-09			0.01648	-1.19593e-09	-2.46273e-09
0.0165	-1.8774e-09	-4.41867e-09			0.0165	-1.18993e-09	-1.50704e-09			0.0165	-1.77093e-09	-2.70919e-09			0.0165	-1.18993e-09	-2.4694e-09
0.01652	-1.86587e-09	-4.40008e-09			0.01652	-1.18339e-09	-1.51986e-09			0.01652	-1.7547e-09	-2.71793e-09			0.01652	-1.18339e-09	-2.47575e-09
0.01654	-1.85608e-09	-4.38258e-09			0.01654	-1.176e-09	-1.53049e-09			0.01654	-1.74034e-09	-2.72542e-09			0.01654	-1.176e-09	-2.48219e-09
0.01656	-1.84842e-09	-4.36598e-09			0.01656	-1.16787e-09	-1.5405e-09			0.01656	-1.72287e-09	-2.73103e-09			0.01656	-1.16787e-09	-2.48898e-09
0.01658	-1.84261e-09	-4.35001e-09			0.01658	-1.15931e-09	-1.55019e-09			0.01658	-1.70789e-09	-2.73603e-09			0.01658	-1.15931e-09	-2.49615e-09
0.0166	-1.83791e-09	-4.33431e-09			0.0166	-1.15053e-09	-1.55707e-09			0.0166	-1.68979e-09	-2.7404e-09			0.0166	-1.15053e-09	-2.50349e-09
0.01662	-1.83347e-09	-4.31857e-09			0.01662	-1.14169e-09	-1.56958e-09			0.01662	-1.66731e-09	-2.74289e-09			0.01662	-1.14169e-09	-2.51066e-09
0.01664	-1.82856e-09	-4.3026e-09			0.01664	-1.13296e-09	-1.5824e-09			0.01664	-1.65296e-09	-2.75538e-09			0.01664	-1.13296e-09	-2.51728e-09
0.01666	-1.82273e-09	-4.2863e-09			0.01666	-1.12466e-09	-1.59615e-09			0.01666	-1.63361e-09	-2.75788e-09			0.01666	-1.12466e-09	-2.52304e-09
0.01668	-1.81589e-09	-4.26954e-09			0.01668	-1.11719e-09	-1.60866e-09			0.01668	-1.61738e-09	-2.76474e-09			0.01668	-1.11719e-09	-2.52776e-09
0.0167	-1.8082e-09	-4.25207e-09			0.0167	-1.11094e-09	-1.61835e-09			0.0167	-1.5974e-09	-2.7741e-09			0.0167	-1.11094e-09	-2.53144e-09
0.01672	-1.79996e-09	-4.23353e-09			0.01672	-1.10604e-09	-1.62898e-09			0.01672	-1.5818e-09	-2.77348e-09			0.01672	-1.10604e-09	-2.53433e-09
0.01674	-1.79143e-09	-4.21358e-09			0.01674	-1.10217e-09	-1.63586e-09			0.01674	-1.56807e-09	-2.78097e-09			0.01674	-1.10217e-09	-2.53682e-09
0.01676	-1.78276e-09	-4.19213e-09			0.01676	-1.09858e-09	-1.64337e-09			0.01676	-1.55121e-09	-2.78222e-09			0.01676	-1.09858e-09	-2.53937e-09
0.01678	-1.77405e-09	-4.16954e-09			0.01678	-1.09427e-09	-1.65275e-09			0.01678	-1.53686e-09	-2.78596e-09			0.01678	-1.09427e-09	-2.5423e-09
0.0168	-1.7654e-09	-4.14677e-09			0.0168	-1.08832e-09	-1.6615e-09			0.0168	-1.52375e-09	-2.78472e-09			0.0168	-1.08832e-09	-2.54574e-09
0.01682	-1.7569e-09	-4.12525e-09			0.01682	-1.08028e-09	-1.67151e-09			0.01682	-1.5069e-09	-2.78097e-09			0.01682	-1.08028e-09	-2.54952e-09
0.01684	-1.74861e-09	-4.10659e-09			0.01684	-1.07031e-09	-1.68433e-09			0.01684	-1.49878e-09	-2.78347e-09			0.01684	-1.07031e-09	-2.55332e-09
0.01686	-1.74042e-09	-4.09207e-09			0.01686	-1.05906e-09	-1.69933e-09			0.01686	-1.49067e-09	-2.78159e-09			0.01686	-1.05906e-09	-2.55671e-09
0.01688	-1.73206e-09	-4.08214e-09			0.01688	-1.04737e-09	-1.71403e-09			0.01688	-1.4863e-09	-2.77785e-09			0.01688	-1.04737e-09	-2.55938e-09
0.0169	-1.72309e-09	-4.07624e-09			0.0169	-1.03598e-09	-1.7281e-09			0.0169	-1.48255e-09	-2.7791e-09			0.0169	-1.03598e-09	-2.56125e-09
0.01692	-1.7131e-09	-4.07284e-09			0.01692	-1.02539e-09	-1.73998e-09			0.01692	-1.47694e-09	-2.78222e-09			0.01692	-1.02539e-09	-2.56247e-09
0.01694	-1.70187e-09	-4.06989e-09			0.01694	-1.01581e-09	-1.75061e-09			0.01694	-1.46945e-09	-2.78534e-09			0.01694	-1.01581e-09	-2.5634e-09
0.01696	-1.68957e-09	-4.06528e-09			0.01696	-1.00733e-09	-1.75718e-09			0.01696	-1.46882e-09	-2.7972e-09			0.01696	-1.00733e-09	-2.56444e-09
0.01698	-1.6767e-09	-4.05739e-09			0.01698	-1e-09	-1.75405e-09			0.01698	-1.46508e-09	-2.80719e-09			0.01698	-1e-09	-2.56592e-09
0.017	-1.66394e-09	-4.0455e-09			0.017	-9.93929e-10	-1.74842e-09			0.017	-1.45883e-09	-2.81343e-09			0.017	-9.93929e-10	-2.56791e-09
0.01702	-1.65185e-09	-4.02989e-09			0.01702	-9.89282e-10	-1.73998e-09			0.01702	-1.44947e-09	-2.82217e-09			0.01702	-9.89282e-10	-2.57024e-09
0.01704	-1.64067e-09	-4.01174e-09			0.01704	-9.86177e-10	-1.7331e-09			0.01704	-1.43262e-09	-2.82342e-09			0.01704	-9.86177e-10	-2.5726e-09
0.01706	-1.63026e-09	-3.99272e-09			0.01706	-9.84512e-10	-1.72904e-09			0.01706	-1.41452e-09	-2.82342e-09			0.01706	-9.84512e-10	-2.57472e-09
0.01708	-1.62022e-09	-3.97452e-09			0.01708	-9.83811e-10	-1.73342e-09			0.01708	-1.39454e-09	-2.82466e-09			0.01708	-9.83811e-10	-2.57655e-09
0.0171	-1.6101e-09	-3.95835e-09			0.0171	-9.83194e-10	-1.74217e-09			0.0171	-1.37332e-09	-2.82654e-09			0.0171	-9.83194e-10	-2.57828e-09
0.01712	-1.59961e-09	-3.94466e-09			0.01712	-9.8154e-10	-1.7578e-09			0.01712	-1.35522e-09	-2.82466e-09			0.01712	-9.8154e-10	-2.58025e-09
0.01714	-1.58887e-09	-3.93313e-09			0.01714	-9.77793e-10	-1.77813e-09			0.01714	-1.33961e-09	-2.83403e-09			0.01714	-9.77793e-10	-2.58283e-09
0.01716	-1.57832e-09	-3.92296e-09			0.01716	-9.71365e-10	-1.79783e-09			0.01716	-1.32588e-09	-2.83964e-09			0.01716	-9.71365e-10	-2.58616e-09
0.01718	-1.56852e-09	-3.91322e-09			0.01718	-9.62456e-10	-1.81471e-09			0.01718	-1.31152e-09	-2.84838e-09			0.01718	-9.62456e-10	-2.59012e-09
0.0172	-1.55998e-09	-3.90335e-09			0.0172	-9.52125e-10	-1.82847e-09			0.0172	-1.30091e-09	-2.85775e-09			0.0172	-9.52125e-10	-2.5943e-09
0.01722	-1.55297e-09	-3.89325e-09			0.01722	-9.41978e-10	-1.8341e-09			0.01722	-1.29342e-09	-2.85962e-09			0.01722	-9.41978e-10	-2.59812e-09
0.01724	-1.54738e-09	-3.88328e-09			0.01724	-9.33581e-10	-1.84004e-09			0.01724	-1.27969e-09	-2.86024e-09			0.01724	-9.33581e-10	-2.60102e-09
0.01726	-1.54269e-09	-3.87396e-09			0.01726	-9.27831e-10	-1.84035e-09			0.01726	-1.26409e-09	-2.85899e-09			0.01726	-9.27831e-10	-2.60263e-09
0.01728	-1.53804e-09	-3.86577e-09			0.01728	-9.246e-10	-1.84097e-09			0.01728	-1.24661e-09	-2.85338e-09			0.01728	-9.246e-10	-2.60289e-09
0.0173	-1.53242e-09	-3.85891e-09			0.0173	-9.22781e-10	-1.83972e-09			0.0173	-1.22851e-09	-2.84526e-09			0.0173	-9.22781e-10	-2.60194e-09
0.01732	-1.525e-09	-3.85312e-09			0.01732	-9.20733e-10	-1.84348e-09			0.01732	-1.22164e-09	-2.84277e-09			0.01732	-9.20733e-10	-2.60008e-09
0.01734	-1.5154e-09	-3.84771e-09			0.01734	-9.1696e-10	-1.84785e-09			0.01734	-1.20791e-09	-2.83403e-09			0.01734	-9.1696e-10	-2.59759e-09
0.01736	-1.50376e-09	-3.84173e-09			0.01736	-9.10708e-10	-1.85473e-09			0.01736	-1.20479e-09	-2.82591e-09			0.01736	-9.10708e-10	-2.59472e-09
0.01738	-1.49075e-09	-3.8342e-09			0.01738	-9.02261e-10	-1.86067e-09			0.01738	-1.20292e-09	-2.82029e-09			0.01738	-9.02261e-10	-2.5917e-09
0.0174	-1.47733e-09	-3.82441e-09			0.0174	-8.92778e-10	-1.86474e-09			0.0174	-1.20479e-09	-2.81842e-09			0.0174	-8.92778e-10	-2.58875e-09
0.01742	-1.46451e-09	-3.81203e-09			0.01742	-8.83818e-10	-1.86568e-09			0.01742	-1.20666e-09	-2.81218e-09			0.01742	-8.83818e-10	-2.5861e-09
0.01744	-1.45302e-09	-3.79717e-09			0.01744	-8.76748e-10	-1.86192e-09			0.01744	-1.20479e-09	-2.80968e-09			0.01744	-8.76748e-10	-2.58399e-09
0.01746	-1.44312e-09	-3.78026e-09			0.01746	-8.72298e-10	-1.86067e-09			0.01746	-1.20042e-09	-2.80781e-09			0.01746	-8.72298e-10	-2.58262e-09
0.01748	-1.43459e-09	-3.76193e-09			0.01748	-8.70318e-10	-1.85536e-09			0.01748	-1.19855e-09	-2.80719e-09			0.01748	-8.70318e-10	-2.58213e-09
0.0175	-1.42693e-09	-3.743e-09			0.0175	-8.6981e-10	-1.85504e-09			0.0175	-1.19667e-09	-2.80968e-09			0.0175	-8.6981e-10	-2.58257e-09
0.01752	-1.41958e-09	-3.72445e-09			0.01752	-8.69219e-10	-1.85692e-09			0.01752	-1.18731e-09	-2.80906e-09			0.01752	-8.69219e-10	-2.58387e-09
0.01754	-1.41221e-09	-3.70733e-09			0.01754	-8.66926e-10	-1.86192e-09			0.01754	-1.18294e-09	-2.80719e-09			0.01754	-8.66926e-10	-2.58577e-09
0.01756	-1.40485e-09	-3.69258e-09			0.01756	-8.61799e-10	-1.8688e-09			0.01756	-1.17857e-09	-2.81093e-09			0.01756	-8.61799e-10	-2.58787e-09
0.01758	-1.39778e-09	-3.68074e-09			0.01758	-8.5354e-10	-1.87787e-09			0.01758	-1.17108e-09	-2.80968e-09			0.01758	-8.5354e-10	-2.58979e-09
0.0176	-1.39133e-09	-3.67183e-09			0.0176	-8.42692e-10	-1.88318e-09			0.0176	-1.16172e-09	-2.8128e-09			0.0176	-8.42692e-10	-2.5913e-09
0.01762	-1.3856e-09	-3.66528e-09			0.01762	-8.3035e-10	-1.88881e-09			0.01762	-1.15548e-09	-2.8128e-09			0.01762	-8.3035e-10	-2.5924e-09
0.01764	-1.38034e-09	-3.66013e-09			0.01764	-8.17766e-10	-1.89475e-09			0.01764	-1.15298e-09	-2.8128e-09			0.01764	-8.17766e-10	-2.59324e-09
0.01766	-1.37504e-09	-3.65526e-09			0.01766	-8.06024e-10	-1.90351e-09			0.01766	-1.14362e-09	-2.80843e-09			0.01766	-8.06024e-10	-2.59397e-09
0.01768	-1.36913e-09	-3.64968e-09			0.01768	-7.95838e-10	-1.91133e-09			0.01768	-1.13925e-09	-2.80531e-09			0.01768	-7.95838e-10	-2.59462e-09
0.0177	-1.36195e-09	-3.64279e-09			0.0177	-7.87441e-10	-1.9182e-09			0.0177	-1.13738e-09	-2.80781e-09			0.0177	-7.87441e-10	-2.5951e-09
0.01772	-1.35287e-09	-3.63438e-09			0.01772	-7.80583e-10	-1.92508e-09			0.01772	-1.13113e-09	-2.80157e-09			0.01772	-7.80583e-10	-2.59523e-09
0.01774	-1.34143e-09	-3.62456e-09			0.01774	-7.74708e-10	-1.92633e-09			0.01774	-1.12676e-09	-2.80032e-09			0.01774	-7.74708e-10	-2.59488e-09
0.01776	-1.32763e-09	-3.61365e-09			0.01776	-7.69239e-10	-1.92164e-09			0.01776	-1.11366e-09	-2.79533e-09			0.01776	-7.69239e-10	-2.59399e-09
0.01778	-1.31216e-09	-3.60208e-09			0.01778	-7.63884e-10	-1.91351e-09			0.01778	-1.10304e-09	-2.78721e-09			0.01778	-7.63884e-10	-2.59267e-09
0.0178	-1.29647e-09	-3.59043e-09			0.0178	-7.58777e-10	-1.89944e-09			0.0178	-1.09805e-09	-2.78035e-09			0.0178	-7.58777e-10	-2.59111e-09
0.01782	-1.28253e-09	-3.57937e-09			0.01782	-7.54378e-10	-1.88475e-09			0.01782	-1.08994e-09	-2.77161e-09			0.01782	-7.54378e-10	-2.58955e-09
0.01784	-1.27229e-09	-3.56948e-09			0.01784	-7.51214e-10	-1.87193e-09			0.01784	-1.08994e-09	-2.76474e-09			0.01784	-7.51214e-10	-2.58814e-09
0.01786	-1.26693e-09	-3.56105e-09			0.01786	-7.49573e-10	-1.86755e-09			0.01786	-1.08931e-09	-2.761e-09			0.01786	-7.49573e-10	-2.58696e-09
0.01788	-1.2663e-09	-3.55402e-09			0.01788	-7.49346e-10	-1.8688e-09			0.01788	-1.08994e-09	-2.76224e-09			0.01788	-7.49346e-10	-2.58598e-09
0.0179	-1.26884e-09	-3.54813e-09			0.0179	-7.50034e-10	-1.87537e-09			0.0179	-1.09243e-09	-2.76224e-09			0.0179	-7.50034e-10	-2.58518e-09
0.01792	-1.27201e-09	-3.54306e-09			0.01792	-7.50899e-10	-1.88787e-09			0.01792	-1.09368e-09	-2.76474e-09			0.01792	-7.50899e-10	-2.58456e-09
0.01794	-1.27319e-09	-3.53859e-09			0.01794	-7.51172e-10	-1.90007e-09			0.01794	-1.08994e-09	-2.76786e-09			0.01794	-7.51172e-10	-2.58423e-09
0.01796	-1.27055e-09	-3.53459e-09			0.01796	-7.50247e-10	-1.91351e-09			0.01796	-1.08744e-09	-2.7741e-09			0.01796	-7.50247e-10	-2.58428e-09
0.01798	-1.26358e-09	-3.53087e-09			0.01798	-7.47838e-10	-1.92227e-09			0.01798	-1.0812e-09	-2.77723e-09			0.01798	-7.47838e-10	-2.58474e-09
0.018	-1.25307e-09	-3.52722e-09			0.018	-7.44069e-10	-1.92915e-09			0.018	-1.0812e-09	-2.77785e-09			0.018	-7.44069e-10	-2.58547e-09
0.01802	-1.24064e-09	-3.52338e-09			0.01802	-7.39422e-10	-1.93321e-09			0.01802	-1.07745e-09	-2.7791e-09			0.01802	-7.39422e-10	-2.58623e-09
0.01804	-1.22812e-09	-3.51911e-09			0.01804	-7.34578e-10	-1.93821e-09			0.01804	-1.0787e-09	-2.78409e-09			0.01804	-7.34578e-10	-2.58678e-09
0.01806	-1.21691e-09	-3.51426e-09			0.01806	-7.30187e-10	-1.93884e-09			0.01806	-1.07558e-09	-2.77847e-09			0.01806	-7.30187e-10	-2.587e-09
0.01808	-1.20768e-09	-3.50877e-09			0.01808	-7.26686e-10	-1.93853e-09			0.01808	-1.07433e-09	-2.77286e-09			0.01808	-7.26686e-10	-2.58693e-09
0.0181	-1.20034e-09	-3.50258e-09			0.0181	-7.24211e-10	-1.9354e-09			0.0181	-1.06996e-09	-2.76973e-09			0.0181	-7.24211e-10	-2.58679e-09
0.01812	-1.19434e-09	-3.49572e-09			0.01812	-7.22605e-10	-1.93196e-09			0.01812	-1.05873e-09	-2.76162e-09			0.01812	-7.22605e-10	-2.58685e-09
0.01814	-1.189e-09	-3.48838e-09			0.01814	-7.21476e-10	-1.93102e-09			0.01814	-1.04936e-09	-2.75538e-09			0.01814	-7.21476e-10	-2.58733e-09
0.01816	-1.18373e-09	-3.48095e-09			0.01816	-7.20278e-10	-1.93478e-09			0.01816	-1.0375e-09	-2.74851e-09			0.01816	-7.20278e-10	-2.58827e-09
0.01818	-1.17814e-09	-3.47386e-09			0.01818	-7.18462e-10	-1.94103e-09			0.01818	-1.02939e-09	-2.74602e-09			0.01818	-7.18462e-10	-2.58942e-09
0.0182	-1.17205e-09	-3.46729e-09			0.0182	-7.15649e-10	-1.94947e-09			0.0182	-1.02128e-09	-2.74227e-09			0.0182	-7.15649e-10	-2.59031e-09
0.01822	-1.16556e-09	-3.46102e-09			0.01822	-7.11782e-10	-1.9526e-09			0.01822	-1.01129e-09	-2.73665e-09			0.01822	-7.11782e-10	-2.59042e-09
0.01824	-1.15888e-09	-3.45445e-09			0.01824	-7.07134e-10	-1.95572e-09			0.01824	-1.00442e-09	-2.73353e-09			0.01824	-7.07134e-10	-2.58941e-09
0.01826	-1.15227e-09	-3.44693e-09			0.01826	-7.0219e-10	-1.95666e-09			0.01826	-9.91315e-10	-2.73166e-09			0.01826	-7.0219e-10	-2.58724e-09
0.01828	-1.14575e-09	-3.43815e-09			0.01828	-6.97469e-10	-1.95823e-09			0.01828	-9.81328e-10	-2.73353e-09			0.01828	-6.97469e-10	-2.58421e-09
0.0183	-1.13912e-09	-3.42828e-09			0.0183	-6.93394e-10	-1.96417e-09			0.0183	-9.71341e-10	-2.73166e-09			0.0183	-6.93394e-10	-2.58083e-09
0.01832	-1.13204e-09	-3.41799e-09			0.01832	-6.90228e-10	-1.96917e-09			0.01832	-9.63226e-10	-2.72979e-09			0.01832	-6.90228e-10	-2.57768e-09
0.01834	-1.12436e-09	-3.4081e-09			0.01834	-6.88065e-10	-1.97448e-09			0.01834	-9.60105e-10	-2.72791e-09			0.01834	-6.88065e-10	-2.57524e-09
0.01836	-1.11632e-09	-3.39936e-09			0.01836	-6.86814e-10	-1.9773e-09			0.01836	-9.65099e-10	-2.72479e-09			0.01836	-6.86814e-10	-2.57377e-09
0.01838	-1.10865e-09	-3.39221e-09			0.01838	-6.86215e-10	-1.97886e-09			0.01838	-9.66971e-10	-2.71855e-09			0.01838	-6.86215e-10	-2.57331e-09
0.0184	-1.10231e-09	-3.38671e-09			0.0184	-6.85908e-10	-1.97667e-09			0.0184	-9.70716e-10	-2.71668e-09			0.0184	-6.85908e-10	-2.57363e-09
0.01842	-1.09807e-09	-3.38252e-09			0.01842	-6.85547e-10	-1.97448e-09			0.01842	-9.74462e-10	-2.71106e-09			0.01842	-6.85547e-10	-2.5743e-09
0.01844	-1.09607e-09	-3.37914e-09			0.01844	-6.84859e-10	-1.96886e-09			0.01844	-9.73213e-10	-2.70732e-09			0.01844	-6.84859e-10	-2.57477e-09
0.01846	-1.09553e-09	-3.376e-09			0.01846	-6.83615e-10	-1.96167e-09			0.01846	-9.71965e-10	-2.71169e-09			0.01846	-6.83615e-10	-2.57456e-09
0.01848	-1.09493e-09	-3.37275e-09			0.01848	-6.81557e-10	-1.95666e-09			0.01848	-9.67595e-10	-2.70732e-09			0.01848	-6.81557e-10	-2.57338e-09
0.0185	-1.09238e-09	-3.36928e-09			0.0185	-6.78392e-10	-1.95291e-09			0.0185	-9.60105e-10	-2.70981e-09			0.0185	-6.78392e-10	-2.57129e-09
0.01852	-1.08644e-09	-3.36568e-09			0.01852	-6.73899e-10	-1.95479e-09			0.01852	-9.51991e-10	-2.70732e-09			0.01852	-6.73899e-10	-2.56867e-09
0.01854	-1.07661e-09	-3.36202e-09			0.01854	-6.68101e-10	-1.9601e-09			0.01854	-9.47621e-10	-2.70669e-09			0.01854	-6.68101e-10	-2.56604e-09
0.01856	-1.06354e-09	-3.35828e-09			0.01856	-6.61361e-10	-1.96823e-09			0.01856	-9.39507e-10	-2.71293e-09			0.01856	-6.61361e-10	-2.56394e-09
0.01858	-1.04874e-09	-3.35432e-09			0.01858	-6.54312e-10	-1.97574e-09			0.01858	-9.28271e-10	-2.71356e-09			0.01858	-6.54312e-10	-2.56278e-09
0.0186	-1.03398e-09	-3.34996e-09			0.0186	-6.47626e-10	-1.98043e-09			0.0186	-9.19533e-10	-2.7198e-09			0.0186	-6.47626e-10	-2.5627e-09
0.01862	-1.02073e-09	-3.34508e-09			0.01862	-6.41742e-10	-1.98136e-09			0.01862	-9.11418e-10	-2.72292e-09			0.01862	-6.41742e-10	-2.56363e-09
0.01864	-1.0097e-09	-3.33965e-09			0.01864	-6.36708e-10	-1.97917e-09			0.01864	-9.058e-10	-2.72105e-09			0.01864	-6.36708e-10	-2.56526e-09
0.01866	-1.00087e-09	-3.33373e-09			0.01866	-6.32256e-10	-1.97667e-09			0.01866	-9.02679e-10	-2.71356e-09			0.01866	-6.32256e-10	-2.56712e-09
0.01868	-9.9374e-10	-3.3275e-09			0.01868	-6.28044e-10	-1.97167e-09			0.01868	-9.02055e-10	-2.70232e-09			0.01868	-6.28044e-10	-2.56861e-09
0.0187	-9.87784e-10	-3.32116e-09			0.0187	-6.23893e-10	-1.96448e-09			0.0187	-9.09546e-10	-2.68672e-09			0.0187	-6.23893e-10	-2.56915e-09
0.01872	-9.82776e-10	-3.31494e-09			0.01872	-6.19867e-10	-1.95823e-09			0.01872	-9.13915e-10	-2.67111e-09			0.01872	-6.19867e-10	-2.56835e-09
0.01874	-9.78782e-10	-3.30897e-09			0.01874	-6.1618e-10	-1.95166e-09			0.01874	-9.24526e-10	-2.65613e-09			0.01874	-6.1618e-10	-2.5661e-09
0.01876	-9.75899e-10	-3.30322e-09			0.01876	-6.13011e-10	-1.94634e-09			0.01876	-9.32016e-10	-2.64365e-09			0.01876	-6.13011e-10	-2.56266e-09
0.01878	-9.73901e-10	-3.29749e-09			0.01878	-6.10362e-10	-1.94353e-09			0.01878	-9.38883e-10	-2.64302e-09			0.01878	-6.10362e-10	-2.55856e-09
0.0188	-9.72044e-10	-3.29154e-09			0.0188	-6.08007e-10	-1.94322e-09			0.0188	-9.36386e-10	-2.64115e-09			0.0188	-6.08007e-10	-2.55438e-09
0.01882	-9.69195e-10	-3.28525e-09			0.01882	-6.05571e-10	-1.94541e-09			0.01882	-9.28271e-10	-2.64365e-09			0.01882	-6.05571e-10	-2.55066e-09
0.01884	-9.64292e-10	-3.27872e-09			0.01884	-6.02735e-10	-1.95103e-09			0.01884	-9.2515e-10	-2.65114e-09			0.01884	-6.02735e-10	-2.54775e-09
0.01886	-9.56951e-10	-3.27224e-09			0.01886	-5.99469e-10	-1.95948e-09			0.01886	-9.058e-10	-2.663e-09			0.01886	-5.99469e-10	-2.54577e-09
0.01888	-9.47796e-10	-3.26624e-09			0.01888	-5.96187e-10	-1.96854e-09			0.01888	-8.9082e-10	-2.66862e-09			0.01888	-5.96187e-10	-2.5447e-09
0.0189	-9.3827e-10	-3.26107e-09			0.0189	-5.93644e-10	-1.97605e-09			0.0189	-8.77712e-10	-2.67673e-09			0.0189	-5.93644e-10	-2.54443e-09
0.01892	-9.29975e-10	-3.25684e-09			0.01892	-5.92577e-10	-1.9848e-09			0.01892	-8.61483e-10	-2.67673e-09			0.01892	-5.92577e-10	-2.54483e-09
0.01894	-9.24017e-10	-3.25336e-09			0.01894	-5.93318e-10	-1.98887e-09			0.01894	-8.47126e-10	-2.67611e-09			0.01894	-5.93318e-10	-2.54579e-09
0.01896	-9.20676e-10	-3.25017e-09			0.01896	-5.95605e-10	-1.98605e-09			0.01896	-8.33394e-10	-2.66612e-09			0.01896	-5.95605e-10	-2.54714e-09
0.01898	-9.19488e-10	-3.2467e-09			0.01898	-5.98709e-10	-1.98105e-09			0.01898	-8.22783e-10	-2.658e-09			0.01898	-5.98709e-10	-2.54865e-09
0.019	-9.19514e-10	-3.24248e-09			0.019	-6.01722e-10	-1.97323e-09			0.019	-8.1342e-10	-2.65051e-09			0.019	-6.01722e-10	-2.55e-09
0.01902	-9.19669e-10	-3.23733e-09			0.01902	-6.03818e-10	-1.96636e-09			0.01902	-8.07178e-10	-2.63616e-09			0.01902	-6.03818e-10	-2.55084e-09
0.01904	-9.19053e-10	-3.23136e-09			0.01904	-6.04426e-10	-1.96167e-09			0.01904	-8.03433e-10	-2.62867e-09			0.01904	-6.04426e-10	-2.55085e-09
0.01906	-9.17212e-10	-3.22493e-09			0.01906	-6.03316e-10	-1.96041e-09			0.01906	-8.0156e-10	-2.62118e-09			0.01906	-6.03316e-10	-2.54987e-09
0.01908	-9.14195e-10	-3.21848e-09			0.01908	-6.00666e-10	-1.96385e-09			0.01908	-8.03433e-10	-2.61494e-09			0.01908	-6.00666e-10	-2.548e-09
0.0191	-9.10387e-10	-3.21228e-09			0.0191	-5.97015e-10	-1.97198e-09			0.0191	-8.02809e-10	-2.61119e-09			0.0191	-5.97015e-10	-2.54566e-09
0.01912	-9.06229e-10	-3.20638e-09			0.01912	-5.93062e-10	-1.98011e-09			0.01912	-8.0593e-10	-2.60745e-09			0.01912	-5.93062e-10	-2.54347e-09
0.01914	-9.0202e-10	-3.20062e-09			0.01914	-5.89381e-10	-1.98762e-09			0.01914	-8.0593e-10	-2.60432e-09			0.01914	-5.89381e-10	-2.54202e-09
0.01916	-8.97835e-10	-3.19484e-09			0.01916	-5.86191e-10	-1.99356e-09			0.01916	-8.09675e-10	-2.6037e-09			0.01916	-5.86191e-10	-2.54165e-09
0.01918	-8.93535e-10	-3.18903e-09			0.01918	-5.83313e-10	-1.99762e-09			0.01918	-8.11547e-10	-2.61057e-09			0.01918	-5.83313e-10	-2.54228e-09
0.0192	-8.88813e-10	-3.18346e-09			0.0192	-5.80314e-10	-1.99387e-09			0.0192	-8.09051e-10	-2.61306e-09			0.0192	-5.80314e-10	-2.54344e-09
0.01922	-8.83275e-10	-3.17857e-09			0.01922	-5.76709e-10	-1.98887e-09			0.01922	-8.04057e-10	-2.61806e-09			0.01922	-5.76709e-10	-2.54449e-09
0.01924	-8.76603e-10	-3.17485e-09			0.01924	-5.72091e-10	-1.9773e-09			0.01924	-7.97191e-10	-2.62804e-09			0.01924	-5.72091e-10	-2.54486e-09
0.01926	-8.68737e-10	-3.17246e-09			0.01926	-5.66235e-10	-1.96979e-09			0.01926	-7.84707e-10	-2.62492e-09			0.01926	-5.66235e-10	-2.54427e-09
0.01928	-8.60019e-10	-3.17104e-09			0.01928	-5.59187e-10	-1.96385e-09			0.01928	-7.73472e-10	-2.62867e-09			0.01928	-5.59187e-10	-2.54274e-09
0.0193	-8.51133e-10	-3.16966e-09			0.0193	-5.51358e-10	-1.95948e-09			0.0193	-7.59115e-10	-2.6218e-09			0.0193	-5.51358e-10	-2.54052e-09
0.01932	-8.42855e-10	-3.16712e-09			0.01932	-5.43528e-10	-1.9576e-09			0.01932	-7.52249e-10	-2.61556e-09			0.01932	-5.43528e-10	-2.53797e-09
0.01934	-8.35707e-10	-3.1624e-09			0.01934	-5.36674e-10	-1.96135e-09			0.01934	-7.47256e-10	-2.61119e-09			0.01934	-5.36674e-10	-2.53547e-09
0.01936	-8.29757e-10	-3.15501e-09			0.01936	-5.31644e-10	-1.9651e-09			0.01936	-7.50377e-10	-2.6012e-09			0.01936	-5.31644e-10	-2.53338e-09
0.01938	-8.24679e-10	-3.1451e-09			0.01938	-5.28846e-10	-1.97011e-09			0.01938	-7.53498e-10	-2.59746e-09			0.01938	-5.28846e-10	-2.53188e-09
0.0194	-8.20045e-10	-3.1333e-09			0.0194	-5.2817e-10	-1.97417e-09			0.0194	-7.59115e-10	-2.59059e-09			0.0194	-5.2817e-10	-2.53103e-09
0.01942	-8.15656e-10	-3.12053e-09			0.01942	-5.29153e-10	-1.97761e-09			0.01942	-7.5974e-10	-2.58685e-09			0.01942	-5.29153e-10	-2.53065e-09
0.01944	-8.11687e-10	-3.10772e-09			0.01944	-5.31244e-10	-1.97855e-09			0.01944	-7.65357e-10	-2.58185e-09			0.01944	-5.31244e-10	-2.5305e-09
0.01946	-8.08545e-10	-3.09574e-09			0.01946	-5.33994e-10	-1.97636e-09			0.01946	-7.5974e-10	-2.57998e-09			0.01946	-5.33994e-10	-2.5303e-09
0.01948	-8.06527e-10	-3.08545e-09			0.01948	-5.37064e-10	-1.97323e-09			0.01948	-7.56619e-10	-2.57748e-09			0.01948	-5.37064e-10	-2.5299e-09
0.0195	-8.05525e-10	-3.07774e-09			0.0195	-5.40157e-10	-1.96479e-09			0.0195	-7.44759e-10	-2.57686e-09			0.0195	-5.40157e-10	-2.52929e-09
0.01952	-8.0499e-10	-3.07349e-09			0.01952	-5.42953e-10	-1.95447e-09			0.01952	-7.31027e-10	-2.57748e-09			0.01952	-5.42953e-10	-2.52859e-09
0.01954	-8.04167e-10	-3.07337e-09			0.01954	-5.45109e-10	-1.94353e-09			0.01954	-7.14174e-10	-2.57187e-09			0.01954	-5.45109e-10	-2.52795e-09
0.01956	-8.02449e-10	-3.07749e-09			0.01956	-5.46255e-10	-1.93821e-09			0.01956	-7.04186e-10	-2.56188e-09			0.01956	-5.46255e-10	-2.52757e-09
0.01958	-7.99612e-10	-3.0851e-09			0.01958	-5.45981e-10	-1.93665e-09			0.01958	-6.95448e-10	-2.56001e-09			0.01958	-5.45981e-10	-2.5276e-09
0.0196	-7.95818e-10	-3.09468e-09			0.0196	-5.43829e-10	-1.93978e-09			0.0196	-6.96696e-10	-2.54877e-09			0.0196	-5.43829e-10	-2.52808e-09
0.01962	-7.91419e-10	-3.10421e-09			0.01962	-5.39388e-10	-1.94447e-09			0.01962	-6.98569e-10	-2.54128e-09			0.01962	-5.39388e-10	-2.52897e-09
0.01964	-7.86712e-10	-3.11177e-09			0.01964	-5.32539e-10	-1.95072e-09			0.01964	-7.07307e-10	-2.53441e-09			0.01964	-5.32539e-10	-2.53005e-09
0.01966	-7.81816e-10	-3.11593e-09			0.01966	-5.23686e-10	-1.95479e-09			0.01966	-7.19167e-10	-2.52692e-09			0.01966	-5.23686e-10	-2.53097e-09
0.01968	-7.76674e-10	-3.11614e-09			0.01968	-5.13793e-10	-1.95979e-09			0.01968	-7.29154e-10	-2.5238e-09			0.01968	-5.13793e-10	-2.53131e-09
0.0197	-7.71155e-10	-3.11269e-09			0.0197	-5.04184e-10	-1.96135e-09			0.0197	-7.41638e-10	-2.52006e-09			0.0197	-5.04184e-10	-2.5307e-09
0.01972	-7.65197e-10	-3.10654e-09			0.01972	-4.96236e-10	-1.95948e-09			0.01972	-7.47256e-10	-2.51819e-09			0.01972	-4.96236e-10	-2.52903e-09
0.01974	-7.5888e-10	-3.09904e-09			0.01974	-4.91044e-10	-1.95666e-09			0.01974	-7.50377e-10	-2.51569e-09			0.01974	-4.91044e-10	-2.52647e-09
0.01976	-7.52482e-10	-3.09152e-09			0.01976	-4.89177e-10	-1.9501e-09			0.01976	-7.45383e-10	-2.51943e-09			0.01976	-4.89177e-10	-2.5235e-09
0.01978	-7.46421e-10	-3.0849e-09			0.01978	-4.90506e-10	-1.94416e-09			0.01978	-7.43511e-10	-2.52505e-09			0.01978	-4.90506e-10	-2.52069e-09
0.0198	-7.41156e-10	-3.07951e-09			0.0198	-4.94214e-10	-1.93947e-09			0.0198	-7.32899e-10	-2.53254e-09			0.0198	-4.94214e-10	-2.51847e-09
0.01982	-7.37017e-10	-3.07508e-09			0.01982	-4.99016e-10	-1.93884e-09			0.01982	-7.22912e-10	-2.53691e-09			0.01982	-4.99016e-10	-2.51703e-09
0.01984	-7.3408e-10	-3.07104e-09			0.01984	-5.03507e-10	-1.94447e-09			0.01984	-7.11677e-10	-2.54565e-09			0.01984	-5.03507e-10	-2.51626e-09
0.01986	-7.32056e-10	-3.06677e-09			0.01986	-5.06477e-10	-1.9501e-09			0.01986	-7.01066e-10	-2.55501e-09			0.01986	-5.06477e-10	-2.51594e-09
0.01988	-7.30298e-10	-3.06186e-09			0.01988	-5.07104e-10	-1.9601e-09			0.01988	-6.96072e-10	-2.55876e-09			0.01988	-5.07104e-10	-2.5158e-09
0.0199	-7.27992e-10	-3.05616e-09			0.0199	-5.05063e-10	-1.96729e-09			0.0199	-6.84837e-10	-2.56063e-09			0.0199	-5.05063e-10	-2.51566e-09
0.01992	-7.24526e-10	-3.04979e-09			0.01992	-5.00568e-10	-1.9723e-09			0.01992	-6.81091e-10	-2.56313e-09			0.01992	-5.00568e-10	-2.51539e-09
0.01994	-7.1988e-10	-3.04313e-09			0.01994	-4.94386e-10	-1.97323e-09			0.01994	-6.77346e-10	-2.55501e-09			0.01994	-4.94386e-10	-2.51489e-09
0.01996	-7.14723e-10	-3.03669e-09			0.01996	-4.87712e-10	-1.97167e-09			0.01996	-6.7797e-10	-2.54627e-09			0.01996	-4.87712e-10	-2.51405e-09
0.01998	-7.10143e-10	-3.03095e-09			0.01998	-4.81841e-10	-1.97105e-09			0.01998	-6.79843e-10	-2.53379e-09			0.01998	-4.81841e-10	-2.51285e-09
0.02	-7.07094e-10	-3.02622e-09			0.02	-4.77721e-10	-1.96917e-09			0.02	-6.8234e-10	-2.51943e-09			0.02	-4.77721e-10	-2.51141e-09
0.02002	-7.05884e-10	-3.02248e-09			0.02002	-4.75658e-10	-1.96761e-09			0.02002	-6.86709e-10	-2.50071e-09			0.02002	-4.75658e-10	-2.50995e-09
0.02004	-7.05964e-10	-3.01942e-09			0.02004	-4.75326e-10	-1.96698e-09			0.02004	-6.92951e-10	-2.48698e-09			0.02004	-4.75326e-10	-2.50873e-09
0.02006	-7.06112e-10	-3.01655e-09			0.02006	-4.76017e-10	-1.96636e-09			0.02006	-6.96696e-10	-2.472e-09			0.02006	-4.76017e-10	-2.50796e-09
0.02008	-7.04907e-10	-3.01345e-09			0.02008	-4.76943e-10	-1.96292e-09			0.02008	-6.91078e-10	-2.46887e-09			0.02008	-4.76943e-10	-2.50773e-09
0.0201	-7.01262e-10	-3.00994e-09			0.0201	-4.77476e-10	-1.95948e-09			0.0201	-6.91703e-10	-2.46638e-09			0.0201	-4.77476e-10	-2.50804e-09
0.02012	-6.94828e-10	-3.00616e-09			0.02012	-4.77285e-10	-1.95166e-09			0.02012	-6.91078e-10	-2.46513e-09			0.02012	-4.77285e-10	-2.50885e-09
0.02014	-6.86101e-10	-3.00243e-09			0.02014	-4.76416e-10	-1.94697e-09			0.02014	-6.85461e-10	-2.46575e-09			0.02014	-4.76416e-10	-2.51002e-09
0.02016	-6.76242e-10	-2.99909e-09			0.02016	-4.75265e-10	-1.94228e-09			0.02016	-6.76722e-10	-2.46388e-09			0.02016	-4.75265e-10	-2.51133e-09
0.02018	-6.66679e-10	-2.9964e-09			0.02018	-4.74383e-10	-1.94384e-09			0.02018	-6.67359e-10	-2.46513e-09			0.02018	-4.74383e-10	-2.51245e-09
0.0202	-6.58663e-10	-2.99458e-09			0.0202	-4.74158e-10	-1.94822e-09			0.0202	-6.57996e-10	-2.46887e-09			0.0202	-4.74158e-10	-2.51306e-09
0.02022	-6.52911e-10	-2.99379e-09			0.02022	-4.7455e-10	-1.95072e-09			0.02022	-6.47385e-10	-2.46825e-09			0.02022	-4.7455e-10	-2.51289e-09
0.02024	-6.49512e-10	-2.99411e-09			0.02024	-4.75078e-10	-1.9526e-09			0.02024	-6.46761e-10	-2.4695e-09			0.02024	-4.75078e-10	-2.51192e-09
0.02026	-6.48065e-10	-2.99556e-09			0.02026	-4.75071e-10	-1.95041e-09			0.02026	-6.48009e-10	-2.47137e-09			0.02026	-4.75071e-10	-2.51033e-09
0.02028	-6.47962e-10	-2.99805e-09			0.02028	-4.74028e-10	-1.94697e-09			0.02028	-6.50506e-10	-2.472e-09			0.02028	-4.74028e-10	-2.50847e-09
0.0203	-6.48591e-10	-3.00146e-09			0.0203	-4.71861e-10	-1.94322e-09			0.0203	-6.56748e-10	-2.47262e-09			0.0203	-4.71861e-10	-2.5067e-09
0.02032	-6.49446e-10	-3.00561e-09			0.02032	-4.68928e-10	-1.9404e-09			0.02032	-6.62366e-10	-2.47012e-09			0.02032	-4.68928e-10	-2.50526e-09
0.02034	-6.50168e-10	-3.01011e-09			0.02034	-4.65851e-10	-1.93696e-09			0.02034	-6.59869e-10	-2.47012e-09			0.02034	-4.65851e-10	-2.50427e-09
0.02036	-6.50622e-10	-3.01427e-09			0.02036	-4.63244e-10	-1.93915e-09			0.02036	-6.57372e-10	-2.47012e-09			0.02036	-4.63244e-10	-2.50371e-09
0.02038	-6.50909e-10	-3.01718e-09			0.02038	-4.61488e-10	-1.94322e-09			0.02038	-6.48633e-10	-2.46887e-09			0.02038	-4.61488e-10	-2.5035e-09
0.0204	-6.51245e-10	-3.01784e-09			0.0204	-4.6064e-10	-1.94666e-09			0.0204	-6.4364e-10	-2.46575e-09			0.0204	-4.6064e-10	-2.50352e-09
0.02042	-6.51708e-10	-3.01545e-09			0.02042	-4.60468e-10	-1.94791e-09			0.02042	-6.38022e-10	-2.46326e-09			0.02042	-4.60468e-10	-2.50367e-09
0.02044	-6.52037e-10	-3.00962e-09			0.02044	-4.60579e-10	-1.94541e-09			0.02044	-6.37398e-10	-2.46201e-09			0.02044	-4.60579e-10	-2.50389e-09
0.02046	-6.51619e-10	-3.00049e-09			0.02046	-4.60574e-10	-1.94134e-09			0.02046	-6.35525e-10	-2.45889e-09			0.02046	-4.60574e-10	-2.50427e-09
0.02048	-6.49677e-10	-2.98874e-09			0.02048	-4.60195e-10	-1.93352e-09			0.02048	-6.39271e-10	-2.46513e-09			0.02048	-4.60195e-10	-2.50498e-09
0.0205	-6.45571e-10	-2.97552e-09			0.0205	-4.59442e-10	-1.92665e-09			0.0205	-6.43016e-10	-2.45702e-09			0.0205	-4.59442e-10	-2.50621e-09
0.02052	-6.39116e-10	-2.96217e-09			0.02052	-4.58615e-10	-1.92164e-09			0.02052	-6.46137e-10	-2.45514e-09			0.02052	-4.58615e-10	-2.50805e-09
0.02054	-6.30752e-10	-2.94993e-09			0.02054	-4.58226e-10	-1.91758e-09			0.02054	-6.48009e-10	-2.44952e-09			0.02054	-4.58226e-10	-2.51038e-09
0.02056	-6.21489e-10	-2.93971e-09			0.02056	-4.58759e-10	-1.91476e-09			0.02056	-6.4364e-10	-2.44203e-09			0.02056	-4.58759e-10	-2.51289e-09
0.02058	-6.12584e-10	-2.93193e-09			0.02058	-4.60331e-10	-1.91758e-09			0.02058	-6.40519e-10	-2.43829e-09			0.02058	-4.60331e-10	-2.51506e-09
0.0206	-6.05123e-10	-2.9266e-09			0.0206	-4.62438e-10	-1.92039e-09			0.0206	-6.34277e-10	-2.42893e-09			0.0206	-4.62438e-10	-2.51631e-09
0.02062	-5.99707e-10	-2.92336e-09			0.02062	-4.64e-10	-1.92821e-09			0.02062	-6.27411e-10	-2.42331e-09			0.02062	-4.64e-10	-2.51612e-09
0.02064	-5.96368e-10	-2.92162e-09			0.02064	-4.63754e-10	-1.93696e-09			0.02064	-6.21169e-10	-2.42144e-09			0.02064	-4.63754e-10	-2.51429e-09
0.02066	-5.94707e-10	-2.92072e-09			0.02066	-4.60802e-10	-1.94634e-09			0.02066	-6.1243e-10	-2.41519e-09			0.02066	-4.60802e-10	-2.51104e-09
0.02068	-5.94116e-10	-2.92023e-09			0.02068	-4.55026e-10	-1.95229e-09			0.02068	-6.13679e-10	-2.41519e-09			0.02068	-4.55026e-10	-2.50696e-09
0.0207	-5.93994e-10	-2.92004e-09			0.0207	-4.47181e-10	-1.95416e-09			0.0207	-6.11806e-10	-2.41956e-09			0.0207	-4.47181e-10	-2.50282e-09
0.02072	-5.93871e-10	-2.92041e-09			0.02072	-4.38694e-10	-1.95447e-09			0.02072	-6.14927e-10	-2.42456e-09			0.02072	-4.38694e-10	-2.49927e-09
0.02074	-5.93465e-10	-2.92177e-09			0.02074	-4.31248e-10	-1.94853e-09			0.02074	-6.19921e-10	-2.42955e-09			0.02074	-4.31248e-10	-2.49667e-09
0.02076	-5.9266e-10	-2.92453e-09			0.02076	-4.26287e-10	-1.94447e-09			0.02076	-6.2429e-10	-2.43766e-09			0.02076	-4.26287e-10	-2.49505e-09
0.02078	-5.91467e-10	-2.92897e-09			0.02078	-4.24565e-10	-1.94134e-09			0.02078	-6.26787e-10	-2.44703e-09			0.02078	-4.24565e-10	-2.49425e-09
0.0208	-5.90001e-10	-2.935e-09			0.0208	-4.25932e-10	-1.93915e-09			0.0208	-6.25538e-10	-2.45265e-09			0.0208	-4.25932e-10	-2.49406e-09
0.02082	-5.8845e-10	-2.94211e-09			0.02082	-4.29409e-10	-1.93821e-09			0.02082	-6.21793e-10	-2.45577e-09			0.02082	-4.29409e-10	-2.49432e-09
0.02084	-5.8701e-10	-2.94933e-09			0.02084	-4.33516e-10	-1.9379e-09			0.02084	-6.13054e-10	-2.45452e-09			0.02084	-4.33516e-10	-2.49489e-09
0.02086	-5.85775e-10	-2.95533e-09			0.02086	-4.36709e-10	-1.9379e-09			0.02086	-6.02443e-10	-2.44703e-09			0.02086	-4.36709e-10	-2.49565e-09
0.02088	-5.84618e-10	-2.95879e-09			0.02088	-4.37804e-10	-1.93821e-09			0.02088	-5.9308e-10	-2.44016e-09			0.02088	-4.37804e-10	-2.49641e-09
0.0209	-5.83164e-10	-2.95868e-09			0.0209	-4.36251e-10	-1.93759e-09			0.0209	-5.91208e-10	-2.43454e-09			0.0209	-4.36251e-10	-2.49696e-09
0.02092	-5.80878e-10	-2.95459e-09			0.02092	-4.32212e-10	-1.9354e-09			0.02092	-5.9308e-10	-2.43205e-09			0.02092	-4.32212e-10	-2.49699e-09
0.02094	-5.77223e-10	-2.9467e-09			0.02094	-4.2647e-10	-1.93227e-09			0.02094	-5.9745e-10	-2.4283e-09			0.02094	-4.2647e-10	-2.49619e-09
0.02096	-5.71835e-10	-2.93575e-09			0.02096	-4.20162e-10	-1.93071e-09			0.02096	-6.06188e-10	-2.4283e-09			0.02096	-4.20162e-10	-2.49436e-09
0.02098	-5.64664e-10	-2.92288e-09			0.02098	-4.14451e-10	-1.93165e-09			0.02098	-6.14927e-10	-2.42643e-09			0.02098	-4.14451e-10	-2.49152e-09
0.021	-5.5608e-10	-2.90957e-09			0.021	-4.10241e-10	-1.93603e-09			0.021	-6.24914e-10	-2.42581e-09			0.021	-4.10241e-10	-2.48792e-09
0.02102	-5.46857e-10	-2.89744e-09			0.02102	-4.0805e-10	-1.94541e-09			0.02102	-6.32404e-10	-2.42643e-09			0.02102	-4.0805e-10	-2.48406e-09
0.02104	-5.38034e-10	-2.88799e-09			0.02104	-4.0805e-10	-1.95072e-09			0.02104	-6.34901e-10	-2.42581e-09			0.02104	-4.0805e-10	-2.48054e-09
0.02106	-5.30668e-10	-2.88216e-09			0.02106	-4.10147e-10	-1.95791e-09			0.02106	-6.28035e-10	-2.42643e-09			0.02106	-4.10147e-10	-2.47791e-09
0.02108	-5.25602e-10	-2.88008e-09			0.02108	-4.13967e-10	-1.95885e-09			0.02108	-6.21793e-10	-2.42456e-09			0.02108	-4.13967e-10	-2.4766e-09
0.0211	-5.23319e-10	-2.88103e-09			0.0211	-4.18789e-10	-1.9576e-09			0.0211	-6.10558e-10	-2.42331e-09			0.0211	-4.18789e-10	-2.4767e-09
0.02112	-5.23872e-10	-2.88374e-09			0.02112	-4.23567e-10	-1.9526e-09			0.02112	-5.95577e-10	-2.42081e-09			0.02112	-4.23567e-10	-2.47792e-09
0.02114	-5.26843e-10	-2.88678e-09			0.02114	-4.27177e-10	-1.94228e-09			0.02114	-5.87463e-10	-2.41519e-09			0.02114	-4.27177e-10	-2.47964e-09
0.02116	-5.31366e-10	-2.88895e-09			0.02116	-4.28774e-10	-1.93352e-09			0.02116	-5.79972e-10	-2.39959e-09			0.02116	-4.28774e-10	-2.48117e-09
0.02118	-5.36261e-10	-2.88947e-09			0.02118	-4.2805e-10	-1.92946e-09			0.02118	-5.75603e-10	-2.39023e-09			0.02118	-4.2805e-10	-2.482e-09
0.0212	-5.40278e-10	-2.8881e-09			0.0212	-4.2524e-10	-1.92602e-09			0.0212	-5.7373e-10	-2.37774e-09			0.0212	-4.2524e-10	-2.48201e-09
0.02122	-5.42413e-10	-2.88495e-09			0.02122	-4.20966e-10	-1.92758e-09			0.02122	-5.77476e-10	-2.36651e-09			0.02122	-4.20966e-10	-2.48154e-09
0.02124	-5.42171e-10	-2.88038e-09			0.02124	-4.16087e-10	-1.93196e-09			0.02124	-5.83718e-10	-2.36339e-09			0.02124	-4.16087e-10	-2.4812e-09
0.02126	-5.39682e-10	-2.87486e-09			0.02126	-4.11594e-10	-1.93384e-09			0.02126	-5.89335e-10	-2.35839e-09			0.02126	-4.11594e-10	-2.48166e-09
0.02128	-5.3561e-10	-2.86888e-09			0.02128	-4.08469e-10	-1.93384e-09			0.02128	-5.91832e-10	-2.35652e-09			0.02128	-4.08469e-10	-2.48329e-09
0.0213	-5.30946e-10	-2.86289e-09			0.0213	-4.07433e-10	-1.93259e-09			0.0213	-5.91832e-10	-2.35714e-09			0.0213	-4.07433e-10	-2.48606e-09
0.02132	-5.26677e-10	-2.85729e-09			0.02132	-4.08661e-10	-1.93071e-09			0.02132	-5.92456e-10	-2.35902e-09			0.02132	-4.08661e-10	-2.48946e-09
0.02134	-5.23471e-10	-2.85232e-09			0.02134	-4.11631e-10	-1.9279e-09			0.02134	-5.87463e-10	-2.36027e-09			0.02134	-4.11631e-10	-2.49266e-09
0.02136	-5.21413e-10	-2.84803e-09			0.02136	-4.15245e-10	-1.92946e-09			0.02136	-5.83718e-10	-2.36151e-09			0.02136	-4.15245e-10	-2.49475e-09
0.02138	-5.19961e-10	-2.84422e-09			0.02138	-4.18164e-10	-1.92883e-09			0.02138	-5.81845e-10	-2.36214e-09			0.02138	-4.18164e-10	-2.49502e-09
0.0214	-5.18167e-10	-2.8405e-09			0.0214	-4.19232e-10	-1.92852e-09			0.0214	-5.81845e-10	-2.36151e-09			0.0214	-4.19232e-10	-2.49317e-09
0.02142	-5.15121e-10	-2.83644e-09			0.02142	-4.178e-10	-1.92665e-09			0.02142	-5.82469e-10	-2.36089e-09			0.02142	-4.178e-10	-2.48943e-09
0.02144	-5.1039e-10	-2.83188e-09			0.02144	-4.13872e-10	-1.92821e-09			0.02144	-5.8559e-10	-2.36401e-09			0.02144	-4.13872e-10	-2.48455e-09
0.02146	-5.04229e-10	-2.82708e-09			0.02146	-4.08015e-10	-1.9254e-09			0.02146	-5.86838e-10	-2.36214e-09			0.02146	-4.08015e-10	-2.47957e-09
0.02148	-4.97507e-10	-2.82274e-09			0.02148	-4.01095e-10	-1.92258e-09			0.02148	-5.83718e-10	-2.36339e-09			0.02148	-4.01095e-10	-2.47553e-09
0.0215	-4.91397e-10	-2.81976e-09			0.0215	-3.9401e-10	-1.92071e-09			0.0215	-5.76851e-10	-2.36526e-09			0.0215	-3.9401e-10	-2.47318e-09
0.02152	-4.87006e-10	-2.81883e-09			0.02152	-3.87516e-10	-1.92008e-09			0.02152	-5.72482e-10	-2.36588e-09			0.02152	-3.87516e-10	-2.47273e-09
0.02154	-4.8508e-10	-2.82022e-09			0.02154	-3.82175e-10	-1.91539e-09			0.02154	-5.6624e-10	-2.36526e-09			0.02154	-3.82175e-10	-2.4738e-09
0.02156	-4.85851e-10	-2.82369e-09			0.02156	-3.78322e-10	-1.91195e-09			0.02156	-5.58126e-10	-2.36339e-09			0.02156	-3.78322e-10	-2.47553e-09
0.02158	-4.89023e-10	-2.82862e-09			0.02158	-3.7604e-10	-1.9107e-09			0.02158	-5.4689e-10	-2.35714e-09			0.02158	-3.7604e-10	-2.47696e-09
0.0216	-4.9385e-10	-2.83428e-09			0.0216	-3.75164e-10	-1.91101e-09			0.0216	-5.43145e-10	-2.35277e-09			0.0216	-3.75164e-10	-2.4773e-09
0.02162	-4.993e-10	-2.83997e-09			0.02162	-3.75337e-10	-1.91133e-09			0.02162	-5.43145e-10	-2.3509e-09			0.02162	-3.75337e-10	-2.47625e-09
0.02164	-5.04258e-10	-2.84496e-09			0.02164	-3.76153e-10	-1.91383e-09			0.02164	-5.38776e-10	-2.34653e-09			0.02164	-3.76153e-10	-2.47408e-09
0.02166	-5.07757e-10	-2.84852e-09			0.02166	-3.77259e-10	-1.91758e-09			0.02166	-5.38152e-10	-2.34154e-09			0.02166	-3.77259e-10	-2.47148e-09
0.02168	-5.0915e-10	-2.84996e-09			0.02168	-3.78417e-10	-1.92008e-09			0.02168	-5.40024e-10	-2.34216e-09			0.02168	-3.78417e-10	-2.46927e-09
0.0217	-5.08194e-10	-2.84886e-09			0.0217	-3.79522e-10	-1.92102e-09			0.0217	-5.45018e-10	-2.33717e-09			0.0217	-3.79522e-10	-2.46811e-09
0.02172	-5.05032e-10	-2.84519e-09			0.02172	-3.80593e-10	-1.91727e-09			0.02172	-5.5438e-10	-2.33155e-09			0.02172	-3.80593e-10	-2.46831e-09
0.02174	-5.00135e-10	-2.83943e-09			0.02174	-3.81717e-10	-1.9107e-09			0.02174	-5.65616e-10	-2.32843e-09			0.02174	-3.81717e-10	-2.46973e-09
0.02176	-4.9422e-10	-2.83239e-09			0.02176	-3.82981e-10	-1.90789e-09			0.02176	-5.69985e-10	-2.32157e-09			0.02176	-3.82981e-10	-2.47193e-09
0.02178	-4.88164e-10	-2.8251e-09			0.02178	-3.84435e-10	-1.90757e-09			0.02178	-5.76227e-10	-2.31844e-09			0.02178	-3.84435e-10	-2.47426e-09
0.0218	-4.82806e-10	-2.81859e-09			0.0218	-3.86101e-10	-1.90632e-09			0.0218	-5.77476e-10	-2.31283e-09			0.0218	-3.86101e-10	-2.47611e-09
0.02182	-4.7874e-10	-2.81357e-09			0.02182	-3.88026e-10	-1.9082e-09			0.02182	-5.77476e-10	-2.30721e-09			0.02182	-3.88026e-10	-2.47706e-09
0.02184	-4.76165e-10	-2.81028e-09			0.02184	-3.90298e-10	-1.90882e-09			0.02184	-5.72482e-10	-2.30658e-09			0.02184	-3.90298e-10	-2.47697e-09
0.02186	-4.74856e-10	-2.80843e-09			0.02186	-3.92957e-10	-1.90757e-09			0.02186	-5.69361e-10	-2.30534e-09			0.02186	-3.92957e-10	-2.47596e-09
0.02188	-4.74264e-10	-2.80738e-09			0.02188	-3.95835e-10	-1.9082e-09			0.02188	-5.6624e-10	-2.29909e-09			0.02188	-3.95835e-10	-2.47431e-09
0.0219	-4.73715e-10	-2.80646e-09			0.0219	-3.98427e-10	-1.91133e-09			0.0219	-5.5875e-10	-2.29972e-09			0.0219	-3.98427e-10	-2.47245e-09
0.02192	-4.72642e-10	-2.80516e-09			0.02192	-3.99981e-10	-1.9107e-09			0.02192	-5.53756e-10	-2.30097e-09			0.02192	-3.99981e-10	-2.47085e-09
0.02194	-4.70772e-10	-2.80319e-09			0.02194	-3.99749e-10	-1.91101e-09			0.02194	-5.45018e-10	-2.30222e-09			0.02194	-3.99749e-10	-2.46987e-09
0.02196	-4.68186e-10	-2.80044e-09			0.02196	-3.97289e-10	-1.90945e-09			0.02196	-5.40024e-10	-2.30908e-09			0.02196	-3.97289e-10	-2.46963e-09
0.02198	-4.65224e-10	-2.79697e-09			0.02198	-3.92637e-10	-1.90601e-09			0.02198	-5.33782e-10	-2.31532e-09			0.02198	-3.92637e-10	-2.46994e-09
0.022	-4.62277e-10	-2.79298e-09			0.022	-3.86246e-10	-1.90069e-09			0.022	-5.34406e-10	-2.31657e-09			0.022	-3.86246e-10	-2.4704e-09
0.02202	-4.59568e-10	-2.78879e-09			0.02202	-3.78823e-10	-1.89507e-09			0.02202	-5.33158e-10	-2.31969e-09			0.02202	-3.78823e-10	-2.47062e-09
0.02204	-4.57063e-10	-2.78485e-09			0.02204	-3.71169e-10	-1.88913e-09			0.02204	-5.35655e-10	-2.31969e-09			0.02204	-3.71169e-10	-2.47028e-09
0.02206	-4.54547e-10	-2.78165e-09			0.02206	-3.64058e-10	-1.88881e-09			0.02206	-5.43769e-10	-2.32344e-09			0.02206	-3.64058e-10	-2.46927e-09
0.02208	-4.51862e-10	-2.77954e-09			0.02208	-3.58177e-10	-1.89288e-09			0.02208	-5.45642e-10	-2.32094e-09			0.02208	-3.58177e-10	-2.46763e-09
0.0221	-4.49129e-10	-2.77865e-09			0.0221	-3.54049e-10	-1.89726e-09			0.0221	-5.43145e-10	-2.32032e-09			0.0221	-3.54049e-10	-2.46554e-09
0.02212	-4.46708e-10	-2.77876e-09			0.02212	-3.51948e-10	-1.90132e-09			0.02212	-5.43769e-10	-2.32032e-09			0.02212	-3.51948e-10	-2.46331e-09
0.02214	-4.44963e-10	-2.77934e-09			0.02214	-3.51834e-10	-1.90226e-09			0.02214	-5.37527e-10	-2.31657e-09			0.02214	-3.51834e-10	-2.46125e-09
0.02216	-4.43973e-10	-2.77963e-09			0.02216	-3.53314e-10	-1.89913e-09			0.02216	-5.28789e-10	-2.3147e-09			0.02216	-3.53314e-10	-2.45965e-09
0.02218	-4.4347e-10	-2.77882e-09			0.02218	-3.55691e-10	-1.89225e-09			0.02218	-5.19426e-10	-2.30658e-09			0.02218	-3.55691e-10	-2.45864e-09
0.0222	-4.43024e-10	-2.77624e-09			0.0222	-3.58116e-10	-1.88318e-09			0.0222	-5.11311e-10	-2.30097e-09			0.0222	-3.58116e-10	-2.45821e-09
0.02222	-4.42305e-10	-2.77165e-09			0.02222	-3.59796e-10	-1.87506e-09			0.02222	-5.01948e-10	-2.29535e-09			0.02222	-3.59796e-10	-2.45822e-09
0.02224	-4.41242e-10	-2.76529e-09			0.02224	-3.60264e-10	-1.87037e-09			0.02224	-4.99452e-10	-2.29036e-09			0.02224	-3.60264e-10	-2.45851e-09
0.02226	-4.40015e-10	-2.75787e-09			0.02226	-3.59547e-10	-1.87037e-09			0.02226	-4.89465e-10	-2.28411e-09			0.02226	-3.59547e-10	-2.45895e-09
0.02228	-4.38909e-10	-2.75035e-09			0.02228	-3.58174e-10	-1.8738e-09			0.02228	-4.85719e-10	-2.28037e-09			0.02228	-3.58174e-10	-2.45944e-09
0.0223	-4.38132e-10	-2.74354e-09			0.0223	-3.56991e-10	-1.88225e-09			0.0223	-4.87592e-10	-2.27413e-09			0.0223	-3.56991e-10	-2.45984e-09
0.02232	-4.37712e-10	-2.73786e-09			0.02232	-3.56816e-10	-1.89413e-09			0.02232	-4.89465e-10	-2.27101e-09			0.02232	-3.56816e-10	-2.46002e-09
0.02234	-4.37453e-10	-2.73323e-09			0.02234	-3.58059e-10	-1.90351e-09			0.02234	-4.93834e-10	-2.26664e-09			0.02234	-3.58059e-10	-2.45985e-09
0.02236	-4.36991e-10	-2.72927e-09			0.02236	-3.60518e-10	-1.91226e-09			0.02236	-5.00076e-10	-2.26102e-09			0.02236	-3.60518e-10	-2.45931e-09
0.02238	-4.35875e-10	-2.72554e-09			0.02238	-3.63443e-10	-1.91883e-09			0.02238	-5.11935e-10	-2.2579e-09			0.02238	-3.63443e-10	-2.45851e-09
0.0224	-4.33734e-10	-2.72177e-09			0.0224	-3.65852e-10	-1.91977e-09			0.0224	-5.17553e-10	-2.25727e-09			0.0224	-3.65852e-10	-2.45766e-09
0.02242	-4.30432e-10	-2.71795e-09			0.02242	-3.669e-10	-1.9182e-09			0.02242	-5.28789e-10	-2.2529e-09			0.02242	-3.669e-10	-2.45696e-09
0.02244	-4.26124e-10	-2.71432e-09			0.02244	-3.66144e-10	-1.91289e-09			0.02244	-5.38776e-10	-2.25665e-09			0.02244	-3.66144e-10	-2.45644e-09
0.02246	-4.21229e-10	-2.71134e-09			0.02246	-3.63626e-10	-1.90445e-09			0.02246	-5.45018e-10	-2.25228e-09			0.02246	-3.63626e-10	-2.45593e-09
0.02248	-4.16313e-10	-2.70954e-09			0.02248	-3.59798e-10	-1.89475e-09			0.02248	-5.49387e-10	-2.25041e-09			0.02248	-3.59798e-10	-2.45515e-09
0.0225	-4.11962e-10	-2.70932e-09			0.0225	-3.5541e-10	-1.88631e-09			0.0225	-5.46266e-10	-2.25041e-09			0.0225	-3.5541e-10	-2.45391e-09
0.02252	-4.08686e-10	-2.71086e-09			0.02252	-3.51387e-10	-1.881e-09			0.02252	-5.41272e-10	-2.25103e-09			0.02252	-3.51387e-10	-2.4522e-09
0.02254	-4.06876e-10	-2.71401e-09			0.02254	-3.48661e-10	-1.87474e-09			0.02254	-5.26292e-10	-2.24916e-09			0.02254	-3.48661e-10	-2.45025e-09
0.02256	-4.06753e-10	-2.71825e-09			0.02256	-3.47921e-10	-1.87318e-09			0.02256	-5.1256e-10	-2.25166e-09			0.02256	-3.47921e-10	-2.44834e-09
0.02258	-4.08305e-10	-2.72277e-09			0.02258	-3.49336e-10	-1.86849e-09			0.02258	-4.97579e-10	-2.24729e-09			0.02258	-3.49336e-10	-2.44669e-09
0.0226	-4.11205e-10	-2.72653e-09			0.0226	-3.52382e-10	-1.86568e-09			0.0226	-4.81974e-10	-2.24978e-09			0.0226	-3.52382e-10	-2.44539e-09
0.02262	-4.14784e-10	-2.72854e-09			0.02262	-3.55964e-10	-1.86661e-09			0.02262	-4.7386e-10	-2.24978e-09			0.02262	-3.55964e-10	-2.44438e-09
0.02264	-4.18143e-10	-2.72817e-09			0.02264	-3.58824e-10	-1.86849e-09			0.02264	-4.64497e-10	-2.24541e-09			0.02264	-3.58824e-10	-2.44351e-09
0.02266	-4.20368e-10	-2.72536e-09			0.02266	-3.60041e-10	-1.87537e-09			0.02266	-4.66994e-10	-2.24729e-09			0.02266	-3.60041e-10	-2.44266e-09
0.02268	-4.20751e-10	-2.72059e-09			0.02268	-3.5933e-10	-1.88318e-09			0.02268	-4.71987e-10	-2.24916e-09			0.02268	-3.5933e-10	-2.44178e-09
0.0227	-4.18914e-10	-2.71459e-09			0.0227	-3.57023e-10	-1.88944e-09			0.0227	-4.80726e-10	-2.24853e-09			0.0227	-3.57023e-10	-2.44098e-09
0.02272	-4.14812e-10	-2.70803e-09			0.02272	-3.53768e-10	-1.89632e-09			0.02272	-4.85095e-10	-2.24791e-09			0.02272	-3.53768e-10	-2.44046e-09
0.02274	-4.08705e-10	-2.70134e-09			0.02274	-3.50209e-10	-1.90038e-09			0.02274	-4.85719e-10	-2.25041e-09			0.02274	-3.50209e-10	-2.4405e-09
0.02276	-4.01145e-10	-2.6947e-09			0.02276	-3.46784e-10	-1.90163e-09			0.02276	-4.80726e-10	-2.2554e-09			0.02276	-3.46784e-10	-2.4414e-09
0.02278	-3.92989e-10	-2.68828e-09			0.02278	-3.43753e-10	-1.89944e-09			0.02278	-4.73236e-10	-2.25415e-09			0.02278	-3.43753e-10	-2.44338e-09
0.0228	-3.85367e-10	-2.68238e-09			0.0228	-3.41311e-10	-1.89819e-09			0.0228	-4.65121e-10	-2.25727e-09			0.0228	-3.41311e-10	-2.44649e-09
0.02282	-3.79518e-10	-2.67745e-09			0.02282	-3.39669e-10	-1.89194e-09			0.02282	-4.55758e-10	-2.2554e-09			0.02282	-3.39669e-10	-2.4505e-09
0.02284	-3.76452e-10	-2.67395e-09			0.02284	-3.39033e-10	-1.88944e-09			0.02284	-4.52013e-10	-2.2529e-09			0.02284	-3.39033e-10	-2.45483e-09
0.02286	-3.76594e-10	-2.67207e-09			0.02286	-3.39488e-10	-1.88162e-09			0.02286	-4.53886e-10	-2.25103e-09			0.02286	-3.39488e-10	-2.45869e-09
0.02288	-3.79511e-10	-2.67167e-09			0.02288	-3.40869e-10	-1.87287e-09			0.02288	-4.57631e-10	-2.24729e-09			0.02288	-3.40869e-10	-2.46127e-09
0.0229	-3.83937e-10	-2.67221e-09			0.0229	-3.4277e-10	-1.86161e-09			0.0229	-4.62e-10	-2.24791e-09			0.0229	-3.4277e-10	-2.46204e-09
0.02292	-3.88154e-10	-2.67298e-09			0.02292	-3.44686e-10	-1.85192e-09			0.02292	-4.58255e-10	-2.24853e-09			0.02292	-3.44686e-10	-2.46092e-09
0.02294	-3.90579e-10	-2.67323e-09			0.02294	-3.46219e-10	-1.84348e-09			0.02294	-4.60752e-10	-2.25041e-09			0.02294	-3.46219e-10	-2.45825e-09
0.02296	-3.90299e-10	-2.67245e-09			0.02296	-3.47227e-10	-1.83754e-09			0.02296	-4.60128e-10	-2.25228e-09			0.02296	-3.47227e-10	-2.45466e-09
0.02298	-3.87336e-10	-2.67045e-09			0.02298	-3.47826e-10	-1.83691e-09			0.02298	-4.63249e-10	-2.2554e-09			0.02298	-3.47826e-10	-2.45088e-09
0.023	-3.82572e-10	-2.6674e-09			0.023	-3.48306e-10	-1.84441e-09			0.023	-4.65121e-10	-2.25852e-09			0.023	-3.48306e-10	-2.44751e-09
0.02302	-3.77428e-10	-2.66373e-09			0.02302	-3.48981e-10	-1.85504e-09			0.02302	-4.75732e-10	-2.25915e-09			0.02302	-3.48981e-10	-2.44484e-09
0.02304	-3.73408e-10	-2.65981e-09			0.02304	-3.50026e-10	-1.8663e-09			0.02304	-4.85095e-10	-2.25478e-09			0.02304	-3.50026e-10	-2.44287e-09
0.02306	-3.71664e-10	-2.65591e-09			0.02306	-3.51355e-10	-1.87912e-09			0.02306	-4.91961e-10	-2.2529e-09			0.02306	-3.51355e-10	-2.4413e-09
0.02308	-3.72708e-10	-2.65214e-09			0.02308	-3.52575e-10	-1.896e-09			0.02308	-4.90089e-10	-2.24853e-09			0.02308	-3.52575e-10	-2.43977e-09
0.0231	-3.76354e-10	-2.64861e-09			0.0231	-3.53157e-10	-1.90726e-09			0.0231	-4.83223e-10	-2.23917e-09			0.0231	-3.53157e-10	-2.43806e-09
0.02312	-3.81858e-10	-2.64546e-09			0.02312	-3.5271e-10	-1.91633e-09			0.02312	-4.73236e-10	-2.23543e-09			0.02312	-3.5271e-10	-2.43617e-09
0.02314	-3.88138e-10	-2.64288e-09			0.02314	-3.5119e-10	-1.92008e-09			0.02314	-4.64497e-10	-2.23106e-09			0.02314	-3.5119e-10	-2.4343e-09
0.02316	-3.93976e-10	-2.64105e-09			0.02316	-3.48901e-10	-1.91758e-09			0.02316	-4.50765e-10	-2.22794e-09			0.02316	-3.48901e-10	-2.43267e-09
0.02318	-3.98184e-10	-2.64015e-09			0.02318	-3.46346e-10	-1.90695e-09			0.02318	-4.44523e-10	-2.22794e-09			0.02318	-3.46346e-10	-2.43148e-09
0.0232	-3.99797e-10	-2.64035e-09			0.0232	-3.44044e-10	-1.89131e-09			0.0232	-4.32663e-10	-2.22794e-09			0.0232	-3.44044e-10	-2.43085e-09
0.02322	-3.98276e-10	-2.64175e-09			0.02322	-3.42353e-10	-1.87506e-09			0.02322	-4.32663e-10	-2.22794e-09			0.02322	-3.42353e-10	-2.43081e-09
0.02324	-3.93671e-10	-2.64434e-09			0.02324	-3.41361e-10	-1.85661e-09			0.02324	-4.25797e-10	-2.23106e-09			0.02324	-3.41361e-10	-2.43135e-09
0.02326	-3.86676e-10	-2.6479e-09			0.02326	-3.40868e-10	-1.84379e-09			0.02326	-4.23924e-10	-2.23293e-09			0.02326	-3.40868e-10	-2.43237e-09
0.02328	-3.785e-10	-2.65196e-09			0.02328	-3.40488e-10	-1.83566e-09			0.02328	-4.17058e-10	-2.23605e-09			0.02328	-3.40488e-10	-2.4337e-09
0.0233	-3.7058e-10	-2.65581e-09			0.0233	-3.39794e-10	-1.83347e-09			0.0233	-4.14562e-10	-2.24042e-09			0.0233	-3.39794e-10	-2.43514e-09
0.02332	-3.64189e-10	-2.65859e-09			0.02332	-3.3844e-10	-1.83816e-09			0.02332	-4.13313e-10	-2.24229e-09			0.02332	-3.3844e-10	-2.43647e-09
0.02334	-3.60122e-10	-2.65952e-09			0.02334	-3.36228e-10	-1.85004e-09			0.02334	-4.15186e-10	-2.25103e-09			0.02334	-3.36228e-10	-2.43749e-09
0.02336	-3.58561e-10	-2.65811e-09			0.02336	-3.33187e-10	-1.86442e-09			0.02336	-4.233e-10	-2.25478e-09			0.02336	-3.33187e-10	-2.438e-09
0.02338	-3.59075e-10	-2.65425e-09			0.02338	-3.29669e-10	-1.87912e-09			0.02338	-4.27045e-10	-2.25103e-09			0.02338	-3.29669e-10	-2.43792e-09
0.0234	-3.60753e-10	-2.64828e-09			0.0234	-3.26346e-10	-1.89038e-09			0.0234	-4.35784e-10	-2.24666e-09			0.0234	-3.26346e-10	-2.43735e-09
0.02342	-3.62467e-10	-2.64088e-09			0.02342	-3.24045e-10	-1.89538e-09			0.02342	-4.43274e-10	-2.23355e-09			0.02342	-3.24045e-10	-2.43656e-09
0.02344	-3.63252e-10	-2.63301e-09			0.02344	-3.2343e-10	-1.89288e-09			0.02344	-4.52637e-10	-2.22794e-09			0.02344	-3.2343e-10	-2.43592e-09
0.02346	-3.62661e-10	-2.62575e-09			0.02346	-3.24717e-10	-1.88725e-09			0.02346	-4.58879e-10	-2.2142e-09			0.02346	-3.24717e-10	-2.4357e-09
0.02348	-3.60888e-10	-2.62016e-09			0.02348	-3.27614e-10	-1.87818e-09			0.02348	-4.65121e-10	-2.20547e-09			0.02348	-3.27614e-10	-2.43596e-09
0.0235	-3.58579e-10	-2.61719e-09			0.0235	-3.31456e-10	-1.86818e-09			0.0235	-4.67618e-10	-2.20172e-09			0.0235	-3.31456e-10	-2.43654e-09
0.02352	-3.56484e-10	-2.61749e-09			0.02352	-3.35479e-10	-1.85973e-09			0.02352	-4.66994e-10	-2.19485e-09			0.02352	-3.35479e-10	-2.43716e-09
0.02354	-3.55149e-10	-2.62136e-09			0.02354	-3.38992e-10	-1.85192e-09			0.02354	-4.55134e-10	-2.18424e-09			0.02354	-3.38992e-10	-2.43752e-09
0.02356	-3.54765e-10	-2.62863e-09			0.02356	-3.41468e-10	-1.84785e-09			0.02356	-4.37657e-10	-2.18362e-09			0.02356	-3.41468e-10	-2.43744e-09
0.02358	-3.55188e-10	-2.63855e-09			0.02358	-3.42551e-10	-1.84973e-09			0.02358	-4.21428e-10	-2.17925e-09			0.02358	-3.42551e-10	-2.43692e-09
0.0236	-3.56045e-10	-2.64986e-09			0.0236	-3.42058e-10	-1.85286e-09			0.0236	-4.05199e-10	-2.17863e-09			0.0236	-3.42058e-10	-2.43605e-09
0.02362	-3.56871e-10	-2.66089e-09			0.02362	-3.40013e-10	-1.85755e-09			0.02362	-3.90842e-10	-2.18175e-09			0.02362	-3.40013e-10	-2.43503e-09
0.02364	-3.57268e-10	-2.66983e-09			0.02364	-3.36678e-10	-1.85942e-09			0.02364	-3.80855e-10	-2.18674e-09			0.02364	-3.36678e-10	-2.43401e-09
0.02366	-3.57029e-10	-2.67514e-09			0.02366	-3.3253e-10	-1.86349e-09			0.02366	-3.75237e-10	-2.19298e-09			0.02366	-3.3253e-10	-2.43312e-09
0.02368	-3.56198e-10	-2.67584e-09			0.02368	-3.2819e-10	-1.86693e-09			0.02368	-3.80231e-10	-2.20047e-09			0.02368	-3.2819e-10	-2.43239e-09
0.0237	-3.55059e-10	-2.67171e-09			0.0237	-3.24291e-10	-1.87224e-09			0.0237	-3.89594e-10	-2.20859e-09			0.0237	-3.24291e-10	-2.43178e-09
0.02372	-3.54024e-10	-2.66332e-09			0.02372	-3.2136e-10	-1.87568e-09			0.02372	-4.04575e-10	-2.2142e-09			0.02372	-3.2136e-10	-2.43121e-09
0.02374	-3.53484e-10	-2.65184e-09			0.02374	-3.19736e-10	-1.87943e-09			0.02374	-4.22676e-10	-2.22045e-09			0.02374	-3.19736e-10	-2.43067e-09
0.02376	-3.53651e-10	-2.63878e-09			0.02376	-3.1955e-10	-1.88162e-09			0.02376	-4.37657e-10	-2.22294e-09			0.02376	-3.1955e-10	-2.43026e-09
0.02378	-3.54478e-10	-2.6257e-09			0.02378	-3.20731e-10	-1.88412e-09			0.02378	-4.48268e-10	-2.22294e-09			0.02378	-3.20731e-10	-2.43019e-09
0.0238	-3.55666e-10	-2.61402e-09			0.0238	-3.23017e-10	-1.88193e-09			0.0238	-4.48892e-10	-2.22107e-09			0.0238	-3.23017e-10	-2.43064e-09
0.02382	-3.56809e-10	-2.60487e-09			0.02382	-3.25892e-10	-1.87693e-09			0.02382	-4.53261e-10	-2.2142e-09			0.02382	-3.25892e-10	-2.43164e-09
0.02384	-3.57559e-10	-2.59894e-09			0.02384	-3.28564e-10	-1.86943e-09			0.02384	-4.5014e-10	-2.20796e-09			0.02384	-3.28564e-10	-2.43299e-09
0.02386	-3.57711e-10	-2.59642e-09			0.02386	-3.30067e-10	-1.85911e-09			0.02386	-4.43899e-10	-2.20422e-09			0.02386	-3.30067e-10	-2.43431e-09
0.02388	-3.5719e-10	-2.59699e-09			0.02388	-3.2954e-10	-1.84785e-09			0.02388	-4.38905e-10	-2.19173e-09			0.02388	-3.2954e-10	-2.43523e-09
0.0239	-3.55977e-10	-2.59993e-09			0.0239	-3.26579e-10	-1.83691e-09			0.0239	-4.32663e-10	-2.1805e-09			0.0239	-3.26579e-10	-2.43557e-09
0.02392	-3.5408e-10	-2.60432e-09			0.02392	-3.21448e-10	-1.82972e-09			0.02392	-4.28918e-10	-2.16552e-09			0.02392	-3.21448e-10	-2.43538e-09
0.02394	-3.51549e-10	-2.60923e-09			0.02394	-3.15007e-10	-1.82284e-09			0.02394	-4.22676e-10	-2.15491e-09			0.02394	-3.15007e-10	-2.43485e-09
0.02396	-3.4855e-10	-2.61384e-09			0.02396	-3.08432e-10	-1.82565e-09			0.02396	-4.1581e-10	-2.14617e-09			0.02396	-3.08432e-10	-2.43418e-09
0.02398	-3.4541e-10	-2.61756e-09			0.02398	-3.02871e-10	-1.83097e-09			0.02398	-4.0395e-10	-2.13743e-09			0.02398	-3.02871e-10	-2.43351e-09
0.024	-3.42575e-10	-2.61999e-09			0.024	-2.99178e-10	-1.84129e-09			0.024	-3.98957e-10	-2.13431e-09			0.024	-2.99178e-10	-2.43287e-09
0.02402	-3.40495e-10	-2.62092e-09			0.02402	-2.97777e-10	-1.85317e-09			0.02402	-3.92715e-10	-2.13306e-09			0.02402	-2.97777e-10	-2.43221e-09
0.02404	-3.39426e-10	-2.62028e-09			0.02404	-2.9869e-10	-1.86536e-09			0.02404	-3.91466e-10	-2.13493e-09			0.02404	-2.9869e-10	-2.43148e-09
0.02406	-3.3927e-10	-2.6181e-09			0.02406	-3.01639e-10	-1.87349e-09			0.02406	-3.90218e-10	-2.13805e-09			0.02406	-3.01639e-10	-2.43063e-09
0.02408	-3.39516e-10	-2.61462e-09			0.02408	-3.06095e-10	-1.87756e-09			0.02408	-3.92715e-10	-2.14367e-09			0.02408	-3.06095e-10	-2.42975e-09
0.0241	-3.3939e-10	-2.6102e-09			0.0241	-3.11255e-10	-1.88068e-09			0.0241	-3.93339e-10	-2.15054e-09			0.0241	-3.11255e-10	-2.42907e-09
0.02412	-3.38175e-10	-2.6054e-09			0.02412	-3.16072e-10	-1.87818e-09			0.02412	-3.97084e-10	-2.15865e-09			0.02412	-3.16072e-10	-2.42891e-09
0.02414	-3.35542e-10	-2.60086e-09			0.02414	-3.19426e-10	-1.87037e-09			0.02414	-4.00829e-10	-2.16552e-09			0.02414	-3.19426e-10	-2.42955e-09
0.02416	-3.31688e-10	-2.59725e-09			0.02416	-3.2043e-10	-1.85942e-09			0.02416	-4.05823e-10	-2.17301e-09			0.02416	-3.2043e-10	-2.43101e-09
0.02418	-3.27179e-10	-2.59518e-09			0.02418	-3.18711e-10	-1.84785e-09			0.02418	-4.13313e-10	-2.17863e-09			0.02418	-3.18711e-10	-2.433e-09
0.0242	-3.22632e-10	-2.59507e-09			0.0242	-3.14546e-10	-1.83222e-09			0.0242	-4.17683e-10	-2.18487e-09			0.0242	-3.14546e-10	-2.43499e-09
0.02422	-3.18489e-10	-2.59709e-09			0.02422	-3.08789e-10	-1.81721e-09			0.02422	-4.17058e-10	-2.18736e-09			0.02422	-3.08789e-10	-2.43645e-09
0.02424	-3.14987e-10	-2.60104e-09			0.02424	-3.02615e-10	-1.80658e-09			0.02424	-4.20803e-10	-2.19111e-09			0.02424	-3.02615e-10	-2.43704e-09
0.02426	-3.12275e-10	-2.60628e-09			0.02426	-2.97155e-10	-1.80189e-09			0.02426	-4.22052e-10	-2.19298e-09			0.02426	-2.97155e-10	-2.43672e-09
0.02428	-3.10528e-10	-2.6117e-09			0.02428	-2.93203e-10	-1.79814e-09			0.02428	-4.20179e-10	-2.19485e-09			0.02428	-2.93203e-10	-2.43575e-09
0.0243	-3.10028e-10	-2.61592e-09			0.0243	-2.9112e-10	-1.7997e-09			0.0243	-4.22676e-10	-2.19798e-09			0.0243	-2.9112e-10	-2.43445e-09
0.02432	-3.11136e-10	-2.61738e-09			0.02432	-2.90861e-10	-1.80502e-09			0.02432	-4.17683e-10	-2.19485e-09			0.02432	-2.90861e-10	-2.43314e-09
0.02434	-3.14056e-10	-2.61483e-09			0.02434	-2.92071e-10	-1.81408e-09			0.02434	-4.15186e-10	-2.19236e-09			0.02434	-2.92071e-10	-2.43199e-09
0.02436	-3.18568e-10	-2.60761e-09			0.02436	-2.94192e-10	-1.8219e-09			0.02436	-4.06447e-10	-2.18924e-09			0.02436	-2.94192e-10	-2.43104e-09
0.02438	-3.23844e-10	-2.596e-09			0.02438	-2.96614e-10	-1.83097e-09			0.02438	-3.97708e-10	-2.1805e-09			0.02438	-2.96614e-10	-2.43023e-09
0.0244	-3.2857e-10	-2.58125e-09			0.0244	-2.98843e-10	-1.83879e-09			0.0244	-3.88346e-10	-2.17488e-09			0.0244	-2.98843e-10	-2.42943e-09
0.02442	-3.31351e-10	-2.56533e-09			0.02442	-3.0062e-10	-1.84379e-09			0.02442	-3.80231e-10	-2.16677e-09			0.02442	-3.0062e-10	-2.42852e-09
0.02444	-3.31228e-10	-2.55049e-09			0.02444	-3.01918e-10	-1.84535e-09			0.02444	-3.73989e-10	-2.15491e-09			0.02444	-3.01918e-10	-2.42747e-09
0.02446	-3.28029e-10	-2.53877e-09			0.02446	-3.02826e-10	-1.84692e-09			0.02446	-3.71492e-10	-2.14804e-09			0.02446	-3.02826e-10	-2.42646e-09
0.02448	-3.22408e-10	-2.53162e-09			0.02448	-3.03383e-10	-1.84692e-09			0.02448	-3.70244e-10	-2.1368e-09			0.02448	-3.03383e-10	-2.42573e-09
0.0245	-3.15628e-10	-2.52965e-09			0.0245	-3.03542e-10	-1.84504e-09			0.0245	-3.77734e-10	-2.12744e-09			0.0245	-3.03542e-10	-2.42546e-09
0.02452	-3.09238e-10	-2.53252e-09			0.02452	-3.03221e-10	-1.8416e-09			0.02452	-3.83976e-10	-2.12182e-09			0.02452	-3.03221e-10	-2.42562e-09
0.02454	-3.0474e-10	-2.53904e-09			0.02454	-3.02392e-10	-1.8366e-09			0.02454	-3.88346e-10	-2.1212e-09			0.02454	-3.02392e-10	-2.42601e-09
0.02456	-3.03271e-10	-2.54752e-09			0.02456	-3.01131e-10	-1.82972e-09			0.02456	-3.94587e-10	-2.11683e-09			0.02456	-3.01131e-10	-2.42637e-09
0.02458	-3.05331e-10	-2.55615e-09			0.02458	-2.99595e-10	-1.82565e-09			0.02458	-3.88346e-10	-2.11745e-09			0.02458	-2.99595e-10	-2.42656e-09
0.0246	-3.10545e-10	-2.56345e-09			0.0246	-2.97945e-10	-1.82065e-09			0.0246	-3.80855e-10	-2.11808e-09			0.0246	-2.97945e-10	-2.42663e-09
0.02462	-3.17647e-10	-2.56858e-09			0.02462	-2.96238e-10	-1.8144e-09			0.02462	-3.72117e-10	-2.12182e-09			0.02462	-2.96238e-10	-2.42677e-09
0.02464	-3.2474e-10	-2.57149e-09			0.02464	-2.94379e-10	-1.81158e-09			0.02464	-3.63378e-10	-2.11808e-09			0.02464	-2.94379e-10	-2.42712e-09
0.02466	-3.29866e-10	-2.57283e-09			0.02466	-2.92175e-10	-1.81065e-09			0.02466	-3.60881e-10	-2.11995e-09			0.02466	-2.92175e-10	-2.42765e-09
0.02468	-3.31684e-10	-2.5736e-09			0.02468	-2.89499e-10	-1.81065e-09			0.02468	-3.62754e-10	-2.11621e-09			0.02468	-2.89499e-10	-2.42814e-09
0.0247	-3.29949e-10	-2.5746e-09			0.0247	-2.86484e-10	-1.81408e-09			0.0247	-3.66499e-10	-2.11433e-09			0.0247	-2.86484e-10	-2.42825e-09
0.02472	-3.25559e-10	-2.57603e-09			0.02472	-2.83634e-10	-1.81909e-09			0.02472	-3.71492e-10	-2.11745e-09			0.02472	-2.83634e-10	-2.42768e-09
0.02474	-3.20124e-10	-2.57723e-09			0.02474	-2.81761e-10	-1.82503e-09			0.02474	-3.75237e-10	-2.11558e-09			0.02474	-2.81761e-10	-2.4263e-09
0.02476	-3.15265e-10	-2.57689e-09			0.02476	-2.81728e-10	-1.8269e-09			0.02476	-3.79607e-10	-2.11496e-09			0.02476	-2.81728e-10	-2.42418e-09
0.02478	-3.11992e-10	-2.57364e-09			0.02478	-2.84094e-10	-1.82753e-09			0.02478	-3.82104e-10	-2.11745e-09			0.02478	-2.84094e-10	-2.4216e-09
0.0248	-3.10481e-10	-2.56673e-09			0.0248	-2.88774e-10	-1.82628e-09			0.0248	-3.87097e-10	-2.11933e-09			0.0248	-2.88774e-10	-2.4189e-09
0.02482	-3.10253e-10	-2.55647e-09			0.02482	-2.9494e-10	-1.82722e-09			0.02482	-3.82728e-10	-2.11995e-09			0.02482	-2.9494e-10	-2.41638e-09
0.02484	-3.106e-10	-2.54425e-09			0.02484	-3.01221e-10	-1.82878e-09			0.02484	-3.78358e-10	-2.11933e-09			0.02484	-3.01221e-10	-2.41426e-09
0.02486	-3.10904e-10	-2.53217e-09			0.02486	-3.06141e-10	-1.83347e-09			0.02486	-3.70244e-10	-2.11621e-09			0.02486	-3.06141e-10	-2.41264e-09
0.02488	-3.10737e-10	-2.52231e-09			0.02488	-3.08592e-10	-1.83628e-09			0.02488	-3.6525e-10	-2.10996e-09			0.02488	-3.08592e-10	-2.41152e-09
0.0249	-3.09789e-10	-2.5162e-09			0.0249	-3.0813e-10	-1.83722e-09			0.0249	-3.55888e-10	-2.10247e-09			0.0249	-3.0813e-10	-2.41085e-09
0.02492	-3.07792e-10	-2.51446e-09			0.02492	-3.05012e-10	-1.8341e-09			0.02492	-3.5027e-10	-2.10185e-09			0.02492	-3.05012e-10	-2.4105e-09
0.02494	-3.04622e-10	-2.51669e-09			0.02494	-3.00021e-10	-1.82847e-09			0.02494	-3.459e-10	-2.09748e-09			0.02494	-3.00021e-10	-2.41036e-09
0.02496	-3.00451e-10	-2.52177e-09			0.02496	-2.94236e-10	-1.82346e-09			0.02496	-3.46525e-10	-2.10372e-09			0.02496	-2.94236e-10	-2.41035e-09
0.02498	-2.95795e-10	-2.52813e-09			0.02498	-2.88778e-10	-1.81815e-09			0.02498	-3.49646e-10	-2.10934e-09			0.02498	-2.88778e-10	-2.41056e-09
0.025	-2.91372e-10	-2.53433e-09			0.025	-2.84633e-10	-1.8144e-09			0.025	-3.53391e-10	-2.11745e-09			0.025	-2.84633e-10	-2.41112e-09
0.02502	-2.87857e-10	-2.5394e-09			0.02502	-2.82468e-10	-1.81252e-09			0.02502	-3.5027e-10	-2.13181e-09			0.02502	-2.82468e-10	-2.41216e-09
0.02504	-2.85669e-10	-2.54286e-09			0.02504	-2.82485e-10	-1.81127e-09			0.02504	-3.54015e-10	-2.14305e-09			0.02504	-2.82485e-10	-2.41363e-09
0.02506	-2.84847e-10	-2.5445e-09			0.02506	-2.84391e-10	-1.80846e-09			0.02506	-3.55888e-10	-2.14929e-09			0.02506	-2.84391e-10	-2.41525e-09
0.02508	-2.85071e-10	-2.54416e-09			0.02508	-2.87501e-10	-1.80283e-09			0.02508	-3.54015e-10	-2.15865e-09			0.02508	-2.87501e-10	-2.41658e-09
0.0251	-2.8576e-10	-2.54153e-09			0.0251	-2.90921e-10	-1.80001e-09			0.0251	-3.58384e-10	-2.1599e-09			0.0251	-2.90921e-10	-2.41725e-09
0.02512	-2.86298e-10	-2.53642e-09			0.02512	-2.93778e-10	-1.79814e-09			0.02512	-3.56512e-10	-2.16052e-09			0.02512	-2.93778e-10	-2.41709e-09
0.02514	-2.86271e-10	-2.52899e-09			0.02514	-2.95457e-10	-1.80033e-09			0.02514	-3.60257e-10	-2.15179e-09			0.02514	-2.95457e-10	-2.41623e-09
0.02516	-2.8568e-10	-2.52004e-09			0.02516	-2.95795e-10	-1.80439e-09			0.02516	-3.64626e-10	-2.14554e-09			0.02516	-2.95795e-10	-2.41491e-09
0.02518	-2.84906e-10	-2.51096e-09			0.02518	-2.95118e-10	-1.81127e-09			0.02518	-3.6962e-10	-2.13743e-09			0.02518	-2.95118e-10	-2.41339e-09
0.0252	-2.8447e-10	-2.50341e-09			0.0252	-2.94093e-10	-1.81721e-09			0.0252	-3.71492e-10	-2.12994e-09			0.0252	-2.94093e-10	-2.41177e-09
0.02522	-2.84716e-10	-2.49887e-09			0.02522	-2.93462e-10	-1.8219e-09			0.02522	-3.76486e-10	-2.12432e-09			0.02522	-2.93462e-10	-2.41009e-09
0.02524	-2.85592e-10	-2.49822e-09			0.02524	-2.9374e-10	-1.82346e-09			0.02524	-3.76486e-10	-2.11371e-09			0.02524	-2.9374e-10	-2.40834e-09
0.02526	-2.86632e-10	-2.50152e-09			0.02526	-2.95041e-10	-1.82315e-09			0.02526	-3.77734e-10	-2.11184e-09			0.02526	-2.95041e-10	-2.40658e-09
0.02528	-2.87155e-10	-2.50797e-09			0.02528	-2.97024e-10	-1.81971e-09			0.02528	-3.7711e-10	-2.10123e-09			0.02528	-2.97024e-10	-2.40489e-09
0.0253	-2.86585e-10	-2.51612e-09			0.0253	-2.98978e-10	-1.81596e-09			0.0253	-3.7711e-10	-2.10123e-09			0.0253	-2.98978e-10	-2.40337e-09
0.02532	-2.84776e-10	-2.52421e-09			0.02532	-3.0005e-10	-1.81283e-09			0.02532	-3.75237e-10	-2.09623e-09			0.02532	-3.0005e-10	-2.40205e-09
0.02534	-2.82131e-10	-2.53061e-09			0.02534	-2.9954e-10	-1.80939e-09			0.02534	-3.65875e-10	-2.09061e-09			0.02534	-2.9954e-10	-2.40094e-09
0.02536	-2.79453e-10	-2.53416e-09			0.02536	-2.97142e-10	-1.80408e-09			0.02536	-3.63378e-10	-2.085e-09			0.02536	-2.97142e-10	-2.40002e-09
0.02538	-2.77563e-10	-2.53437e-09			0.02538	-2.9303e-10	-1.80408e-09			0.02538	-3.63378e-10	-2.08188e-09			0.02538	-2.9303e-10	-2.39925e-09
0.0254	-2.76902e-10	-2.53137e-09			0.0254	-2.87781e-10	-1.80627e-09			0.0254	-3.59633e-10	-2.08125e-09			0.0254	-2.87781e-10	-2.39855e-09
0.02542	-2.77297e-10	-2.5258e-09			0.02542	-2.82216e-10	-1.81408e-09			0.02542	-3.54639e-10	-2.07563e-09			0.02542	-2.82216e-10	-2.39791e-09
0.02544	-2.78025e-10	-2.51862e-09			0.02544	-2.77191e-10	-1.82096e-09			0.02544	-3.52142e-10	-2.07813e-09			0.02544	-2.77191e-10	-2.39735e-09
0.02546	-2.78116e-10	-2.51095e-09			0.02546	-2.73404e-10	-1.83097e-09			0.02546	-3.52767e-10	-2.08e-09			0.02546	-2.73404e-10	-2.39699e-09
0.02548	-2.76769e-10	-2.50398e-09			0.02548	-2.71209e-10	-1.83754e-09			0.02548	-3.51518e-10	-2.08562e-09			0.02548	-2.71209e-10	-2.39691e-09
0.0255	-2.73698e-10	-2.49874e-09			0.0255	-2.7055e-10	-1.84348e-09			0.0255	-3.51518e-10	-2.09873e-09			0.0255	-2.7055e-10	-2.39712e-09
0.02552	-2.69232e-10	-2.49589e-09			0.02552	-2.71013e-10	-1.84441e-09			0.02552	-3.48397e-10	-2.11121e-09			0.02552	-2.71013e-10	-2.39756e-09
0.02554	-2.64151e-10	-2.49547e-09			0.02554	-2.72012e-10	-1.84191e-09			0.02554	-3.459e-10	-2.12557e-09			0.02554	-2.72012e-10	-2.39818e-09
0.02556	-2.59368e-10	-2.49685e-09			0.02556	-2.7299e-10	-1.83535e-09			0.02556	-3.39659e-10	-2.13805e-09			0.02556	-2.7299e-10	-2.39899e-09
0.02558	-2.55641e-10	-2.499e-09			0.02558	-2.73623e-10	-1.83097e-09			0.02558	-3.3841e-10	-2.14804e-09			0.02558	-2.73623e-10	-2.40015e-09
0.0256	-2.53428e-10	-2.5009e-09			0.0256	-2.73879e-10	-1.82753e-09			0.0256	-3.37786e-10	-2.15491e-09			0.0256	-2.73879e-10	-2.40183e-09
0.02562	-2.52861e-10	-2.50201e-09			0.02562	-2.73938e-10	-1.82628e-09			0.02562	-3.34041e-10	-2.16302e-09			0.02562	-2.73938e-10	-2.40412e-09
0.02564	-2.53799e-10	-2.50236e-09			0.02564	-2.74025e-10	-1.82346e-09			0.02564	-3.33417e-10	-2.1574e-09			0.02564	-2.74025e-10	-2.40691e-09
0.02566	-2.55878e-10	-2.50233e-09			0.02566	-2.74262e-10	-1.81971e-09			0.02566	-3.35913e-10	-2.15303e-09			0.02566	-2.74262e-10	-2.4098e-09
0.02568	-2.58562e-10	-2.50228e-09			0.02568	-2.74571e-10	-1.81596e-09			0.02568	-3.40283e-10	-2.14554e-09			0.02568	-2.74571e-10	-2.41229e-09
0.0257	-2.61219e-10	-2.50219e-09			0.0257	-2.74689e-10	-1.81534e-09			0.0257	-3.45276e-10	-2.13368e-09			0.0257	-2.74689e-10	-2.41389e-09
0.02572	-2.63217e-10	-2.50162e-09			0.02572	-2.74246e-10	-1.81565e-09			0.02572	-3.49646e-10	-2.12619e-09			0.02572	-2.74246e-10	-2.41439e-09
0.02574	-2.64136e-10	-2.49994e-09			0.02574	-2.72941e-10	-1.81815e-09			0.02574	-3.55263e-10	-2.11059e-09			0.02574	-2.72941e-10	-2.41393e-09
0.02576	-2.6403e-10	-2.49662e-09			0.02576	-2.70668e-10	-1.82034e-09			0.02576	-3.54015e-10	-2.10684e-09			0.02576	-2.70668e-10	-2.41293e-09
0.02578	-2.6353e-10	-2.4915e-09			0.02578	-2.67572e-10	-1.82315e-09			0.02578	-3.55263e-10	-2.09498e-09			0.02578	-2.67572e-10	-2.41194e-09
0.0258	-2.63591e-10	-2.48491e-09			0.0258	-2.63993e-10	-1.82315e-09			0.0258	-3.54015e-10	-2.09623e-09			0.0258	-2.63993e-10	-2.41144e-09
0.02582	-2.64973e-10	-2.47769e-09			0.02582	-2.60405e-10	-1.82628e-09			0.02582	-3.51518e-10	-2.09249e-09			0.02582	-2.60405e-10	-2.41167e-09
0.02584	-2.6776e-10	-2.4709e-09			0.02584	-2.57368e-10	-1.82534e-09			0.02584	-3.51518e-10	-2.09374e-09			0.02584	-2.57368e-10	-2.41257e-09
0.02586	-2.71233e-10	-2.46555e-09			0.02586	-2.55512e-10	-1.82659e-09			0.02586	-3.49646e-10	-2.10435e-09			0.02586	-2.55512e-10	-2.41379e-09
0.02588	-2.74176e-10	-2.46215e-09			0.02588	-2.55397e-10	-1.82753e-09			0.02588	-3.47149e-10	-2.10747e-09			0.02588	-2.55397e-10	-2.41485e-09
0.0259	-2.75387e-10	-2.46064e-09			0.0259	-2.57336e-10	-1.82378e-09			0.0259	-3.45276e-10	-2.11496e-09			0.0259	-2.57336e-10	-2.41533e-09
0.02592	-2.74132e-10	-2.46053e-09			0.02592	-2.61219e-10	-1.82034e-09			0.02592	-3.45276e-10	-2.1237e-09			0.02592	-2.61219e-10	-2.41498e-09
0.02594	-2.70386e-10	-2.46117e-09			0.02594	-2.66478e-10	-1.81252e-09			0.02594	-3.459e-10	-2.12807e-09			0.02594	-2.66478e-10	-2.41379e-09
0.02596	-2.64813e-10	-2.4621e-09			0.02596	-2.72208e-10	-1.80627e-09			0.02596	-3.44652e-10	-2.12994e-09			0.02596	-2.72208e-10	-2.41192e-09
0.02598	-2.58552e-10	-2.46309e-09			0.02598	-2.77369e-10	-1.80127e-09			0.02598	-3.44028e-10	-2.12807e-09			0.02598	-2.77369e-10	-2.40962e-09
0.026	-2.52865e-10	-2.46417e-09			0.026	-2.80971e-10	-1.79908e-09			0.026	-3.47773e-10	-2.13181e-09			0.026	-2.80971e-10	-2.40711e-09
0.02602	-2.48846e-10	-2.46543e-09			0.02602	-2.82235e-10	-1.7997e-09			0.02602	-3.50894e-10	-2.12682e-09			0.02602	-2.82235e-10	-2.40457e-09
0.02604	-2.47233e-10	-2.46689e-09			0.02604	-2.80711e-10	-1.80502e-09			0.02604	-3.5776e-10	-2.12432e-09			0.02604	-2.80711e-10	-2.40206e-09
0.02606	-2.48359e-10	-2.46834e-09			0.02606	-2.76404e-10	-1.81065e-09			0.02606	-3.52767e-10	-2.11745e-09			0.02606	-2.76404e-10	-2.39962e-09
0.02608	-2.52151e-10	-2.46937e-09			0.02608	-2.69872e-10	-1.81846e-09			0.02608	-3.52142e-10	-2.11309e-09			0.02608	-2.69872e-10	-2.39729e-09
0.0261	-2.58099e-10	-2.4695e-09			0.0261	-2.62215e-10	-1.82284e-09			0.0261	-3.44652e-10	-2.11184e-09			0.0261	-2.62215e-10	-2.3951e-09
0.02612	-2.65217e-10	-2.46841e-09			0.02612	-2.54883e-10	-1.82597e-09			0.02612	-3.34665e-10	-2.10497e-09			0.02612	-2.54883e-10	-2.39312e-09
0.02614	-2.72142e-10	-2.46596e-09			0.02614	-2.49309e-10	-1.82346e-09			0.02614	-3.2343e-10	-2.10435e-09			0.02614	-2.49309e-10	-2.39147e-09
0.02616	-2.77396e-10	-2.46225e-09			0.02616	-2.46475e-10	-1.81815e-09			0.02616	-3.05952e-10	-2.0981e-09			0.02616	-2.46475e-10	-2.39034e-09
0.02618	-2.79758e-10	-2.45748e-09			0.02618	-2.4664e-10	-1.81065e-09			0.02618	-2.95965e-10	-2.09124e-09			0.02618	-2.4664e-10	-2.38997e-09
0.0262	-2.78581e-10	-2.45195e-09			0.0262	-2.49281e-10	-1.80283e-09			0.0262	-2.9222e-10	-2.08312e-09			0.0262	-2.49281e-10	-2.3906e-09
0.02622	-2.73905e-10	-2.44603e-09			0.02622	-2.53291e-10	-1.79501e-09			0.02622	-2.91596e-10	-2.07064e-09			0.02622	-2.53291e-10	-2.39233e-09
0.02624	-2.66359e-10	-2.44011e-09			0.02624	-2.57369e-10	-1.79251e-09			0.02624	-2.98462e-10	-2.05566e-09			0.02624	-2.57369e-10	-2.39495e-09
0.02626	-2.56946e-10	-2.43466e-09			0.02626	-2.60453e-10	-1.78813e-09			0.02626	-3.07201e-10	-2.05129e-09			0.02626	-2.60453e-10	-2.39799e-09
0.02628	-2.46855e-10	-2.43023e-09			0.02628	-2.62046e-10	-1.78688e-09			0.02628	-3.20933e-10	-2.04567e-09			0.02628	-2.62046e-10	-2.40073e-09
0.0263	-2.37377e-10	-2.42754e-09			0.0263	-2.62283e-10	-1.78782e-09			0.0263	-3.35913e-10	-2.04318e-09			0.0263	-2.62283e-10	-2.40253e-09
0.02632	-2.29848e-10	-2.42739e-09			0.02632	-2.61745e-10	-1.78813e-09			0.02632	-3.47773e-10	-2.04505e-09			0.02632	-2.61745e-10	-2.40301e-09
0.02634	-2.25499e-10	-2.43035e-09			0.02634	-2.61125e-10	-1.78845e-09			0.02634	-3.55263e-10	-2.05691e-09			0.02634	-2.61125e-10	-2.40216e-09
0.02636	-2.25176e-10	-2.43646e-09			0.02636	-2.60927e-10	-1.78938e-09			0.02636	-3.59009e-10	-2.06877e-09			0.02636	-2.60927e-10	-2.4003e-09
0.02638	-2.29046e-10	-2.44498e-09			0.02638	-2.6127e-10	-1.7897e-09			0.02638	-3.56512e-10	-2.08375e-09			0.02638	-2.6127e-10	-2.3979e-09
0.0264	-2.36444e-10	-2.45446e-09			0.0264	-2.61849e-10	-1.7872e-09			0.0264	-3.52767e-10	-2.09561e-09			0.0264	-2.61849e-10	-2.39543e-09
0.02642	-2.45935e-10	-2.46306e-09			0.02642	-2.62082e-10	-1.78594e-09			0.02642	-3.52142e-10	-2.10497e-09			0.02642	-2.62082e-10	-2.39328e-09
0.02644	-2.55608e-10	-2.46901e-09			0.02644	-2.6141e-10	-1.78532e-09			0.02644	-3.45276e-10	-2.11371e-09			0.02644	-2.6141e-10	-2.39177e-09
0.02646	-2.63556e-10	-2.47116e-09			0.02646	-2.59628e-10	-1.78469e-09			0.02646	-3.44028e-10	-2.11496e-09			0.02646	-2.59628e-10	-2.39111e-09
0.02648	-2.68335e-10	-2.46922e-09			0.02648	-2.57054e-10	-1.78563e-09			0.02648	-3.42155e-10	-2.11683e-09			0.02648	-2.57054e-10	-2.39139e-09
0.0265	-2.69294e-10	-2.46366e-09			0.0265	-2.54391e-10	-1.78407e-09			0.0265	-3.37162e-10	-2.11184e-09			0.0265	-2.54391e-10	-2.39254e-09
0.02652	-2.66635e-10	-2.4555e-09			0.02652	-2.52435e-10	-1.77813e-09			0.02652	-3.34041e-10	-2.10497e-09			0.02652	-2.52435e-10	-2.39433e-09
0.02654	-2.61274e-10	-2.44602e-09			0.02654	-2.51766e-10	-1.76843e-09			0.02654	-3.28423e-10	-2.09374e-09			0.02654	-2.51766e-10	-2.39636e-09
0.02656	-2.54573e-10	-2.4365e-09			0.02656	-2.52582e-10	-1.75843e-09			0.02656	-3.17188e-10	-2.09249e-09			0.02656	-2.52582e-10	-2.39818e-09
0.02658	-2.48013e-10	-2.42813e-09			0.02658	-2.54677e-10	-1.7503e-09			0.02658	-3.08449e-10	-2.0825e-09			0.02658	-2.54677e-10	-2.39938e-09
0.0266	-2.42853e-10	-2.42188e-09			0.0266	-2.57535e-10	-1.74592e-09			0.0266	-2.95341e-10	-2.07938e-09			0.0266	-2.57535e-10	-2.39974e-09
0.02662	-2.39877e-10	-2.41834e-09			0.02662	-2.60506e-10	-1.7453e-09			0.02662	-2.86602e-10	-2.07064e-09			0.02662	-2.60506e-10	-2.39929e-09
0.02664	-2.39249e-10	-2.41751e-09			0.02664	-2.63033e-10	-1.74999e-09			0.02664	-2.79736e-10	-2.07002e-09			0.02664	-2.63033e-10	-2.39831e-09
0.02666	-2.40525e-10	-2.41878e-09			0.02666	-2.64766e-10	-1.75468e-09			0.02666	-2.78488e-10	-2.06565e-09			0.02666	-2.64766e-10	-2.39722e-09
0.02668	-2.42769e-10	-2.42117e-09			0.02668	-2.65554e-10	-1.76062e-09			0.02668	-2.8036e-10	-2.06627e-09			0.02668	-2.65554e-10	-2.39644e-09
0.0267	-2.44748e-10	-2.42373e-09			0.0267	-2.65347e-10	-1.765e-09			0.0267	-2.87226e-10	-2.0619e-09			0.0267	-2.65347e-10	-2.39628e-09
0.02672	-2.45225e-10	-2.42598e-09			0.02672	-2.64103e-10	-1.76593e-09			0.02672	-2.98462e-10	-2.0644e-09			0.02672	-2.64103e-10	-2.3968e-09
0.02674	-2.43282e-10	-2.42796e-09			0.02674	-2.61792e-10	-1.77031e-09			0.02674	-3.05952e-10	-2.06315e-09			0.02674	-2.61792e-10	-2.3978e-09
0.02676	-2.38676e-10	-2.43016e-09			0.02676	-2.58479e-10	-1.76843e-09			0.02676	-3.18436e-10	-2.06814e-09			0.02676	-2.58479e-10	-2.3989e-09
0.02678	-2.32052e-10	-2.4331e-09			0.02678	-2.54387e-10	-1.76781e-09			0.02678	-3.22181e-10	-2.06814e-09			0.02678	-2.54387e-10	-2.39961e-09
0.0268	-2.24819e-10	-2.43702e-09			0.0268	-2.49915e-10	-1.7675e-09			0.0268	-3.24054e-10	-2.07064e-09			0.0268	-2.49915e-10	-2.39957e-09
0.02682	-2.18675e-10	-2.44174e-09			0.02682	-2.45569e-10	-1.76718e-09			0.02682	-3.26551e-10	-2.06814e-09			0.02682	-2.45569e-10	-2.39862e-09
0.02684	-2.1495e-10	-2.44671e-09			0.02684	-2.41886e-10	-1.76937e-09			0.02684	-3.25926e-10	-2.06877e-09			0.02684	-2.41886e-10	-2.39694e-09
0.02686	-2.14151e-10	-2.45123e-09			0.02686	-2.39304e-10	-1.76937e-09			0.02686	-3.26551e-10	-2.07314e-09			0.02686	-2.39304e-10	-2.39495e-09
0.02688	-2.15954e-10	-2.45475e-09			0.02688	-2.38042e-10	-1.77344e-09			0.02688	-3.24678e-10	-2.07126e-09			0.02688	-2.38042e-10	-2.39321e-09
0.0269	-2.19571e-10	-2.45701e-09			0.0269	-2.37997e-10	-1.77531e-09			0.0269	-3.21557e-10	-2.07189e-09			0.0269	-2.37997e-10	-2.39216e-09
0.02692	-2.2421e-10	-2.458e-09			0.02692	-2.38781e-10	-1.77375e-09			0.02692	-3.14691e-10	-2.06939e-09			0.02692	-2.38781e-10	-2.39197e-09
0.02694	-2.29359e-10	-2.45779e-09			0.02694	-2.39906e-10	-1.7725e-09			0.02694	-3.07825e-10	-2.0644e-09			0.02694	-2.39906e-10	-2.39256e-09
0.02696	-2.34736e-10	-2.45641e-09			0.02696	-2.41018e-10	-1.77031e-09			0.02696	-3.07201e-10	-2.0594e-09			0.02696	-2.41018e-10	-2.39363e-09
0.02698	-2.40066e-10	-2.45391e-09			0.02698	-2.42007e-10	-1.76969e-09			0.02698	-3.04704e-10	-2.05254e-09			0.02698	-2.42007e-10	-2.39485e-09
0.027	-2.44883e-10	-2.45039e-09			0.027	-2.42896e-10	-1.77031e-09			0.027	-3.10946e-10	-2.05067e-09			0.027	-2.42896e-10	-2.39588e-09
0.02702	-2.48473e-10	-2.44613e-09			0.02702	-2.43667e-10	-1.77094e-09			0.02702	-3.16563e-10	-2.04755e-09			0.02702	-2.43667e-10	-2.39644e-09
0.02704	-2.50064e-10	-2.4415e-09			0.02704	-2.44175e-10	-1.77031e-09			0.02704	-3.20933e-10	-2.05004e-09			0.02704	-2.44175e-10	-2.39633e-09
0.02706	-2.49114e-10	-2.43688e-09			0.02706	-2.44238e-10	-1.76906e-09			0.02706	-3.24054e-10	-2.04879e-09			0.02706	-2.44238e-10	-2.39548e-09
0.02708	-2.45615e-10	-2.43255e-09			0.02708	-2.43792e-10	-1.76593e-09			0.02708	-3.2343e-10	-2.04567e-09			0.02708	-2.43792e-10	-2.39391e-09
0.0271	-2.40229e-10	-2.42867e-09			0.0271	-2.42985e-10	-1.76124e-09			0.0271	-3.1906e-10	-2.04442e-09			0.0271	-2.42985e-10	-2.39179e-09
0.02712	-2.34149e-10	-2.42539e-09			0.02712	-2.42162e-10	-1.75655e-09			0.02712	-3.15315e-10	-2.04193e-09			0.02712	-2.42162e-10	-2.38939e-09
0.02714	-2.28726e-10	-2.42276e-09			0.02714	-2.41717e-10	-1.7503e-09			0.02714	-3.15939e-10	-2.03881e-09			0.02714	-2.41717e-10	-2.38707e-09
0.02716	-2.25008e-10	-2.42084e-09			0.02716	-2.41912e-10	-1.74717e-09			0.02716	-3.17188e-10	-2.04006e-09			0.02716	-2.41912e-10	-2.38513e-09
0.02718	-2.23452e-10	-2.41961e-09			0.02718	-2.42716e-10	-1.74842e-09			0.02718	-3.18436e-10	-2.03756e-09			0.02718	-2.42716e-10	-2.38378e-09
0.0272	-2.23868e-10	-2.41902e-09			0.0272	-2.43762e-10	-1.75218e-09			0.0272	-3.20309e-10	-2.03756e-09			0.0272	-2.43762e-10	-2.38302e-09
0.02722	-2.2553e-10	-2.41906e-09			0.02722	-2.44462e-10	-1.75655e-09			0.02722	-3.21557e-10	-2.04068e-09			0.02722	-2.44462e-10	-2.38275e-09
0.02724	-2.27418e-10	-2.41969e-09			0.02724	-2.44254e-10	-1.76062e-09			0.02724	-3.19684e-10	-2.04193e-09			0.02724	-2.44254e-10	-2.38284e-09
0.02726	-2.28536e-10	-2.42081e-09			0.02726	-2.42852e-10	-1.76374e-09			0.02726	-3.15939e-10	-2.04942e-09			0.02726	-2.42852e-10	-2.38324e-09
0.02728	-2.28254e-10	-2.4223e-09			0.02728	-2.4043e-10	-1.76718e-09			0.02728	-3.1157e-10	-2.05566e-09			0.02728	-2.4043e-10	-2.38401e-09
0.0273	-2.26539e-10	-2.424e-09			0.0273	-2.37657e-10	-1.77156e-09			0.0273	-3.05328e-10	-2.06502e-09			0.0273	-2.37657e-10	-2.3852e-09
0.02732	-2.23975e-10	-2.42577e-09			0.02732	-2.35541e-10	-1.77531e-09			0.02732	-2.97214e-10	-2.07314e-09			0.02732	-2.35541e-10	-2.38681e-09
0.02734	-2.21587e-10	-2.42748e-09			0.02734	-2.35065e-10	-1.77438e-09			0.02734	-2.90347e-10	-2.07688e-09			0.02734	-2.35065e-10	-2.38866e-09
0.02736	-2.20548e-10	-2.42899e-09			0.02736	-2.36745e-10	-1.77031e-09			0.02736	-2.89723e-10	-2.07938e-09			0.02736	-2.36745e-10	-2.39053e-09
0.02738	-2.21818e-10	-2.43008e-09			0.02738	-2.40341e-10	-1.76406e-09			0.02738	-2.89723e-10	-2.08312e-09			0.02738	-2.40341e-10	-2.39217e-09
0.0274	-2.25819e-10	-2.43046e-09			0.0274	-2.44899e-10	-1.75749e-09			0.0274	-2.89099e-10	-2.08375e-09			0.0274	-2.44899e-10	-2.39341e-09
0.02742	-2.32229e-10	-2.42984e-09			0.02742	-2.49137e-10	-1.75186e-09			0.02742	-2.91596e-10	-2.08312e-09			0.02742	-2.49137e-10	-2.39417e-09
0.02744	-2.40002e-10	-2.42802e-09			0.02744	-2.51968e-10	-1.74936e-09			0.02744	-2.94093e-10	-2.0825e-09			0.02744	-2.51968e-10	-2.39444e-09
0.02746	-2.47635e-10	-2.42501e-09			0.02746	-2.52891e-10	-1.74842e-09			0.02746	-2.98462e-10	-2.07626e-09			0.02746	-2.52891e-10	-2.39424e-09
0.02748	-2.53576e-10	-2.42107e-09			0.02748	-2.52048e-10	-1.75405e-09			0.02748	-3.02831e-10	-2.07064e-09			0.02748	-2.52048e-10	-2.39359e-09
0.0275	-2.56672e-10	-2.41656e-09			0.0275	-2.50008e-10	-1.76031e-09			0.0275	-3.07825e-10	-2.0619e-09			0.0275	-2.50008e-10	-2.39248e-09
0.02752	-2.56445e-10	-2.4117e-09			0.02752	-2.47407e-10	-1.76593e-09			0.02752	-3.12818e-10	-2.05067e-09			0.02752	-2.47407e-10	-2.39094e-09
0.02754	-2.53154e-10	-2.40655e-09			0.02754	-2.44699e-10	-1.77156e-09			0.02754	-3.17188e-10	-2.04442e-09			0.02754	-2.44699e-10	-2.38907e-09
0.02756	-2.47555e-10	-2.40096e-09			0.02756	-2.42077e-10	-1.76875e-09			0.02756	-3.17812e-10	-2.03756e-09			0.02756	-2.42077e-10	-2.38704e-09
0.02758	-2.40545e-10	-2.3949e-09			0.02758	-2.39533e-10	-1.76656e-09			0.02758	-3.24678e-10	-2.03319e-09			0.02758	-2.39533e-10	-2.38504e-09
0.0276	-2.32901e-10	-2.38861e-09			0.0276	-2.3702e-10	-1.75999e-09			0.0276	-3.25302e-10	-2.03069e-09			0.0276	-2.3702e-10	-2.38323e-09
0.02762	-2.25238e-10	-2.3828e-09			0.02762	-2.346e-10	-1.75499e-09			0.02762	-3.27175e-10	-2.0282e-09			0.02762	-2.346e-10	-2.38173e-09
0.02764	-2.18101e-10	-2.3785e-09			0.02764	-2.32521e-10	-1.75249e-09			0.02764	-3.36538e-10	-2.03007e-09			0.02764	-2.32521e-10	-2.38065e-09
0.02766	-2.12067e-10	-2.37681e-09			0.02766	-2.3114e-10	-1.7553e-09			0.02766	-3.34665e-10	-2.03007e-09			0.02766	-2.3114e-10	-2.3801e-09
0.02768	-2.07713e-10	-2.37855e-09			0.02768	-2.30701e-10	-1.76156e-09			0.02768	-3.37786e-10	-2.03256e-09			0.02768	-2.30701e-10	-2.38013e-09
0.0277	-2.05484e-10	-2.3839e-09			0.0277	-2.31084e-10	-1.76843e-09			0.0277	-3.34041e-10	-2.03194e-09			0.0277	-2.31084e-10	-2.38069e-09
0.02772	-2.05519e-10	-2.3923e-09			0.02772	-2.31729e-10	-1.77375e-09			0.02772	-3.32168e-10	-2.03506e-09			0.02772	-2.31729e-10	-2.38163e-09
0.02774	-2.07556e-10	-2.40261e-09			0.02774	-2.31884e-10	-1.77469e-09			0.02774	-3.3092e-10	-2.03256e-09			0.02774	-2.31884e-10	-2.38266e-09
0.02776	-2.1097e-10	-2.41335e-09			0.02776	-2.31053e-10	-1.77281e-09			0.02776	-3.21557e-10	-2.03569e-09			0.02776	-2.31053e-10	-2.38348e-09
0.02778	-2.14945e-10	-2.42303e-09			0.02778	-2.29405e-10	-1.76812e-09			0.02778	-3.14691e-10	-2.03756e-09			0.02778	-2.29405e-10	-2.38376e-09
0.0278	-2.18654e-10	-2.4303e-09			0.0278	-2.27795e-10	-1.75843e-09			0.0278	-3.05952e-10	-2.04255e-09			0.0278	-2.27795e-10	-2.38329e-09
0.02782	-2.21433e-10	-2.43412e-09			0.02782	-2.27405e-10	-1.74936e-09			0.02782	-3.01583e-10	-2.05067e-09			0.02782	-2.27405e-10	-2.38204e-09
0.02784	-2.22893e-10	-2.43382e-09			0.02784	-2.29221e-10	-1.74186e-09			0.02784	-2.95965e-10	-2.05566e-09			0.02784	-2.29221e-10	-2.38025e-09
0.02786	-2.22981e-10	-2.42938e-09			0.02786	-2.3367e-10	-1.73779e-09			0.02786	-2.95341e-10	-2.05628e-09			0.02786	-2.3367e-10	-2.37833e-09
0.02788	-2.21972e-10	-2.42152e-09			0.02788	-2.40502e-10	-1.73748e-09			0.02788	-2.9222e-10	-2.06003e-09			0.02788	-2.40502e-10	-2.37674e-09
0.0279	-2.20363e-10	-2.41158e-09			0.0279	-2.48862e-10	-1.73998e-09			0.0279	-2.94093e-10	-2.05566e-09			0.0279	-2.48862e-10	-2.37581e-09
0.02792	-2.18668e-10	-2.40122e-09			0.02792	-2.57476e-10	-1.74498e-09			0.02792	-2.97214e-10	-2.05379e-09			0.02792	-2.57476e-10	-2.37561e-09
0.02794	-2.17244e-10	-2.39197e-09			0.02794	-2.64874e-10	-1.74999e-09			0.02794	-2.99086e-10	-2.05067e-09			0.02794	-2.64874e-10	-2.37603e-09
0.02796	-2.16178e-10	-2.38492e-09			0.02796	-2.69646e-10	-1.75374e-09			0.02796	-2.97838e-10	-2.0438e-09			0.02796	-2.69646e-10	-2.37684e-09
0.02798	-2.15342e-10	-2.38057e-09			0.02798	-2.70704e-10	-1.75843e-09			0.02798	-2.98462e-10	-2.03756e-09			0.02798	-2.70704e-10	-2.37788e-09
0.028	-2.14478e-10	-2.37887e-09			0.028	-2.67529e-10	-1.76468e-09			0.028	-3.00335e-10	-2.0282e-09			0.028	-2.67529e-10	-2.37904e-09
0.02802	-2.13317e-10	-2.37928e-09			0.02802	-2.60348e-10	-1.77344e-09			0.02802	-2.9971e-10	-2.0232e-09			0.02802	-2.60348e-10	-2.38026e-09
0.02804	-2.11712e-10	-2.381e-09			0.02804	-2.50183e-10	-1.78157e-09			0.02804	-3.08449e-10	-2.02445e-09			0.02804	-2.50183e-10	-2.38143e-09
0.02806	-2.09767e-10	-2.38324e-09			0.02806	-2.38682e-10	-1.78782e-09			0.02806	-3.14067e-10	-2.02445e-09			0.02806	-2.38682e-10	-2.38233e-09
0.02808	-2.07888e-10	-2.38557e-09			0.02808	-2.27727e-10	-1.79001e-09			0.02808	-3.20933e-10	-2.02258e-09			0.02808	-2.27727e-10	-2.38267e-09
0.0281	-2.06706e-10	-2.3881e-09			0.0281	-2.18947e-10	-1.78626e-09			0.0281	-3.1906e-10	-2.02507e-09			0.0281	-2.18947e-10	-2.38217e-09
0.02812	-2.06825e-10	-2.39131e-09			0.02812	-2.13333e-10	-1.78094e-09			0.02812	-3.16563e-10	-2.02757e-09			0.02812	-2.13333e-10	-2.38074e-09
0.02814	-2.08537e-10	-2.39568e-09			0.02814	-2.11116e-10	-1.7725e-09			0.02814	-3.07201e-10	-2.03007e-09			0.02814	-2.11116e-10	-2.37859e-09
0.02816	-2.1162e-10	-2.40123e-09			0.02816	-2.11915e-10	-1.76281e-09			0.02816	-2.98462e-10	-2.03506e-09			0.02816	-2.11915e-10	-2.37621e-09
0.02818	-2.15351e-10	-2.40732e-09			0.02818	-2.15015e-10	-1.75499e-09			0.02818	-2.8473e-10	-2.03693e-09			0.02818	-2.15015e-10	-2.37417e-09
0.0282	-2.18735e-10	-2.41278e-09			0.0282	-2.19596e-10	-1.74936e-09			0.0282	-2.70373e-10	-2.04255e-09			0.0282	-2.19596e-10	-2.37289e-09
0.02822	-2.20855e-10	-2.41629e-09			0.02822	-2.24841e-10	-1.74498e-09			0.02822	-2.64131e-10	-2.04505e-09			0.02822	-2.24841e-10	-2.37242e-09
0.02824	-2.2118e-10	-2.41678e-09			0.02824	-2.29989e-10	-1.74373e-09			0.02824	-2.64131e-10	-2.04879e-09			0.02824	-2.29989e-10	-2.37246e-09
0.02826	-2.19676e-10	-2.41377e-09			0.02826	-2.34363e-10	-1.74342e-09			0.02826	-2.6538e-10	-2.04193e-09			0.02826	-2.34363e-10	-2.37252e-09
0.02828	-2.16725e-10	-2.40741e-09			0.02828	-2.3745e-10	-1.7478e-09			0.02828	-2.74118e-10	-2.0413e-09			0.02828	-2.3745e-10	-2.37221e-09
0.0283	-2.12913e-10	-2.39851e-09			0.0283	-2.38996e-10	-1.74967e-09			0.0283	-2.92844e-10	-2.03444e-09			0.0283	-2.38996e-10	-2.37142e-09
0.02832	-2.08835e-10	-2.38832e-09			0.02832	-2.39068e-10	-1.75311e-09			0.02832	-3.09697e-10	-2.03007e-09			0.02832	-2.39068e-10	-2.37041e-09
0.02834	-2.05009e-10	-2.37835e-09			0.02834	-2.38045e-10	-1.75436e-09			0.02834	-3.21557e-10	-2.02507e-09			0.02834	-2.38045e-10	-2.36966e-09
0.02836	-2.01864e-10	-2.37002e-09			0.02836	-2.36494e-10	-1.75186e-09			0.02836	-3.32168e-10	-2.01696e-09			0.02836	-2.36494e-10	-2.36964e-09
0.02838	-1.99714e-10	-2.36437e-09			0.02838	-2.34956e-10	-1.7478e-09			0.02838	-3.35913e-10	-2.01321e-09			0.02838	-2.34956e-10	-2.37054e-09
0.0284	-1.98728e-10	-2.36177e-09			0.0284	-2.33692e-10	-1.74467e-09			0.0284	-3.30296e-10	-2.0076e-09			0.0284	-2.33692e-10	-2.37218e-09
0.02842	-1.989e-10	-2.36183e-09			0.02842	-2.32526e-10	-1.74405e-09			0.02842	-3.15939e-10	-2.00198e-09			0.02842	-2.32526e-10	-2.37414e-09
0.02844	-2.00077e-10	-2.36359e-09			0.02844	-2.30948e-10	-1.74655e-09			0.02844	-3.0408e-10	-1.99823e-09			0.02844	-2.30948e-10	-2.3759e-09
0.02846	-2.01993e-10	-2.36587e-09			0.02846	-2.28452e-10	-1.75186e-09			0.02846	-2.95965e-10	-1.99761e-09			0.02846	-2.28452e-10	-2.37704e-09
0.02848	-2.04316e-10	-2.36776e-09			0.02848	-2.24979e-10	-1.75968e-09			0.02848	-2.89723e-10	-1.99199e-09			0.02848	-2.24979e-10	-2.37736e-09
0.0285	-2.0667e-10	-2.36891e-09			0.0285	-2.21136e-10	-1.76781e-09			0.0285	-2.84106e-10	-1.99823e-09			0.0285	-2.21136e-10	-2.37688e-09
0.02852	-2.08727e-10	-2.36955e-09			0.02852	-2.18028e-10	-1.77187e-09			0.02852	-2.78488e-10	-1.99948e-09			0.02852	-2.18028e-10	-2.37587e-09
0.02854	-2.10274e-10	-2.37029e-09			0.02854	-2.16773e-10	-1.7775e-09			0.02854	-2.8036e-10	-2.00136e-09			0.02854	-2.16773e-10	-2.37476e-09
0.02856	-2.11213e-10	-2.3717e-09			0.02856	-2.17973e-10	-1.77938e-09			0.02856	-2.74118e-10	-2.00822e-09			0.02856	-2.17973e-10	-2.37393e-09
0.02858	-2.11521e-10	-2.37403e-09			0.02858	-2.21434e-10	-1.78282e-09			0.02858	-2.73494e-10	-2.01197e-09			0.02858	-2.21434e-10	-2.37364e-09
0.0286	-2.11214e-10	-2.37705e-09			0.0286	-2.26275e-10	-1.78407e-09			0.0286	-2.69125e-10	-2.01821e-09			0.0286	-2.26275e-10	-2.37378e-09
0.02862	-2.1034e-10	-2.38009e-09			0.02862	-2.31321e-10	-1.78125e-09			0.02862	-2.68501e-10	-2.0207e-09			0.02862	-2.31321e-10	-2.37403e-09
0.02864	-2.0896e-10	-2.38234e-09			0.02864	-2.35579e-10	-1.77531e-09			0.02864	-2.68501e-10	-2.02445e-09			0.02864	-2.35579e-10	-2.37395e-09
0.02866	-2.07135e-10	-2.3832e-09			0.02866	-2.38558e-10	-1.76406e-09			0.02866	-2.67252e-10	-2.01946e-09			0.02866	-2.38558e-10	-2.3733e-09
0.02868	-2.04972e-10	-2.38258e-09			0.02868	-2.40308e-10	-1.74967e-09			0.02868	-2.70998e-10	-2.01696e-09			0.02868	-2.40308e-10	-2.37212e-09
0.0287	-2.02644e-10	-2.38088e-09			0.0287	-2.41217e-10	-1.7356e-09			0.0287	-2.69125e-10	-2.01134e-09			0.0287	-2.41217e-10	-2.3707e-09
0.02872	-2.00391e-10	-2.3787e-09			0.02872	-2.41656e-10	-1.72404e-09			0.02872	-2.66628e-10	-2.00572e-09			0.02872	-2.41656e-10	-2.36941e-09
0.02874	-1.98386e-10	-2.37659e-09			0.02874	-2.41702e-10	-1.71747e-09			0.02874	-2.69749e-10	-2.00198e-09			0.02874	-2.41702e-10	-2.36856e-09
0.02876	-1.96603e-10	-2.37494e-09			0.02876	-2.41073e-10	-1.72091e-09			0.02876	-2.64756e-10	-2.00011e-09			0.02876	-2.41073e-10	-2.36826e-09
0.02878	-1.94823e-10	-2.374e-09			0.02878	-2.39301e-10	-1.72904e-09			0.02878	-2.66004e-10	-1.99823e-09			0.02878	-2.39301e-10	-2.36855e-09
0.0288	-1.92853e-10	-2.37399e-09			0.0288	-2.36061e-10	-1.73748e-09			0.0288	-2.67252e-10	-1.99636e-09			0.0288	-2.36061e-10	-2.36936e-09
0.02882	-1.90737e-10	-2.37515e-09			0.02882	-2.3143e-10	-1.74999e-09			0.02882	-2.73494e-10	-2.00073e-09			0.02882	-2.3143e-10	-2.37058e-09
0.02884	-1.88804e-10	-2.37766e-09			0.02884	-2.25985e-10	-1.75937e-09			0.02884	-2.78488e-10	-2.0076e-09			0.02884	-2.25985e-10	-2.37198e-09
0.02886	-1.87466e-10	-2.38159e-09			0.02886	-2.20702e-10	-1.76593e-09			0.02886	-2.85978e-10	-2.01009e-09			0.02886	-2.20702e-10	-2.37329e-09
0.02888	-1.8692e-10	-2.38681e-09			0.02888	-2.16718e-10	-1.7675e-09			0.02888	-2.94093e-10	-2.01696e-09			0.02888	-2.16718e-10	-2.37424e-09
0.0289	-1.86967e-10	-2.39289e-09			0.0289	-2.15011e-10	-1.76687e-09			0.0289	-2.94093e-10	-2.02133e-09			0.0289	-2.15011e-10	-2.37476e-09
0.02892	-1.87054e-10	-2.39912e-09			0.02892	-2.16097e-10	-1.76374e-09			0.02892	-2.8473e-10	-2.02695e-09			0.02892	-2.16097e-10	-2.375e-09
0.02894	-1.86514e-10	-2.40458e-09			0.02894	-2.19893e-10	-1.75374e-09			0.02894	-2.7287e-10	-2.03256e-09			0.02894	-2.19893e-10	-2.37521e-09
0.02896	-1.84884e-10	-2.40826e-09			0.02896	-2.2579e-10	-1.74155e-09			0.02896	-2.59762e-10	-2.03007e-09			0.02896	-2.2579e-10	-2.37562e-09
0.02898	-1.82136e-10	-2.4094e-09			0.02898	-2.32829e-10	-1.73091e-09			0.02898	-2.56017e-10	-2.02507e-09			0.02898	-2.32829e-10	-2.37621e-09
0.029	-1.78719e-10	-2.40767e-09			0.029	-2.3987e-10	-1.71935e-09			0.029	-2.58514e-10	-2.01883e-09			0.029	-2.3987e-10	-2.37678e-09
0.02902	-1.75404e-10	-2.40336e-09			0.02902	-2.45789e-10	-1.71278e-09			0.02902	-2.64756e-10	-2.00947e-09			0.02902	-2.45789e-10	-2.37705e-09
0.02904	-1.73015e-10	-2.39719e-09			0.02904	-2.49692e-10	-1.71184e-09			0.02904	-2.76615e-10	-2.00011e-09			0.02904	-2.49692e-10	-2.37675e-09
0.02906	-1.72155e-10	-2.39004e-09			0.02906	-2.51107e-10	-1.71809e-09			0.02906	-2.84106e-10	-1.99012e-09			0.02906	-2.51107e-10	-2.3758e-09
0.02908	-1.73044e-10	-2.38271e-09			0.02908	-2.49997e-10	-1.72529e-09			0.02908	-2.9222e-10	-1.98388e-09			0.02908	-2.49997e-10	-2.37427e-09
0.0291	-1.75512e-10	-2.37593e-09			0.0291	-2.46636e-10	-1.73686e-09			0.0291	-2.94093e-10	-1.97639e-09			0.0291	-2.46636e-10	-2.37237e-09
0.02912	-1.79098e-10	-2.3703e-09			0.02912	-2.41483e-10	-1.74686e-09			0.02912	-2.90972e-10	-1.97576e-09			0.02912	-2.41483e-10	-2.37038e-09
0.02914	-1.83213e-10	-2.36623e-09			0.02914	-2.35161e-10	-1.75499e-09			0.02914	-2.86602e-10	-1.97015e-09			0.02914	-2.35161e-10	-2.36855e-09
0.02916	-1.87254e-10	-2.36395e-09			0.02916	-2.28496e-10	-1.75562e-09			0.02916	-2.79736e-10	-1.97077e-09			0.02916	-2.28496e-10	-2.36706e-09
0.02918	-1.90667e-10	-2.36343e-09			0.02918	-2.22479e-10	-1.7503e-09			0.02918	-2.69749e-10	-1.97576e-09			0.02918	-2.22479e-10	-2.36595e-09
0.0292	-1.92973e-10	-2.36451e-09			0.0292	-2.18106e-10	-1.74186e-09			0.0292	-2.67877e-10	-1.98263e-09			0.0292	-2.18106e-10	-2.36513e-09
0.02922	-1.93812e-10	-2.36689e-09			0.02922	-2.16164e-10	-1.72966e-09			0.02922	-2.62259e-10	-1.99386e-09			0.02922	-2.16164e-10	-2.36442e-09
0.02924	-1.93031e-10	-2.37012e-09			0.02924	-2.17023e-10	-1.71684e-09			0.02924	-2.64756e-10	-2.00323e-09			0.02924	-2.17023e-10	-2.3637e-09
0.02926	-1.90763e-10	-2.37367e-09			0.02926	-2.20485e-10	-1.70871e-09			0.02926	-2.62259e-10	-2.01009e-09			0.02926	-2.20485e-10	-2.36294e-09
0.02928	-1.87463e-10	-2.37695e-09			0.02928	-2.25747e-10	-1.70371e-09			0.02928	-2.66004e-10	-2.01883e-09			0.02928	-2.25747e-10	-2.36222e-09
0.0293	-1.83871e-10	-2.37939e-09			0.0293	-2.31582e-10	-1.70121e-09			0.0293	-2.70373e-10	-2.02383e-09			0.0293	-2.31582e-10	-2.3617e-09
0.02932	-1.8086e-10	-2.3806e-09			0.02932	-2.36673e-10	-1.70309e-09			0.02932	-2.77239e-10	-2.02632e-09			0.02932	-2.36673e-10	-2.36148e-09
0.02934	-1.79206e-10	-2.38043e-09			0.02934	-2.40022e-10	-1.71122e-09			0.02934	-2.80985e-10	-2.03381e-09			0.02934	-2.40022e-10	-2.36158e-09
0.02936	-1.79313e-10	-2.37911e-09			0.02936	-2.41213e-10	-1.72091e-09			0.02936	-2.88475e-10	-2.04193e-09			0.02936	-2.41213e-10	-2.36183e-09
0.02938	-1.8103e-10	-2.37719e-09			0.02938	-2.40443e-10	-1.73185e-09			0.02938	-2.91596e-10	-2.04442e-09			0.02938	-2.40443e-10	-2.36196e-09
0.0294	-1.83655e-10	-2.37529e-09			0.0294	-2.38331e-10	-1.74342e-09			0.0294	-2.93468e-10	-2.04692e-09			0.0294	-2.38331e-10	-2.36171e-09
0.02942	-1.86176e-10	-2.3739e-09			0.02942	-2.35616e-10	-1.75249e-09			0.02942	-2.95965e-10	-2.04567e-09			0.02942	-2.35616e-10	-2.36095e-09
0.02944	-1.8767e-10	-2.37311e-09			0.02944	-2.32903e-10	-1.76124e-09			0.02944	-2.94717e-10	-2.04442e-09			0.02944	-2.32903e-10	-2.35971e-09
0.02946	-1.8769e-10	-2.37263e-09			0.02946	-2.30593e-10	-1.76531e-09			0.02946	-2.9222e-10	-2.03881e-09			0.02946	-2.30593e-10	-2.35816e-09
0.02948	-1.86453e-10	-2.37214e-09			0.02948	-2.28951e-10	-1.76812e-09			0.02948	-2.82857e-10	-2.03132e-09			0.02948	-2.28951e-10	-2.35651e-09
0.0295	-1.84736e-10	-2.37149e-09			0.0295	-2.28186e-10	-1.76687e-09			0.0295	-2.77239e-10	-2.02757e-09			0.0295	-2.28186e-10	-2.35499e-09
0.02952	-1.83531e-10	-2.37092e-09			0.02952	-2.28394e-10	-1.76281e-09			0.02952	-2.73494e-10	-2.01883e-09			0.02952	-2.28394e-10	-2.35383e-09
0.02954	-1.83656e-10	-2.37088e-09			0.02954	-2.29432e-10	-1.75593e-09			0.02954	-2.69749e-10	-2.01259e-09			0.02954	-2.29432e-10	-2.35327e-09
0.02956	-1.85452e-10	-2.37173e-09			0.02956	-2.30807e-10	-1.74749e-09			0.02956	-2.66004e-10	-2.00697e-09			0.02956	-2.30807e-10	-2.35349e-09
0.02958	-1.887e-10	-2.37354e-09			0.02958	-2.31753e-10	-1.73967e-09			0.02958	-2.6538e-10	-2.00198e-09			0.02958	-2.31753e-10	-2.35461e-09
0.0296	-1.92741e-10	-2.37606e-09			0.0296	-2.31418e-10	-1.73279e-09			0.0296	-2.60386e-10	-2.00448e-09			0.0296	-2.31418e-10	-2.35657e-09
0.02962	-1.96726e-10	-2.37876e-09			0.02962	-2.29218e-10	-1.73029e-09			0.02962	-2.56641e-10	-2.00136e-09			0.02962	-2.29218e-10	-2.35917e-09
0.02964	-1.99845e-10	-2.38104e-09			0.02964	-2.25134e-10	-1.72904e-09			0.02964	-2.57889e-10	-2.00136e-09			0.02964	-2.25134e-10	-2.36207e-09
0.02966	-2.01496e-10	-2.38229e-09			0.02966	-2.19862e-10	-1.7281e-09			0.02966	-2.64756e-10	-1.99886e-09			0.02966	-2.19862e-10	-2.36486e-09
0.02968	-2.01358e-10	-2.38203e-09			0.02968	-2.14708e-10	-1.72591e-09			0.02968	-2.70998e-10	-1.99449e-09			0.02968	-2.14708e-10	-2.36708e-09
0.0297	-1.99409e-10	-2.38002e-09			0.0297	-2.11217e-10	-1.71966e-09			0.0297	-2.77239e-10	-1.9895e-09			0.0297	-2.11217e-10	-2.36836e-09
0.02972	-1.959e-10	-2.37637e-09			0.02972	-2.10687e-10	-1.7109e-09			0.02972	-2.81609e-10	-1.98513e-09			0.02972	-2.10687e-10	-2.36852e-09
0.02974	-1.91346e-10	-2.37145e-09			0.02974	-2.1369e-10	-1.7009e-09			0.02974	-2.84106e-10	-1.98201e-09			0.02974	-2.1369e-10	-2.36763e-09
0.02976	-1.86487e-10	-2.36578e-09			0.02976	-2.198e-10	-1.69339e-09			0.02976	-2.82857e-10	-1.98325e-09			0.02976	-2.198e-10	-2.36601e-09
0.02978	-1.82173e-10	-2.35977e-09			0.02978	-2.27614e-10	-1.68808e-09			0.02978	-2.81609e-10	-1.98513e-09			0.02978	-2.27614e-10	-2.36402e-09
0.0298	-1.7918e-10	-2.35378e-09			0.0298	-2.3514e-10	-1.68839e-09			0.0298	-2.75991e-10	-1.99074e-09			0.0298	-2.3514e-10	-2.36191e-09
0.02982	-1.77997e-10	-2.3481e-09			0.02982	-2.40399e-10	-1.69527e-09			0.02982	-2.68501e-10	-1.99324e-09			0.02982	-2.40399e-10	-2.35981e-09
0.02984	-1.78651e-10	-2.3431e-09			0.02984	-2.4203e-10	-1.70434e-09			0.02984	-2.60386e-10	-1.99699e-09			0.02984	-2.4203e-10	-2.3578e-09
0.02986	-1.80677e-10	-2.33925e-09			0.02986	-2.39666e-10	-1.71591e-09			0.02986	-2.51023e-10	-1.99137e-09			0.02986	-2.39666e-10	-2.356e-09
0.02988	-1.83209e-10	-2.33708e-09			0.02988	-2.33959e-10	-1.72372e-09			0.02988	-2.37915e-10	-1.99324e-09			0.02988	-2.33959e-10	-2.35464e-09
0.0299	-1.852e-10	-2.3371e-09			0.0299	-2.26317e-10	-1.73342e-09			0.0299	-2.32298e-10	-1.98887e-09			0.0299	-2.26317e-10	-2.35395e-09
0.02992	-1.85695e-10	-2.33965e-09			0.02992	-2.18443e-10	-1.73717e-09			0.02992	-2.23559e-10	-1.99137e-09			0.02992	-2.18443e-10	-2.35403e-09
0.02994	-1.8415e-10	-2.34471e-09			0.02994	-2.11845e-10	-1.73904e-09			0.02994	-2.26056e-10	-1.99137e-09			0.02994	-2.11845e-10	-2.35481e-09
0.02996	-1.80699e-10	-2.35176e-09			0.02996	-2.07481e-10	-1.73623e-09			0.02996	-2.27928e-10	-1.99386e-09			0.02996	-2.07481e-10	-2.35606e-09
0.02998	-1.76241e-10	-2.35979e-09			0.02998	-2.05595e-10	-1.7306e-09			0.02998	-2.41036e-10	-1.99886e-09			0.02998	-2.05595e-10	-2.35749e-09
0.03	-1.72223e-10	-2.36755e-09			0.03	-2.05819e-10	-1.7256e-09			0.03	-2.51648e-10	-2.0026e-09			0.03	-2.05819e-10	-2.3589e-09
0.03002	-1.70148e-10	-2.37393e-09			0.03002	-2.07394e-10	-1.72122e-09			0.03002	-2.58514e-10	-2.0076e-09			0.03002	-2.07394e-10	-2.36016e-09
0.03004	-1.70991e-10	-2.3782e-09			0.03004	-2.09474e-10	-1.71778e-09			0.03004	-2.6101e-10	-2.0076e-09			0.03004	-2.09474e-10	-2.3612e-09
0.03006	-1.74778e-10	-2.38019e-09			0.03006	-2.1136e-10	-1.71653e-09			0.03006	-2.62259e-10	-2.01384e-09			0.03006	-2.1136e-10	-2.36193e-09
0.03008	-1.80538e-10	-2.3801e-09			0.03008	-2.12658e-10	-1.71966e-09			0.03008	-2.56641e-10	-2.01758e-09			0.03008	-2.12658e-10	-2.36221e-09
0.0301	-1.86668e-10	-2.37845e-09			0.0301	-2.13323e-10	-1.7231e-09			0.0301	-2.55393e-10	-2.01883e-09			0.0301	-2.13323e-10	-2.36185e-09
0.03012	-1.91551e-10	-2.37578e-09			0.03012	-2.13569e-10	-1.72966e-09			0.03012	-2.51023e-10	-2.01821e-09			0.03012	-2.13569e-10	-2.36074e-09
0.03014	-1.94149e-10	-2.3726e-09			0.03014	-2.13688e-10	-1.73779e-09			0.03014	-2.51023e-10	-2.01446e-09			0.03014	-2.13688e-10	-2.35892e-09
0.03016	-1.94283e-10	-2.36926e-09			0.03016	-2.13876e-10	-1.74436e-09			0.03016	-2.59138e-10	-2.01072e-09			0.03016	-2.13876e-10	-2.35659e-09
0.03018	-1.92571e-10	-2.36598e-09			0.03018	-2.14185e-10	-1.75311e-09			0.03018	-2.66628e-10	-2.00947e-09			0.03018	-2.14185e-10	-2.35403e-09
0.0302	-1.9002e-10	-2.36285e-09			0.0302	-2.14581e-10	-1.75718e-09			0.0302	-2.73494e-10	-2.01072e-09			0.0302	-2.14581e-10	-2.3515e-09
0.03022	-1.8757e-10	-2.35995e-09			0.03022	-2.15055e-10	-1.75655e-09			0.03022	-2.75367e-10	-2.00635e-09			0.03022	-2.15055e-10	-2.3492e-09
0.03024	-1.85734e-10	-2.35732e-09			0.03024	-2.15696e-10	-1.75343e-09			0.03024	-2.74743e-10	-2.00635e-09			0.03024	-2.15696e-10	-2.34729e-09
0.03026	-1.84545e-10	-2.35505e-09			0.03026	-2.1665e-10	-1.7428e-09			0.03026	-2.67877e-10	-2.00822e-09			0.03026	-2.1665e-10	-2.34595e-09
0.03028	-1.83667e-10	-2.35313e-09			0.03028	-2.17997e-10	-1.72622e-09			0.03028	-2.60386e-10	-2.00635e-09			0.03028	-2.17997e-10	-2.34533e-09
0.0303	-1.82629e-10	-2.35149e-09			0.0303	-2.19623e-10	-1.71153e-09			0.0303	-2.50399e-10	-2.00697e-09			0.0303	-2.19623e-10	-2.34542e-09
0.03032	-1.81037e-10	-2.35002e-09			0.03032	-2.21224e-10	-1.6984e-09			0.03032	-2.39164e-10	-2.00572e-09			0.03032	-2.21224e-10	-2.34603e-09
0.03034	-1.78697e-10	-2.34865e-09			0.03034	-2.2243e-10	-1.68964e-09			0.03034	-2.32922e-10	-2.0026e-09			0.03034	-2.2243e-10	-2.34692e-09
0.03036	-1.75663e-10	-2.34743e-09			0.03036	-2.23011e-10	-1.68526e-09			0.03036	-2.33546e-10	-1.99699e-09			0.03036	-2.23011e-10	-2.3479e-09
0.03038	-1.72228e-10	-2.34653e-09			0.03038	-2.22998e-10	-1.68902e-09			0.03038	-2.30425e-10	-1.99137e-09			0.03038	-2.22998e-10	-2.34893e-09
0.0304	-1.68909e-10	-2.34617e-09			0.0304	-2.2266e-10	-1.69402e-09			0.0304	-2.36667e-10	-1.98637e-09			0.0304	-2.2266e-10	-2.35009e-09
0.03042	-1.6642e-10	-2.34658e-09			0.03042	-2.22349e-10	-1.70309e-09			0.03042	-2.39788e-10	-1.98513e-09			0.03042	-2.22349e-10	-2.3515e-09
0.03044	-1.65532e-10	-2.3479e-09			0.03044	-2.22295e-10	-1.71184e-09			0.03044	-2.49151e-10	-1.98325e-09			0.03044	-2.22295e-10	-2.35321e-09
0.03046	-1.66829e-10	-2.35012e-09			0.03046	-2.22432e-10	-1.72216e-09			0.03046	-2.61635e-10	-1.98825e-09			0.03046	-2.22432e-10	-2.35519e-09
0.03048	-1.70405e-10	-2.353e-09			0.03048	-2.22421e-10	-1.72904e-09			0.03048	-2.69125e-10	-1.99137e-09			0.03048	-2.22421e-10	-2.35733e-09
0.0305	-1.75747e-10	-2.35603e-09			0.0305	-2.21814e-10	-1.7331e-09			0.0305	-2.76615e-10	-2.00136e-09			0.0305	-2.21814e-10	-2.35942e-09
0.03052	-1.81859e-10	-2.35852e-09			0.03052	-2.20302e-10	-1.73529e-09			0.03052	-2.77864e-10	-2.01134e-09			0.03052	-2.20302e-10	-2.3612e-09
0.03054	-1.87579e-10	-2.35986e-09			0.03054	-2.17843e-10	-1.7356e-09			0.03054	-2.77239e-10	-2.01883e-09			0.03054	-2.17843e-10	-2.36242e-09
0.03056	-1.91929e-10	-2.35971e-09			0.03056	-2.1464e-10	-1.73091e-09			0.03056	-2.7287e-10	-2.02757e-09			0.03056	-2.1464e-10	-2.36297e-09
0.03058	-1.94381e-10	-2.3581e-09			0.03058	-2.10983e-10	-1.72341e-09			0.03058	-2.6538e-10	-2.03132e-09			0.03058	-2.10983e-10	-2.3629e-09
0.0306	-1.94912e-10	-2.35532e-09			0.0306	-2.07106e-10	-1.71403e-09			0.0306	-2.54769e-10	-2.03381e-09			0.0306	-2.07106e-10	-2.36237e-09
0.03062	-1.9389e-10	-2.35181e-09			0.03062	-2.03202e-10	-1.70309e-09			0.03062	-2.47278e-10	-2.03194e-09			0.03062	-2.03202e-10	-2.36155e-09
0.03064	-1.91827e-10	-2.34801e-09			0.03064	-1.99571e-10	-1.6959e-09			0.03064	-2.43533e-10	-2.02695e-09			0.03064	-1.99571e-10	-2.36051e-09
0.03066	-1.89176e-10	-2.34432e-09			0.03066	-1.9678e-10	-1.6887e-09			0.03066	-2.46654e-10	-2.02383e-09			0.03066	-1.9678e-10	-2.35924e-09
0.03068	-1.8626e-10	-2.34104e-09			0.03068	-1.95642e-10	-1.68839e-09			0.03068	-2.49151e-10	-2.01946e-09			0.03068	-1.95642e-10	-2.35765e-09
0.0307	-1.83343e-10	-2.33835e-09			0.0307	-1.96925e-10	-1.68652e-09			0.0307	-2.49775e-10	-2.0076e-09			0.0307	-1.96925e-10	-2.35569e-09
0.03072	-1.80717e-10	-2.33624e-09			0.03072	-2.009e-10	-1.69089e-09			0.03072	-2.52896e-10	-1.99823e-09			0.03072	-2.009e-10	-2.35337e-09
0.03074	-1.78738e-10	-2.3345e-09			0.03074	-2.07033e-10	-1.6959e-09			0.03074	-2.5352e-10	-1.99636e-09			0.03074	-2.07033e-10	-2.3508e-09
0.03076	-1.77732e-10	-2.33272e-09			0.03076	-2.14061e-10	-1.70653e-09			0.03076	-2.54769e-10	-1.99262e-09			0.03076	-2.14061e-10	-2.34818e-09
0.03078	-1.77836e-10	-2.33045e-09			0.03078	-2.20412e-10	-1.71841e-09			0.03078	-2.49151e-10	-1.99137e-09			0.03078	-2.20412e-10	-2.34578e-09
0.0308	-1.7885e-10	-2.32743e-09			0.0308	-2.24744e-10	-1.72935e-09			0.0308	-2.44157e-10	-1.9895e-09			0.0308	-2.24744e-10	-2.34387e-09
0.03082	-1.80236e-10	-2.32375e-09			0.03082	-2.26325e-10	-1.73498e-09			0.03082	-2.36667e-10	-1.98887e-09			0.03082	-2.26325e-10	-2.34271e-09
0.03084	-1.81317e-10	-2.31985e-09			0.03084	-2.25158e-10	-1.73623e-09			0.03084	-2.31673e-10	-1.98762e-09			0.03084	-2.25158e-10	-2.34248e-09
0.03086	-1.81562e-10	-2.3164e-09			0.03086	-2.21877e-10	-1.72841e-09			0.03086	-2.30425e-10	-1.98013e-09			0.03086	-2.21877e-10	-2.34322e-09
0.03088	-1.80804e-10	-2.31411e-09			0.03088	-2.17489e-10	-1.71903e-09			0.03088	-2.31049e-10	-1.97576e-09			0.03088	-2.17489e-10	-2.34483e-09
0.0309	-1.7931e-10	-2.31355e-09			0.0309	-2.13074e-10	-1.70684e-09			0.0309	-2.31673e-10	-1.97077e-09			0.0309	-2.13074e-10	-2.34705e-09
0.03092	-1.7766e-10	-2.31492e-09			0.03092	-2.0948e-10	-1.6984e-09			0.03092	-2.4166e-10	-1.96578e-09			0.03092	-2.0948e-10	-2.34947e-09
0.03094	-1.76517e-10	-2.31796e-09			0.03094	-2.07173e-10	-1.69339e-09			0.03094	-2.51023e-10	-1.97015e-09			0.03094	-2.07173e-10	-2.35159e-09
0.03096	-1.76377e-10	-2.32196e-09			0.03096	-2.06226e-10	-1.69214e-09			0.03096	-2.54144e-10	-1.97139e-09			0.03096	-2.06226e-10	-2.35294e-09
0.03098	-1.774e-10	-2.32599e-09			0.03098	-2.0639e-10	-1.69965e-09			0.03098	-2.57265e-10	-1.97764e-09			0.03098	-2.0639e-10	-2.35319e-09
0.031	-1.79404e-10	-2.32934e-09			0.031	-2.07225e-10	-1.7084e-09			0.031	-2.60386e-10	-1.98575e-09			0.031	-2.07225e-10	-2.35225e-09
0.03102	-1.81988e-10	-2.33176e-09			0.03102	-2.08237e-10	-1.71591e-09			0.03102	-2.58514e-10	-1.99074e-09			0.03102	-2.08237e-10	-2.35029e-09
0.03104	-1.84658e-10	-2.33345e-09			0.03104	-2.0903e-10	-1.72153e-09			0.03104	-2.58514e-10	-1.99199e-09			0.03104	-2.0903e-10	-2.34764e-09
0.03106	-1.86909e-10	-2.3348e-09			0.03106	-2.09452e-10	-1.7231e-09			0.03106	-2.52272e-10	-1.99886e-09			0.03106	-2.09452e-10	-2.34479e-09
0.03108	-1.88237e-10	-2.33611e-09			0.03108	-2.09613e-10	-1.72529e-09			0.03108	-2.44157e-10	-2.0026e-09			0.03108	-2.09613e-10	-2.34223e-09
0.0311	-1.88181e-10	-2.33743e-09			0.0311	-2.0978e-10	-1.72372e-09			0.0311	-2.41036e-10	-2.00448e-09			0.0311	-2.0978e-10	-2.34046e-09
0.03112	-1.86466e-10	-2.33866e-09			0.03112	-2.10176e-10	-1.7231e-09			0.03112	-2.30425e-10	-2.0076e-09			0.03112	-2.10176e-10	-2.3398e-09
0.03114	-1.83156e-10	-2.33957e-09			0.03114	-2.1086e-10	-1.71591e-09			0.03114	-2.28552e-10	-2.00635e-09			0.03114	-2.1086e-10	-2.34041e-09
0.03116	-1.78718e-10	-2.33995e-09			0.03116	-2.1173e-10	-1.70746e-09			0.03116	-2.2668e-10	-1.99948e-09			0.03116	-2.1173e-10	-2.3422e-09
0.03118	-1.73919e-10	-2.33959e-09			0.03118	-2.12629e-10	-1.69808e-09			0.03118	-2.23559e-10	-1.9895e-09			0.03118	-2.12629e-10	-2.34481e-09
0.0312	-1.69584e-10	-2.33845e-09			0.0312	-2.13471e-10	-1.69308e-09			0.0312	-2.29177e-10	-1.97639e-09			0.0312	-2.13471e-10	-2.34778e-09
0.03122	-1.66352e-10	-2.33672e-09			0.03122	-2.14287e-10	-1.69214e-09			0.03122	-2.29177e-10	-1.9689e-09			0.03122	-2.14287e-10	-2.35053e-09
0.03124	-1.64524e-10	-2.33491e-09			0.03124	-2.15166e-10	-1.69621e-09			0.03124	-2.28552e-10	-1.96203e-09			0.03124	-2.15166e-10	-2.35255e-09
0.03126	-1.64078e-10	-2.33367e-09			0.03126	-2.1611e-10	-1.70496e-09			0.03126	-2.29801e-10	-1.96078e-09			0.03126	-2.1611e-10	-2.35341e-09
0.03128	-1.64818e-10	-2.33364e-09			0.03128	-2.16898e-10	-1.71716e-09			0.03128	-2.33546e-10	-1.96765e-09			0.03128	-2.16898e-10	-2.35288e-09
0.0313	-1.66512e-10	-2.33531e-09			0.0313	-2.17055e-10	-1.7281e-09			0.0313	-2.39788e-10	-1.97576e-09			0.0313	-2.17055e-10	-2.35102e-09
0.03132	-1.6895e-10	-2.33882e-09			0.03132	-2.16027e-10	-1.73717e-09			0.03132	-2.44781e-10	-1.98263e-09			0.03132	-2.16027e-10	-2.34822e-09
0.03134	-1.71856e-10	-2.34385e-09			0.03134	-2.13475e-10	-1.74217e-09			0.03134	-2.45406e-10	-1.99574e-09			0.03134	-2.13475e-10	-2.34515e-09
0.03136	-1.74768e-10	-2.34963e-09			0.03136	-2.09518e-10	-1.74029e-09			0.03136	-2.49775e-10	-2.0076e-09			0.03136	-2.09518e-10	-2.34258e-09
0.03138	-1.76997e-10	-2.35502e-09			0.03138	-2.04759e-10	-1.73592e-09			0.03138	-2.52272e-10	-2.01696e-09			0.03138	-2.04759e-10	-2.34111e-09
0.0314	-1.77768e-10	-2.35882e-09			0.0314	-2.00087e-10	-1.72904e-09			0.0314	-2.48527e-10	-2.02133e-09			0.0314	-2.00087e-10	-2.34106e-09
0.03142	-1.76453e-10	-2.36018e-09			0.03142	-1.96375e-10	-1.72279e-09			0.03142	-2.4603e-10	-2.0257e-09			0.03142	-1.96375e-10	-2.3424e-09
0.03144	-1.72811e-10	-2.35885e-09			0.03144	-1.94256e-10	-1.71528e-09			0.03144	-2.47278e-10	-2.02695e-09			0.03144	-1.94256e-10	-2.3448e-09
0.03146	-1.67093e-10	-2.35518e-09			0.03146	-1.94003e-10	-1.71059e-09			0.03146	-2.44157e-10	-2.02882e-09			0.03146	-1.94003e-10	-2.3478e-09
0.03148	-1.60017e-10	-2.3499e-09			0.03148	-1.95512e-10	-1.70559e-09			0.03148	-2.46654e-10	-2.02133e-09			0.03148	-1.95512e-10	-2.35085e-09
0.0315	-1.52607e-10	-2.34394e-09			0.0315	-1.98327e-10	-1.70371e-09			0.0315	-2.47902e-10	-2.02008e-09			0.0315	-1.98327e-10	-2.35345e-09
0.03152	-1.45981e-10	-2.33815e-09			0.03152	-2.01721e-10	-1.70559e-09			0.03152	-2.49151e-10	-2.01446e-09			0.03152	-2.01721e-10	-2.35515e-09
0.03154	-1.41118e-10	-2.33315e-09			0.03154	-2.04848e-10	-1.70934e-09			0.03154	-2.5352e-10	-2.00885e-09			0.03154	-2.04848e-10	-2.35566e-09
0.03156	-1.38685e-10	-2.32923e-09			0.03156	-2.06986e-10	-1.71653e-09			0.03156	-2.52896e-10	-1.99948e-09			0.03156	-2.06986e-10	-2.3549e-09
0.03158	-1.38952e-10	-2.32635e-09			0.03158	-2.07767e-10	-1.71966e-09			0.03158	-2.47902e-10	-1.98762e-09			0.03158	-2.07767e-10	-2.35309e-09
0.0316	-1.41797e-10	-2.32416e-09			0.0316	-2.07284e-10	-1.72279e-09			0.0316	-2.49775e-10	-1.98201e-09			0.0316	-2.07284e-10	-2.35063e-09
0.03162	-1.46714e-10	-2.32232e-09			0.03162	-2.06016e-10	-1.7231e-09			0.03162	-2.48527e-10	-1.97202e-09			0.03162	-2.06016e-10	-2.3481e-09
0.03164	-1.52802e-10	-2.32068e-09			0.03164	-2.04631e-10	-1.72091e-09			0.03164	-2.40412e-10	-1.96702e-09			0.03164	-2.04631e-10	-2.34604e-09
0.03166	-1.5879e-10	-2.3193e-09			0.03166	-2.03821e-10	-1.71716e-09			0.03166	-2.32298e-10	-1.96453e-09			0.03166	-2.03821e-10	-2.34482e-09
0.03168	-1.63249e-10	-2.3183e-09			0.03168	-2.04203e-10	-1.71028e-09			0.03168	-2.23559e-10	-1.96453e-09			0.03168	-2.04203e-10	-2.34455e-09
0.0317	-1.64974e-10	-2.31766e-09			0.0317	-2.06223e-10	-1.7034e-09			0.0317	-2.11075e-10	-1.96453e-09			0.0317	-2.06223e-10	-2.34507e-09
0.03172	-1.63395e-10	-2.3171e-09			0.03172	-2.09952e-10	-1.69746e-09			0.03172	-2.02336e-10	-1.97451e-09			0.03172	-2.09952e-10	-2.34601e-09
0.03174	-1.58813e-10	-2.31612e-09			0.03174	-2.14838e-10	-1.69214e-09			0.03174	-2.06082e-10	-1.97888e-09			0.03174	-2.14838e-10	-2.34696e-09
0.03176	-1.52418e-10	-2.31426e-09			0.03176	-2.19667e-10	-1.69027e-09			0.03176	-2.03585e-10	-1.98138e-09			0.03176	-2.19667e-10	-2.34759e-09
0.03178	-1.4601e-10	-2.31127e-09			0.03178	-2.22886e-10	-1.68964e-09			0.03178	-2.12323e-10	-1.9845e-09			0.03178	-2.22886e-10	-2.34779e-09
0.0318	-1.41499e-10	-2.30729e-09			0.0318	-2.23197e-10	-1.69214e-09			0.0318	-2.14196e-10	-1.98762e-09			0.0318	-2.23197e-10	-2.34771e-09
0.03182	-1.40275e-10	-2.30275e-09			0.03182	-2.20066e-10	-1.69496e-09			0.03182	-2.14196e-10	-1.98575e-09			0.03182	-2.20066e-10	-2.34763e-09
0.03184	-1.42718e-10	-2.29818e-09			0.03184	-2.13925e-10	-1.69527e-09			0.03184	-2.13572e-10	-1.97826e-09			0.03184	-2.13925e-10	-2.34784e-09
0.03186	-1.48073e-10	-2.29404e-09			0.03186	-2.05985e-10	-1.69464e-09			0.03186	-2.14196e-10	-1.97514e-09			0.03186	-2.05985e-10	-2.34845e-09
0.03188	-1.54786e-10	-2.29056e-09			0.03188	-1.97827e-10	-1.69371e-09			0.03188	-2.1919e-10	-1.9689e-09			0.03188	-1.97827e-10	-2.34931e-09
0.0319	-1.61085e-10	-2.28787e-09			0.0319	-1.90949e-10	-1.68995e-09			0.0319	-2.29177e-10	-1.96578e-09			0.0319	-1.90949e-10	-2.35009e-09
0.03192	-1.65524e-10	-2.2861e-09			0.03192	-1.86465e-10	-1.68558e-09			0.03192	-2.33546e-10	-1.96328e-09			0.03192	-1.86465e-10	-2.35043e-09
0.03194	-1.67341e-10	-2.28551e-09			0.03194	-1.84927e-10	-1.68401e-09			0.03194	-2.36667e-10	-1.96266e-09			0.03194	-1.84927e-10	-2.3501e-09
0.03196	-1.66536e-10	-2.28638e-09			0.03196	-1.86298e-10	-1.68464e-09			0.03196	-2.36667e-10	-1.96702e-09			0.03196	-1.86298e-10	-2.3491e-09
0.03198	-1.63696e-10	-2.28888e-09			0.03198	-1.90015e-10	-1.68652e-09			0.03198	-2.33546e-10	-1.97077e-09			0.03198	-1.90015e-10	-2.34763e-09
0.032	-1.59641e-10	-2.29284e-09			0.032	-1.95141e-10	-1.68839e-09			0.032	-2.23559e-10	-1.97701e-09			0.032	-1.95141e-10	-2.34602e-09
0.03202	-1.5513e-10	-2.29775e-09			0.03202	-2.00596e-10	-1.69121e-09			0.03202	-2.15444e-10	-1.97826e-09			0.03202	-2.00596e-10	-2.34456e-09
0.03204	-1.50756e-10	-2.30273e-09			0.03204	-2.05428e-10	-1.69371e-09			0.03204	-2.08578e-10	-1.98263e-09			0.03204	-2.05428e-10	-2.34343e-09
0.03206	-1.47026e-10	-2.30673e-09			0.03206	-2.09055e-10	-1.69777e-09			0.03206	-2.02336e-10	-1.98076e-09			0.03206	-2.09055e-10	-2.34256e-09
0.03208	-1.44461e-10	-2.30888e-09			0.03208	-2.11365e-10	-1.70152e-09			0.03208	-2.05457e-10	-1.97764e-09			0.03208	-2.11365e-10	-2.3417e-09
0.0321	-1.43568e-10	-2.30873e-09			0.0321	-2.12647e-10	-1.70215e-09			0.0321	-2.09203e-10	-1.97451e-09			0.0321	-2.12647e-10	-2.34058e-09
0.03212	-1.44648e-10	-2.30646e-09			0.03212	-2.13405e-10	-1.70215e-09			0.03212	-2.1482e-10	-1.97576e-09			0.03212	-2.13405e-10	-2.33913e-09
0.03214	-1.47599e-10	-2.30289e-09			0.03214	-2.14122e-10	-1.69808e-09			0.03214	-2.29801e-10	-1.97451e-09			0.03214	-2.14122e-10	-2.33756e-09
0.03216	-1.51819e-10	-2.29933e-09			0.03216	-2.15105e-10	-1.69152e-09			0.03216	-2.44157e-10	-1.98138e-09			0.03216	-2.15105e-10	-2.33636e-09
0.03218	-1.5631e-10	-2.29717e-09			0.03218	-2.1639e-10	-1.68026e-09			0.03218	-2.4603e-10	-1.9845e-09			0.03218	-2.1639e-10	-2.33599e-09
0.0322	-1.59973e-10	-2.29762e-09			0.0322	-2.17717e-10	-1.66682e-09			0.0322	-2.52272e-10	-1.9895e-09			0.0322	-2.17717e-10	-2.33662e-09
0.03222	-1.61972e-10	-2.30129e-09			0.03222	-2.18566e-10	-1.65494e-09			0.03222	-2.51648e-10	-1.99386e-09			0.03222	-2.18566e-10	-2.33808e-09
0.03224	-1.62051e-10	-2.30808e-09			0.03224	-2.1829e-10	-1.64556e-09			0.03224	-2.46654e-10	-1.99823e-09			0.03224	-2.1829e-10	-2.33993e-09
0.03226	-1.60611e-10	-2.31711e-09			0.03226	-2.16284e-10	-1.6418e-09			0.03226	-2.39788e-10	-1.99948e-09			0.03226	-2.16284e-10	-2.3417e-09
0.03228	-1.58538e-10	-2.3268e-09			0.03228	-2.12183e-10	-1.64305e-09			0.03228	-2.35419e-10	-2.00073e-09			0.03228	-2.12183e-10	-2.34315e-09
0.0323	-1.56859e-10	-2.33529e-09			0.0323	-2.0603e-10	-1.64681e-09			0.0323	-2.28552e-10	-2.00323e-09			0.0323	-2.0603e-10	-2.34423e-09
0.03232	-1.56373e-10	-2.34093e-09			0.03232	-1.98404e-10	-1.65681e-09			0.03232	-2.26056e-10	-2.00136e-09			0.03232	-1.98404e-10	-2.34501e-09
0.03234	-1.57369e-10	-2.34277e-09			0.03234	-1.90441e-10	-1.66744e-09			0.03234	-2.19814e-10	-1.99574e-09			0.03234	-1.90441e-10	-2.34557e-09
0.03236	-1.59488e-10	-2.3408e-09			0.03236	-1.83652e-10	-1.67839e-09			0.03236	-2.14196e-10	-1.99511e-09			0.03236	-1.83652e-10	-2.34594e-09
0.03238	-1.61807e-10	-2.3358e-09			0.03238	-1.79524e-10	-1.68714e-09			0.03238	-2.17317e-10	-1.99074e-09			0.03238	-1.79524e-10	-2.34612e-09
0.0324	-1.63129e-10	-2.32906e-09			0.0324	-1.79039e-10	-1.69558e-09			0.0324	-2.13572e-10	-1.99012e-09			0.0324	-1.79039e-10	-2.34622e-09
0.03242	-1.62447e-10	-2.32185e-09			0.03242	-1.82338e-10	-1.69996e-09			0.03242	-2.12948e-10	-1.99074e-09			0.03242	-1.82338e-10	-2.34639e-09
0.03244	-1.59407e-10	-2.31505e-09			0.03244	-1.88678e-10	-1.69965e-09			0.03244	-2.09203e-10	-1.99449e-09			0.03244	-1.88678e-10	-2.34682e-09
0.03246	-1.54582e-10	-2.30891e-09			0.03246	-1.96704e-10	-1.6959e-09			0.03246	-2.10451e-10	-1.99449e-09			0.03246	-1.96704e-10	-2.3477e-09
0.03248	-1.49376e-10	-2.30314e-09			0.03248	-2.04857e-10	-1.69496e-09			0.03248	-2.18565e-10	-1.99574e-09			0.03248	-2.04857e-10	-2.34909e-09
0.0325	-1.45572e-10	-2.2973e-09			0.0325	-2.11662e-10	-1.69246e-09			0.0325	-2.25432e-10	-1.99449e-09			0.0325	-2.11662e-10	-2.3509e-09
0.03252	-1.44665e-10	-2.29117e-09			0.03252	-2.15876e-10	-1.68964e-09			0.03252	-2.36667e-10	-1.99199e-09			0.03252	-2.15876e-10	-2.35293e-09
0.03254	-1.4727e-10	-2.28495e-09			0.03254	-2.16628e-10	-1.69027e-09			0.03254	-2.47902e-10	-1.9895e-09			0.03254	-2.16628e-10	-2.35493e-09
0.03256	-1.52872e-10	-2.27933e-09			0.03256	-2.13647e-10	-1.68745e-09			0.03256	-2.5352e-10	-1.98762e-09			0.03256	-2.13647e-10	-2.35663e-09
0.03258	-1.59976e-10	-2.27522e-09			0.03258	-2.07476e-10	-1.68526e-09			0.03258	-2.56017e-10	-1.98263e-09			0.03258	-2.07476e-10	-2.35784e-09
0.0326	-1.66607e-10	-2.27346e-09			0.0326	-1.99466e-10	-1.68589e-09			0.0326	-2.60386e-10	-1.98637e-09			0.0326	-1.99466e-10	-2.3584e-09
0.03262	-1.70959e-10	-2.27446e-09			0.03262	-1.91468e-10	-1.68526e-09			0.03262	-2.58514e-10	-1.98513e-09			0.03262	-1.91468e-10	-2.35819e-09
0.03264	-1.72012e-10	-2.278e-09			0.03264	-1.85348e-10	-1.68526e-09			0.03264	-2.54769e-10	-1.987e-09			0.03264	-1.85348e-10	-2.35707e-09
0.03266	-1.6982e-10	-2.28335e-09			0.03266	-1.825e-10	-1.68808e-09			0.03266	-2.49775e-10	-1.9845e-09			0.03266	-1.825e-10	-2.35499e-09
0.03268	-1.65378e-10	-2.28954e-09			0.03268	-1.83517e-10	-1.68714e-09			0.03268	-2.42285e-10	-1.9895e-09			0.03268	-1.83517e-10	-2.35207e-09
0.0327	-1.60151e-10	-2.29567e-09			0.0327	-1.88088e-10	-1.68433e-09			0.0327	-2.32922e-10	-1.99386e-09			0.0327	-1.88088e-10	-2.34869e-09
0.03272	-1.5551e-10	-2.30118e-09			0.03272	-1.95147e-10	-1.67776e-09			0.03272	-2.25432e-10	-2.00011e-09			0.03272	-1.95147e-10	-2.34546e-09
0.03274	-1.52273e-10	-2.30595e-09			0.03274	-2.03234e-10	-1.67088e-09			0.03274	-2.15444e-10	-2.00448e-09			0.03274	-2.03234e-10	-2.34299e-09
0.03276	-1.5049e-10	-2.31012e-09			0.03276	-2.10905e-10	-1.66494e-09			0.03276	-2.0733e-10	-2.0051e-09			0.03276	-2.10905e-10	-2.34166e-09
0.03278	-1.4951e-10	-2.3139e-09			0.03278	-2.17071e-10	-1.6615e-09			0.03278	-1.9984e-10	-2.00572e-09			0.03278	-2.17071e-10	-2.34143e-09
0.0328	-1.48303e-10	-2.31722e-09			0.0328	-2.21128e-10	-1.66088e-09			0.0328	-1.91725e-10	-2.00635e-09			0.0328	-2.21128e-10	-2.34194e-09
0.03282	-1.45929e-10	-2.31954e-09			0.03282	-2.22906e-10	-1.66056e-09			0.03282	-1.88604e-10	-2.00198e-09			0.03282	-2.22906e-10	-2.34267e-09
0.03284	-1.41973e-10	-2.31993e-09			0.03284	-2.22478e-10	-1.66525e-09			0.03284	-1.89228e-10	-1.99886e-09			0.03284	-2.22478e-10	-2.34314e-09
0.03286	-1.36728e-10	-2.31738e-09			0.03286	-2.19984e-10	-1.66994e-09			0.03286	-1.92974e-10	-1.99761e-09			0.03286	-2.19984e-10	-2.34311e-09
0.03288	-1.31089e-10	-2.31131e-09			0.03288	-2.156e-10	-1.67338e-09			0.03288	-1.9984e-10	-1.99886e-09			0.03288	-2.156e-10	-2.34252e-09
0.0329	-1.26221e-10	-2.3019e-09			0.0329	-2.09633e-10	-1.67714e-09			0.0329	-2.12948e-10	-1.99886e-09			0.0329	-2.09633e-10	-2.34152e-09
0.03292	-1.23208e-10	-2.29023e-09			0.03292	-2.0264e-10	-1.68151e-09			0.03292	-2.22935e-10	-2.00323e-09			0.03292	-2.0264e-10	-2.34027e-09
0.03294	-1.22785e-10	-2.27803e-09			0.03294	-1.95404e-10	-1.68433e-09			0.03294	-2.33546e-10	-2.00323e-09			0.03294	-1.95404e-10	-2.3389e-09
0.03296	-1.25253e-10	-2.2672e-09			0.03296	-1.88781e-10	-1.6887e-09			0.03296	-2.44157e-10	-2.00448e-09			0.03296	-1.88781e-10	-2.33748e-09
0.03298	-1.30495e-10	-2.25922e-09			0.03298	-1.83514e-10	-1.69433e-09			0.03298	-2.52272e-10	-2.00073e-09			0.03298	-1.83514e-10	-2.3361e-09
0.033	-1.38049e-10	-2.25489e-09			0.033	-1.80082e-10	-1.69808e-09			0.033	-2.54769e-10	-1.99823e-09			0.033	-1.80082e-10	-2.33495e-09
0.03302	-1.47163e-10	-2.25433e-09			0.03302	-1.78635e-10	-1.70277e-09			0.03302	-2.59762e-10	-1.99386e-09			0.03302	-1.78635e-10	-2.33434e-09
0.03304	-1.56834e-10	-2.25713e-09			0.03304	-1.79011e-10	-1.70465e-09			0.03304	-2.61635e-10	-1.98637e-09			0.03304	-1.79011e-10	-2.33461e-09
0.03306	-1.65851e-10	-2.26256e-09			0.03306	-1.80822e-10	-1.70277e-09			0.03306	-2.57889e-10	-1.98013e-09			0.03306	-1.80822e-10	-2.33594e-09
0.03308	-1.72954e-10	-2.26971e-09			0.03308	-1.83547e-10	-1.69996e-09			0.03308	-2.55393e-10	-1.97264e-09			0.03308	-1.83547e-10	-2.33826e-09
0.0331	-1.77049e-10	-2.27754e-09			0.0331	-1.86606e-10	-1.69433e-09			0.0331	-2.47278e-10	-1.96827e-09			0.0331	-1.86606e-10	-2.34123e-09
0.03312	-1.77414e-10	-2.28512e-09			0.03312	-1.89411e-10	-1.68652e-09			0.03312	-2.32922e-10	-1.9639e-09			0.03312	-1.89411e-10	-2.34436e-09
0.03314	-1.73859e-10	-2.2917e-09			0.03314	-1.91476e-10	-1.68057e-09			0.03314	-2.18565e-10	-1.96328e-09			0.03314	-1.91476e-10	-2.34715e-09
0.03316	-1.66825e-10	-2.29679e-09			0.03316	-1.92511e-10	-1.67557e-09			0.03316	-2.05457e-10	-1.96827e-09			0.03316	-1.92511e-10	-2.34917e-09
0.03318	-1.57386e-10	-2.30011e-09			0.03318	-1.92476e-10	-1.67307e-09			0.03318	-1.91725e-10	-1.97202e-09			0.03318	-1.92476e-10	-2.35009e-09
0.0332	-1.47115e-10	-2.30156e-09			0.0332	-1.91559e-10	-1.67276e-09			0.0332	-1.79866e-10	-1.97764e-09			0.0332	-1.91559e-10	-2.34977e-09
0.03322	-1.37769e-10	-2.30122e-09			0.03322	-1.90092e-10	-1.67557e-09			0.03322	-1.73624e-10	-1.98388e-09			0.03322	-1.90092e-10	-2.34833e-09
0.03324	-1.30946e-10	-2.2994e-09			0.03324	-1.88424e-10	-1.67995e-09			0.03324	-1.71751e-10	-1.98637e-09			0.03324	-1.88424e-10	-2.34616e-09
0.03326	-1.27778e-10	-2.29666e-09			0.03326	-1.86785e-10	-1.68308e-09			0.03326	-1.81738e-10	-1.99449e-09			0.03326	-1.86785e-10	-2.34379e-09
0.03328	-1.28755e-10	-2.29366e-09			0.03328	-1.85209e-10	-1.68745e-09			0.03328	-1.94846e-10	-2.00198e-09			0.03328	-1.85209e-10	-2.34169e-09
0.0333	-1.33651e-10	-2.29094e-09			0.0333	-1.83585e-10	-1.68558e-09			0.0333	-2.07954e-10	-2.01009e-09			0.0333	-1.83585e-10	-2.34007e-09
0.03332	-1.41513e-10	-2.28875e-09			0.03332	-1.81778e-10	-1.68151e-09			0.03332	-2.22935e-10	-2.01384e-09			0.03332	-1.81778e-10	-2.33888e-09
0.03334	-1.50737e-10	-2.28703e-09			0.03334	-1.79788e-10	-1.6737e-09			0.03334	-2.34794e-10	-2.01821e-09			0.03334	-1.79788e-10	-2.33786e-09
0.03336	-1.59334e-10	-2.28548e-09			0.03336	-1.77832e-10	-1.66682e-09			0.03336	-2.3854e-10	-2.01883e-09			0.03336	-1.77832e-10	-2.33683e-09
0.03338	-1.65351e-10	-2.28371e-09			0.03338	-1.76345e-10	-1.66213e-09			0.03338	-2.42909e-10	-2.02008e-09			0.03338	-1.76345e-10	-2.33578e-09
0.0334	-1.67404e-10	-2.28138e-09			0.0334	-1.75887e-10	-1.659e-09			0.0334	-2.42285e-10	-2.02445e-09			0.0334	-1.75887e-10	-2.33494e-09
0.03342	-1.65111e-10	-2.27826e-09			0.03342	-1.76966e-10	-1.66244e-09			0.03342	-2.40412e-10	-2.03007e-09			0.03342	-1.76966e-10	-2.33457e-09
0.03344	-1.59258e-10	-2.27422e-09			0.03344	-1.79853e-10	-1.66838e-09			0.03344	-2.36667e-10	-2.02632e-09			0.03344	-1.79853e-10	-2.33481e-09
0.03346	-1.51594e-10	-2.26929e-09			0.03346	-1.84428e-10	-1.67932e-09			0.03346	-2.29801e-10	-2.03194e-09			0.03346	-1.84428e-10	-2.33562e-09
0.03348	-1.44233e-10	-2.26364e-09			0.03348	-1.90129e-10	-1.68839e-09			0.03348	-2.25432e-10	-2.0257e-09			0.03348	-1.90129e-10	-2.33691e-09
0.0335	-1.38903e-10	-2.25764e-09			0.0335	-1.96059e-10	-1.69558e-09			0.0335	-2.21686e-10	-2.02383e-09			0.0335	-1.96059e-10	-2.33857e-09
0.03352	-1.36372e-10	-2.25191e-09			0.03352	-2.01185e-10	-1.69715e-09			0.03352	-2.16693e-10	-2.01696e-09			0.03352	-2.01185e-10	-2.34057e-09
0.03354	-1.36295e-10	-2.24722e-09			0.03354	-2.04586e-10	-1.69464e-09			0.03354	-2.08578e-10	-2.00822e-09			0.03354	-2.04586e-10	-2.34281e-09
0.03356	-1.37544e-10	-2.24428e-09			0.03356	-2.0564e-10	-1.68902e-09			0.03356	-2.05457e-10	-2.00136e-09			0.03356	-2.0564e-10	-2.34502e-09
0.03358	-1.38837e-10	-2.24358e-09			0.03358	-2.04117e-10	-1.68401e-09			0.03358	-2.04833e-10	-1.99074e-09			0.03358	-2.04117e-10	-2.34675e-09
0.0336	-1.3941e-10	-2.24523e-09			0.0336	-2.00194e-10	-1.68245e-09			0.0336	-2.02336e-10	-1.9845e-09			0.0336	-2.00194e-10	-2.34752e-09
0.03362	-1.39426e-10	-2.24893e-09			0.03362	-1.94435e-10	-1.67776e-09			0.03362	-1.98591e-10	-1.98076e-09			0.03362	-1.94435e-10	-2.34708e-09
0.03364	-1.39859e-10	-2.25403e-09			0.03364	-1.87734e-10	-1.67682e-09			0.03364	-1.96095e-10	-1.97639e-09			0.03364	-1.87734e-10	-2.3456e-09
0.03366	-1.41935e-10	-2.25975e-09			0.03366	-1.81144e-10	-1.67495e-09			0.03366	-1.94846e-10	-1.97951e-09			0.03366	-1.81144e-10	-2.34362e-09
0.03368	-1.46441e-10	-2.26535e-09			0.03368	-1.75595e-10	-1.67401e-09			0.03368	-1.91725e-10	-1.98388e-09			0.03368	-1.75595e-10	-2.34177e-09
0.0337	-1.53274e-10	-2.27038e-09			0.0337	-1.71649e-10	-1.67307e-09			0.0337	-2.00464e-10	-1.99074e-09			0.0337	-1.71649e-10	-2.34045e-09
0.03372	-1.61446e-10	-2.2747e-09			0.03372	-1.69443e-10	-1.67151e-09			0.03372	-2.06082e-10	-1.99574e-09			0.03372	-1.69443e-10	-2.33964e-09
0.03374	-1.69439e-10	-2.27848e-09			0.03374	-1.68807e-10	-1.67151e-09			0.03374	-2.16069e-10	-1.99823e-09			0.03374	-1.68807e-10	-2.33901e-09
0.03376	-1.75682e-10	-2.28201e-09			0.03376	-1.69465e-10	-1.67307e-09			0.03376	-2.24807e-10	-2.00073e-09			0.03376	-1.69465e-10	-2.33814e-09
0.03378	-1.79037e-10	-2.28566e-09			0.03378	-1.71112e-10	-1.67901e-09			0.03378	-2.31049e-10	-2.00073e-09			0.03378	-1.71112e-10	-2.33678e-09
0.0338	-1.79113e-10	-2.28977e-09			0.0338	-1.73398e-10	-1.68683e-09			0.0338	-2.30425e-10	-2.0026e-09			0.0338	-1.73398e-10	-2.33506e-09
0.03382	-1.76307e-10	-2.29457e-09			0.03382	-1.75914e-10	-1.69558e-09			0.03382	-2.24807e-10	-2.0051e-09			0.03382	-1.75914e-10	-2.33336e-09
0.03384	-1.71565e-10	-2.29996e-09			0.03384	-1.78237e-10	-1.70434e-09			0.03384	-2.19814e-10	-2.0051e-09			0.03384	-1.78237e-10	-2.33213e-09
0.03386	-1.65986e-10	-2.30547e-09			0.03386	-1.80067e-10	-1.70997e-09			0.03386	-2.10451e-10	-2.00635e-09			0.03386	-1.80067e-10	-2.33169e-09
0.03388	-1.60481e-10	-2.31036e-09			0.03388	-1.81366e-10	-1.70965e-09			0.03388	-2.08578e-10	-2.00198e-09			0.03388	-1.81366e-10	-2.33209e-09
0.0339	-1.55586e-10	-2.31379e-09			0.0339	-1.82421e-10	-1.70684e-09			0.0339	-2.02961e-10	-1.99699e-09			0.0339	-1.82421e-10	-2.33321e-09
0.03392	-1.51446e-10	-2.31515e-09			0.03392	-1.83777e-10	-1.69808e-09			0.03392	-1.97967e-10	-1.98825e-09			0.03392	-1.83777e-10	-2.33485e-09
0.03394	-1.47921e-10	-2.31414e-09			0.03394	-1.86004e-10	-1.6862e-09			0.03394	-1.99215e-10	-1.97951e-09			0.03394	-1.86004e-10	-2.33674e-09
0.03396	-1.44759e-10	-2.31081e-09			0.03396	-1.89417e-10	-1.67495e-09			0.03396	-1.97967e-10	-1.9689e-09			0.03396	-1.89417e-10	-2.33863e-09
0.03398	-1.4182e-10	-2.30549e-09			0.03398	-1.93858e-10	-1.66432e-09			0.03398	-1.96719e-10	-1.95704e-09			0.03398	-1.93858e-10	-2.34026e-09
0.034	-1.39213e-10	-2.29877e-09			0.034	-1.98654e-10	-1.65525e-09			0.034	-1.97343e-10	-1.94892e-09			0.034	-1.98654e-10	-2.34146e-09
0.03402	-1.37285e-10	-2.29148e-09			0.03402	-2.02778e-10	-1.64743e-09			0.03402	-1.98591e-10	-1.93831e-09			0.03402	-2.02778e-10	-2.34216e-09
0.03404	-1.3645e-10	-2.28463e-09			0.03404	-2.05169e-10	-1.64462e-09			0.03404	-1.94222e-10	-1.93457e-09			0.03404	-2.05169e-10	-2.34244e-09
0.03406	-1.36978e-10	-2.27917e-09			0.03406	-2.05038e-10	-1.64305e-09			0.03406	-1.94846e-10	-1.9302e-09			0.03406	-2.05038e-10	-2.34246e-09
0.03408	-1.38827e-10	-2.2757e-09			0.03408	-2.02077e-10	-1.64743e-09			0.03408	-1.98591e-10	-1.92895e-09			0.03408	-2.02077e-10	-2.34238e-09
0.0341	-1.41587e-10	-2.27425e-09			0.0341	-1.96486e-10	-1.65556e-09			0.0341	-2.0733e-10	-1.93082e-09			0.0341	-1.96486e-10	-2.34228e-09
0.03412	-1.44562e-10	-2.27428e-09			0.03412	-1.88878e-10	-1.66744e-09			0.03412	-2.17317e-10	-1.93769e-09			0.03412	-1.88878e-10	-2.34212e-09
0.03414	-1.46977e-10	-2.27496e-09			0.03414	-1.80182e-10	-1.6837e-09			0.03414	-2.24807e-10	-1.94705e-09			0.03414	-1.80182e-10	-2.34174e-09
0.03416	-1.48252e-10	-2.27542e-09			0.03416	-1.71577e-10	-1.70027e-09			0.03416	-2.27928e-10	-1.95641e-09			0.03416	-1.71577e-10	-2.34093e-09
0.03418	-1.48194e-10	-2.27497e-09			0.03418	-1.64414e-10	-1.71247e-09			0.03418	-2.32298e-10	-1.96203e-09			0.03418	-1.64414e-10	-2.33956e-09
0.0342	-1.47034e-10	-2.27325e-09			0.0342	-1.60006e-10	-1.71716e-09			0.0342	-2.26056e-10	-1.96827e-09			0.0342	-1.60006e-10	-2.33766e-09
0.03422	-1.45322e-10	-2.27027e-09			0.03422	-1.59266e-10	-1.71716e-09			0.03422	-2.21062e-10	-1.97264e-09			0.03422	-1.59266e-10	-2.33546e-09
0.03424	-1.43729e-10	-2.26636e-09			0.03424	-1.62349e-10	-1.70965e-09			0.03424	-2.13572e-10	-1.97639e-09			0.03424	-1.62349e-10	-2.33328e-09
0.03426	-1.42801e-10	-2.26205e-09			0.03426	-1.68485e-10	-1.69965e-09			0.03426	-2.02336e-10	-1.97764e-09			0.03426	-1.68485e-10	-2.33141e-09
0.03428	-1.42811e-10	-2.25786e-09			0.03428	-1.76144e-10	-1.68902e-09			0.03428	-1.89853e-10	-1.97764e-09			0.03428	-1.76144e-10	-2.32996e-09
0.0343	-1.43714e-10	-2.25419e-09			0.0343	-1.83526e-10	-1.67995e-09			0.0343	-1.8049e-10	-1.98076e-09			0.0343	-1.83526e-10	-2.32884e-09
0.03432	-1.45221e-10	-2.25131e-09			0.03432	-1.89101e-10	-1.67432e-09			0.03432	-1.73624e-10	-1.97951e-09			0.03432	-1.89101e-10	-2.32784e-09
0.03434	-1.46916e-10	-2.24938e-09			0.03434	-1.91991e-10	-1.67151e-09			0.03434	-1.72999e-10	-1.97888e-09			0.03434	-1.91991e-10	-2.32676e-09
0.03436	-1.48384e-10	-2.24848e-09			0.03436	-1.92051e-10	-1.67151e-09			0.03436	-1.81114e-10	-1.97764e-09			0.03436	-1.92051e-10	-2.32555e-09
0.03438	-1.49314e-10	-2.24861e-09			0.03438	-1.89742e-10	-1.6737e-09			0.03438	-1.94222e-10	-1.97826e-09			0.03438	-1.89742e-10	-2.32431e-09
0.0344	-1.49577e-10	-2.24977e-09			0.0344	-1.85921e-10	-1.6787e-09			0.0344	-2.12948e-10	-1.97514e-09			0.0344	-1.85921e-10	-2.32325e-09
0.03442	-1.49242e-10	-2.25195e-09			0.03442	-1.81672e-10	-1.6837e-09			0.03442	-2.29177e-10	-1.97451e-09			0.03442	-1.81672e-10	-2.32262e-09
0.03444	-1.48471e-10	-2.2552e-09			0.03444	-1.78113e-10	-1.68745e-09			0.03444	-2.37291e-10	-1.97764e-09			0.03444	-1.78113e-10	-2.32268e-09
0.03446	-1.47373e-10	-2.25948e-09			0.03446	-1.76207e-10	-1.69183e-09			0.03446	-2.37291e-10	-1.97576e-09			0.03446	-1.76207e-10	-2.32359e-09
0.03448	-1.45915e-10	-2.26451e-09			0.03448	-1.76511e-10	-1.69339e-09			0.03448	-2.3417e-10	-1.97139e-09			0.03448	-1.76511e-10	-2.32544e-09
0.0345	-1.43958e-10	-2.26972e-09			0.0345	-1.7901e-10	-1.69339e-09			0.0345	-2.23559e-10	-1.97015e-09			0.0345	-1.7901e-10	-2.32807e-09
0.03452	-1.4137e-10	-2.2743e-09			0.03452	-1.83057e-10	-1.69402e-09			0.03452	-2.08578e-10	-1.97202e-09			0.03452	-1.83057e-10	-2.33115e-09
0.03454	-1.38211e-10	-2.27746e-09			0.03454	-1.87495e-10	-1.69121e-09			0.03454	-1.99215e-10	-1.97139e-09			0.03454	-1.87495e-10	-2.33418e-09
0.03456	-1.34865e-10	-2.27868e-09			0.03456	-1.90977e-10	-1.6862e-09			0.03456	-1.88604e-10	-1.97202e-09			0.03456	-1.90977e-10	-2.3367e-09
0.03458	-1.32061e-10	-2.27802e-09			0.03458	-1.92392e-10	-1.68464e-09			0.03458	-1.77369e-10	-1.97015e-09			0.03458	-1.92392e-10	-2.3384e-09
0.0346	-1.30699e-10	-2.2761e-09			0.0346	-1.91283e-10	-1.68245e-09			0.0346	-1.75496e-10	-1.96702e-09			0.0346	-1.91283e-10	-2.3392e-09
0.03462	-1.31538e-10	-2.2739e-09			0.03462	-1.88064e-10	-1.68339e-09			0.03462	-1.71751e-10	-1.96827e-09			0.03462	-1.88064e-10	-2.33918e-09
0.03464	-1.34885e-10	-2.27241e-09			0.03464	-1.83883e-10	-1.68308e-09			0.03464	-1.79866e-10	-1.96266e-09			0.03464	-1.83883e-10	-2.33858e-09
0.03466	-1.40445e-10	-2.27222e-09			0.03466	-1.80136e-10	-1.68589e-09			0.03466	-1.85483e-10	-1.95891e-09			0.03466	-1.80136e-10	-2.33774e-09
0.03468	-1.47356e-10	-2.27337e-09			0.03468	-1.77873e-10	-1.68308e-09			0.03468	-1.99215e-10	-1.9508e-09			0.03468	-1.77873e-10	-2.33706e-09
0.0347	-1.54395e-10	-2.27538e-09			0.0347	-1.77423e-10	-1.68214e-09			0.0347	-2.10451e-10	-1.94268e-09			0.0347	-1.77423e-10	-2.33693e-09
0.03472	-1.60272e-10	-2.27745e-09			0.03472	-1.78415e-10	-1.67901e-09			0.03472	-2.19814e-10	-1.93956e-09			0.03472	-1.78415e-10	-2.33765e-09
0.03474	-1.63977e-10	-2.2789e-09			0.03474	-1.80125e-10	-1.67557e-09			0.03474	-2.27304e-10	-1.93457e-09			0.03474	-1.80125e-10	-2.33926e-09
0.03476	-1.65046e-10	-2.27936e-09			0.03476	-1.81881e-10	-1.6737e-09			0.03476	-2.3417e-10	-1.93082e-09			0.03476	-1.81881e-10	-2.34153e-09
0.03478	-1.63635e-10	-2.27886e-09			0.03478	-1.83331e-10	-1.67338e-09			0.03478	-2.30425e-10	-1.9302e-09			0.03478	-1.83331e-10	-2.34399e-09
0.0348	-1.60376e-10	-2.27754e-09			0.0348	-1.84458e-10	-1.67526e-09			0.0348	-2.21686e-10	-1.92895e-09			0.0348	-1.84458e-10	-2.34597e-09
0.03482	-1.56109e-10	-2.27549e-09			0.03482	-1.85457e-10	-1.67901e-09			0.03482	-2.16693e-10	-1.92645e-09			0.03482	-1.85457e-10	-2.34688e-09
0.03484	-1.51667e-10	-2.27262e-09			0.03484	-1.8658e-10	-1.68026e-09			0.03484	-2.06082e-10	-1.92957e-09			0.03484	-1.8658e-10	-2.34626e-09
0.03486	-1.47773e-10	-2.26873e-09			0.03486	-1.87984e-10	-1.68276e-09			0.03486	-2.00464e-10	-1.93394e-09			0.03486	-1.87984e-10	-2.34403e-09
0.03488	-1.44982e-10	-2.26374e-09			0.03488	-1.89645e-10	-1.68401e-09			0.03488	-1.89853e-10	-1.93394e-09			0.03488	-1.89645e-10	-2.34049e-09
0.0349	-1.43614e-10	-2.25772e-09			0.0349	-1.91316e-10	-1.68089e-09			0.0349	-1.77369e-10	-1.94331e-09			0.0349	-1.91316e-10	-2.33623e-09
0.03492	-1.43697e-10	-2.25104e-09			0.03492	-1.92607e-10	-1.68057e-09			0.03492	-1.68006e-10	-1.94643e-09			0.03492	-1.92607e-10	-2.33192e-09
0.03494	-1.44938e-10	-2.24433e-09			0.03494	-1.93155e-10	-1.67964e-09			0.03494	-1.64885e-10	-1.95392e-09			0.03494	-1.93155e-10	-2.32813e-09
0.03496	-1.46786e-10	-2.23838e-09			0.03496	-1.92821e-10	-1.68151e-09			0.03496	-1.65509e-10	-1.95829e-09			0.03496	-1.92821e-10	-2.32521e-09
0.03498	-1.48571e-10	-2.23405e-09			0.03498	-1.91789e-10	-1.68183e-09			0.03498	-1.72375e-10	-1.96578e-09			0.03498	-1.91789e-10	-2.32322e-09
0.035	-1.49701e-10	-2.23212e-09			0.035	-1.90538e-10	-1.68558e-09			0.035	-1.86107e-10	-1.97015e-09			0.035	-1.90538e-10	-2.32201e-09
0.03502	-1.49857e-10	-2.23307e-09			0.03502	-1.89628e-10	-1.68245e-09			0.03502	-2.02336e-10	-1.97451e-09			0.03502	-1.89628e-10	-2.32128e-09
0.03504	-1.49085e-10	-2.23698e-09			0.03504	-1.89376e-10	-1.67807e-09			0.03504	-2.15444e-10	-1.97826e-09			0.03504	-1.89376e-10	-2.32073e-09
0.03506	-1.47712e-10	-2.24337e-09			0.03506	-1.89597e-10	-1.67088e-09			0.03506	-2.23559e-10	-1.97576e-09			0.03506	-1.89597e-10	-2.32026e-09
0.03508	-1.46185e-10	-2.25135e-09			0.03508	-1.89632e-10	-1.66619e-09			0.03508	-2.32298e-10	-1.97202e-09			0.03508	-1.89632e-10	-2.31996e-09
0.0351	-1.44896e-10	-2.25971e-09			0.0351	-1.88661e-10	-1.66463e-09			0.0351	-2.32298e-10	-1.97139e-09			0.0351	-1.88661e-10	-2.3201e-09
0.03512	-1.44144e-10	-2.26714e-09			0.03512	-1.86147e-10	-1.66682e-09			0.03512	-2.32922e-10	-1.96952e-09			0.03512	-1.86147e-10	-2.32086e-09
0.03514	-1.44103e-10	-2.27245e-09			0.03514	-1.82158e-10	-1.67088e-09			0.03514	-2.28552e-10	-1.9639e-09			0.03514	-1.82158e-10	-2.32224e-09
0.03516	-1.44756e-10	-2.27485e-09			0.03516	-1.7744e-10	-1.67745e-09			0.03516	-2.21062e-10	-1.96016e-09			0.03516	-1.7744e-10	-2.32402e-09
0.03518	-1.45847e-10	-2.27417e-09			0.03518	-1.73158e-10	-1.68401e-09			0.03518	-2.13572e-10	-1.95766e-09			0.03518	-1.73158e-10	-2.32588e-09
0.0352	-1.46923e-10	-2.27087e-09			0.0352	-1.70445e-10	-1.68745e-09			0.0352	-2.04209e-10	-1.95891e-09			0.0352	-1.70445e-10	-2.32763e-09
0.03522	-1.47492e-10	-2.26578e-09			0.03522	-1.69941e-10	-1.68808e-09			0.03522	-1.9547e-10	-1.96266e-09			0.03522	-1.69941e-10	-2.32927e-09
0.03524	-1.47181e-10	-2.25981e-09			0.03524	-1.71546e-10	-1.68589e-09			0.03524	-1.87356e-10	-1.96266e-09			0.03524	-1.71546e-10	-2.33091e-09
0.03526	-1.45787e-10	-2.25368e-09			0.03526	-1.74505e-10	-1.68526e-09			0.03526	-1.82986e-10	-1.96078e-09			0.03526	-1.74505e-10	-2.33271e-09
0.03528	-1.4331e-10	-2.24786e-09			0.03528	-1.77762e-10	-1.68652e-09			0.03528	-1.8049e-10	-1.95641e-09			0.03528	-1.77762e-10	-2.33468e-09
0.0353	-1.39996e-10	-2.24272e-09			0.0353	-1.80417e-10	-1.68902e-09			0.0353	-1.82362e-10	-1.95329e-09			0.0353	-1.80417e-10	-2.33667e-09
0.03532	-1.36371e-10	-2.23857e-09			0.03532	-1.82062e-10	-1.68995e-09			0.03532	-1.90477e-10	-1.95017e-09			0.03532	-1.82062e-10	-2.33831e-09
0.03534	-1.33138e-10	-2.23579e-09			0.03534	-1.82876e-10	-1.69058e-09			0.03534	-1.98591e-10	-1.94518e-09			0.03534	-1.82876e-10	-2.33916e-09
0.03536	-1.30964e-10	-2.2347e-09			0.03536	-1.8348e-10	-1.69121e-09			0.03536	-2.04209e-10	-1.94331e-09			0.03536	-1.8348e-10	-2.33879e-09
0.03538	-1.30235e-10	-2.23534e-09			0.03538	-1.84602e-10	-1.68808e-09			0.03538	-2.10451e-10	-1.93706e-09			0.03538	-1.84602e-10	-2.33701e-09
0.0354	-1.30999e-10	-2.23725e-09			0.0354	-1.86681e-10	-1.6837e-09			0.0354	-2.17941e-10	-1.93706e-09			0.0354	-1.86681e-10	-2.33401e-09
0.03542	-1.33064e-10	-2.2395e-09			0.03542	-1.89559e-10	-1.67995e-09			0.03542	-2.23559e-10	-1.93706e-09			0.03542	-1.89559e-10	-2.33033e-09
0.03544	-1.36185e-10	-2.24092e-09			0.03544	-1.92493e-10	-1.67338e-09			0.03544	-2.23559e-10	-1.93769e-09			0.03544	-1.92493e-10	-2.32682e-09
0.03546	-1.4017e-10	-2.24069e-09			0.03546	-1.94491e-10	-1.67026e-09			0.03546	-2.23559e-10	-1.93956e-09			0.03546	-1.94491e-10	-2.32428e-09
0.03548	-1.44835e-10	-2.23877e-09			0.03548	-1.94813e-10	-1.66369e-09			0.03548	-2.19814e-10	-1.93394e-09			0.03548	-1.94813e-10	-2.3233e-09
0.0355	-1.49889e-10	-2.23597e-09			0.0355	-1.93362e-10	-1.6615e-09			0.0355	-2.14196e-10	-1.93519e-09			0.0355	-1.93362e-10	-2.32398e-09
0.03552	-1.54842e-10	-2.23373e-09			0.03552	-1.90723e-10	-1.66181e-09			0.03552	-2.09827e-10	-1.9302e-09			0.03552	-1.90723e-10	-2.32604e-09
0.03554	-1.59032e-10	-2.23348e-09			0.03554	-1.87852e-10	-1.66369e-09			0.03554	-1.9984e-10	-1.9252e-09			0.03554	-1.87852e-10	-2.32894e-09
0.03556	-1.61756e-10	-2.23615e-09			0.03556	-1.85616e-10	-1.66869e-09			0.03556	-1.90477e-10	-1.92396e-09			0.03556	-1.85616e-10	-2.33209e-09
0.03558	-1.62446e-10	-2.24181e-09			0.03558	-1.84459e-10	-1.67276e-09			0.03558	-1.83611e-10	-1.92333e-09			0.03558	-1.84459e-10	-2.33496e-09
0.0356	-1.60827e-10	-2.24966e-09			0.0356	-1.8432e-10	-1.67463e-09			0.0356	-1.79866e-10	-1.92396e-09			0.0356	-1.8432e-10	-2.3372e-09
0.03562	-1.5702e-10	-2.25809e-09			0.03562	-1.84808e-10	-1.67682e-09			0.03562	-1.79866e-10	-1.92271e-09			0.03562	-1.84808e-10	-2.33864e-09
0.03564	-1.5152e-10	-2.26517e-09			0.03564	-1.8547e-10	-1.67588e-09			0.03564	-1.8798e-10	-1.91959e-09			0.03564	-1.8547e-10	-2.33926e-09
0.03566	-1.45084e-10	-2.26917e-09			0.03566	-1.85994e-10	-1.67557e-09			0.03566	-1.92349e-10	-1.92333e-09			0.03566	-1.85994e-10	-2.3392e-09
0.03568	-1.38587e-10	-2.26908e-09			0.03568	-1.86239e-10	-1.67682e-09			0.03568	-1.9547e-10	-1.91959e-09			0.03568	-1.86239e-10	-2.3387e-09
0.0357	-1.32853e-10	-2.26488e-09			0.0357	-1.86137e-10	-1.67526e-09			0.0357	-1.96719e-10	-1.91709e-09			0.0357	-1.86137e-10	-2.33805e-09
0.03572	-1.28485e-10	-2.25742e-09			0.03572	-1.85585e-10	-1.67276e-09			0.03572	-1.94846e-10	-1.92083e-09			0.03572	-1.85585e-10	-2.3375e-09
0.03574	-1.2572e-10	-2.24811e-09			0.03574	-1.84413e-10	-1.66901e-09			0.03574	-1.96095e-10	-1.92333e-09			0.03574	-1.84413e-10	-2.33718e-09
0.03576	-1.24433e-10	-2.23838e-09			0.03576	-1.82511e-10	-1.66307e-09			0.03576	-1.94222e-10	-1.92645e-09			0.03576	-1.82511e-10	-2.33707e-09
0.03578	-1.24294e-10	-2.22936e-09			0.03578	-1.79958e-10	-1.65775e-09			0.03578	-1.89228e-10	-1.93145e-09			0.03578	-1.79958e-10	-2.33704e-09
0.0358	-1.24983e-10	-2.22171e-09			0.0358	-1.7711e-10	-1.65025e-09			0.0358	-1.89853e-10	-1.93269e-09			0.0358	-1.7711e-10	-2.33694e-09
0.03582	-1.26303e-10	-2.21566e-09			0.03582	-1.74527e-10	-1.64493e-09			0.03582	-1.90477e-10	-1.93831e-09			0.03582	-1.74527e-10	-2.33664e-09
0.03584	-1.28124e-10	-2.21124e-09			0.03584	-1.72757e-10	-1.64118e-09			0.03584	-1.91725e-10	-1.94206e-09			0.03584	-1.72757e-10	-2.33609e-09
0.03586	-1.3025e-10	-2.20847e-09			0.03586	-1.72081e-10	-1.64024e-09			0.03586	-1.92349e-10	-1.94206e-09			0.03586	-1.72081e-10	-2.33532e-09
0.03588	-1.32365e-10	-2.20739e-09			0.03588	-1.72368e-10	-1.6393e-09			0.03588	-1.98591e-10	-1.94143e-09			0.03588	-1.72368e-10	-2.33445e-09
0.0359	-1.34096e-10	-2.208e-09			0.0359	-1.73096e-10	-1.63868e-09			0.0359	-2.04833e-10	-1.94143e-09			0.0359	-1.73096e-10	-2.33366e-09
0.03592	-1.35185e-10	-2.21003e-09			0.03592	-1.73546e-10	-1.64243e-09			0.03592	-2.11075e-10	-1.94018e-09			0.03592	-1.73546e-10	-2.33309e-09
0.03594	-1.35622e-10	-2.21299e-09			0.03594	-1.73113e-10	-1.64681e-09			0.03594	-2.17941e-10	-1.93769e-09			0.03594	-1.73113e-10	-2.33279e-09
0.03596	-1.35649e-10	-2.2163e-09			0.03596	-1.71557e-10	-1.65181e-09			0.03596	-2.22311e-10	-1.93831e-09			0.03596	-1.71557e-10	-2.33271e-09
0.03598	-1.356e-10	-2.21948e-09			0.03598	-1.69121e-10	-1.65681e-09			0.03598	-2.26056e-10	-1.93581e-09			0.03598	-1.69121e-10	-2.33276e-09
0.036	-1.35715e-10	-2.22233e-09			0.036	-1.66459e-10	-1.66025e-09			0.036	-2.27304e-10	-1.93207e-09			0.036	-1.66459e-10	-2.33288e-09
0.03602	-1.36069e-10	-2.22489e-09			0.03602	-1.64409e-10	-1.65744e-09			0.03602	-2.1482e-10	-1.93145e-09			0.03602	-1.64409e-10	-2.33304e-09
0.03604	-1.36608e-10	-2.22734e-09			0.03604	-1.63721e-10	-1.654e-09			0.03604	-2.06082e-10	-1.92832e-09			0.03604	-1.63721e-10	-2.33325e-09
0.03606	-1.3725e-10	-2.2299e-09			0.03606	-1.64844e-10	-1.64774e-09			0.03606	-1.89853e-10	-1.92583e-09			0.03606	-1.64844e-10	-2.33355e-09
0.03608	-1.37942e-10	-2.23277e-09			0.03608	-1.67839e-10	-1.64024e-09			0.03608	-1.81738e-10	-1.92832e-09			0.03608	-1.67839e-10	-2.33399e-09
0.0361	-1.38659e-10	-2.23606e-09			0.0361	-1.724e-10	-1.63305e-09			0.0361	-1.78617e-10	-1.9302e-09			0.0361	-1.724e-10	-2.33453e-09
0.03612	-1.3935e-10	-2.23966e-09			0.03612	-1.77905e-10	-1.62711e-09			0.03612	-1.79241e-10	-1.92895e-09			0.03612	-1.77905e-10	-2.33516e-09
0.03614	-1.39899e-10	-2.24318e-09			0.03614	-1.8348e-10	-1.62211e-09			0.03614	-1.83611e-10	-1.93082e-09			0.03614	-1.8348e-10	-2.33584e-09
0.03616	-1.40156e-10	-2.2459e-09			0.03616	-1.88104e-10	-1.62054e-09			0.03616	-1.88604e-10	-1.9302e-09			0.03616	-1.88104e-10	-2.33664e-09
0.03618	-1.40001e-10	-2.247e-09			0.03618	-1.90825e-10	-1.62023e-09			0.03618	-2.01712e-10	-1.9277e-09			0.03618	-1.90825e-10	-2.33769e-09
0.0362	-1.39442e-10	-2.2457e-09			0.0362	-1.91047e-10	-1.62148e-09			0.0362	-2.0733e-10	-1.92957e-09			0.0362	-1.91047e-10	-2.33907e-09
0.03622	-1.38646e-10	-2.24163e-09			0.03622	-1.88774e-10	-1.62429e-09			0.03622	-2.15444e-10	-1.92957e-09			0.03622	-1.88774e-10	-2.34074e-09
0.03624	-1.37858e-10	-2.23493e-09			0.03624	-1.84647e-10	-1.62586e-09			0.03624	-2.17317e-10	-1.92895e-09			0.03624	-1.84647e-10	-2.3424e-09
0.03626	-1.37244e-10	-2.22629e-09			0.03626	-1.7973e-10	-1.6268e-09			0.03626	-2.22311e-10	-1.9277e-09			0.03626	-1.7973e-10	-2.34354e-09
0.03628	-1.36751e-10	-2.21676e-09			0.03628	-1.75154e-10	-1.62617e-09			0.03628	-2.21686e-10	-1.9302e-09			0.03628	-1.75154e-10	-2.34355e-09
0.0363	-1.36081e-10	-2.20747e-09			0.0363	-1.7176e-10	-1.62554e-09			0.0363	-2.21062e-10	-1.92708e-09			0.0363	-1.7176e-10	-2.34198e-09
0.03632	-1.34781e-10	-2.19944e-09			0.03632	-1.69891e-10	-1.62523e-09			0.03632	-2.16693e-10	-1.92271e-09			0.03632	-1.69891e-10	-2.33872e-09
0.03634	-1.32442e-10	-2.19337e-09			0.03634	-1.69369e-10	-1.62586e-09			0.03634	-2.09827e-10	-1.92021e-09			0.03634	-1.69369e-10	-2.33411e-09
0.03636	-1.28948e-10	-2.18955e-09			0.03636	-1.69641e-10	-1.6268e-09			0.03636	-2.04833e-10	-1.91896e-09			0.03636	-1.69641e-10	-2.32878e-09
0.03638	-1.24665e-10	-2.18786e-09			0.03638	-1.70066e-10	-1.63336e-09			0.03638	-1.99215e-10	-1.91334e-09			0.03638	-1.70066e-10	-2.32348e-09
0.0364	-1.20412e-10	-2.18789e-09			0.0364	-1.70198e-10	-1.63805e-09			0.0364	-1.87356e-10	-1.91272e-09			0.0364	-1.70198e-10	-2.31884e-09
0.03642	-1.17258e-10	-2.1892e-09			0.03642	-1.69928e-10	-1.64399e-09			0.03642	-1.84859e-10	-1.90523e-09			0.03642	-1.69928e-10	-2.31535e-09
0.03644	-1.16171e-10	-2.1915e-09			0.03644	-1.69424e-10	-1.64899e-09			0.03644	-1.78617e-10	-1.89399e-09			0.03644	-1.69424e-10	-2.31331e-09
0.03646	-1.17661e-10	-2.1947e-09			0.03646	-1.68907e-10	-1.65243e-09			0.03646	-1.81738e-10	-1.889e-09			0.03646	-1.68907e-10	-2.31293e-09
0.03648	-1.21546e-10	-2.19883e-09			0.03648	-1.68481e-10	-1.654e-09			0.03648	-1.8049e-10	-1.88526e-09			0.03648	-1.68481e-10	-2.31425e-09
0.0365	-1.26912e-10	-2.20387e-09			0.0365	-1.6809e-10	-1.65337e-09			0.0365	-1.79241e-10	-1.87964e-09			0.0365	-1.6809e-10	-2.31709e-09
0.03652	-1.32351e-10	-2.20969e-09			0.03652	-1.67593e-10	-1.65087e-09			0.03652	-1.86107e-10	-1.87839e-09			0.03652	-1.67593e-10	-2.32105e-09
0.03654	-1.36441e-10	-2.21606e-09			0.03654	-1.66822e-10	-1.64712e-09			0.03654	-1.89228e-10	-1.88276e-09			0.03654	-1.66822e-10	-2.3256e-09
0.03656	-1.38248e-10	-2.22271e-09			0.03656	-1.65598e-10	-1.64243e-09			0.03656	-1.94222e-10	-1.88838e-09			0.03656	-1.65598e-10	-2.33018e-09
0.03658	-1.37611e-10	-2.22936e-09			0.03658	-1.63744e-10	-1.6368e-09			0.03658	-1.99215e-10	-1.89899e-09			0.03658	-1.63744e-10	-2.33431e-09
0.0366	-1.35064e-10	-2.23563e-09			0.0366	-1.61198e-10	-1.63117e-09			0.0366	-2.01712e-10	-1.90835e-09			0.0366	-1.61198e-10	-2.33767e-09
0.03662	-1.31518e-10	-2.24098e-09			0.03662	-1.58158e-10	-1.6268e-09			0.03662	-2.07954e-10	-1.91834e-09			0.03662	-1.58158e-10	-2.3401e-09
0.03664	-1.27913e-10	-2.24483e-09			0.03664	-1.55187e-10	-1.62148e-09			0.03664	-2.12948e-10	-1.93332e-09			0.03664	-1.55187e-10	-2.3416e-09
0.03666	-1.24987e-10	-2.24666e-09			0.03666	-1.53154e-10	-1.62085e-09			0.03666	-2.06082e-10	-1.94331e-09			0.03666	-1.53154e-10	-2.3423e-09
0.03668	-1.23199e-10	-2.24624e-09			0.03668	-1.52956e-10	-1.62367e-09			0.03668	-1.99215e-10	-1.9508e-09			0.03668	-1.52956e-10	-2.34236e-09
0.0367	-1.22759e-10	-2.24378e-09			0.0367	-1.55193e-10	-1.63149e-09			0.0367	-1.91725e-10	-1.95953e-09			0.0367	-1.55193e-10	-2.34194e-09
0.03672	-1.2369e-10	-2.23997e-09			0.03672	-1.5994e-10	-1.64118e-09			0.03672	-1.79866e-10	-1.96141e-09			0.03672	-1.5994e-10	-2.34111e-09
0.03674	-1.25898e-10	-2.23576e-09			0.03674	-1.66716e-10	-1.64899e-09			0.03674	-1.7612e-10	-1.95641e-09			0.03674	-1.66716e-10	-2.33987e-09
0.03676	-1.29199e-10	-2.23206e-09			0.03676	-1.74622e-10	-1.65587e-09			0.03676	-1.74872e-10	-1.94705e-09			0.03676	-1.74622e-10	-2.33818e-09
0.03678	-1.33281e-10	-2.22948e-09			0.03678	-1.82561e-10	-1.65869e-09			0.03678	-1.81114e-10	-1.94018e-09			0.03678	-1.82561e-10	-2.33605e-09
0.0368	-1.37675e-10	-2.22817e-09			0.0368	-1.89491e-10	-1.654e-09			0.0368	-1.87356e-10	-1.93394e-09			0.0368	-1.89491e-10	-2.33354e-09
0.03682	-1.41755e-10	-2.22785e-09			0.03682	-1.94653e-10	-1.65056e-09			0.03682	-1.92349e-10	-1.92396e-09			0.03682	-1.94653e-10	-2.33075e-09
0.03684	-1.44878e-10	-2.22787e-09			0.03684	-1.97716e-10	-1.64368e-09			0.03684	-1.99215e-10	-1.91646e-09			0.03684	-1.97716e-10	-2.3278e-09
0.03686	-1.4653e-10	-2.22746e-09			0.03686	-1.98765e-10	-1.63899e-09			0.03686	-1.93598e-10	-1.91522e-09			0.03686	-1.98765e-10	-2.32486e-09
0.03688	-1.46433e-10	-2.22603e-09			0.03688	-1.98126e-10	-1.63618e-09			0.03688	-1.93598e-10	-1.91397e-09			0.03688	-1.98126e-10	-2.32215e-09
0.0369	-1.44545e-10	-2.22344e-09			0.0369	-1.96113e-10	-1.6343e-09			0.0369	-1.88604e-10	-1.91022e-09			0.0369	-1.96113e-10	-2.31996e-09
0.03692	-1.41057e-10	-2.22013e-09			0.03692	-1.92885e-10	-1.63367e-09			0.03692	-1.8798e-10	-1.91022e-09			0.03692	-1.92885e-10	-2.31862e-09
0.03694	-1.3639e-10	-2.2169e-09			0.03694	-1.8849e-10	-1.63367e-09			0.03694	-1.87356e-10	-1.91397e-09			0.03694	-1.8849e-10	-2.31842e-09
0.03696	-1.31227e-10	-2.21452e-09			0.03696	-1.83058e-10	-1.63367e-09			0.03696	-1.90477e-10	-1.91522e-09			0.03696	-1.83058e-10	-2.3195e-09
0.03698	-1.26421e-10	-2.21339e-09			0.03698	-1.7704e-10	-1.63492e-09			0.03698	-1.91725e-10	-1.91584e-09			0.03698	-1.7704e-10	-2.32171e-09
0.037	-1.22804e-10	-2.21341e-09			0.037	-1.713e-10	-1.63743e-09			0.037	-1.92349e-10	-1.91459e-09			0.037	-1.713e-10	-2.32462e-09
0.03702	-1.20941e-10	-2.2141e-09			0.03702	-1.66948e-10	-1.64462e-09			0.03702	-1.87356e-10	-1.9121e-09			0.03702	-1.66948e-10	-2.32763e-09
0.03704	-1.20992e-10	-2.21487e-09			0.03704	-1.64917e-10	-1.65118e-09			0.03704	-1.83611e-10	-1.90336e-09			0.03704	-1.64917e-10	-2.33015e-09
0.03706	-1.22677e-10	-2.21529e-09			0.03706	-1.65548e-10	-1.66088e-09			0.03706	-1.83611e-10	-1.89712e-09			0.03706	-1.65548e-10	-2.33172e-09
0.03708	-1.25389e-10	-2.21524e-09			0.03708	-1.68404e-10	-1.6665e-09			0.03708	-1.77369e-10	-1.88401e-09			0.03708	-1.68404e-10	-2.33216e-09
0.0371	-1.28381e-10	-2.2149e-09			0.0371	-1.72417e-10	-1.67026e-09			0.0371	-1.74872e-10	-1.8734e-09			0.0371	-1.72417e-10	-2.33149e-09
0.03712	-1.30967e-10	-2.21463e-09			0.03712	-1.76256e-10	-1.66901e-09			0.03712	-1.79241e-10	-1.86591e-09			0.03712	-1.76256e-10	-2.32991e-09
0.03714	-1.32664e-10	-2.21481e-09			0.03714	-1.78764e-10	-1.66432e-09			0.03714	-1.86107e-10	-1.86154e-09			0.03714	-1.78764e-10	-2.32778e-09
0.03716	-1.33264e-10	-2.21566e-09			0.03716	-1.79277e-10	-1.6565e-09			0.03716	-1.97967e-10	-1.85217e-09			0.03716	-1.79277e-10	-2.32553e-09
0.03718	-1.32834e-10	-2.21721e-09			0.03718	-1.77785e-10	-1.64837e-09			0.03718	-2.09203e-10	-1.85155e-09			0.03718	-1.77785e-10	-2.32358e-09
0.0372	-1.31655e-10	-2.21929e-09			0.0372	-1.74859e-10	-1.6393e-09			0.0372	-2.14196e-10	-1.85217e-09			0.0372	-1.74859e-10	-2.32234e-09
0.03722	-1.30091e-10	-2.22156e-09			0.03722	-1.71436e-10	-1.63274e-09			0.03722	-2.1919e-10	-1.85467e-09			0.03722	-1.71436e-10	-2.32205e-09
0.03724	-1.28485e-10	-2.22365e-09			0.03724	-1.68522e-10	-1.62961e-09			0.03724	-2.17941e-10	-1.86591e-09			0.03724	-1.68522e-10	-2.32277e-09
0.03726	-1.27078e-10	-2.22518e-09			0.03726	-1.66902e-10	-1.63055e-09			0.03726	-2.16069e-10	-1.87277e-09			0.03726	-1.66902e-10	-2.32436e-09
0.03728	-1.26033e-10	-2.22589e-09			0.03728	-1.66957e-10	-1.63649e-09			0.03728	-2.14196e-10	-1.88213e-09			0.03728	-1.66957e-10	-2.32646e-09
0.0373	-1.25487e-10	-2.22557e-09			0.0373	-1.68626e-10	-1.6418e-09			0.0373	-2.08578e-10	-1.8915e-09			0.0373	-1.68626e-10	-2.32863e-09
0.03732	-1.25596e-10	-2.22417e-09			0.03732	-1.7151e-10	-1.64587e-09			0.03732	-2.00464e-10	-1.90024e-09			0.03732	-1.7151e-10	-2.33045e-09
0.03734	-1.2647e-10	-2.22182e-09			0.03734	-1.75063e-10	-1.64462e-09			0.03734	-1.9984e-10	-1.90461e-09			0.03734	-1.75063e-10	-2.33166e-09
0.03736	-1.2806e-10	-2.2189e-09			0.03736	-1.78771e-10	-1.6393e-09			0.03736	-1.97343e-10	-1.91147e-09			0.03736	-1.78771e-10	-2.33224e-09
0.03738	-1.3003e-10	-2.21591e-09			0.03738	-1.82241e-10	-1.63586e-09			0.03738	-1.97967e-10	-1.91834e-09			0.03738	-1.82241e-10	-2.3324e-09
0.0374	-1.31755e-10	-2.21336e-09			0.0374	-1.85182e-10	-1.63023e-09			0.0374	-1.96095e-10	-1.92895e-09			0.0374	-1.85182e-10	-2.33242e-09
0.03742	-1.32511e-10	-2.21164e-09			0.03742	-1.87342e-10	-1.63117e-09			0.03742	-1.97967e-10	-1.93769e-09			0.03742	-1.87342e-10	-2.33259e-09
0.03744	-1.31821e-10	-2.21096e-09			0.03744	-1.88505e-10	-1.63274e-09			0.03744	-1.97967e-10	-1.94518e-09			0.03744	-1.88505e-10	-2.33302e-09
0.03746	-1.29732e-10	-2.21132e-09			0.03746	-1.8854e-10	-1.63492e-09			0.03746	-2.00464e-10	-1.9508e-09			0.03746	-1.8854e-10	-2.33369e-09
0.03748	-1.26877e-10	-2.21256e-09			0.03748	-1.8746e-10	-1.63367e-09			0.03748	-2.02336e-10	-1.95516e-09			0.03748	-1.8746e-10	-2.33444e-09
0.0375	-1.24225e-10	-2.21433e-09			0.0375	-1.85434e-10	-1.63336e-09			0.0375	-2.06706e-10	-1.95516e-09			0.0375	-1.85434e-10	-2.33496e-09
0.03752	-1.22636e-10	-2.21614e-09			0.03752	-1.82755e-10	-1.62867e-09			0.03752	-2.09827e-10	-1.94892e-09			0.03752	-1.82755e-10	-2.33492e-09
0.03754	-1.22451e-10	-2.21749e-09			0.03754	-1.79791e-10	-1.62617e-09			0.03754	-2.11075e-10	-1.93831e-09			0.03754	-1.79791e-10	-2.3341e-09
0.03756	-1.23384e-10	-2.21793e-09			0.03756	-1.7695e-10	-1.62461e-09			0.03756	-2.11699e-10	-1.93332e-09			0.03756	-1.7695e-10	-2.3325e-09
0.03758	-1.24764e-10	-2.21711e-09			0.03758	-1.74625e-10	-1.62242e-09			0.03758	-2.12323e-10	-1.91959e-09			0.03758	-1.74625e-10	-2.33036e-09
0.0376	-1.2592e-10	-2.21483e-09			0.0376	-1.73131e-10	-1.6196e-09			0.0376	-2.08578e-10	-1.91334e-09			0.0376	-1.73131e-10	-2.32808e-09
0.03762	-1.26443e-10	-2.21109e-09			0.03762	-1.72638e-10	-1.62117e-09			0.03762	-2.02961e-10	-1.90024e-09			0.03762	-1.72638e-10	-2.32608e-09
0.03764	-1.26224e-10	-2.20611e-09			0.03764	-1.7316e-10	-1.62273e-09			0.03764	-1.97967e-10	-1.8865e-09			0.03764	-1.7316e-10	-2.32474e-09
0.03766	-1.2538e-10	-2.20046e-09			0.03766	-1.74537e-10	-1.62711e-09			0.03766	-1.91101e-10	-1.87652e-09			0.03766	-1.74537e-10	-2.32431e-09
0.03768	-1.24219e-10	-2.19506e-09			0.03768	-1.76431e-10	-1.63055e-09			0.03768	-1.84235e-10	-1.87527e-09			0.03768	-1.76431e-10	-2.32483e-09
0.0377	-1.23255e-10	-2.19092e-09			0.0377	-1.78353e-10	-1.63367e-09			0.0377	-1.71751e-10	-1.86778e-09			0.0377	-1.78353e-10	-2.32605e-09
0.03772	-1.23167e-10	-2.18887e-09			0.03772	-1.79751e-10	-1.63492e-09			0.03772	-1.6863e-10	-1.86278e-09			0.03772	-1.79751e-10	-2.32749e-09
0.03774	-1.2459e-10	-2.18919e-09			0.03774	-1.80138e-10	-1.63211e-09			0.03774	-1.65509e-10	-1.86278e-09			0.03774	-1.80138e-10	-2.32853e-09
0.03776	-1.27825e-10	-2.19155e-09			0.03776	-1.79258e-10	-1.6293e-09			0.03776	-1.55522e-10	-1.85966e-09			0.03776	-1.79258e-10	-2.32866e-09
0.03778	-1.3257e-10	-2.19513e-09			0.03778	-1.77146e-10	-1.62773e-09			0.03778	-1.57395e-10	-1.86403e-09			0.03778	-1.77146e-10	-2.32763e-09
0.0378	-1.37907e-10	-2.19894e-09			0.0378	-1.74143e-10	-1.62711e-09			0.0378	-1.62388e-10	-1.87152e-09			0.0378	-1.74143e-10	-2.32559e-09
0.03782	-1.4252e-10	-2.20205e-09			0.03782	-1.70789e-10	-1.62711e-09			0.03782	-1.69254e-10	-1.87901e-09			0.03782	-1.70789e-10	-2.32301e-09
0.03784	-1.45065e-10	-2.20385e-09			0.03784	-1.67666e-10	-1.62554e-09			0.03784	-1.76745e-10	-1.88276e-09			0.03784	-1.67666e-10	-2.32046e-09
0.03786	-1.44488e-10	-2.20413e-09			0.03786	-1.65207e-10	-1.62711e-09			0.03786	-1.86732e-10	-1.889e-09			0.03786	-1.65207e-10	-2.31836e-09
0.03788	-1.40288e-10	-2.20318e-09			0.03788	-1.63545e-10	-1.62617e-09			0.03788	-1.89228e-10	-1.88713e-09			0.03788	-1.63545e-10	-2.31685e-09
0.0379	-1.32695e-10	-2.20172e-09			0.0379	-1.62519e-10	-1.62523e-09			0.0379	-1.92349e-10	-1.88838e-09			0.0379	-1.62519e-10	-2.3158e-09
0.03792	-1.22777e-10	-2.20075e-09			0.03792	-1.61811e-10	-1.61992e-09			0.03792	-1.92349e-10	-1.88713e-09			0.03792	-1.61811e-10	-2.31508e-09
0.03794	-1.12316e-10	-2.20135e-09			0.03794	-1.61181e-10	-1.61179e-09			0.03794	-1.93598e-10	-1.88463e-09			0.03794	-1.61181e-10	-2.31467e-09
0.03796	-1.034e-10	-2.20436e-09			0.03796	-1.60651e-10	-1.60522e-09			0.03796	-1.93598e-10	-1.88089e-09			0.03796	-1.60651e-10	-2.31476e-09
0.03798	-9.78167e-11	-2.21009e-09			0.03798	-1.6053e-10	-1.60241e-09			0.03798	-1.90477e-10	-1.87402e-09			0.03798	-1.6053e-10	-2.31554e-09
0.038	-9.65396e-11	-2.21809e-09			0.038	-1.61273e-10	-1.60084e-09			0.038	-1.94846e-10	-1.87277e-09			0.038	-1.61273e-10	-2.3171e-09
0.03802	-9.95456e-11	-2.22714e-09			0.03802	-1.6324e-10	-1.60553e-09			0.03802	-1.96719e-10	-1.87277e-09			0.03802	-1.6324e-10	-2.31926e-09
0.03804	-1.06001e-10	-2.23552e-09			0.03804	-1.66448e-10	-1.61147e-09			0.03804	-1.9984e-10	-1.8734e-09			0.03804	-1.66448e-10	-2.32169e-09
0.03806	-1.14661e-10	-2.24144e-09			0.03806	-1.70427e-10	-1.61742e-09			0.03806	-1.9547e-10	-1.87901e-09			0.03806	-1.70427e-10	-2.324e-09
0.03808	-1.2423e-10	-2.24359e-09			0.03808	-1.74279e-10	-1.62429e-09			0.03808	-1.96095e-10	-1.88463e-09			0.03808	-1.74279e-10	-2.3258e-09
0.0381	-1.33544e-10	-2.2414e-09			0.0381	-1.76952e-10	-1.62711e-09			0.0381	-1.87356e-10	-1.88775e-09			0.0381	-1.76952e-10	-2.32677e-09
0.03812	-1.41562e-10	-2.23522e-09			0.03812	-1.7765e-10	-1.6268e-09			0.03812	-1.82362e-10	-1.88962e-09			0.03812	-1.7765e-10	-2.3267e-09
0.03814	-1.47319e-10	-2.22612e-09			0.03814	-1.76175e-10	-1.63305e-09			0.03814	-1.82986e-10	-1.88775e-09			0.03814	-1.76175e-10	-2.32552e-09
0.03816	-1.49984e-10	-2.21557e-09			0.03816	-1.73045e-10	-1.63399e-09			0.03816	-1.88604e-10	-1.88276e-09			0.03816	-1.73045e-10	-2.32348e-09
0.03818	-1.4905e-10	-2.20507e-09			0.03818	-1.69272e-10	-1.63899e-09			0.03818	-1.92974e-10	-1.87402e-09			0.03818	-1.69272e-10	-2.32105e-09
0.0382	-1.44558e-10	-2.19586e-09			0.0382	-1.65924e-10	-1.64087e-09			0.0382	-2.01712e-10	-1.8709e-09			0.0382	-1.65924e-10	-2.31882e-09
0.03822	-1.37228e-10	-2.18881e-09			0.03822	-1.63717e-10	-1.64212e-09			0.03822	-2.02336e-10	-1.87027e-09			0.03822	-1.63717e-10	-2.3173e-09
0.03824	-1.28382e-10	-2.18432e-09			0.03824	-1.62841e-10	-1.64055e-09			0.03824	-2.02336e-10	-1.87215e-09			0.03824	-1.62841e-10	-2.31669e-09
0.03826	-1.1963e-10	-2.18231e-09			0.03826	-1.63105e-10	-1.63618e-09			0.03826	-2.02336e-10	-1.88276e-09			0.03826	-1.63105e-10	-2.31692e-09
0.03828	-1.12436e-10	-2.18213e-09			0.03828	-1.64199e-10	-1.63086e-09			0.03828	-1.94846e-10	-1.89212e-09			0.03828	-1.64199e-10	-2.31777e-09
0.0383	-1.07718e-10	-2.18282e-09			0.0383	-1.65908e-10	-1.62398e-09			0.0383	-1.94846e-10	-1.89961e-09			0.0383	-1.65908e-10	-2.3189e-09
0.03832	-1.05696e-10	-2.18327e-09			0.03832	-1.68121e-10	-1.61835e-09			0.03832	-1.89228e-10	-1.90585e-09			0.03832	-1.68121e-10	-2.31996e-09
0.03834	-1.06028e-10	-2.18268e-09			0.03834	-1.70664e-10	-1.61335e-09			0.03834	-1.82362e-10	-1.90648e-09			0.03834	-1.70664e-10	-2.3206e-09
0.03836	-1.08091e-10	-2.1808e-09			0.03836	-1.73155e-10	-1.61116e-09			0.03836	-1.71751e-10	-1.90835e-09			0.03836	-1.73155e-10	-2.32051e-09
0.03838	-1.11221e-10	-2.17802e-09			0.03838	-1.7499e-10	-1.61742e-09			0.03838	-1.60516e-10	-1.90773e-09			0.03838	-1.7499e-10	-2.31952e-09
0.0384	-1.14811e-10	-2.17532e-09			0.0384	-1.75488e-10	-1.62617e-09			0.0384	-1.51153e-10	-1.90648e-09			0.0384	-1.75488e-10	-2.31768e-09
0.03842	-1.18294e-10	-2.17392e-09			0.03842	-1.74142e-10	-1.63993e-09			0.03842	-1.54274e-10	-1.90461e-09			0.03842	-1.74142e-10	-2.31529e-09
0.03844	-1.21122e-10	-2.17492e-09			0.03844	-1.70857e-10	-1.64899e-09			0.03844	-1.55522e-10	-1.90461e-09			0.03844	-1.70857e-10	-2.31283e-09
0.03846	-1.22813e-10	-2.17886e-09			0.03846	-1.66071e-10	-1.66056e-09			0.03846	-1.64261e-10	-1.90523e-09			0.03846	-1.66071e-10	-2.3108e-09
0.03848	-1.23071e-10	-2.18553e-09			0.03848	-1.60683e-10	-1.66557e-09			0.03848	-1.69878e-10	-1.90897e-09			0.03848	-1.60683e-10	-2.30961e-09
0.0385	-1.21903e-10	-2.19393e-09			0.0385	-1.55769e-10	-1.66869e-09			0.0385	-1.71751e-10	-1.90835e-09			0.0385	-1.55769e-10	-2.30946e-09
0.03852	-1.19679e-10	-2.20266e-09			0.03852	-1.52216e-10	-1.66869e-09			0.03852	-1.69254e-10	-1.90773e-09			0.03852	-1.52216e-10	-2.31034e-09
0.03854	-1.17044e-10	-2.21025e-09			0.03854	-1.5048e-10	-1.66213e-09			0.03854	-1.68006e-10	-1.90648e-09			0.03854	-1.5048e-10	-2.31212e-09
0.03856	-1.14717e-10	-2.21547e-09			0.03856	-1.50571e-10	-1.654e-09			0.03856	-1.65509e-10	-1.90523e-09			0.03856	-1.50571e-10	-2.31454e-09
0.03858	-1.13244e-10	-2.21753e-09			0.03858	-1.52225e-10	-1.64462e-09			0.03858	-1.70503e-10	-1.90648e-09			0.03858	-1.52225e-10	-2.31732e-09
0.0386	-1.12852e-10	-2.2161e-09			0.0386	-1.55091e-10	-1.63743e-09			0.0386	-1.73624e-10	-1.90523e-09			0.0386	-1.55091e-10	-2.32012e-09
0.03862	-1.1341e-10	-2.21136e-09			0.03862	-1.58846e-10	-1.63305e-09			0.03862	-1.81738e-10	-1.91085e-09			0.03862	-1.58846e-10	-2.32258e-09
0.03864	-1.14529e-10	-2.20402e-09			0.03864	-1.63193e-10	-1.63211e-09			0.03864	-1.91101e-10	-1.91522e-09			0.03864	-1.63193e-10	-2.32438e-09
0.03866	-1.15713e-10	-2.19524e-09			0.03866	-1.67832e-10	-1.63618e-09			0.03866	-1.99215e-10	-1.92146e-09			0.03866	-1.67832e-10	-2.32525e-09
0.03868	-1.16534e-10	-2.1865e-09			0.03868	-1.72444e-10	-1.64368e-09			0.03868	-2.05457e-10	-1.92021e-09			0.03868	-1.72444e-10	-2.3251e-09
0.0387	-1.1679e-10	-2.17931e-09			0.0387	-1.76679e-10	-1.64993e-09			0.0387	-2.06706e-10	-1.92271e-09			0.0387	-1.76679e-10	-2.32396e-09
0.03872	-1.1657e-10	-2.17481e-09			0.03872	-1.80152e-10	-1.65368e-09			0.03872	-2.0733e-10	-1.91834e-09			0.03872	-1.80152e-10	-2.32202e-09
0.03874	-1.1618e-10	-2.17364e-09			0.03874	-1.82486e-10	-1.65931e-09			0.03874	-2.05457e-10	-1.9096e-09			0.03874	-1.82486e-10	-2.31958e-09
0.03876	-1.15955e-10	-2.17577e-09			0.03876	-1.83375e-10	-1.65869e-09			0.03876	-2.06082e-10	-1.90273e-09			0.03876	-1.83375e-10	-2.31696e-09
0.03878	-1.16064e-10	-2.18064e-09			0.03878	-1.82677e-10	-1.65775e-09			0.03878	-2.00464e-10	-1.89649e-09			0.03878	-1.82677e-10	-2.31445e-09
0.0388	-1.16387e-10	-2.1872e-09			0.0388	-1.80511e-10	-1.65744e-09			0.0388	-1.90477e-10	-1.889e-09			0.0388	-1.80511e-10	-2.31219e-09
0.03882	-1.16574e-10	-2.19416e-09			0.03882	-1.77299e-10	-1.65619e-09			0.03882	-1.85483e-10	-1.88089e-09			0.03882	-1.77299e-10	-2.31016e-09
0.03884	-1.16284e-10	-2.20017e-09			0.03884	-1.73758e-10	-1.65462e-09			0.03884	-1.7612e-10	-1.87901e-09			0.03884	-1.73758e-10	-2.30821e-09
0.03886	-1.15424e-10	-2.20416e-09			0.03886	-1.70745e-10	-1.65275e-09			0.03886	-1.69254e-10	-1.87277e-09			0.03886	-1.70745e-10	-2.30618e-09
0.03888	-1.14261e-10	-2.20554e-09			0.03888	-1.68998e-10	-1.64931e-09			0.03888	-1.64885e-10	-1.86653e-09			0.03888	-1.68998e-10	-2.30416e-09
0.0389	-1.13301e-10	-2.2042e-09			0.0389	-1.68828e-10	-1.64618e-09			0.0389	-1.57395e-10	-1.85966e-09			0.0389	-1.68828e-10	-2.30248e-09
0.03892	-1.13073e-10	-2.20049e-09			0.03892	-1.69956e-10	-1.6418e-09			0.03892	-1.5677e-10	-1.85654e-09			0.03892	-1.69956e-10	-2.30164e-09
0.03894	-1.13914e-10	-2.19503e-09			0.03894	-1.71589e-10	-1.63274e-09			0.03894	-1.58019e-10	-1.85405e-09			0.03894	-1.71589e-10	-2.30206e-09
0.03896	-1.15904e-10	-2.18857e-09			0.03896	-1.7274e-10	-1.62805e-09			0.03896	-1.58643e-10	-1.85529e-09			0.03896	-1.7274e-10	-2.30379e-09
0.03898	-1.18862e-10	-2.1819e-09			0.03898	-1.72646e-10	-1.62179e-09			0.03898	-1.6863e-10	-1.84968e-09			0.03898	-1.72646e-10	-2.30649e-09
0.039	-1.22347e-10	-2.17559e-09			0.039	-1.71054e-10	-1.61867e-09			0.039	-1.77993e-10	-1.84718e-09			0.039	-1.71054e-10	-2.30953e-09
0.03902	-1.25697e-10	-2.16999e-09			0.03902	-1.68256e-10	-1.62085e-09			0.03902	-1.86107e-10	-1.85092e-09			0.03902	-1.68256e-10	-2.31233e-09
0.03904	-1.28124e-10	-2.16527e-09			0.03904	-1.64905e-10	-1.62554e-09			0.03904	-1.93598e-10	-1.84843e-09			0.03904	-1.64905e-10	-2.31451e-09
0.03906	-1.2891e-10	-2.16159e-09			0.03906	-1.61755e-10	-1.6343e-09			0.03906	-1.93598e-10	-1.8503e-09			0.03906	-1.61755e-10	-2.31604e-09
0.03908	-1.27626e-10	-2.15917e-09			0.03908	-1.59499e-10	-1.64337e-09			0.03908	-1.90477e-10	-1.85342e-09			0.03908	-1.59499e-10	-2.31711e-09
0.0391	-1.2435e-10	-2.15837e-09			0.0391	-1.58666e-10	-1.64962e-09			0.0391	-1.82986e-10	-1.85654e-09			0.0391	-1.58666e-10	-2.31793e-09
0.03912	-1.19764e-10	-2.15954e-09			0.03912	-1.59575e-10	-1.65118e-09			0.03912	-1.73624e-10	-1.86341e-09			0.03912	-1.59575e-10	-2.31858e-09
0.03914	-1.15043e-10	-2.16284e-09			0.03914	-1.62253e-10	-1.65025e-09			0.03914	-1.66133e-10	-1.87464e-09			0.03914	-1.62253e-10	-2.31899e-09
0.03916	-1.11562e-10	-2.16813e-09			0.03916	-1.66345e-10	-1.64743e-09			0.03916	-1.59891e-10	-1.88588e-09			0.03916	-1.66345e-10	-2.31898e-09
0.03918	-1.10483e-10	-2.17481e-09			0.03918	-1.71109e-10	-1.64118e-09			0.03918	-1.58643e-10	-1.89836e-09			0.03918	-1.71109e-10	-2.31839e-09
0.0392	-1.12381e-10	-2.18196e-09			0.0392	-1.75552e-10	-1.63586e-09			0.0392	-1.64261e-10	-1.90897e-09			0.0392	-1.75552e-10	-2.31726e-09
0.03922	-1.17022e-10	-2.18854e-09			0.03922	-1.78648e-10	-1.63211e-09			0.03922	-1.69878e-10	-1.91771e-09			0.03922	-1.78648e-10	-2.31587e-09
0.03924	-1.23402e-10	-2.19366e-09			0.03924	-1.79587e-10	-1.6293e-09			0.03924	-1.77369e-10	-1.92146e-09			0.03924	-1.79587e-10	-2.31468e-09
0.03926	-1.30072e-10	-2.19673e-09			0.03926	-1.77987e-10	-1.63117e-09			0.03926	-1.77993e-10	-1.91834e-09			0.03926	-1.77987e-10	-2.31414e-09
0.03928	-1.35634e-10	-2.19747e-09			0.03928	-1.74041e-10	-1.63117e-09			0.03928	-1.82986e-10	-1.91709e-09			0.03928	-1.74041e-10	-2.31452e-09
0.0393	-1.39246e-10	-2.19601e-09			0.0393	-1.68553e-10	-1.62961e-09			0.0393	-1.83611e-10	-1.91147e-09			0.0393	-1.68553e-10	-2.31574e-09
0.03932	-1.40818e-10	-2.19275e-09			0.03932	-1.6275e-10	-1.62805e-09			0.03932	-1.82362e-10	-1.90773e-09			0.03932	-1.6275e-10	-2.31746e-09
0.03934	-1.40852e-10	-2.1884e-09			0.03934	-1.57947e-10	-1.62773e-09			0.03934	-1.83611e-10	-1.89961e-09			0.03934	-1.57947e-10	-2.31917e-09
0.03936	-1.40031e-10	-2.18376e-09			0.03936	-1.55163e-10	-1.62992e-09			0.03936	-1.82362e-10	-1.89712e-09			0.03936	-1.55163e-10	-2.32043e-09
0.03938	-1.38816e-10	-2.17962e-09			0.03938	-1.54902e-10	-1.63023e-09			0.03938	-1.88604e-10	-1.89524e-09			0.03938	-1.54902e-10	-2.32091e-09
0.0394	-1.37276e-10	-2.17663e-09			0.0394	-1.57154e-10	-1.62992e-09			0.0394	-1.92974e-10	-1.89275e-09			0.0394	-1.57154e-10	-2.32053e-09
0.03942	-1.35173e-10	-2.17515e-09			0.03942	-1.61482e-10	-1.62492e-09			0.03942	-2.00464e-10	-1.89587e-09			0.03942	-1.61482e-10	-2.3194e-09
0.03944	-1.32228e-10	-2.17524e-09			0.03944	-1.67109e-10	-1.6196e-09			0.03944	-2.05457e-10	-1.89899e-09			0.03944	-1.67109e-10	-2.31779e-09
0.03946	-1.28415e-10	-2.17662e-09			0.03946	-1.73007e-10	-1.61398e-09			0.03946	-2.06082e-10	-1.89587e-09			0.03946	-1.73007e-10	-2.31599e-09
0.03948	-1.24119e-10	-2.17879e-09			0.03948	-1.78061e-10	-1.61366e-09			0.03948	-2.06706e-10	-1.89899e-09			0.03948	-1.78061e-10	-2.31424e-09
0.0395	-1.20086e-10	-2.18105e-09			0.0395	-1.81304e-10	-1.61773e-09			0.0395	-2.01088e-10	-1.89774e-09			0.0395	-1.81304e-10	-2.31271e-09
0.03952	-1.17195e-10	-2.18268e-09			0.03952	-1.82137e-10	-1.6268e-09			0.03952	-1.96719e-10	-1.88962e-09			0.03952	-1.82137e-10	-2.31152e-09
0.03954	-1.16131e-10	-2.18307e-09			0.03954	-1.8047e-10	-1.63805e-09			0.03954	-1.8798e-10	-1.88401e-09			0.03954	-1.8047e-10	-2.31079e-09
0.03956	-1.1713e-10	-2.18187e-09			0.03956	-1.76715e-10	-1.65181e-09			0.03956	-1.71751e-10	-1.87589e-09			0.03956	-1.76715e-10	-2.31068e-09
0.03958	-1.19873e-10	-2.17909e-09			0.03958	-1.7167e-10	-1.66338e-09			0.03958	-1.62388e-10	-1.87277e-09			0.03958	-1.7167e-10	-2.31118e-09
0.0396	-1.23554e-10	-2.17506e-09			0.0396	-1.66331e-10	-1.66838e-09			0.0396	-1.51153e-10	-1.8684e-09			0.0396	-1.66331e-10	-2.31211e-09
0.03962	-1.27083e-10	-2.17027e-09			0.03962	-1.61701e-10	-1.67432e-09			0.03962	-1.45535e-10	-1.86903e-09			0.03962	-1.61701e-10	-2.31302e-09
0.03964	-1.29344e-10	-2.16526e-09			0.03964	-1.58595e-10	-1.67119e-09			0.03964	-1.39293e-10	-1.87402e-09			0.03964	-1.58595e-10	-2.3134e-09
0.03966	-1.29407e-10	-2.16056e-09			0.03966	-1.57523e-10	-1.66432e-09			0.03966	-1.46159e-10	-1.87839e-09			0.03966	-1.57523e-10	-2.31284e-09
0.03968	-1.26726e-10	-2.1567e-09			0.03968	-1.58639e-10	-1.65306e-09			0.03968	-1.50529e-10	-1.889e-09			0.03968	-1.58639e-10	-2.31122e-09
0.0397	-1.21299e-10	-2.15417e-09			0.0397	-1.61717e-10	-1.64618e-09			0.0397	-1.63637e-10	-1.89275e-09			0.0397	-1.61717e-10	-2.30874e-09
0.03972	-1.13782e-10	-2.15335e-09			0.03972	-1.66158e-10	-1.63524e-09			0.03972	-1.78617e-10	-1.90148e-09			0.03972	-1.66158e-10	-2.30582e-09
0.03974	-1.05484e-10	-2.15432e-09			0.03974	-1.71052e-10	-1.62648e-09			0.03974	-1.92349e-10	-1.90336e-09			0.03974	-1.71052e-10	-2.30297e-09
0.03976	-9.81369e-11	-2.1568e-09			0.03976	-1.75355e-10	-1.62367e-09			0.03976	-1.99215e-10	-1.90585e-09			0.03976	-1.75355e-10	-2.30067e-09
0.03978	-9.34479e-11	-2.16022e-09			0.03978	-1.78182e-10	-1.62336e-09			0.03978	-2.02336e-10	-1.89961e-09			0.03978	-1.78182e-10	-2.2992e-09
0.0398	-9.25342e-11	-2.16389e-09			0.0398	-1.79082e-10	-1.62304e-09			0.0398	-1.97967e-10	-1.89587e-09			0.0398	-1.79082e-10	-2.29867e-09
0.03982	-9.55124e-11	-2.16723e-09			0.03982	-1.78154e-10	-1.62461e-09			0.03982	-1.90477e-10	-1.89462e-09			0.03982	-1.78154e-10	-2.29902e-09
0.03984	-1.01464e-10	-2.16984e-09			0.03984	-1.75904e-10	-1.62492e-09			0.03984	-1.82362e-10	-1.89087e-09			0.03984	-1.75904e-10	-2.30007e-09
0.03986	-1.0878e-10	-2.17158e-09			0.03986	-1.73002e-10	-1.62554e-09			0.03986	-1.73624e-10	-1.89399e-09			0.03986	-1.73002e-10	-2.30156e-09
0.03988	-1.15721e-10	-2.17244e-09			0.03988	-1.70056e-10	-1.62961e-09			0.03988	-1.63012e-10	-1.89462e-09			0.03988	-1.70056e-10	-2.30317e-09
0.0399	-1.20958e-10	-2.17258e-09			0.0399	-1.67468e-10	-1.63242e-09			0.0399	-1.60516e-10	-1.89649e-09			0.0399	-1.67468e-10	-2.30463e-09
0.03992	-1.23918e-10	-2.17235e-09			0.03992	-1.65386e-10	-1.63618e-09			0.03992	-1.62388e-10	-1.89712e-09			0.03992	-1.65386e-10	-2.30574e-09
0.03994	-1.2484e-10	-2.17225e-09			0.03994	-1.63742e-10	-1.64118e-09			0.03994	-1.63637e-10	-1.89399e-09			0.03994	-1.63742e-10	-2.30643e-09
0.03996	-1.24543e-10	-2.17275e-09			0.03996	-1.62351e-10	-1.64556e-09			0.03996	-1.64261e-10	-1.89275e-09			0.03996	-1.62351e-10	-2.30677e-09
[truncated: 2,251 more rows]
