# Supplementary material for: Inherent fast inactivation particle of Nav channels as a new binding site for a neurotoxin
Source: EMBO J. 2025 Apr 22;44(11):3180–209. doi: 10.1038/s44318-025-00438-9 (PMC12130229; doi:10.1038/s44318-025-00438-9)
Supplement: Supplementary file 5 — Source data Fig. 1 [file 44318_2025_438_MOESM5_ESM.zip › Figure 1/1K.xlsx]

## Sheet: Sheet1
	transfected β4-rpTx1 (μg)
	0.5	0.105	0.349	0.197
	1.5	0.407	0.384	0.28
	2	0.608	0.638	0.783
	4	0.666	0.618	0.725
