# Supplementary material for: Inherent fast inactivation particle of Nav channels as a new binding site for a neurotoxin
Source: EMBO J. 2025 Apr 22;44(11):3180–209. doi: 10.1038/s44318-025-00438-9 (PMC12130229; doi:10.1038/s44318-025-00438-9)
Supplement: Supplementary file 6 — Source data Fig. 2 [file 44318_2025_438_MOESM6_ESM.zip › Figure 2/2B.xlsx]

## Sheet: Sheet1
intracellular application					extracellular application
time	control	0.1 μM rpTx1-8K/A			time	control	50 μM rpTx1-8K/A			intracellular application				extracellular application
0	1.93684e-11	1.85256e-11			0	1.92349e-11	3.07798e-12			0.1 μM rpTx1-8K/A	control			50 μM rpTx1-8K/A	control
2e-05	1.74534e-11	1.53989e-11			2e-05	1.67157e-11	2.7349e-12			0.9657	0.0375			0.055358	0.064039
4e-05	1.55373e-11	1.53989e-11			4e-05	1.40526e-11	2.65495e-12			0.559	0.051			0.060954	0.063251
6e-05	1.39497e-11	1.22722e-11			6e-05	1.14548e-11	2.94201e-12			0.243	0.042			0.063767	0.060049
8e-05	1.30367e-11	9.1455e-12			8e-05	9.10633e-12	3.63768e-12			0.1296	0.075			0.051354	0.064106
0.0001	1.30624e-11	-3.98665e-12			0.0001	7.12048e-12	4.69436e-12			0.6729				0.073458	0.048345
0.00012	1.41177e-11	-8.36403e-12			0.00012	5.52363e-12	5.97945e-12			0.4086				0.073761	0.075862
0.00014	1.60674e-11	-1.39921e-11			0.00014	4.2697e-12	7.30635e-12			0.1726
0.00016	1.85547e-11	-9.61471e-12			0.00016	3.28008e-12	8.48006e-12			0.1906
0.00018	2.10685e-11	3.9073e-13			0.00018	2.4844e-12	9.34459e-12			0.9682
0.0002	2.30495e-11	4.14278e-12			0.0002	1.84671e-12	9.81836e-12
0.00022	2.40163e-11	1.22722e-11			0.00022	1.37397e-12	9.90679e-12
0.00024	2.36749e-11	1.47736e-11			0.00024	1.09879e-12	9.6903e-12
0.00026	2.19968e-11	1.60242e-11			0.00026	1.05549e-12	9.29742e-12
0.00028	1.92397e-11	1.35229e-11			0.00028	1.24832e-12	8.86194e-12
0.0003	1.59139e-11	9.1455e-12			0.0003	1.6322e-12	8.48966e-12
0.00032	1.26917e-11	8.52016e-12			0.00032	2.10329e-12	8.23401e-12
0.00034	1.02794e-11	9.1455e-12			0.00034	2.50754e-12	8.0935e-12
0.00036	9.28006e-12	9.77084e-12			0.00036	2.6679e-12	8.03414e-12
0.00038	1.00703e-11	9.77084e-12			0.00038	2.43008e-12	8.02678e-12
0.0004	1.27191e-11	1.47736e-11			0.0004	1.71062e-12	8.08716e-12
0.00042	1.69749e-11	1.53989e-11			0.00042	5.30875e-13	8.29235e-12
0.00044	2.2307e-11	1.28975e-11			0.00044	-9.77599e-13	8.76741e-12
0.00046	2.80095e-11	1.66496e-11			0.00046	-2.60547e-12	9.64073e-12
0.00048	3.33263e-11	1.35229e-11			0.00048	-4.11973e-12	1.09795e-11
0.0005	3.75909e-11	7.26948e-12			0.0005	-5.32391e-12	1.27346e-11
0.00052	4.03366e-11	4.76812e-12			0.00052	-6.09762e-12	1.47265e-11
0.00054	4.13715e-11	4.14278e-12			0.00054	-6.40752e-12	1.66707e-11
0.00056	4.07939e-11	1.64142e-12			0.00056	-6.28658e-12	1.8253e-11
0.00058	3.89554e-11	3.9073e-13			0.00058	-5.80807e-12	1.92132e-11
0.0006	3.63757e-11	4.14278e-12			0.0006	-5.05459e-12	1.94159e-11
0.00062	3.36339e-11	5.39346e-12			0.00062	-4.10867e-12	1.88842e-11
0.00064	3.12607e-11	7.89482e-12			0.00064	-3.05029e-12	1.77815e-11
0.00066	2.96518e-11	1.22722e-11			0.00066	-1.96302e-12	1.63554e-11
0.00068	2.90249e-11	1.60242e-11			0.00068	-9.34922e-13	1.48699e-11
0.0007	2.9417e-11	1.66496e-11			0.0007	-4.24224e-14	1.35421e-11
0.00072	3.07117e-11	1.16469e-11			0.00072	6.64514e-13	1.2502e-11
0.00074	3.26942e-11	1.28975e-11			0.00074	1.17503e-12	1.17858e-11
0.00076	3.51019e-11	1.28975e-11			0.00076	1.51818e-12	1.13512e-11
0.00078	3.76688e-11	1.16469e-11			0.00078	1.74216e-12	1.11126e-11
0.0008	4.01521e-11	1.53989e-11			0.0008	1.88939e-12	1.09742e-11
0.00082	4.23449e-11	1.41482e-11			0.00082	1.97617e-12	1.08623e-11
0.00084	4.40744e-11	7.26948e-12			0.00084	1.98648e-12	1.07459e-11
0.00086	4.52049e-11	5.39346e-12			0.00086	1.88679e-12	1.06472e-11
0.00088	4.56341e-11	-1.48529e-12			0.00088	1.65188e-12	1.06431e-11
0.0009	4.53001e-11	-5.86267e-12			0.0009	1.29086e-12	1.08506e-11
0.00092	4.41855e-11	-9.61471e-12			0.00092	8.57244e-13	1.14021e-11
0.00094	4.23207e-11	-8.36403e-12			0.00094	4.43415e-13	1.24119e-11
0.00096	3.97787e-11	-2.73597e-12			0.00096	1.58932e-13	1.39377e-11
0.00098	3.66737e-11	1.64142e-12			0.00098	1.0564e-13	1.59435e-11
0.001	3.31519e-11	7.26948e-12			0.001	3.601e-13	1.82807e-11
0.00102	2.93927e-11	1.47736e-11			0.00102	9.64053e-13	2.06935e-11
0.00104	2.56078e-11	1.97763e-11			0.00104	1.93251e-12	2.2855e-11
0.00106	2.20363e-11	1.79003e-11			0.00106	3.25562e-12	2.44273e-11
0.00108	1.89339e-11	1.53989e-11			0.00108	4.90127e-12	2.51316e-11
0.0011	1.65382e-11	9.77084e-12			0.0011	6.80878e-12	2.48183e-11
0.00112	1.50317e-11	3.51744e-12			0.00112	8.88148e-12	2.3501e-11
0.00114	1.44945e-11	-5.23733e-12			0.00114	1.09822e-11	2.13596e-11
0.00116	1.48829e-11	-1.14907e-11			0.00116	1.29447e-11	1.87051e-11
0.00118	1.60317e-11	-1.89948e-11			0.00118	1.46007e-11	1.59155e-11
0.0012	1.76884e-11	-2.83749e-11			0.0012	1.58139e-11	1.33644e-11
0.00122	1.95697e-11	-2.39975e-11			0.00122	1.65164e-11	1.13555e-11
0.00124	2.14192e-11	-2.33722e-11			0.00124	1.67278e-11	1.00711e-11
0.00126	2.30535e-11	-1.39921e-11			0.00126	1.6548e-11	9.54393e-12
0.00128	2.43785e-11	-7.11335e-12			0.00128	1.61217e-11	9.64922e-12
0.0013	2.53827e-11	2.8921e-12			0.0013	1.55853e-11	1.01262e-11
0.00132	2.61047e-11	6.64414e-12			0.00132	1.50202e-11	1.06323e-11
0.00134	2.65934e-11	7.89482e-12			0.00134	1.44272e-11	1.08227e-11
0.00136	2.68724e-11	1.35229e-11			0.00136	1.37407e-11	1.04428e-11
0.00138	2.69174e-11	1.66496e-11			0.00138	1.28791e-11	9.40444e-12
0.0014	2.66606e-11	1.79003e-11			0.0014	1.1804e-11	7.81595e-12
0.00142	2.6018e-11	1.41482e-11			0.00142	1.05721e-11	5.95959e-12
0.00144	2.49282e-11	6.0188e-12			0.00144	9.34166e-12	4.21199e-12
0.00146	2.3396e-11	-3.98665e-12			0.00146	8.33624e-12	2.94763e-12
0.00148	2.15138e-11	-1.77441e-11			0.00148	7.77078e-12	2.45158e-12
0.0015	1.94541e-11	-2.33722e-11			0.0015	7.76705e-12	2.86758e-12
0.00152	1.74386e-11	-2.71242e-11			0.00152	8.29876e-12	4.19551e-12
0.00154	1.56855e-11	-1.77441e-11			0.00154	9.18367e-12	6.31739e-12
0.00156	1.43622e-11	-9.61471e-12			0.00156	1.01303e-11	9.03173e-12
0.00158	1.35492e-11	-2.3461e-13			0.00158	1.08245e-11	1.20878e-11
0.0016	1.32275e-11	7.26948e-12			0.0016	1.10272e-11	1.52023e-11
0.00162	1.3284e-11	1.10215e-11			0.00162	1.06486e-11	1.80832e-11
0.00164	1.35304e-11	1.16469e-11			0.00164	9.77579e-12	2.04611e-11
0.00166	1.37311e-11	9.1455e-12			0.00166	8.64525e-12	2.21302e-11
0.00168	1.36416e-11	1.03962e-11			0.00168	7.56829e-12	2.29853e-11
0.0017	1.30539e-11	8.52016e-12			0.0017	6.84056e-12	2.30412e-11
0.00172	1.18393e-11	7.89482e-12			0.00172	6.66147e-12	2.24131e-11
0.00174	9.9848e-12	3.51744e-12			0.00174	7.08574e-12	2.12683e-11
0.00176	7.60581e-12	4.14278e-12			0.00176	8.02845e-12	1.97728e-11
0.00178	4.93045e-12	6.0188e-12			0.00178	9.30407e-12	1.80469e-11
0.0018	2.2528e-12	1.01608e-12			0.0018	1.06955e-11	1.61574e-11
0.00182	-1.24079e-13	-2.3461e-13			0.00182	1.20172e-11	1.41366e-11
0.00184	-1.94505e-12	-3.98665e-12			0.00184	1.31564e-11	1.20213e-11
0.00186	-3.04175e-12	1.01608e-12			0.00186	1.40826e-11	9.88032e-12
0.00188	-3.34813e-12	-2.11063e-12			0.00188	1.48207e-11	7.82212e-12
0.0019	-2.89687e-12	3.51744e-12			0.0019	1.54132e-11	5.97827e-12
0.00192	-1.80968e-12	9.1455e-12			0.00192	1.58784e-11	4.4656e-12
0.00194	-2.8295e-13	1.66496e-11			0.00194	1.61815e-11	3.35678e-12
0.00196	1.43264e-12	1.97763e-11			0.00196	1.62326e-11	2.65958e-12
0.00198	3.05789e-12	1.53989e-11			0.00198	1.59053e-11	2.31574e-12
0.002	4.32887e-12	6.64414e-12			0.002	1.50738e-11	2.21676e-12
0.00202	5.04579e-12	-2.73597e-12			0.00202	1.36577e-11	2.23105e-12
0.00204	5.11355e-12	-1.14907e-11			0.00204	1.1661e-11	2.23061e-12
0.00206	4.56456e-12	-1.71188e-11			0.00206	9.19062e-12	2.11527e-12
0.00208	3.55023e-12	-1.96202e-11			0.00208	6.45014e-12	1.82705e-12
0.0021	2.3023e-12	-1.96202e-11			0.0021	3.70801e-12	1.35619e-12
0.00212	1.07812e-12	-1.96202e-11			0.00212	1.24222e-12	7.39545e-13
0.00214	1.00784e-13	-1.77441e-11			0.00214	-7.20199e-13	5.53321e-14
0.00216	-4.84089e-13	-1.08654e-11			0.00216	-2.05184e-12	-5.88934e-13
0.00218	-6.30372e-13	-1.08654e-11			0.00218	-2.74747e-12	-1.06575e-12
0.0022	-3.87568e-13	-9.61471e-12			0.0022	-2.90653e-12	-1.24703e-12
0.00222	1.22106e-13	-2.3461e-13			0.00222	-2.68543e-12	-1.02938e-12
0.00224	7.29321e-13	6.64414e-12			0.00224	-2.23279e-12	-3.5727e-13
0.00226	1.25677e-12	1.41482e-11			0.00226	-1.63337e-12	7.50362e-13
0.00228	1.54113e-12	1.60242e-11			0.00228	-8.86237e-13	2.1906e-12
0.0023	1.46114e-12	1.35229e-11			0.0023	8.43202e-14	3.78413e-12
0.00232	9.55071e-13	2.8921e-12			0.00232	1.37572e-12	5.31445e-12
0.00234	3.2563e-14	-7.73869e-12			0.00234	3.04327e-12	6.5782e-12
0.00236	-1.22169e-12	-2.08708e-11			0.00236	5.03813e-12	7.44348e-12
0.00238	-2.65917e-12	-2.71242e-11			0.00238	7.18141e-12	7.8846e-12
0.0024	-4.07846e-12	-2.90003e-11			0.0024	9.18186e-12	7.98124e-12
0.00242	-5.24826e-12	-3.08763e-11			0.00242	1.06969e-11	7.88495e-12
0.00244	-5.92752e-12	-3.15016e-11			0.00244	1.14208e-11	7.76105e-12
0.00246	-5.89398e-12	-2.83749e-11			0.00246	1.11704e-11	7.72797e-12
0.00248	-4.9825e-12	-2.71242e-11			0.00248	9.93743e-12	7.82172e-12
0.0025	-3.12448e-12	-2.27469e-11			0.0025	7.89148e-12	7.99314e-12
0.00252	-3.81091e-13	-1.14907e-11			0.00252	5.33914e-12	8.13275e-12
0.00254	3.04628e-12	2.8921e-12			0.00254	2.64591e-12	8.11408e-12
0.00256	6.83925e-12	1.10215e-11			0.00256	1.56714e-13	7.83317e-12
0.00258	1.06095e-11	2.1027e-11			0.00258	-1.86171e-12	7.23381e-12
0.0026	1.39633e-11	2.41537e-11			0.0026	-3.25365e-12	6.31555e-12
0.00262	1.65606e-11	2.79057e-11			0.00262	-3.97252e-12	5.12698e-12
0.00264	1.81583e-11	1.97763e-11			0.00264	-4.06457e-12	3.75698e-12
0.00266	1.86364e-11	1.53989e-11			0.00266	-3.64072e-12	2.32336e-12
0.00268	1.80058e-11	6.0188e-12			0.00268	-2.85238e-12	9.61463e-13
0.0027	1.64138e-11	-7.11335e-12			0.0027	-1.86586e-12	-1.86587e-13
0.00272	1.41245e-11	-2.14962e-11			0.00272	-8.39648e-13	-9.89664e-13
0.00274	1.14964e-11	-2.64989e-11			0.00274	9.6997e-14	-1.34313e-12
0.00276	8.92665e-12	-2.33722e-11			0.00276	8.59899e-13	-1.18521e-12
0.00278	6.78407e-12	-1.33668e-11			0.00278	1.42195e-12	-5.0712e-13
0.0028	5.33525e-12	1.64142e-12			0.0028	1.81513e-12	6.4775e-13
0.00282	4.69298e-12	1.28975e-11			0.00282	2.12125e-12	2.1918e-12
0.00284	4.80391e-12	1.60242e-11			0.00284	2.45509e-12	4.00716e-12
0.00286	5.47308e-12	1.91509e-11			0.00286	2.94289e-12	5.95777e-12
0.00288	6.43631e-12	9.1455e-12			0.00288	3.69677e-12	7.89317e-12
0.0029	7.43595e-12	1.01608e-12			0.0029	4.78868e-12	9.65435e-12
0.00292	8.28977e-12	-5.23733e-12			0.00292	6.22639e-12	1.10776e-11
0.00294	8.93071e-12	-7.11335e-12			0.00294	7.93562e-12	1.20028e-11
0.00296	9.39865e-12	-4.61199e-12			0.00296	9.75298e-12	1.22945e-11
0.00298	9.79593e-12	-2.11063e-12			0.00298	1.14386e-11	1.18697e-11
0.003	1.02238e-11	2.8921e-12			0.003	1.27115e-11	1.07255e-11
0.00302	1.0722e-11	4.76812e-12			0.00302	1.33047e-11	8.95378e-12
0.00304	1.12353e-11	4.76812e-12			0.00304	1.3027e-11	6.73379e-12
0.00306	1.1618e-11	1.64142e-12			0.00306	1.18234e-11	4.29433e-12
0.00308	1.16793e-11	-2.3461e-13			0.00308	9.79925e-12	1.86249e-12
0.0031	1.1248e-11	1.64142e-12			0.0031	7.2186e-12	-3.92245e-13
0.00312	1.02358e-11	7.89482e-12			0.00312	4.45368e-12	-2.38528e-12
0.00314	8.67306e-12	1.47736e-11			0.00314	1.90833e-12	-4.11042e-12
0.00316	6.70516e-12	1.91509e-11			0.00316	-6.77068e-14	-5.60806e-12
0.00318	4.55716e-12	1.35229e-11			0.00318	-1.25224e-12	-6.90975e-12
0.0032	2.47566e-12	1.41482e-11			0.0032	-1.58743e-12	-7.99783e-12
0.00322	6.7568e-13	1.41482e-11			0.00322	-1.17411e-12	-8.79189e-12
0.00324	-6.96178e-13	1.35229e-11			0.00324	-2.27893e-13	-9.16664e-12
0.00326	-1.57442e-12	8.52016e-12			0.00326	9.86456e-13	-8.99616e-12
0.00328	-1.97435e-12	5.39346e-12			0.00328	2.2203e-12	-8.20564e-12
0.0033	-1.97518e-12	-8.5995e-13			0.0033	3.29408e-12	-6.80808e-12
0.00332	-1.70043e-12	-2.11063e-12			0.00332	4.12345e-12	-4.91304e-12
0.00334	-1.29366e-12	-3.98665e-12			0.00334	4.72109e-12	-2.70807e-12
0.00336	-8.80466e-13	-4.61199e-12			0.00336	5.17923e-12	-4.23343e-13
0.00338	-5.35191e-13	-1.48529e-12			0.00338	5.63397e-12	1.71756e-12
0.0034	-2.53826e-13	7.26948e-12			0.0034	6.22586e-12	3.53352e-12
0.00342	5.24753e-14	1.22722e-11			0.00342	7.06259e-12	4.91132e-12
0.00344	5.26502e-13	1.79003e-11			0.00344	8.18657e-12	5.81152e-12
0.00346	1.30683e-12	1.91509e-11			0.00346	9.56323e-12	6.25868e-12
0.00348	2.45954e-12	1.72749e-11			0.00348	1.10783e-11	6.31947e-12
0.0035	3.92713e-12	1.10215e-11			0.0035	1.25524e-11	6.07431e-12
0.00352	5.52017e-12	3.9073e-13			0.00352	1.37698e-11	5.58586e-12
0.00354	6.95903e-12	-5.23733e-12			0.00354	1.45145e-11	4.87495e-12
0.00356	7.94918e-12	-1.39921e-11			0.00356	1.46069e-11	3.92047e-12
0.00358	8.26829e-12	-1.64935e-11			0.00358	1.39426e-11	2.68332e-12
0.0036	7.8282e-12	-1.46174e-11			0.0036	1.25209e-11	1.15431e-12
0.00362	6.69601e-12	-1.27414e-11			0.00362	1.04545e-11	-5.86438e-13
0.00364	5.07347e-12	-1.08654e-11			0.00364	7.96302e-12	-2.33602e-12
0.00366	3.24645e-12	-3.98665e-12			0.00366	5.33829e-12	-3.7768e-12
0.00368	1.52392e-12	3.51744e-12			0.00368	2.8946e-12	-4.53812e-12
0.0037	1.80993e-13	1.03962e-11			0.0037	9.17483e-13	-4.29587e-12
0.00372	-5.84036e-13	1.79003e-11			0.00372	-3.82927e-13	-2.87655e-12
0.00374	-6.76369e-13	2.97817e-11			0.00374	-8.88816e-13	-3.21649e-13
0.00376	-1.1051e-13	3.16578e-11			0.00376	-5.80838e-13	3.10368e-12
0.00378	1.00251e-12	3.85365e-11			0.00378	4.7841e-13	6.96053e-12
0.0038	2.48244e-12	3.54098e-11			0.0038	2.15737e-12	1.07269e-11
0.00382	4.11793e-12	2.97817e-11			0.00382	4.2686e-12	1.38921e-11
0.00384	5.71033e-12	1.66496e-11			0.00384	6.57812e-12	1.60396e-11
0.00386	7.10271e-12	9.77084e-12			0.00386	8.82423e-12	1.69026e-11
0.00388	8.19442e-12	-2.73597e-12			0.00388	1.07511e-11	1.64009e-11
0.0039	8.93329e-12	-1.08654e-11			0.0039	1.21576e-11	1.46534e-11
0.00392	9.29055e-12	-1.52428e-11			0.00392	1.29493e-11	1.19683e-11
0.00394	9.23548e-12	-2.33722e-11			0.00394	1.31692e-11	8.80401e-12
0.00396	8.7193e-12	-2.27469e-11			0.00396	1.29906e-11	5.69959e-12
0.00398	7.67858e-12	-2.27469e-11			0.00398	1.26656e-11	3.18227e-12
0.004	6.05036e-12	-2.08708e-11			0.004	1.2448e-11	1.66662e-12
0.00402	3.80497e-12	-1.89948e-11			0.00402	1.2516e-11	1.37773e-12
0.00404	9.77871e-13	-1.46174e-11			0.00404	1.29209e-11	2.3142e-12
0.00406	-2.30234e-12	-1.14907e-11			0.00406	1.35868e-11	4.25955e-12
0.00408	-5.80396e-12	3.9073e-13			0.00408	1.43475e-11	6.83431e-12
0.0041	-9.20844e-12	8.52016e-12			0.0041	1.50067e-11	9.57515e-12
0.00412	-1.21524e-11	1.66496e-11			0.00412	1.53993e-11	1.20181e-11
0.00414	-1.42966e-11	1.91509e-11			0.00414	1.5423e-11	1.37762e-11
0.00416	-1.54002e-11	1.97763e-11			0.00416	1.50463e-11	1.45969e-11
0.00418	-1.538e-11	1.16469e-11			0.00418	1.42926e-11	1.43965e-11
0.0042	-1.43343e-11	-2.73597e-12			0.0042	1.32133e-11	1.32644e-11
0.00422	-1.25161e-11	-1.46174e-11			0.00422	1.18705e-11	1.14386e-11
0.00424	-1.02633e-11	-2.64989e-11			0.00424	1.03312e-11	9.25158e-12
0.00426	-7.9073e-12	-3.33776e-11			0.00426	8.66913e-12	7.06515e-12
0.00428	-5.69465e-12	-3.5879e-11			0.00428	6.97112e-12	5.19872e-12
0.0043	-3.74967e-12	-2.64989e-11			0.0043	5.34003e-12	3.8702e-12
0.00432	-2.08995e-12	-1.27414e-11			0.00432	3.87901e-12	3.16329e-12
0.00434	-6.78813e-13	-3.98665e-12			0.00434	2.67166e-12	3.01691e-12
0.00436	5.12003e-13	-8.5995e-13			0.00436	1.75702e-12	3.25402e-12
0.00438	1.46347e-12	-2.3461e-13			0.00438	1.10941e-12	3.62805e-12
0.0044	2.10583e-12	-2.11063e-12			0.0044	6.43561e-13	3.88591e-12
0.00442	2.35635e-12	-5.86267e-12			0.00442	2.39674e-13	3.82912e-12
0.00444	2.16565e-12	-1.39921e-11			0.00444	-2.10557e-13	3.36674e-12
0.00446	1.55585e-12	-2.08708e-11			0.00446	-7.55172e-13	2.5411e-12
0.00448	6.2438e-13	-2.27469e-11			0.00448	-1.35412e-12	1.52231e-12
0.0045	-4.82587e-13	-2.14962e-11			0.0045	-1.87884e-12	5.72947e-13
0.00452	-1.6081e-12	-1.58681e-11			0.00452	-2.15605e-12	-1.62813e-14
0.00454	-2.62606e-12	-5.23733e-12			0.00454	-2.02427e-12	-1.57204e-15
0.00456	-3.46219e-12	6.0188e-12			0.00456	-1.39667e-12	7.45706e-13
0.00458	-4.10206e-12	1.47736e-11			0.00458	-2.96655e-13	2.19875e-12
0.0046	-4.58138e-12	2.1027e-11			0.0046	1.14215e-12	4.17453e-12
0.00462	-4.97801e-12	2.4779e-11			0.00462	2.71272e-12	6.3737e-12
0.00464	-5.39751e-12	2.4779e-11			0.00464	4.1893e-12	8.45361e-12
0.00466	-5.96013e-12	2.22776e-11			0.00466	5.38399e-12	1.01059e-11
0.00468	-6.77771e-12	1.72749e-11			0.00468	6.18568e-12	1.11214e-11
0.0047	-7.9263e-12	1.41482e-11			0.0047	6.56831e-12	1.14301e-11
0.00472	-9.41718e-12	8.52016e-12			0.00472	6.58529e-12	1.10977e-11
0.00474	-1.11826e-11	7.89482e-12			0.00474	6.34353e-12	1.0301e-11
0.00476	-1.30817e-11	2.26676e-12			0.00476	5.97838e-12	9.27984e-12
0.00478	-1.49237e-11	2.26676e-12			0.00478	5.62507e-12	8.28749e-12
0.0048	-1.65104e-11	2.8921e-12			0.0048	5.39269e-12	7.54362e-12
0.00482	-1.76738e-11	3.9073e-13			0.00482	5.34235e-12	7.19647e-12
0.00484	-1.83119e-11	1.64142e-12			0.00484	5.47396e-12	7.30087e-12
0.00486	-1.8401e-11	2.26676e-12			0.00486	5.72941e-12	7.81527e-12
0.00488	-1.79951e-11	6.64414e-12			0.00488	6.02151e-12	8.614e-12
0.0049	-1.7201e-11	1.10215e-11			0.0049	6.27891e-12	9.51971e-12
0.00492	-1.61377e-11	1.35229e-11			0.00492	6.49376e-12	1.03476e-11
0.00494	-1.48907e-11	1.35229e-11			0.00494	6.74727e-12	1.09424e-11
0.00496	-1.34778e-11	1.79003e-11			0.00496	7.19109e-12	1.12048e-11
0.00498	-1.18416e-11	6.64414e-12			0.00498	7.99092e-12	1.11007e-11
0.005	-9.87784e-12	6.0188e-12			0.005	9.24841e-12	1.06524e-11
0.00502	-7.49755e-12	1.64142e-12			0.00502	1.09439e-11	9.9278e-12
0.00504	-4.6994e-12	-2.11063e-12			0.00504	1.29191e-11	9.02487e-12
0.00506	-1.62302e-12	-2.11063e-12			0.00506	1.49143e-11	8.05675e-12
0.00508	1.44524e-12	3.51744e-12			0.00508	1.66347e-11	7.13545e-12
0.0051	4.12556e-12	4.14278e-12			0.0051	1.783e-11	6.35296e-12
0.00512	6.0445e-12	9.1455e-12			0.00512	1.83443e-11	5.76753e-12
0.00514	6.94244e-12	1.16469e-11			0.00514	1.81422e-11	5.39877e-12
0.00516	6.75758e-12	1.10215e-11			0.00516	1.73021e-11	5.23523e-12
0.00518	5.64683e-12	9.77084e-12			0.00518	1.59894e-11	5.2573e-12
0.0052	3.94476e-12	6.64414e-12			0.0052	1.44278e-11	5.45698e-12
0.00522	2.07509e-12	4.14278e-12			0.00522	1.28651e-11	5.84513e-12
0.00524	4.40691e-13	3.9073e-13			0.00524	1.15388e-11	6.43996e-12
0.00526	-6.65764e-13	-5.23733e-12			0.00526	1.06322e-11	7.24012e-12
0.00528	-1.11717e-12	-1.48529e-12			0.00528	1.02351e-11	8.19787e-12
0.0053	-9.63717e-13	1.64142e-12			0.0053	1.03192e-11	9.20978e-12
0.00532	-4.04684e-13	2.26676e-12			0.00532	1.07373e-11	1.01307e-11
0.00534	2.69463e-13	1.01608e-12			0.00534	1.12522e-11	1.0818e-11
0.00536	7.50992e-13	-8.5995e-13			0.00536	1.15914e-11	1.11749e-11
0.00538	7.87788e-13	-2.73597e-12			0.00538	1.15069e-11	1.11883e-11
0.0054	2.50632e-13	-5.23733e-12			0.0054	1.08243e-11	1.09428e-11
0.00542	-8.31428e-13	-7.11335e-12			0.00542	9.47558e-12	1.05976e-11
0.00544	-2.27388e-12	-1.02401e-11			0.00544	7.50452e-12	1.03425e-11
0.00546	-3.78229e-12	-6.48801e-12			0.00546	5.05442e-12	1.03364e-11
0.00548	-5.02877e-12	-1.21161e-11			0.00548	2.34183e-12	1.06557e-11
0.0055	-5.74033e-12	-7.73869e-12			0.0055	-3.76219e-13	1.12765e-11
0.00552	-5.77552e-12	-3.36131e-12			0.00552	-2.83843e-12	1.2083e-11
0.00554	-5.16112e-12	1.64142e-12			0.00554	-4.80961e-12	1.29167e-11
0.00556	-4.0877e-12	4.76812e-12			0.00556	-6.10585e-12	1.36276e-11
0.00558	-2.85859e-12	1.03962e-11			0.00558	-6.60137e-12	1.41208e-11
0.0056	-1.81666e-12	1.28975e-11			0.0056	-6.2317e-12	1.43662e-11
0.00562	-1.26179e-12	9.77084e-12			0.00562	-4.98184e-12	1.43777e-11
0.00564	-1.38156e-12	6.64414e-12			0.00564	-2.8819e-12	1.41753e-11
0.00566	-2.20807e-12	6.0188e-12			0.00566	-9.98205e-15	1.37501e-11
0.00568	-3.60597e-12	1.01608e-12			0.00568	3.49654e-12	1.30609e-11
0.0057	-5.29927e-12	-3.98665e-12			0.0057	7.42679e-12	1.20621e-11
0.00572	-6.92607e-12	-7.11335e-12			0.00572	1.14871e-11	1.07596e-11
0.00574	-8.12048e-12	-1.52428e-11			0.00574	1.53121e-11	9.25441e-12
0.00576	-8.5986e-12	-1.64935e-11			0.00576	1.84996e-11	7.75171e-12
0.00578	-8.23205e-12	-1.71188e-11			0.00578	2.06689e-11	6.51853e-12
0.0058	-7.08565e-12	-1.33668e-11			0.0058	2.15311e-11	5.80302e-12
0.00582	-5.40641e-12	-7.73869e-12			0.00582	2.09496e-11	5.74839e-12
0.00584	-3.56681e-12	4.76812e-12			0.00584	1.89813e-11	6.33466e-12
0.00586	-1.97316e-12	1.28975e-11			0.00586	1.58825e-11	7.3735e-12
0.00588	-9.63518e-13	2.1027e-11			0.00588	1.2079e-11	8.56348e-12
0.0059	-7.23387e-13	2.41537e-11			0.0059	8.10752e-12	9.57165e-12
0.00592	-1.23996e-12	2.97817e-11			0.00592	4.53156e-12	1.01283e-11
0.00594	-2.30486e-12	2.91564e-11			0.00594	1.84806e-12	1.0085e-11
0.00596	-3.56274e-12	2.41537e-11			0.00596	4.01513e-13	9.43061e-12
0.00598	-4.59516e-12	1.91509e-11			0.00598	3.27946e-13	8.27258e-12
0.006	-5.02035e-12	9.1455e-12			0.006	1.53764e-12	6.78074e-12
0.00602	-4.58403e-12	-1.48529e-12			0.00602	3.74282e-12	5.13949e-12
0.00604	-3.22227e-12	-1.08654e-11			0.00604	6.52034e-12	3.49774e-12
0.00606	-1.07091e-12	-2.21215e-11			0.00606	9.394e-12	1.95279e-12
0.00608	1.56832e-12	-2.90003e-11			0.00608	1.19145e-11	5.49402e-13
0.0061	4.30873e-12	-3.02509e-11			0.0061	1.37315e-11	-7.02875e-13
0.00612	6.77073e-12	-2.39975e-11			0.00612	1.46358e-11	-1.80007e-12
0.00614	8.66716e-12	-1.77441e-11			0.00614	1.4578e-11	-2.72868e-12
0.00616	9.85801e-12	-4.61199e-12			0.00616	1.36631e-11	-3.46249e-12
0.00618	1.03536e-11	1.10215e-11			0.00618	1.21269e-11	-3.97619e-12
0.0062	1.02847e-11	2.41537e-11			0.0062	1.02966e-11	-4.26668e-12
0.00622	9.84266e-12	2.35283e-11			0.00622	8.53706e-12	-4.37047e-12
0.00624	9.20991e-12	3.22831e-11			0.00624	7.18958e-12	-4.36353e-12
0.00626	8.50977e-12	3.22831e-11			0.00626	6.50984e-12	-4.34814e-12
0.00628	7.78156e-12	2.60297e-11			0.00628	6.61626e-12	-4.42325e-12
0.0063	6.99595e-12	1.85256e-11			0.0063	7.46651e-12	-4.66155e-12
0.00632	6.09038e-12	8.52016e-12			0.00632	8.87318e-12	-5.09148e-12
0.00634	5.02408e-12	-2.3461e-13			0.00634	1.05565e-11	-5.69715e-12
0.00636	3.81774e-12	-9.61471e-12			0.00636	1.2224e-11	-6.42813e-12
0.00638	2.56956e-12	-8.98937e-12			0.00638	1.3651e-11	-7.21849e-12
0.0064	1.43878e-12	-1.21161e-11			0.0064	1.4738e-11	-7.99761e-12
0.00642	5.99836e-13	-1.14907e-11			0.00642	1.55233e-11	-8.70441e-12
0.00644	1.9316e-13	-1.08654e-11			0.00644	1.61491e-11	-9.29473e-12
0.00646	2.85755e-13	-1.02401e-11			0.00646	1.68043e-11	-9.74728e-12
0.00648	8.55491e-13	-6.48801e-12			0.00648	1.76538e-11	-1.00726e-11
0.0065	1.7995e-12	1.01608e-12			0.0065	1.87841e-11	-1.03043e-11
0.00652	2.95353e-12	7.89482e-12			0.00652	2.01755e-11	-1.04888e-11
0.00654	4.11759e-12	1.60242e-11			0.00654	2.17009e-11	-1.06591e-11
0.00656	5.07361e-12	2.1027e-11			0.00656	2.31509e-11	-1.08091e-11
0.00658	5.61282e-12	1.91509e-11			0.00658	2.42753e-11	-1.08817e-11
0.0066	5.55663e-12	1.47736e-11			0.0066	2.48296e-11	-1.07681e-11
0.00662	4.78764e-12	7.26948e-12			0.00662	2.46214e-11	-1.03376e-11
0.00664	3.27846e-12	2.26676e-12			0.00664	2.35454e-11	-9.48024e-12
0.00666	1.10819e-12	-4.61199e-12			0.00666	2.16079e-11	-8.15402e-12
0.00668	-1.54245e-12	-1.33668e-11			0.00668	1.8938e-11	-6.41864e-12
0.0067	-4.41691e-12	-1.71188e-11			0.0067	1.57792e-11	-4.43792e-12
0.00672	-7.22856e-12	-2.21215e-11			0.00672	1.24594e-11	-2.4516e-12
0.00674	-9.71639e-12	-2.08708e-11			0.00674	9.34366e-12	-7.2125e-13
0.00676	-1.16855e-11	-2.90003e-11			0.00676	6.77128e-12	5.36305e-13
0.00678	-1.30306e-11	-3.33776e-11			0.00678	4.99155e-12	1.19915e-12
0.0068	-1.37324e-11	-3.71297e-11			0.0068	4.11105e-12	1.26644e-12
0.00682	-1.3837e-11	-4.08817e-11			0.00682	4.07487e-12	8.57019e-13
0.00684	-1.34328e-11	-3.7755e-11			0.00684	4.68342e-12	1.77476e-13
0.00686	-1.26329e-11	-2.58736e-11			0.00686	5.64241e-12	-5.25024e-13
0.00688	-1.15702e-11	-1.14907e-11			0.00688	6.63763e-12	-1.02197e-12
0.0069	-1.04034e-11	2.26676e-12			0.0069	7.40277e-12	-1.16083e-12
0.00692	-9.31819e-12	1.03962e-11			0.00692	7.77157e-12	-9.09068e-13
0.00694	-8.51525e-12	1.10215e-11			0.00694	7.69552e-12	-3.66919e-13
0.00696	-8.18266e-12	1.22722e-11			0.00696	7.22694e-12	2.53695e-13
0.00698	-8.45456e-12	8.52016e-12			0.00698	6.48205e-12	6.89821e-13
0.007	-9.37032e-12	-2.3461e-13			0.007	5.58896e-12	7.02129e-13
0.00702	-1.08495e-11	-8.98937e-12			0.00702	4.65207e-12	1.46439e-13
0.00704	-1.26992e-11	-1.52428e-11			0.00704	3.73077e-12	-9.8879e-13
0.00706	-1.46479e-11	-2.08708e-11			0.00706	2.84275e-12	-2.58844e-12
0.00708	-1.63997e-11	-2.39975e-11			0.00708	1.9869e-12	-4.4534e-12
0.0071	-1.76927e-11	-2.21215e-11			0.0071	1.17493e-12	-6.36271e-12
0.00712	-1.83435e-11	-1.52428e-11			0.00712	4.5638e-13	-8.12813e-12
0.00714	-1.82704e-11	-1.14907e-11			0.00714	-7.06874e-14	-9.62846e-12
0.00716	-1.75001e-11	-3.36131e-12			0.00716	-2.71188e-13	-1.08171e-11
0.00718	-1.61551e-11	2.26676e-12			0.00718	-3.96114e-15	-1.17051e-11
0.0072	-1.44306e-11	3.9073e-13			0.0072	8.33436e-13	-1.23309e-11
0.00722	-1.25693e-11	4.14278e-12			0.00722	2.26306e-12	-1.2734e-11
0.00724	-1.08262e-11	3.51744e-12			0.00724	4.20071e-12	-1.29286e-11
0.00726	-9.43421e-12	4.14278e-12			0.00726	6.45879e-12	-1.28955e-11
0.00728	-8.57238e-12	2.26676e-12			0.00728	8.77319e-12	-1.25826e-11
0.0073	-8.34249e-12	7.89482e-12			0.0073	1.08548e-11	-1.19156e-11
0.00732	-8.76579e-12	1.10215e-11			0.00732	1.24456e-11	-1.08162e-11
0.00734	-9.7872e-12	1.41482e-11			0.00734	1.33637e-11	-9.22312e-12
0.00736	-1.12975e-11	1.72749e-11			0.00736	1.35309e-11	-7.11703e-12
0.00738	-1.31564e-11	2.16523e-11			0.00738	1.29749e-11	-4.54121e-12
0.0074	-1.52046e-11	2.4779e-11			0.0074	1.18212e-11	-1.62116e-12
0.00742	-1.72761e-11	2.2903e-11			0.00742	1.02716e-11	1.4283e-12
0.00744	-1.92042e-11	2.41537e-11			0.00744	8.5827e-12	4.31728e-12
0.00746	-2.0835e-11	1.66496e-11			0.00746	7.04288e-12	6.71335e-12
0.00748	-2.20455e-11	1.16469e-11			0.00748	5.93598e-12	8.29265e-12
0.0075	-2.27637e-11	5.39346e-12			0.0075	5.50377e-12	8.80407e-12
0.00752	-2.29804e-11	-2.73597e-12			0.00752	5.89562e-12	8.12095e-12
0.00754	-2.275e-11	-1.14907e-11			0.00754	7.1277e-12	6.27188e-12
0.00756	-2.21723e-11	-1.77441e-11			0.00756	9.06008e-12	3.43749e-12
0.00758	-2.13732e-11	-2.27469e-11			0.00758	1.14079e-11	-8.67668e-14
0.0076	-2.04819e-11	-2.02455e-11			0.0076	1.37856e-11	-3.94886e-12
0.00762	-1.96188e-11	-2.46229e-11			0.00762	1.57822e-11	-7.79933e-12
0.00764	-1.88947e-11	-2.21215e-11			0.00764	1.70445e-11	-1.13364e-11
0.00766	-1.84064e-11	-1.83695e-11			0.00766	1.73503e-11	-1.43278e-11
0.00768	-1.82332e-11	-1.46174e-11			0.00768	1.6648e-11	-1.66016e-11
0.0077	-1.84224e-11	-1.39921e-11			0.0077	1.50553e-11	-1.80368e-11
0.00772	-1.89762e-11	-1.46174e-11			0.00772	1.28211e-11	-1.85536e-11
0.00774	-1.98368e-11	-5.86267e-12			0.00774	1.026e-11	-1.81209e-11
0.00776	-2.08899e-11	-4.61199e-12			0.00776	7.68183e-12	-1.67757e-11
0.00778	-2.19791e-11	2.8921e-12			0.00778	5.32429e-12	-1.46441e-11
0.0078	-2.29377e-11	4.76812e-12			0.0078	3.31055e-12	-1.19422e-11
0.00782	-2.36229e-11	7.89482e-12			0.00782	1.63583e-12	-8.96202e-12
0.00784	-2.39468e-11	9.77084e-12			0.00784	1.87652e-13	-6.02659e-12
0.00786	-2.39012e-11	1.10215e-11			0.00786	-1.20712e-12	-3.44171e-12
0.00788	-2.35539e-11	9.1455e-12			0.00788	-2.71557e-12	-1.44342e-12
0.0079	-2.30345e-11	-8.5995e-13			0.0079	-4.44017e-12	-1.64838e-13
0.00792	-2.24938e-11	-4.61199e-12			0.00792	-6.38156e-12	3.82394e-13
0.00794	-2.2058e-11	-8.36403e-12			0.00794	-8.43512e-12	2.96947e-13
0.00796	-2.17859e-11	-1.08654e-11			0.00796	-1.04243e-11	-2.39988e-13
0.00798	-2.16423e-11	-1.77441e-11			0.00798	-1.21537e-11	-1.01119e-12
0.008	-2.15019e-11	-1.58681e-11			0.008	-1.34671e-11	-1.80909e-12
0.00802	-2.11855e-11	-1.39921e-11			0.00802	-1.42845e-11	-2.47856e-12
0.00804	-2.05142e-11	-1.27414e-11			0.00804	-1.46161e-11	-2.93774e-12
0.00806	-1.93698e-11	-1.52428e-11			0.00806	-1.45448e-11	-3.1769e-12
0.00808	-1.77356e-11	-1.27414e-11			0.00808	-1.41964e-11	-3.23993e-12
0.0081	-1.57049e-11	-1.14907e-11			0.0081	-1.37114e-11	-3.19848e-12
0.00812	-1.34639e-11	-1.33668e-11			0.00812	-1.32273e-11	-3.12436e-12
0.00814	-1.12433e-11	-1.02401e-11			0.00814	-1.28704e-11	-3.07043e-12
0.00816	-9.27365e-12	-7.11335e-12			0.00816	-1.27471e-11	-3.05785e-12
0.00818	-7.74598e-12	-8.36403e-12			0.00818	-1.29342e-11	-3.06874e-12
0.0082	-6.78998e-12	-2.11063e-12			0.0082	-1.34544e-11	-3.04459e-12
0.00822	-6.459e-12	6.0188e-12			0.00822	-1.42595e-11	-2.89519e-12
0.00824	-6.72986e-12	7.89482e-12			0.00824	-1.52177e-11	-2.52537e-12
0.00826	-7.50369e-12	9.1455e-12			0.00826	-1.61354e-11	-1.87143e-12
0.00828	-8.62178e-12	4.76812e-12			0.00828	-1.67952e-11	-9.34416e-13
0.0083	-9.8924e-12	-2.73597e-12			0.0083	-1.70075e-11	1.93681e-13
0.00832	-1.11309e-11	-8.36403e-12			0.00832	-1.66551e-11	1.34774e-12
0.00834	-1.22042e-11	-8.98937e-12			0.00834	-1.57149e-11	2.32473e-12
0.00836	-1.30613e-11	-9.61471e-12			0.00836	-1.42524e-11	2.94871e-12
0.00838	-1.37431e-11	-1.14907e-11			0.00838	-1.2393e-11	3.12915e-12
0.0084	-1.43599e-11	-1.02401e-11			0.0084	-1.02929e-11	2.89244e-12
0.00842	-1.50452e-11	-8.36403e-12			0.00842	-8.11378e-12	2.37136e-12
0.00844	-1.59104e-11	-4.61199e-12			0.00844	-6.01053e-12	1.76193e-12
0.00846	-1.70018e-11	6.0188e-12			0.00846	-4.12683e-12	1.25329e-12
0.00848	-1.82912e-11	6.64414e-12			0.00848	-2.59386e-12	9.74469e-13
0.0085	-1.96898e-11	1.35229e-11			0.0085	-1.51853e-12	9.60841e-13
0.00852	-2.10837e-11	1.16469e-11			0.00852	-9.73512e-13	1.16501e-12
0.00854	-2.23744e-11	8.52016e-12			0.00854	-9.81577e-13	1.49282e-12
0.00856	-2.35058e-11	7.26948e-12			0.00856	-1.50969e-12	1.85844e-12
0.00858	-2.44709e-11	-2.11063e-12			0.00858	-2.46531e-12	2.2259e-12
0.0086	-2.52943e-11	-8.36403e-12			0.0086	-3.71159e-12	2.63069e-12
0.00862	-2.59954e-11	-1.64935e-11			0.00862	-5.08726e-12	3.16771e-12
0.00864	-2.65483e-11	-1.64935e-11			0.00864	-6.4357e-12	3.9509e-12
0.00866	-2.68621e-11	-2.21215e-11			0.00866	-7.63024e-12	5.06382e-12
0.00868	-2.67906e-11	-2.64989e-11			0.00868	-8.59421e-12	6.51898e-12
0.0087	-2.61745e-11	-3.33776e-11			0.0087	-9.30506e-12	8.24458e-12
0.00872	-2.49099e-11	-2.77496e-11			0.00872	-9.77151e-12	1.00946e-11
0.00874	-2.30101e-11	-2.33722e-11			0.00874	-9.99794e-12	1.18861e-11
0.00876	-2.06389e-11	-8.98937e-12			0.00876	-9.94665e-12	1.34448e-11
0.00878	-1.80967e-11	3.51744e-12			0.00878	-9.51949e-12	1.46424e-11
0.0088	-1.57549e-11	1.41482e-11			0.0088	-8.57374e-12	1.54188e-11
0.00882	-1.39626e-11	1.91509e-11			0.00882	-6.98206e-12	1.57713e-11
0.00884	-1.29561e-11	2.2903e-11			0.00884	-4.70745e-12	1.57218e-11
0.00886	-1.28048e-11	2.1027e-11			0.00886	-1.86411e-12	1.52822e-11
0.00888	-1.34042e-11	1.22722e-11			0.00888	1.26734e-12	1.44316e-11
0.0089	-1.45214e-11	5.39346e-12			0.0089	4.28301e-12	1.31235e-11
0.00892	-1.58717e-11	-3.36131e-12			0.00892	6.74949e-12	1.13271e-11
0.00894	-1.71881e-11	-4.61199e-12			0.00894	8.31399e-12	9.07436e-12
0.00896	-1.82761e-11	-2.11063e-12			0.00896	8.78746e-12	6.4965e-12
0.00898	-1.90329e-11	-6.48801e-12			0.00898	8.18245e-12	3.82022e-12
0.009	-1.94337e-11	-3.98665e-12			0.009	6.69187e-12	1.33149e-12
0.00902	-1.9512e-11	-2.11063e-12			0.00902	4.62722e-12	-6.94566e-13
0.00904	-1.93277e-11	-3.98665e-12			0.00904	2.32733e-12	-2.06161e-12
0.00906	-1.89501e-11	-4.61199e-12			0.00906	8.80187e-14	-2.69207e-12
0.00908	-1.84461e-11	-8.98937e-12			0.00908	-1.89352e-12	-2.62903e-12
0.0091	-1.78759e-11	-8.36403e-12			0.0091	-3.53542e-12	-1.99965e-12
0.00912	-1.72894e-11	-8.36403e-12			0.00912	-4.8632e-12	-9.61949e-13
0.00914	-1.67272e-11	-6.48801e-12			0.00914	-5.97008e-12	3.46611e-13
0.00916	-1.62262e-11	-1.48529e-12			0.00916	-6.96827e-12	1.83143e-12
0.00918	-1.58264e-11	7.89482e-12			0.00918	-7.94096e-12	3.44206e-12
0.0092	-1.55832e-11	1.16469e-11			0.0092	-8.90636e-12	5.14717e-12
0.00922	-1.55714e-11	1.28975e-11			0.00922	-9.80591e-12	6.90859e-12
0.00924	-1.58757e-11	9.77084e-12			0.00924	-1.05217e-11	8.65951e-12
0.00926	-1.65667e-11	6.64414e-12			0.00926	-1.09166e-11	1.02992e-11
0.00928	-1.76665e-11	-2.11063e-12			0.00928	-1.08776e-11	1.17041e-11
0.0093	-1.91201e-11	-5.86267e-12			0.0093	-1.03641e-11	1.27469e-11
0.00932	-2.07821e-11	-5.23733e-12			0.00932	-9.43279e-12	1.33145e-11
0.00934	-2.24342e-11	-8.98937e-12			0.00934	-8.24074e-12	1.33309e-11
0.00936	-2.38213e-11	-4.61199e-12			0.00936	-7.02665e-12	1.27743e-11
0.00938	-2.47089e-11	-9.61471e-12			0.00938	-6.07174e-12	1.16855e-11
0.0094	-2.49344e-11	-1.08654e-11			0.0094	-5.64173e-12	1.01712e-11
0.00942	-2.44454e-11	-1.27414e-11			0.00942	-5.9233e-12	8.3859e-12
0.00944	-2.3305e-11	-1.33668e-11			0.00944	-6.97001e-12	6.4993e-12
0.00946	-2.16673e-11	-7.73869e-12			0.00946	-8.67375e-12	4.65522e-12
0.00948	-1.97244e-11	-2.73597e-12			0.00948	-1.07764e-11	2.93599e-12
0.0095	-1.76477e-11	6.0188e-12			0.0095	-1.29239e-11	1.35405e-12
0.00952	-1.55341e-11	1.41482e-11			0.00952	-1.47515e-11	-1.26613e-13
0.00954	-1.33873e-11	1.22722e-11			0.00954	-1.59696e-11	-1.53744e-12
0.00956	-1.11343e-11	1.72749e-11			0.00956	-1.64224e-11	-2.85567e-12
0.00958	-8.67379e-12	1.16469e-11			0.00958	-1.60974e-11	-3.97562e-12
0.0096	-5.94763e-12	4.14278e-12			0.0096	-1.50898e-11	-4.72802e-12
0.00962	-2.99981e-12	-3.36131e-12			0.00962	-1.35452e-11	-4.93534e-12
0.00964	-1.06013e-14	-8.98937e-12			0.00964	-1.15997e-11	-4.48873e-12
0.00966	2.71911e-12	-1.89948e-11			0.00966	-9.35483e-12	-3.40368e-12
0.00968	4.8222e-12	-2.02455e-11			0.00968	-6.88168e-12	-1.83647e-12
0.0097	5.95296e-12	-2.46229e-11			0.0097	-4.24978e-12	-5.87337e-14
0.00972	5.87177e-12	-3.08763e-11			0.00972	-1.56304e-12	1.60202e-12
0.00974	4.50955e-12	-2.96256e-11			0.00974	1.02558e-12	2.82792e-12
0.00976	1.99183e-12	-2.96256e-11			0.00976	3.31916e-12	3.36131e-12
0.00978	-1.38483e-12	-2.77496e-11			0.00978	5.10566e-12	3.04143e-12
0.0098	-5.20489e-12	-1.52428e-11			0.0098	6.2028e-12	1.82283e-12
0.00982	-9.00487e-12	-3.36131e-12			0.00982	6.50214e-12	-2.14711e-13
0.00984	-1.23375e-11	9.77084e-12			0.00984	6.01108e-12	-2.86504e-12
0.00986	-1.48277e-11	2.04016e-11			0.00986	4.865e-12	-5.81391e-12
0.00988	-1.62118e-11	3.16578e-11			0.00988	3.3234e-12	-8.67874e-12
0.0099	-1.63691e-11	3.41591e-11			0.0099	1.73324e-12	-1.10785e-11
0.00992	-1.53351e-11	2.79057e-11			0.00992	4.57784e-13	-1.27112e-11
0.00994	-1.32982e-11	1.72749e-11			0.00994	-2.04931e-13	-1.34174e-11
0.00996	-1.05644e-11	4.76812e-12			0.00996	-1.0083e-13	-1.32084e-11
0.00998	-7.50076e-12	-8.98937e-12			0.00998	7.40319e-13	-1.22452e-11
0.01	-4.45851e-12	-1.71188e-11			0.01	2.11937e-12	-1.07811e-11
0.01002	-1.70691e-12	-2.27469e-11			0.01002	3.73013e-12	-9.08955e-12
0.01004	6.06022e-13	-2.14962e-11			0.01004	5.24885e-12	-7.40569e-12
0.01006	2.45569e-12	-1.83695e-11			0.01006	6.41592e-12	-5.89963e-12
0.01008	3.90913e-12	-1.08654e-11			0.01008	7.07846e-12	-4.67466e-12
0.0101	5.07187e-12	-5.86267e-12			0.0101	7.18768e-12	-3.7854e-12
0.01012	6.04193e-12	-2.3461e-13			0.01012	6.7666e-12	-3.25463e-12
0.01014	6.88033e-12	2.26676e-12			0.01014	5.87137e-12	-3.08044e-12
0.01016	7.59796e-12	2.26676e-12			0.01016	4.57041e-12	-3.22738e-12
0.01018	8.16706e-12	4.76812e-12			0.01018	2.94674e-12	-3.62008e-12
0.0102	8.53348e-12	4.76812e-12			0.0102	1.10641e-12	-4.13929e-12
0.01022	8.6357e-12	7.89482e-12			0.01022	-8.16306e-13	-4.6337e-12
0.01024	8.42003e-12	7.26948e-12			0.01024	-2.67084e-12	-4.94792e-12
0.01026	7.85035e-12	2.8921e-12			0.01026	-4.31985e-12	-4.95688e-12
0.01028	6.91213e-12	4.14278e-12			0.01028	-5.65828e-12	-4.59896e-12
0.0103	5.61051e-12	-2.11063e-12			0.0103	-6.62795e-12	-3.8973e-12
0.01032	3.96409e-12	-2.3461e-13			0.01032	-7.20794e-12	-2.96472e-12
0.01034	2.00051e-12	-2.73597e-12			0.01034	-7.40553e-12	-1.98219e-12
0.01036	-2.42025e-13	-3.98665e-12			0.01036	-7.24825e-12	-1.15733e-12
0.01038	-2.70781e-12	-2.11063e-12			0.01038	-6.78683e-12	-6.68804e-13
0.0104	-5.31267e-12	-3.36131e-12			0.0104	-6.11257e-12	-6.17439e-13
0.01042	-7.94005e-12	-7.73869e-12			0.01042	-5.36676e-12	-9.95891e-13
0.01044	-1.0442e-11	3.9073e-13			0.01044	-4.73931e-12	-1.69572e-12
0.01046	-1.26539e-11	6.0188e-12			0.01046	-4.44475e-12	-2.54693e-12
0.01048	-1.44156e-11	9.77084e-12			0.01048	-4.68277e-12	-3.37445e-12
0.0105	-1.55915e-11	1.79003e-11			0.0105	-5.59202e-12	-4.04932e-12
0.01052	-1.60826e-11	1.66496e-11			0.01052	-7.21099e-12	-4.51528e-12
0.01054	-1.58284e-11	1.53989e-11			0.01054	-9.45406e-12	-4.78658e-12
0.01056	-1.48052e-11	7.26948e-12			0.01056	-1.21113e-11	-4.91432e-12
0.01058	-1.30343e-11	3.9073e-13			0.01058	-1.487e-11	-4.95335e-12
0.0106	-1.05963e-11	-5.23733e-12			0.0106	-1.73592e-11	-4.93509e-12
0.01062	-7.64872e-12	-6.48801e-12			0.01062	-1.92161e-11	-4.8605e-12
0.01064	-4.43773e-12	-8.36403e-12			0.01064	-2.01566e-11	-4.70568e-12
0.01066	-1.2817e-12	-3.36131e-12			0.01066	-2.00428e-11	-4.44006e-12
0.01068	1.46581e-12	-2.11063e-12			0.01068	-1.8917e-11	-4.03102e-12
0.0107	3.47238e-12	-3.36131e-12			0.0107	-1.70033e-11	-3.44969e-12
0.01072	4.48784e-12	-1.48529e-12			0.01072	-1.46532e-11	-2.66842e-12
0.01074	4.38624e-12	-2.3461e-13			0.01074	-1.22695e-11	-1.65975e-12
0.01076	3.18551e-12	-2.73597e-12			0.01076	-1.02119e-11	-4.06759e-13
0.01078	1.04263e-12	-8.36403e-12			0.01078	-8.71889e-12	1.0883e-12
0.0108	-1.76802e-12	-8.98937e-12			0.0108	-7.86599e-12	2.78431e-12
0.01082	-4.89026e-12	-1.08654e-11			0.01082	-7.56918e-12	4.59686e-12
0.01084	-7.92794e-12	-5.86267e-12			0.01084	-7.62332e-12	6.39474e-12
0.01086	-1.04946e-11	-2.11063e-12			0.01086	-7.77445e-12	8.01726e-12
0.01088	-1.22702e-11	2.8921e-12			0.01088	-7.80101e-12	9.29933e-12
0.0109	-1.3057e-11	1.16469e-11			0.0109	-7.57852e-12	1.01065e-11
0.01092	-1.28215e-11	2.22776e-11			0.01092	-7.11345e-12	1.03686e-11
0.01094	-1.1704e-11	2.8531e-11			0.01094	-6.5371e-12	1.00975e-11
0.01096	-9.99019e-12	2.97817e-11			0.01096	-6.05679e-12	9.38676e-12
0.01098	-8.0508e-12	2.8531e-11			0.01098	-5.88025e-12	8.38674e-12
0.011	-6.2544e-12	2.04016e-11			0.011	-6.13905e-12	7.26561e-12
0.01102	-4.88089e-12	1.66496e-11			0.01102	-6.84509e-12	6.16517e-12
0.01104	-4.06928e-12	6.64414e-12			0.01104	-7.88092e-12	5.17028e-12
0.01106	-3.80203e-12	2.26676e-12			0.01106	-9.04249e-12	4.30143e-12
0.01108	-3.94077e-12	-2.11063e-12			0.01108	-1.00926e-11	3.52683e-12
0.0111	-4.29253e-12	-8.5995e-13			0.0111	-1.08177e-11	2.7937e-12
0.01112	-4.68121e-12	-3.36131e-12			0.01112	-1.10675e-11	2.05999e-12
0.01114	-5.00067e-12	-8.5995e-13			0.01114	-1.07683e-11	1.31292e-12
0.01116	-5.23195e-12	-3.36131e-12			0.01116	-9.91831e-12	5.81378e-13
0.01118	-5.42651e-12	-8.98937e-12			0.01118	-8.58794e-12	-7.20487e-14
0.0112	-5.66417e-12	-1.14907e-11			0.0112	-6.91202e-12	-5.61628e-13
0.01122	-6.00713e-12	-1.83695e-11			0.01122	-5.08019e-12	-7.98725e-13
0.01124	-6.47226e-12	-1.83695e-11			0.01124	-3.31513e-12	-7.12477e-13
0.01126	-7.02607e-12	-1.96202e-11			0.01126	-1.83784e-12	-2.71704e-13
0.01128	-7.60387e-12	-1.77441e-11			0.01128	-8.24239e-13	4.95224e-13
0.0113	-8.13893e-12	-8.36403e-12			0.0113	-3.8136e-13	1.49017e-12
0.01132	-8.58967e-12	1.01608e-12			0.01132	-5.30818e-13	2.55148e-12
0.01134	-8.94881e-12	1.35229e-11			0.01134	-1.21924e-12	3.47892e-12
0.01136	-9.23101e-12	2.8531e-11			0.01136	-2.34256e-12	4.07618e-12
0.01138	-9.44325e-12	3.60351e-11			0.01138	-3.76036e-12	4.19579e-12
0.0114	-9.5527e-12	4.04125e-11			0.0114	-5.31014e-12	3.77862e-12
0.01142	-9.4695e-12	3.16578e-11			0.01142	-6.81487e-12	2.86852e-12
0.01144	-9.05494e-12	2.41537e-11			0.01144	-8.09484e-12	1.60429e-12
0.01146	-8.16251e-12	1.03962e-11			0.01146	-8.99528e-12	1.82739e-13
0.01148	-6.68998e-12	-8.5995e-13			0.01148	-9.41953e-12	-1.18515e-12
0.0115	-4.62276e-12	-1.14907e-11			0.0115	-9.36907e-12	-2.31977e-12
0.01152	-2.0572e-12	-1.64935e-11			0.01152	-8.94411e-12	-3.10949e-12
0.01154	8.14248e-13	-2.02455e-11			0.01154	-8.32817e-12	-3.52772e-12
0.01156	3.74349e-12	-2.14962e-11			0.01156	-7.73324e-12	-3.6358e-12
0.01158	6.47363e-12	-1.77441e-11			0.01158	-7.3379e-12	-3.56971e-12
0.0116	8.78321e-12	-1.52428e-11			0.0116	-7.24341e-12	-3.51475e-12
0.01162	1.0506e-11	-8.36403e-12			0.01162	-7.46065e-12	-3.6714e-12
0.01164	1.15387e-11	-6.48801e-12			0.01164	-7.92193e-12	-4.20943e-12
0.01166	1.18403e-11	-6.48801e-12			0.01166	-8.51057e-12	-5.22895e-12
0.01168	1.14274e-11	-5.23733e-12			0.01168	-9.09459e-12	-6.72335e-12
0.0117	1.03763e-11	-7.11335e-12			0.0117	-9.54488e-12	-8.56784e-12
0.01172	8.81014e-12	-6.48801e-12			0.01172	-9.74177e-12	-1.05344e-11
0.01174	6.88019e-12	-1.48529e-12			0.01174	-9.58183e-12	-1.23378e-11
0.01176	4.73201e-12	-1.48529e-12			0.01176	-8.98051e-12	-1.36901e-11
0.01178	2.47585e-12	-2.11063e-12			0.01178	-7.89465e-12	-1.43685e-11
0.0118	1.74993e-13	3.9073e-13			0.0118	-6.34215e-12	-1.42549e-11
0.01182	-2.13876e-12	-3.98665e-12			0.01182	-4.41772e-12	-1.33535e-11
0.01184	-4.42695e-12	-5.23733e-12			0.01184	-2.30354e-12	-1.17809e-11
0.01186	-6.60326e-12	-4.61199e-12			0.01186	-2.5213e-13	-9.73772e-12
0.01188	-8.51173e-12	1.01608e-12			0.01188	1.44156e-12	-7.46945e-12
0.0119	-9.94735e-12	3.51744e-12			0.0119	2.48265e-12	-5.23127e-12
0.01192	-1.07022e-11	1.22722e-11			0.01192	2.63175e-12	-3.25231e-12
0.01194	-1.06345e-11	1.79003e-11			0.01194	1.75683e-12	-1.7078e-12
0.01196	-9.72772e-12	2.16523e-11			0.01196	-1.20109e-13	-6.94156e-13
0.01198	-8.11387e-12	1.97763e-11			0.01198	-2.80366e-12	-2.1531e-13
0.012	-6.05948e-12	1.79003e-11			0.012	-5.93318e-12	-1.80782e-13
0.01202	-3.91174e-12	1.03962e-11			0.01202	-9.03727e-12	-4.29425e-13
0.01204	-2.02451e-12	1.64142e-12			0.01204	-1.16244e-11	-7.63232e-13
0.01206	-6.85971e-13	-8.98937e-12			0.01206	-1.32893e-11	-1.00495e-12
0.01208	-5.98894e-14	-1.77441e-11			0.01208	-1.3805e-11	-1.05138e-12
0.0121	-1.64827e-13	-2.33722e-11			0.0121	-1.31804e-11	-9.11213e-13
0.01212	-8.82718e-13	-2.08708e-11			0.01212	-1.16527e-11	-7.08602e-13
0.01214	-1.99664e-12	-1.83695e-11			0.01214	-9.61414e-12	-6.53853e-13
0.01216	-3.25228e-12	-1.21161e-11			0.01216	-7.49874e-12	-9.82121e-13
0.01218	-4.41751e-12	-7.73869e-12			0.01218	-5.66363e-12	-1.88009e-12
0.0122	-5.33717e-12	-9.61471e-12			0.0122	-4.30155e-12	-3.42358e-12
0.01222	-5.95672e-12	-5.86267e-12			0.01222	-3.4215e-12	-5.5485e-12
0.01224	-6.32076e-12	-4.61199e-12			0.01224	-2.88894e-12	-8.05824e-12
0.01226	-6.54022e-12	-9.61471e-12			0.01226	-2.5161e-12	-1.06724e-11
0.01228	-6.7487e-12	-7.73869e-12			0.01228	-2.15807e-12	-1.30948e-11
0.0123	-7.05794e-12	-6.48801e-12			0.0123	-1.77957e-12	-1.50821e-11
0.01232	-7.52753e-12	-8.36403e-12			0.01232	-1.47083e-12	-1.64901e-11
0.01234	-8.15308e-12	-5.23733e-12			0.01234	-1.40496e-12	-1.72841e-11
0.01236	-8.87148e-12	-6.48801e-12			0.01236	-1.75612e-12	-1.75117e-11
0.01238	-9.58451e-12	-1.48529e-12			0.01238	-2.6126e-12	-1.72636e-11
0.0124	-1.01863e-11	-2.3461e-13			0.0124	-3.91317e-12	-1.66345e-11
0.01242	-1.05912e-11	-8.5995e-13			0.01242	-5.43762e-12	-1.5703e-11
0.01244	-1.07678e-11	-2.11063e-12			0.01244	-6.85827e-12	-1.45376e-11
0.01246	-1.07529e-11	1.64142e-12			0.01246	-7.82987e-12	-1.32176e-11
0.01248	-1.06556e-11	3.9073e-13			0.01248	-8.09361e-12	-1.18458e-11
0.0125	-1.06299e-11	1.01608e-12			0.0125	-7.5534e-12	-1.05475e-11
0.01252	-1.08278e-11	1.01608e-12			0.01252	-6.30633e-12	-9.44527e-12
0.01254	-1.13383e-11	3.51744e-12			0.01254	-4.60787e-12	-8.62475e-12
0.01256	-1.21337e-11	5.39346e-12			0.01256	-2.79388e-12	-8.1093e-12
0.01258	-1.30513e-11	9.1455e-12			0.01258	-1.18523e-12	-7.86055e-12
0.0126	-1.3823e-11	1.28975e-11			0.0126	-7.58332e-15	-7.80132e-12
0.01262	-1.41449e-11	1.79003e-11			0.01262	6.42832e-13	-7.85414e-12
0.01264	-1.37751e-11	1.91509e-11			0.01264	7.86474e-13	-7.97061e-12
0.01266	-1.26163e-11	2.16523e-11			0.01266	5.02984e-13	-8.14318e-12
0.01268	-1.07605e-11	1.97763e-11			0.01268	-1.3062e-13	-8.39128e-12
0.0127	-8.46336e-12	2.04016e-11			0.0127	-1.09003e-12	-8.73081e-12
0.01272	-6.07325e-12	1.53989e-11			0.01272	-2.40529e-12	-9.14541e-12
0.01274	-3.91898e-12	1.16469e-11			0.01274	-4.12817e-12	-9.57114e-12
0.01276	-2.21192e-12	6.0188e-12			0.01276	-6.27008e-12	-9.90127e-12
0.01278	-9.89771e-13	3.51744e-12			0.01278	-8.754e-12	-1.00182e-11
0.0128	-1.23861e-13	4.76812e-12			0.0128	-1.13966e-11	-9.83626e-12
0.01282	6.13666e-13	1.01608e-12			0.01282	-1.39411e-11	-9.34299e-12
0.01284	1.44946e-12	2.8921e-12			0.01284	-1.61222e-11	-8.61573e-12
0.01286	2.51375e-12	2.8921e-12			0.01286	-1.77438e-11	-7.81654e-12
0.01288	3.77769e-12	1.01608e-12			0.01288	-1.87312e-11	-7.15365e-12
0.0129	5.06087e-12	-4.61199e-12			0.0129	-1.91346e-11	-6.82635e-12
0.01292	6.08446e-12	-1.33668e-11			0.01292	-1.90937e-11	-6.97271e-12
0.01294	6.56787e-12	-1.96202e-11			0.01294	-1.87732e-11	-7.63744e-12
0.01296	6.32566e-12	-2.58736e-11			0.01296	-1.83016e-11	-8.77013e-12
0.01298	5.33773e-12	-2.39975e-11			0.01298	-1.77422e-11	-1.02499e-11
0.013	3.77062e-12	-2.08708e-11			0.013	-1.70975e-11	-1.1931e-11
0.01302	1.94293e-12	-1.46174e-11			0.01302	-1.63418e-11	-1.36821e-11
0.01304	2.53465e-13	-5.86267e-12			0.01304	-1.54573e-11	-1.54069e-11
0.01306	-9.08493e-13	1.01608e-12			0.01306	-1.44624e-11	-1.70464e-11
0.01308	-1.24282e-12	4.76812e-12			0.01308	-1.34137e-11	-1.85609e-11
0.0131	-5.87132e-13	5.39346e-12			0.0131	-1.23938e-11	-1.99104e-11
0.01312	1.07152e-12	3.9073e-13			0.01312	-1.14825e-11	-2.10429e-11
0.01314	3.61387e-12	-8.36403e-12			0.01314	-1.07379e-11	-2.18966e-11
0.01316	6.82163e-12	-1.58681e-11			0.01316	-1.01834e-11	-2.24167e-11
0.01318	1.04153e-11	-2.08708e-11			0.01318	-9.81614e-12	-2.25738e-11
0.0132	1.40808e-11	-2.39975e-11			0.0132	-9.62149e-12	-2.23738e-11
0.01322	1.74923e-11	-1.46174e-11			0.01322	-9.60039e-12	-2.18587e-11
0.01324	2.03351e-11	-5.86267e-12			0.01324	-9.78424e-12	-2.10915e-11
0.01326	2.2324e-11	6.0188e-12			0.01326	-1.02425e-11	-2.01429e-11
0.01328	2.32365e-11	1.79003e-11			0.01328	-1.10619e-11	-1.90764e-11
0.0133	2.29488e-11	2.72804e-11			0.0133	-1.23134e-11	-1.79441e-11
0.01332	2.14798e-11	2.4779e-11			0.01332	-1.40093e-11	-1.67837e-11
0.01334	1.90203e-11	2.35283e-11			0.01334	-1.60761e-11	-1.56222e-11
0.01336	1.59326e-11	1.47736e-11			0.01336	-1.83499e-11	-1.44805e-11
0.01338	1.27113e-11	2.8921e-12			0.01338	-2.06025e-11	-1.33766e-11
0.0134	9.89984e-12	-1.21161e-11			0.0134	-2.25911e-11	-1.23272e-11
0.01342	7.98298e-12	-2.21215e-11			0.01342	-2.41102e-11	-1.13475e-11
0.01344	7.28038e-12	-2.83749e-11			0.01344	-2.50257e-11	-1.0452e-11
0.01346	7.87765e-12	-3.15016e-11			0.01346	-2.52862e-11	-9.65391e-12
0.01348	9.6107e-12	-2.83749e-11			0.01348	-2.4903e-11	-8.97013e-12
0.0135	1.2109e-11	-2.46229e-11			0.0135	-2.39253e-11	-8.42777e-12
0.01352	1.48865e-11	-2.08708e-11			0.01352	-2.24182e-11	-8.07216e-12
0.01354	1.74566e-11	-8.36403e-12			0.01354	-2.04602e-11	-7.96768e-12
0.01356	1.94297e-11	-2.11063e-12			0.01356	-1.81582e-11	-8.1913e-12
0.01358	2.05843e-11	7.89482e-12			0.01358	-1.56683e-11	-8.81369e-12
0.0136	2.08827e-11	1.97763e-11			0.0136	-1.32006e-11	-9.86999e-12
0.01362	2.04487e-11	1.72749e-11			0.01362	-1.10033e-11	-1.13369e-11
0.01364	1.95119e-11	2.1027e-11			0.01364	-9.32233e-12	-1.31187e-11
0.01366	1.83403e-11	1.79003e-11			0.01366	-8.34955e-12	-1.50594e-11
0.01368	1.71758e-11	1.53989e-11			0.01368	-8.17687e-12	-1.69697e-11
0.0137	1.61823e-11	9.77084e-12			0.0137	-8.76867e-12	-1.86655e-11
0.01372	1.54296e-11	1.64142e-12			0.01372	-9.95908e-12	-1.99964e-11
0.01374	1.48926e-11	-6.48801e-12			0.01374	-1.1482e-11	-2.08605e-11
0.01376	1.44849e-11	-1.58681e-11			0.01376	-1.30149e-11	-2.12031e-11
0.01378	1.4098e-11	-1.77441e-11			0.01378	-1.42382e-11	-2.10041e-11
0.0138	1.36458e-11	-1.71188e-11			0.0138	-1.48976e-11	-2.02733e-11
0.01382	1.30879e-11	-1.27414e-11			0.01382	-1.48527e-11	-1.90536e-11
0.01384	1.24326e-11	-3.98665e-12			0.01384	-1.41066e-11	-1.7435e-11
0.01386	1.17213e-11	9.1455e-12			0.01386	-1.28046e-11	-1.55656e-11
0.01388	1.10015e-11	1.85256e-11			0.01388	-1.12069e-11	-1.36508e-11
0.0139	1.03141e-11	2.4779e-11			0.0139	-9.63348e-12	-1.19248e-11
0.01392	9.68412e-12	2.8531e-11			0.01392	-8.4e-12	-1.06063e-11
0.01394	9.12661e-12	2.41537e-11			0.01394	-7.75528e-12	-9.84597e-12
0.01396	8.65124e-12	1.97763e-11			0.01396	-7.83427e-12	-9.68681e-12
0.01398	8.25627e-12	8.52016e-12			0.01398	-8.63307e-12	-1.00495e-11
0.014	7.9211e-12	-2.11063e-12			0.014	-1.00168e-11	-1.07504e-11
0.01402	7.60585e-12	-5.23733e-12			0.01402	-1.17458e-11	-1.15454e-11
0.01404	7.26109e-12	-1.46174e-11			0.01404	-1.35303e-11	-1.21847e-11
0.01406	6.85869e-12	-1.52428e-11			0.01406	-1.50902e-11	-1.2472e-11
0.01408	6.41648e-12	-1.27414e-11			0.01408	-1.6213e-11	-1.23075e-11
0.0141	6.01425e-12	-1.33668e-11			0.0141	-1.67936e-11	-1.17119e-11
0.01412	5.77851e-12	-1.14907e-11			0.01412	-1.68394e-11	-1.0819e-11
0.01414	5.8425e-12	-8.98937e-12			0.01414	-1.64447e-11	-9.8443e-12
0.01416	6.29465e-12	-9.61471e-12			0.01416	-1.57427e-11	-9.03108e-12
0.01418	7.12796e-12	-8.36403e-12			0.01418	-1.48511e-11	-8.58872e-12
0.0142	8.22185e-12	-3.36131e-12			0.0142	-1.38314e-11	-8.64782e-12
0.01422	9.35147e-12	6.0188e-12			0.01422	-1.26769e-11	-9.23772e-12
0.01424	1.02357e-11	7.26948e-12			0.01424	-1.13243e-11	-1.02982e-11
0.01426	1.05993e-11	1.22722e-11			0.01426	-9.69207e-12	-1.17165e-11
0.01428	1.02463e-11	1.16469e-11			0.01428	-7.72907e-12	-1.33659e-11
0.0143	9.11058e-12	1.16469e-11			0.0143	-5.45322e-12	-1.51394e-11
0.01432	7.27682e-12	8.52016e-12			0.01432	-2.97926e-12	-1.69608e-11
0.01434	4.96621e-12	7.89482e-12			0.01434	-5.17828e-13	-1.87735e-11
0.01436	2.48526e-12	-1.48529e-12			0.01436	1.65069e-12	-2.05259e-11
0.01438	1.64746e-13	-2.73597e-12			0.01438	3.22196e-12	-2.21554e-11
0.0144	-1.70244e-12	-2.3461e-13			0.0144	3.92475e-12	-2.35849e-11
0.01442	-2.91066e-12	1.64142e-12			0.01442	3.5795e-12	-2.47308e-11
0.01444	-3.36304e-12	4.14278e-12			0.01444	2.14549e-12	-2.55152e-11
0.01446	-3.07551e-12	7.26948e-12			0.01446	-2.58208e-13	-2.58705e-11
0.01448	-2.16187e-12	7.26948e-12			0.01448	-3.36293e-12	-2.57413e-11
0.0145	-8.0565e-13	7.26948e-12			0.0145	-6.79008e-12	-2.50854e-11
0.01452	7.71711e-13	7.26948e-12			0.01452	-1.01171e-11	-2.38812e-11
0.01454	2.3484e-12	4.14278e-12			0.01454	-1.29487e-11	-2.21413e-11
0.01456	3.73334e-12	3.9073e-13			0.01456	-1.49781e-11	-1.9939e-11
0.01458	4.78669e-12	-8.98937e-12			0.01458	-1.60305e-11	-1.74259e-11
0.0146	5.42905e-12	-1.58681e-11			0.0146	-1.60762e-11	-1.48279e-11
0.01462	5.63669e-12	-2.21215e-11			0.01462	-1.52261e-11	-1.24202e-11
0.01464	5.43648e-12	-2.39975e-11			0.01464	-1.37092e-11	-1.04756e-11
0.01466	4.90076e-12	-2.46229e-11			0.01466	-1.18381e-11	-9.20324e-12
0.01468	4.14609e-12	-2.21215e-11			0.01468	-9.96093e-12	-8.69948e-12
0.0147	3.33327e-12	-1.64935e-11			0.0147	-8.40946e-12	-8.92936e-12
0.01472	2.65965e-12	-7.73869e-12			0.01472	-7.44096e-12	-9.73774e-12
0.01474	2.33821e-12	-1.48529e-12			0.01474	-7.19312e-12	-1.08967e-11
0.01476	2.56991e-12	6.64414e-12			0.01476	-7.65996e-12	-1.21658e-11
0.01478	3.50109e-12	7.89482e-12			0.01478	-8.69411e-12	-1.33483e-11
0.0148	5.187e-12	1.10215e-11			0.0148	-1.00445e-11	-1.43342e-11
0.01482	7.56718e-12	1.03962e-11			0.01482	-1.14162e-11	-1.51155e-11
0.01484	1.04555e-11	1.16469e-11			0.01484	-1.2536e-11	-1.57697e-11
0.01486	1.35566e-11	1.10215e-11			0.01486	-1.32123e-11	-1.64189e-11
0.01488	1.65059e-11	8.52016e-12			0.01488	-1.33699e-11	-1.71715e-11
0.0149	1.89288e-11	4.76812e-12			0.0149	-1.30544e-11	-1.80668e-11
0.01492	2.0515e-11	7.89482e-12			0.01492	-1.24013e-11	-1.9043e-11
0.01494	2.11025e-11	4.76812e-12			0.01494	-1.15802e-11	-1.99295e-11
0.01496	2.07484e-11	7.26948e-12			0.01496	-1.07236e-11	-2.04761e-11
0.01498	1.97772e-11	3.51744e-12			0.01498	-9.85786e-12	-2.03942e-11
0.015	1.87768e-11	4.14278e-12			0.015	-8.86324e-12	-1.94023e-11
0.01502	1.85388e-11	1.64142e-12			0.01502	-7.47467e-12	-1.72481e-11
0.01504	1.99421e-11	-1.48529e-12			0.01504	-5.33471e-12	-1.37347e-11
0.01506	2.37902e-11	-1.48529e-12			0.01506	-2.09746e-12	-8.74276e-12
0.01508	3.06383e-11	1.85256e-11			0.01508	2.44397e-12	-2.26937e-12
0.0151	4.06324e-11	4.91673e-11			0.0151	8.23592e-12	5.5091e-12
0.01512	5.3393e-11	7.79329e-11			0.01512	1.48743e-11	1.41773e-11
0.01514	6.79528e-11	1.09825e-10			0.01514	2.15721e-11	2.30419e-11
0.01516	8.27444e-11	1.44844e-10			0.01516	2.71909e-11	3.11441e-11
0.01518	9.56345e-11	1.9237e-10			0.01518	3.03204e-11	3.733e-11
0.0152	1.03991e-10	2.5553e-10			0.0152	2.93987e-11	4.03575e-11
0.01522	1.0479e-10	3.24942e-10			0.01522	2.2841e-11	3.9019e-11
0.01524	9.4771e-11	3.89978e-10			0.01524	9.15871e-12	3.22226e-11
0.01526	7.06382e-11	4.35002e-10			0.01526	-1.29597e-11	1.90263e-11
0.01528	2.93023e-11	4.3125e-10			0.01528	-4.46006e-11	-1.37808e-12
0.0153	-3.18329e-11	3.82474e-10			0.0153	-8.66177e-11	-2.97127e-11
0.01532	-1.14588e-10	2.73039e-10			0.01532	-1.3964e-10	-6.6646e-11
0.01534	-2.19755e-10	1.05448e-10			0.01534	-2.04084e-10	-1.12802e-10
0.01536	-3.46916e-10	-1.1092e-10			0.01536	-2.80146e-10	-1.68725e-10
0.01538	-4.94394e-10	-3.7794e-10			0.01538	-3.67772e-10	-2.34814e-10
0.0154	-6.59341e-10	-6.76228e-10			0.0154	-4.66616e-10	-3.11254e-10
0.01542	-8.37987e-10	-1.00078e-09			0.01542	-5.75988e-10	-3.97949e-10
0.01544	-1.026e-09	-1.32908e-09			0.01544	-6.94827e-10	-4.94478e-10
0.01546	-1.21892e-09	-1.66552e-09			0.01546	-8.21695e-10	-6.00075e-10
0.01548	-1.41257e-09	-1.98507e-09			0.01548	-9.54824e-10	-7.13634e-10
0.0155	-1.6034e-09	-2.28585e-09			0.0155	-1.09218e-09	-8.33729e-10
0.01552	-1.78868e-09	-2.55475e-09			0.01552	-1.2316e-09	-9.58672e-10
0.01554	-1.96655e-09	-2.78863e-09			0.01554	-1.37087e-09	-1.08659e-09
0.01556	-2.13592e-09	-2.98311e-09			0.01556	-1.50789e-09	-1.21553e-09
0.01558	-2.29628e-09	-3.13757e-09			0.01558	-1.64079e-09	-1.34358e-09
0.0156	-2.44748e-09	-3.25138e-09			0.0156	-1.76793e-09	-1.46898e-09
0.01562	-2.58951e-09	-3.3283e-09			0.01562	-1.888e-09	-1.59017e-09
0.01564	-2.72234e-09	-3.36769e-09			0.01564	-1.99999e-09	-1.70587e-09
0.01566	-2.84586e-09	-3.3802e-09			0.01566	-2.10316e-09	-1.81507e-09
0.01568	-2.95988e-09	-3.3727e-09			0.01568	-2.19699e-09	-1.91703e-09
0.0157	-3.0642e-09	-3.34643e-09			0.0157	-2.28123e-09	-2.0112e-09
0.01572	-3.15871e-09	-3.31829e-09			0.01572	-2.35579e-09	-2.09726e-09
0.01574	-3.24349e-09	-3.2889e-09			0.01574	-2.42081e-09	-2.17504e-09
0.01576	-3.31886e-09	-3.26201e-09			0.01576	-2.47658e-09	-2.24453e-09
0.01578	-3.38536e-09	-3.24075e-09			0.01578	-2.52359e-09	-2.3058e-09
0.0158	-3.44376e-09	-3.22699e-09			0.0158	-2.5624e-09	-2.35908e-09
0.01582	-3.4949e-09	-3.21261e-09			0.01582	-2.5937e-09	-2.40469e-09
0.01584	-3.53965e-09	-3.2051e-09			0.01584	-2.61814e-09	-2.44314e-09
0.01586	-3.57882e-09	-3.19072e-09			0.01586	-2.63633e-09	-2.47507e-09
0.01588	-3.61309e-09	-3.18259e-09			0.01588	-2.64878e-09	-2.50125e-09
0.0159	-3.64305e-09	-3.15758e-09			0.0159	-2.65587e-09	-2.52246e-09
0.01592	-3.66915e-09	-3.13131e-09			0.01592	-2.65787e-09	-2.53943e-09
0.01594	-3.69177e-09	-3.10005e-09			0.01594	-2.65502e-09	-2.55268e-09
0.01596	-3.71124e-09	-3.06128e-09			0.01596	-2.64758e-09	-2.56251e-09
0.01598	-3.72783e-09	-3.01563e-09			0.01598	-2.63587e-09	-2.56901e-09
0.016	-3.74182e-09	-2.97435e-09			0.016	-2.62039e-09	-2.57216e-09
0.01602	-3.7535e-09	-2.93121e-09			0.01602	-2.60173e-09	-2.57191e-09
0.01604	-3.76313e-09	-2.89243e-09			0.01604	-2.58059e-09	-2.56828e-09
0.01606	-3.77101e-09	-2.86054e-09			0.01606	-2.55768e-09	-2.56137e-09
0.01608	-3.77741e-09	-2.82865e-09			0.01608	-2.53365e-09	-2.55138e-09
0.0161	-3.78262e-09	-2.79988e-09			0.0161	-2.509e-09	-2.53859e-09
0.01612	-3.78689e-09	-2.77362e-09			0.01612	-2.48404e-09	-2.52327e-09
0.01614	-3.79044e-09	-2.74485e-09			0.01614	-2.45886e-09	-2.5057e-09
0.01616	-3.79346e-09	-2.71921e-09			0.01616	-2.43337e-09	-2.48617e-09
0.01618	-3.79606e-09	-2.68857e-09			0.01618	-2.40738e-09	-2.46497e-09
0.0162	-3.79829e-09	-2.65668e-09			0.0162	-2.38065e-09	-2.44244e-09
0.01622	-3.80019e-09	-2.62604e-09			0.01622	-2.35305e-09	-2.41892e-09
0.01624	-3.80175e-09	-2.58914e-09			0.01624	-2.32453e-09	-2.39481e-09
0.01626	-3.80295e-09	-2.5535e-09			0.01626	-2.29522e-09	-2.37044e-09
0.01628	-3.80373e-09	-2.51973e-09			0.01628	-2.26534e-09	-2.34614e-09
0.0163	-3.804e-09	-2.49097e-09			0.0163	-2.23519e-09	-2.32211e-09
0.01632	-3.80367e-09	-2.4672e-09			0.01632	-2.20506e-09	-2.29847e-09
0.01634	-3.80262e-09	-2.44782e-09			0.01634	-2.17519e-09	-2.27518e-09
0.01636	-3.80075e-09	-2.43343e-09			0.01636	-2.14573e-09	-2.25203e-09
0.01638	-3.798e-09	-2.42781e-09			0.01638	-2.11672e-09	-2.2287e-09
0.0164	-3.79438e-09	-2.4203e-09			0.0164	-2.08813e-09	-2.2048e-09
0.01642	-3.78995e-09	-2.41968e-09			0.01642	-2.05987e-09	-2.17998e-09
0.01644	-3.78482e-09	-2.40842e-09			0.01644	-2.03183e-09	-2.15406e-09
0.01646	-3.77913e-09	-2.39404e-09			0.01646	-2.00394e-09	-2.12707e-09
0.01648	-3.77305e-09	-2.37653e-09			0.01648	-1.97619e-09	-2.09928e-09
0.0165	-3.76675e-09	-2.34714e-09			0.0165	-1.94866e-09	-2.07114e-09
0.01652	-3.76043e-09	-2.31775e-09			0.01652	-1.92149e-09	-2.04317e-09
0.01654	-3.75426e-09	-2.28898e-09			0.01654	-1.89489e-09	-2.01585e-09
0.01656	-3.74841e-09	-2.26459e-09			0.01656	-1.86906e-09	-1.98949e-09
0.01658	-3.743e-09	-2.24396e-09			0.01658	-1.84415e-09	-1.9642e-09
0.0166	-3.73809e-09	-2.23145e-09			0.0166	-1.82017e-09	-1.93993e-09
0.01662	-3.73362e-09	-2.21769e-09			0.01662	-1.79705e-09	-1.91649e-09
0.01664	-3.72946e-09	-2.20956e-09			0.01664	-1.77462e-09	-1.89368e-09
0.01666	-3.72536e-09	-2.19768e-09			0.01666	-1.75265e-09	-1.87133e-09
0.01668	-3.72107e-09	-2.18267e-09			0.01668	-1.7309e-09	-1.84936e-09
0.0167	-3.71633e-09	-2.16204e-09			0.0167	-1.70922e-09	-1.82778e-09
0.01672	-3.71094e-09	-2.13577e-09			0.01672	-1.68748e-09	-1.80666e-09
0.01674	-3.70478e-09	-2.10826e-09			0.01674	-1.66568e-09	-1.78609e-09
0.01676	-3.69781e-09	-2.07949e-09			0.01676	-1.64386e-09	-1.76612e-09
0.01678	-3.69008e-09	-2.05073e-09			0.01678	-1.62214e-09	-1.74674e-09
0.0168	-3.68165e-09	-2.01571e-09			0.0168	-1.60065e-09	-1.72785e-09
0.01682	-3.67263e-09	-1.98882e-09			0.01682	-1.57951e-09	-1.70931e-09
0.01684	-3.66311e-09	-1.97068e-09			0.01684	-1.55884e-09	-1.69088e-09
0.01686	-3.65317e-09	-1.9563e-09			0.01686	-1.53867e-09	-1.67234e-09
0.01688	-3.64291e-09	-1.9538e-09			0.01688	-1.51903e-09	-1.65345e-09
0.0169	-3.63239e-09	-1.95755e-09			0.0169	-1.49988e-09	-1.63408e-09
0.01692	-3.62171e-09	-1.9638e-09			0.01692	-1.48124e-09	-1.61417e-09
0.01694	-3.61096e-09	-1.96756e-09			0.01694	-1.46315e-09	-1.59383e-09
0.01696	-3.60025e-09	-1.96505e-09			0.01696	-1.44571e-09	-1.57325e-09
0.01698	-3.5897e-09	-1.95692e-09			0.01698	-1.42908e-09	-1.55276e-09
0.017	-3.5794e-09	-1.94004e-09			0.017	-1.4134e-09	-1.53269e-09
0.01702	-3.56944e-09	-1.9144e-09			0.01702	-1.39876e-09	-1.51337e-09
0.01704	-3.55986e-09	-1.88564e-09			0.01704	-1.38515e-09	-1.49506e-09
0.01706	-3.55064e-09	-1.8575e-09			0.01706	-1.37241e-09	-1.47786e-09
0.01708	-3.54175e-09	-1.83123e-09			0.01708	-1.36028e-09	-1.46178e-09
0.0171	-3.53311e-09	-1.81247e-09			0.0171	-1.34844e-09	-1.44667e-09
0.01712	-3.52461e-09	-1.80247e-09			0.01712	-1.33659e-09	-1.4323e-09
0.01714	-3.51613e-09	-1.78933e-09			0.01714	-1.32451e-09	-1.41839e-09
0.01716	-3.50755e-09	-1.78371e-09			0.01716	-1.31209e-09	-1.40468e-09
0.01718	-3.49874e-09	-1.78183e-09			0.01718	-1.29937e-09	-1.39092e-09
0.0172	-3.48959e-09	-1.77495e-09			0.0172	-1.28649e-09	-1.37689e-09
0.01722	-3.48e-09	-1.76807e-09			0.01722	-1.27364e-09	-1.36245e-09
0.01724	-3.46988e-09	-1.76119e-09			0.01724	-1.26104e-09	-1.34753e-09
0.01726	-3.45921e-09	-1.75557e-09			0.01726	-1.24885e-09	-1.33213e-09
0.01728	-3.448e-09	-1.74681e-09			0.01728	-1.23712e-09	-1.31637e-09
0.0173	-3.43634e-09	-1.73618e-09			0.0173	-1.22579e-09	-1.30048e-09
0.01732	-3.42436e-09	-1.71804e-09			0.01732	-1.21469e-09	-1.28477e-09
0.01734	-3.41224e-09	-1.69741e-09			0.01734	-1.20356e-09	-1.26959e-09
0.01736	-3.40022e-09	-1.67552e-09			0.01736	-1.19215e-09	-1.25527e-09
0.01738	-3.38855e-09	-1.65926e-09			0.01738	-1.18029e-09	-1.24202e-09
0.0174	-3.37751e-09	-1.638e-09			0.0174	-1.16795e-09	-1.22993e-09
0.01742	-3.36739e-09	-1.62987e-09			0.01742	-1.15528e-09	-1.21891e-09
0.01744	-3.35844e-09	-1.61924e-09			0.01744	-1.14256e-09	-1.20873e-09
0.01746	-3.35084e-09	-1.60611e-09			0.01746	-1.1302e-09	-1.19905e-09
0.01748	-3.34463e-09	-1.59923e-09			0.01748	-1.11857e-09	-1.18953e-09
0.0175	-3.33964e-09	-1.5911e-09			0.0175	-1.10796e-09	-1.17985e-09
0.01752	-3.33551e-09	-1.58735e-09			0.01752	-1.0985e-09	-1.1698e-09
0.01754	-3.33168e-09	-1.58797e-09			0.01754	-1.09012e-09	-1.15925e-09
0.01756	-3.3275e-09	-1.58422e-09			0.01756	-1.08263e-09	-1.1482e-09
0.01758	-3.32235e-09	-1.57672e-09			0.01758	-1.07574e-09	-1.1367e-09
0.0176	-3.31576e-09	-1.56734e-09			0.0176	-1.06913e-09	-1.12484e-09
0.01762	-3.30747e-09	-1.55108e-09			0.01762	-1.06254e-09	-1.11277e-09
0.01764	-3.29754e-09	-1.53795e-09			0.01764	-1.05578e-09	-1.10063e-09
0.01766	-3.28622e-09	-1.51981e-09			0.01766	-1.04871e-09	-1.08858e-09
0.01768	-3.27397e-09	-1.5023e-09			0.01768	-1.04128e-09	-1.07683e-09
0.0177	-3.2613e-09	-1.48667e-09			0.0177	-1.03343e-09	-1.06557e-09
0.01772	-3.24869e-09	-1.46791e-09			0.01772	-1.02514e-09	-1.05498e-09
0.01774	-3.2365e-09	-1.45353e-09			0.01774	-1.01642e-09	-1.0452e-09
0.01776	-3.22495e-09	-1.44102e-09			0.01776	-1.00734e-09	-1.03626e-09
0.01778	-3.21411e-09	-1.43789e-09			0.01778	-9.98048e-10	-1.0281e-09
0.0178	-3.20391e-09	-1.43539e-09			0.0178	-9.88758e-10	-1.0206e-09
0.01782	-3.19423e-09	-1.43226e-09			0.01782	-9.79695e-10	-1.01355e-09
0.01784	-3.18491e-09	-1.42851e-09			0.01784	-9.71041e-10	-1.00674e-09
0.01786	-3.17584e-09	-1.41851e-09			0.01786	-9.62873e-10	-9.99938e-10
0.01788	-3.16692e-09	-1.40475e-09			0.01788	-9.5514e-10	-9.92964e-10
0.0179	-3.15816e-09	-1.38849e-09			0.0179	-9.47688e-10	-9.85676e-10
0.01792	-3.14958e-09	-1.38161e-09			0.01792	-9.40316e-10	-9.78008e-10
0.01794	-3.14128e-09	-1.37161e-09			0.01794	-9.32851e-10	-9.69971e-10
0.01796	-3.13336e-09	-1.37098e-09			0.01796	-9.25212e-10	-9.61657e-10
0.01798	-3.12593e-09	-1.36285e-09			0.01798	-9.1743e-10	-9.5322e-10
0.018	-3.11906e-09	-1.3541e-09			0.018	-9.09636e-10	-9.44843e-10
0.01802	-3.11279e-09	-1.34409e-09			0.01802	-9.02007e-10	-9.36702e-10
0.01804	-3.10709e-09	-1.33221e-09			0.01804	-8.94693e-10	-9.28932e-10
0.01806	-3.10185e-09	-1.32345e-09			0.01806	-8.87766e-10	-9.21603e-10
0.01808	-3.09687e-09	-1.31345e-09			0.01808	-8.81194e-10	-9.14707e-10
0.0181	-3.09189e-09	-1.3072e-09			0.0181	-8.74857e-10	-9.08171e-10
0.01812	-3.08662e-09	-1.30032e-09			0.01812	-8.68604e-10	-9.0186e-10
0.01814	-3.0808e-09	-1.29469e-09			0.01814	-8.6231e-10	-8.95604e-10
0.01816	-3.07427e-09	-1.29031e-09			0.01816	-8.55928e-10	-8.89219e-10
0.01818	-3.06698e-09	-1.28468e-09			0.01818	-8.49497e-10	-8.82541e-10
0.0182	-3.05903e-09	-1.28218e-09			0.0182	-8.43123e-10	-8.75458e-10
0.01822	-3.05064e-09	-1.27468e-09			0.01822	-8.36939e-10	-8.67933e-10
0.01824	-3.04211e-09	-1.26405e-09			0.01824	-8.31054e-10	-8.60015e-10
0.01826	-3.03375e-09	-1.25092e-09			0.01826	-8.25532e-10	-8.51829e-10
0.01828	-3.02587e-09	-1.23778e-09			0.01828	-8.20379e-10	-8.43553e-10
0.0183	-3.01873e-09	-1.22403e-09			0.0183	-8.15562e-10	-8.35383e-10
0.01832	-3.01246e-09	-1.20964e-09			0.01832	-8.11026e-10	-8.27509e-10
0.01834	-3.00714e-09	-1.20401e-09			0.01834	-8.06709e-10	-8.20088e-10
0.01836	-3.0027e-09	-1.20026e-09			0.01836	-8.02557e-10	-8.13235e-10
0.01838	-2.99898e-09	-1.20714e-09			0.01838	-7.98518e-10	-8.07005e-10
0.0184	-2.99577e-09	-1.21027e-09			0.0184	-7.94535e-10	-8.01395e-10
0.01842	-2.9928e-09	-1.21214e-09			0.01842	-7.90541e-10	-7.96337e-10
0.01844	-2.9898e-09	-1.20839e-09			0.01844	-7.8645e-10	-7.91711e-10
0.01846	-2.98649e-09	-1.18776e-09			0.01846	-7.82163e-10	-7.87371e-10
0.01848	-2.98265e-09	-1.16962e-09			0.01848	-7.7758e-10	-7.83166e-10
0.0185	-2.97808e-09	-1.15211e-09			0.0185	-7.72621e-10	-7.78977e-10
0.01852	-2.97266e-09	-1.13273e-09			0.01852	-7.67261e-10	-7.74726e-10
0.01854	-2.96634e-09	-1.12335e-09			0.01854	-7.61561e-10	-7.70387e-10
0.01856	-2.95917e-09	-1.11522e-09			0.01856	-7.55685e-10	-7.65973e-10
0.01858	-2.95128e-09	-1.11959e-09			0.01858	-7.49887e-10	-7.61528e-10
0.0186	-2.94288e-09	-1.12522e-09			0.0186	-7.44473e-10	-7.57117e-10
0.01862	-2.93417e-09	-1.1296e-09			0.01862	-7.39731e-10	-7.52808e-10
0.01864	-2.92537e-09	-1.13148e-09			0.01864	-7.3585e-10	-7.48657e-10
0.01866	-2.91661e-09	-1.13898e-09			0.01866	-7.32875e-10	-7.44684e-10
0.01868	-2.90794e-09	-1.13773e-09			0.01868	-7.3068e-10	-7.40862e-10
0.0187	-2.89933e-09	-1.13273e-09			0.0187	-7.29005e-10	-7.37103e-10
0.01872	-2.89069e-09	-1.1246e-09			0.01872	-7.2752e-10	-7.3327e-10
0.01874	-2.88191e-09	-1.11146e-09			0.01874	-7.25893e-10	-7.29197e-10
0.01876	-2.87291e-09	-1.09521e-09			0.01876	-7.23861e-10	-7.24726e-10
0.01878	-2.86366e-09	-1.0777e-09			0.01878	-7.21264e-10	-7.19752e-10
0.0188	-2.85425e-09	-1.06331e-09			0.0188	-7.18054e-10	-7.14257e-10
0.01882	-2.84482e-09	-1.05393e-09			0.01882	-7.14285e-10	-7.08336e-10
0.01884	-2.83558e-09	-1.05706e-09			0.01884	-7.1009e-10	-7.02198e-10
0.01886	-2.82675e-09	-1.05956e-09			0.01886	-7.05649e-10	-6.96142e-10
0.01888	-2.81853e-09	-1.06769e-09			0.01888	-7.01144e-10	-6.90504e-10
0.0189	-2.81104e-09	-1.07582e-09			0.0189	-6.9672e-10	-6.85588e-10
0.01892	-2.80434e-09	-1.07394e-09			0.01892	-6.92444e-10	-6.81586e-10
0.01894	-2.79839e-09	-1.06769e-09			0.01894	-6.8829e-10	-6.78529e-10
0.01896	-2.79311e-09	-1.05831e-09			0.01896	-6.84147e-10	-6.76274e-10
0.01898	-2.78834e-09	-1.04268e-09			0.01898	-6.7986e-10	-6.74537e-10
0.019	-2.78391e-09	-1.02767e-09			0.019	-6.75284e-10	-6.72972e-10
0.01902	-2.77966e-09	-1.01016e-09			0.01902	-6.70339e-10	-6.71252e-10
0.01904	-2.77544e-09	-1.00015e-09			0.01904	-6.65049e-10	-6.69137e-10
0.01906	-2.77116e-09	-9.88898e-10			0.01906	-6.59545e-10	-6.66507e-10
0.01908	-2.7668e-09	-9.87022e-10			0.01908	-6.5405e-10	-6.6336e-10
0.0191	-2.76241e-09	-9.85146e-10			0.0191	-6.48824e-10	-6.5978e-10
0.01912	-2.75807e-09	-9.86396e-10			0.01912	-6.44109e-10	-6.55901e-10
0.01914	-2.75388e-09	-9.85146e-10			0.01914	-6.4007e-10	-6.51867e-10
0.01916	-2.74988e-09	-9.88272e-10			0.01916	-6.36755e-10	-6.47815e-10
0.01918	-2.74605e-09	-9.87022e-10			0.01918	-6.34079e-10	-6.43863e-10
0.0192	-2.74228e-09	-9.79518e-10			0.0192	-6.3185e-10	-6.40108e-10
0.01922	-2.73842e-09	-9.72014e-10			0.01922	-6.29822e-10	-6.36632e-10
0.01924	-2.73428e-09	-9.64509e-10			0.01924	-6.27765e-10	-6.33504e-10
0.01926	-2.72971e-09	-9.58256e-10			0.01926	-6.25527e-10	-6.30789e-10
0.01928	-2.72469e-09	-9.58256e-10			0.01928	-6.23076e-10	-6.28527e-10
0.0193	-2.71929e-09	-9.55755e-10			0.0193	-6.20483e-10	-6.26721e-10
0.01932	-2.71371e-09	-9.54504e-10			0.01932	-6.17891e-10	-6.25308e-10
0.01934	-2.7082e-09	-9.52003e-10			0.01934	-6.15443e-10	-6.24151e-10
0.01936	-2.70304e-09	-9.45749e-10			0.01936	-6.13219e-10	-6.2304e-10
0.01938	-2.69839e-09	-9.39496e-10			0.01938	-6.112e-10	-6.21729e-10
0.0194	-2.69434e-09	-9.35118e-10			0.0194	-6.09266e-10	-6.19991e-10
0.01942	-2.69086e-09	-9.25113e-10			0.01942	-6.07235e-10	-6.17677e-10
0.01944	-2.68786e-09	-9.1886e-10			0.01944	-6.0492e-10	-6.14763e-10
0.01946	-2.68523e-09	-9.08854e-10			0.01946	-6.02192e-10	-6.11372e-10
0.01948	-2.68292e-09	-9.03851e-10			0.01948	-5.99021e-10	-6.07749e-10
0.0195	-2.68092e-09	-9.04477e-10			0.0195	-5.95478e-10	-6.04209e-10
0.01952	-2.67927e-09	-8.96347e-10			0.01952	-5.91705e-10	-6.0105e-10
0.01954	-2.67797e-09	-8.92595e-10			0.01954	-5.87853e-10	-5.98477e-10
0.01956	-2.67695e-09	-8.87593e-10			0.01956	-5.84028e-10	-5.96544e-10
0.01958	-2.67602e-09	-8.80714e-10			0.01958	-5.80256e-10	-5.95135e-10
0.0196	-2.67487e-09	-8.76962e-10			0.0196	-5.76487e-10	-5.93999e-10
0.01962	-2.67314e-09	-8.70708e-10			0.01962	-5.72634e-10	-5.92816e-10
0.01964	-2.6705e-09	-8.65706e-10			0.01964	-5.68637e-10	-5.91285e-10
0.01966	-2.66673e-09	-8.67582e-10			0.01966	-5.64504e-10	-5.89189e-10
0.01968	-2.66179e-09	-8.69458e-10			0.01968	-5.60331e-10	-5.86437e-10
0.0197	-2.65584e-09	-8.71334e-10			0.0197	-5.56292e-10	-5.83068e-10
0.01972	-2.64922e-09	-8.71334e-10			0.01972	-5.52597e-10	-5.79225e-10
0.01974	-2.64241e-09	-8.71334e-10			0.01974	-5.49439e-10	-5.75111e-10
0.01976	-2.63589e-09	-8.72584e-10			0.01976	-5.46958e-10	-5.7095e-10
0.01978	-2.6301e-09	-8.72584e-10			0.01978	-5.45207e-10	-5.66947e-10
0.0198	-2.62533e-09	-8.68832e-10			0.0198	-5.44155e-10	-5.63249e-10
0.01982	-2.62166e-09	-8.6383e-10			0.01982	-5.43686e-10	-5.59916e-10
0.01984	-2.61897e-09	-8.57576e-10			0.01984	-5.43624e-10	-5.56903e-10
0.01986	-2.61695e-09	-8.51323e-10			0.01986	-5.43746e-10	-5.54059e-10
0.01988	-2.61515e-09	-8.51323e-10			0.01988	-5.43799e-10	-5.51168e-10
0.0199	-2.6131e-09	-8.46945e-10			0.0199	-5.4354e-10	-5.47999e-10
0.01992	-2.6104e-09	-8.42568e-10			0.01992	-5.42768e-10	-5.44383e-10
0.01994	-2.60678e-09	-8.38816e-10			0.01994	-5.41376e-10	-5.40262e-10
0.01996	-2.60219e-09	-8.31937e-10			0.01996	-5.39384e-10	-5.3571e-10
0.01998	-2.59679e-09	-8.21932e-10			0.01998	-5.36948e-10	-5.30912e-10
0.02	-2.59087e-09	-8.13177e-10			0.02	-5.34323e-10	-5.26114e-10
0.02002	-2.58482e-09	-8.08174e-10			0.02002	-5.31803e-10	-5.21564e-10
0.02004	-2.57896e-09	-8.00045e-10			0.02004	-5.29627e-10	-5.17468e-10
0.02006	-2.57355e-09	-7.9942e-10			0.02006	-5.27919e-10	-5.13969e-10
0.02008	-2.56868e-09	-7.93792e-10			0.02008	-5.26641e-10	-5.11134e-10
0.0201	-2.56433e-09	-7.87538e-10			0.0201	-5.25606e-10	-5.08954e-10
0.02012	-2.56035e-09	-7.83161e-10			0.02012	-5.24536e-10	-5.07348e-10
0.02014	-2.55656e-09	-7.76282e-10			0.02014	-5.2314e-10	-5.06156e-10
0.02016	-2.5528e-09	-7.71279e-10			0.02016	-5.21198e-10	-5.05148e-10
0.02018	-2.54893e-09	-7.69403e-10			0.02018	-5.18615e-10	-5.04056e-10
0.0202	-2.54488e-09	-7.70029e-10			0.0202	-5.15458e-10	-5.0262e-10
0.02022	-2.54064e-09	-7.78158e-10			0.02022	-5.1194e-10	-5.0065e-10
0.02024	-2.53622e-09	-7.85037e-10			0.02024	-5.08388e-10	-4.98072e-10
0.02026	-2.53169e-09	-7.90665e-10			0.02026	-5.05174e-10	-4.9495e-10
0.02028	-2.5271e-09	-7.94417e-10			0.02028	-5.02644e-10	-4.91469e-10
0.0203	-2.52251e-09	-7.9129e-10			0.0203	-5.01042e-10	-4.87875e-10
0.02032	-2.51801e-09	-7.80034e-10			0.02032	-5.0046e-10	-4.84411e-10
0.02034	-2.51366e-09	-7.74406e-10			0.02034	-5.00808e-10	-4.81257e-10
0.02036	-2.50957e-09	-7.61274e-10			0.02036	-5.01825e-10	-4.78494e-10
0.02038	-2.50583e-09	-7.50643e-10			0.02038	-5.03122e-10	-4.76106e-10
0.0204	-2.50252e-09	-7.41263e-10			0.0204	-5.04251e-10	-4.74007e-10
0.02042	-2.49967e-09	-7.39387e-10			0.02042	-5.04792e-10	-4.72077e-10
0.02044	-2.49723e-09	-7.40638e-10			0.02044	-5.04437e-10	-4.70196e-10
0.02046	-2.49506e-09	-7.46891e-10			0.02046	-5.03046e-10	-4.68265e-10
0.02048	-2.49297e-09	-7.52519e-10			0.02048	-5.00666e-10	-4.66218e-10
0.0205	-2.49076e-09	-7.53144e-10			0.0205	-4.97506e-10	-4.64036e-10
0.02052	-2.48827e-09	-7.48767e-10			0.02052	-4.93874e-10	-4.6175e-10
0.02054	-2.48538e-09	-7.41888e-10			0.02054	-4.90091e-10	-4.5944e-10
0.02056	-2.48213e-09	-7.30632e-10			0.02056	-4.86414e-10	-4.57227e-10
0.02058	-2.47858e-09	-7.18751e-10			0.02058	-4.82991e-10	-4.55234e-10
0.0206	-2.47485e-09	-7.09996e-10			0.0206	-4.79849e-10	-4.53554e-10
0.02062	-2.47101e-09	-7.04368e-10			0.02062	-4.76932e-10	-4.52201e-10
0.02064	-2.46707e-09	-6.96864e-10			0.02064	-4.74153e-10	-4.51093e-10
0.02066	-2.463e-09	-7.00616e-10			0.02066	-4.71445e-10	-4.50052e-10
0.02068	-2.45871e-09	-7.01241e-10			0.02068	-4.68798e-10	-4.4885e-10
0.0207	-2.45417e-09	-7.04368e-10			0.0207	-4.66263e-10	-4.47269e-10
0.02072	-2.44941e-09	-7.03743e-10			0.02072	-4.6393e-10	-4.45178e-10
0.02074	-2.44454e-09	-6.9874e-10			0.02074	-4.61886e-10	-4.42579e-10
0.02076	-2.43971e-09	-6.94362e-10			0.02076	-4.60174e-10	-4.39621e-10
0.02078	-2.43507e-09	-6.83106e-10			0.02078	-4.58761e-10	-4.36563e-10
0.0208	-2.43071e-09	-6.76853e-10			0.0208	-4.57537e-10	-4.33706e-10
0.02082	-2.42666e-09	-6.72476e-10			0.02082	-4.56324e-10	-4.31306e-10
0.02084	-2.42286e-09	-6.75602e-10			0.02084	-4.54926e-10	-4.29499e-10
0.02086	-2.41925e-09	-6.79354e-10			0.02086	-4.53173e-10	-4.28272e-10
0.02088	-2.41582e-09	-6.84357e-10			0.02088	-4.50975e-10	-4.27465e-10
0.0209	-2.4126e-09	-6.85608e-10			0.0209	-4.4835e-10	-4.26824e-10
0.02092	-2.40969e-09	-6.8936e-10			0.02092	-4.45429e-10	-4.26072e-10
0.02094	-2.4072e-09	-6.8936e-10			0.02094	-4.42426e-10	-4.24971e-10
0.02096	-2.40519e-09	-6.86858e-10			0.02096	-4.39587e-10	-4.23376e-10
0.02098	-2.40361e-09	-6.86858e-10			0.02098	-4.37126e-10	-4.21256e-10
0.021	-2.40229e-09	-6.88109e-10			0.021	-4.35169e-10	-4.18681e-10
0.02102	-2.40098e-09	-6.85608e-10			0.02102	-4.33729e-10	-4.15798e-10
0.02104	-2.39937e-09	-6.78104e-10			0.02104	-4.32708e-10	-4.12785e-10
0.02106	-2.3972e-09	-6.66222e-10			0.02106	-4.31917e-10	-4.09811e-10
0.02108	-2.39432e-09	-6.54341e-10			0.02108	-4.31126e-10	-4.07006e-10
0.0211	-2.39068e-09	-6.45586e-10			0.0211	-4.30118e-10	-4.0444e-10
0.02112	-2.38637e-09	-6.38082e-10			0.02112	-4.28738e-10	-4.02121e-10
0.02114	-2.38156e-09	-6.38707e-10			0.02114	-4.26924e-10	-4.00013e-10
0.02116	-2.37644e-09	-6.44335e-10			0.02116	-4.24726e-10	-3.98053e-10
0.02118	-2.37115e-09	-6.49338e-10			0.02118	-4.22285e-10	-3.9618e-10
0.0212	-2.36583e-09	-6.56842e-10			0.0212	-4.19797e-10	-3.94358e-10
0.02122	-2.36051e-09	-6.56842e-10			0.02122	-4.17454e-10	-3.92594e-10
0.02124	-2.35521e-09	-6.46837e-10			0.02124	-4.15391e-10	-3.9094e-10
0.02126	-2.34991e-09	-6.36831e-10			0.02126	-4.13643e-10	-3.89488e-10
0.02128	-2.34457e-09	-6.27451e-10			0.02128	-4.12147e-10	-3.88346e-10
0.0213	-2.33915e-09	-6.18071e-10			0.0213	-4.10769e-10	-3.87612e-10
0.02132	-2.33361e-09	-6.16195e-10			0.02132	-4.09361e-10	-3.87344e-10
0.02134	-2.32791e-09	-6.21823e-10			0.02134	-4.07813e-10	-3.87533e-10
0.02136	-2.32204e-09	-6.31203e-10			0.02136	-4.0609e-10	-3.88098e-10
0.02138	-2.31607e-09	-6.41834e-10			0.02138	-4.04231e-10	-3.88891e-10
0.0214	-2.31011e-09	-6.50589e-10			0.0214	-4.02327e-10	-3.89725e-10
0.02142	-2.30433e-09	-6.54966e-10			0.02142	-4.0049e-10	-3.90415e-10
0.02144	-2.29894e-09	-6.56217e-10			0.02144	-3.9882e-10	-3.90807e-10
0.02146	-2.29412e-09	-6.47462e-10			0.02146	-3.97402e-10	-3.90806e-10
0.02148	-2.29003e-09	-6.33704e-10			0.02148	-3.9631e-10	-3.90368e-10
0.0215	-2.28673e-09	-6.18696e-10			0.0215	-3.95618e-10	-3.89487e-10
0.02152	-2.28423e-09	-5.99311e-10			0.02152	-3.954e-10	-3.88168e-10
0.02154	-2.28244e-09	-5.86804e-10			0.02154	-3.95708e-10	-3.86417e-10
0.02156	-2.28122e-09	-5.81801e-10			0.02156	-3.96536e-10	-3.84248e-10
0.02158	-2.28037e-09	-5.79925e-10			0.02158	-3.97786e-10	-3.81711e-10
0.0216	-2.27965e-09	-5.87429e-10			0.0216	-3.99259e-10	-3.78918e-10
0.02162	-2.27881e-09	-5.96184e-10			0.02162	-4.00685e-10	-3.76056e-10
0.02164	-2.27764e-09	-6.03688e-10			0.02164	-4.01783e-10	-3.73366e-10
0.02166	-2.27601e-09	-6.03063e-10			0.02166	-4.02335e-10	-3.71094e-10
0.02168	-2.27389e-09	-6.03063e-10			0.02168	-4.02244e-10	-3.69428e-10
0.0217	-2.27141e-09	-5.99311e-10			0.0217	-4.01559e-10	-3.68448e-10
0.02172	-2.26876e-09	-5.99311e-10			0.02172	-4.00452e-10	-3.68111e-10
0.02174	-2.26622e-09	-5.94308e-10			0.02174	-3.99164e-10	-3.68283e-10
0.02176	-2.264e-09	-5.89931e-10			0.02176	-3.97943e-10	-3.68786e-10
0.02178	-2.26221e-09	-5.88055e-10			0.02178	-3.96986e-10	-3.69453e-10
0.0218	-2.26078e-09	-5.87429e-10			0.0218	-3.96406e-10	-3.70153e-10
0.02182	-2.25949e-09	-5.8868e-10			0.02182	-3.96221e-10	-3.70782e-10
0.02184	-2.25799e-09	-5.89931e-10			0.02184	-3.96362e-10	-3.71241e-10
0.02186	-2.25589e-09	-5.93683e-10			0.02186	-3.96685e-10	-3.71411e-10
0.02188	-2.25288e-09	-5.91807e-10			0.02188	-3.96999e-10	-3.71158e-10
0.0219	-2.2488e-09	-5.84928e-10			0.0219	-3.97088e-10	-3.70363e-10
0.02192	-2.2437e-09	-5.75548e-10			0.02192	-3.96742e-10	-3.68972e-10
0.02194	-2.23782e-09	-5.6054e-10			0.02194	-3.95793e-10	-3.67027e-10
0.02196	-2.23152e-09	-5.5241e-10			0.02196	-3.94146e-10	-3.64683e-10
0.02198	-2.22526e-09	-5.48033e-10			0.02198	-3.91812e-10	-3.62169e-10
0.022	-2.21942e-09	-5.53036e-10			0.022	-3.88913e-10	-3.59747e-10
0.02202	-2.2143e-09	-5.55537e-10			0.02202	-3.8567e-10	-3.57637e-10
0.02204	-2.21005e-09	-5.68044e-10			0.02204	-3.8236e-10	-3.55984e-10
0.02206	-2.20667e-09	-5.76798e-10			0.02206	-3.79256e-10	-3.54831e-10
0.02208	-2.20402e-09	-5.82426e-10			0.02208	-3.76566e-10	-3.54131e-10
0.0221	-2.20195e-09	-5.86804e-10			0.0221	-3.74389e-10	-3.53779e-10
0.02212	-2.20026e-09	-5.86804e-10			0.02212	-3.72706e-10	-3.53656e-10
0.02214	-2.19883e-09	-5.88055e-10			0.02214	-3.71406e-10	-3.53666e-10
0.02216	-2.19758e-09	-5.86179e-10			0.02216	-3.70338e-10	-3.53762e-10
0.02218	-2.19644e-09	-5.84302e-10			0.02218	-3.6937e-10	-3.53946e-10
0.0222	-2.19537e-09	-5.8055e-10			0.0222	-3.68439e-10	-3.54254e-10
0.02222	-2.19434e-09	-5.66793e-10			0.02222	-3.67565e-10	-3.54711e-10
0.02224	-2.19323e-09	-5.59289e-10			0.02224	-3.6684e-10	-3.55297e-10
0.02226	-2.19192e-09	-5.46782e-10			0.02226	-3.6639e-10	-3.55919e-10
0.02228	-2.1903e-09	-5.39903e-10			0.02228	-3.66329e-10	-3.56407e-10
0.0223	-2.18823e-09	-5.35526e-10			0.0223	-3.66716e-10	-3.56546e-10
0.02232	-2.18563e-09	-5.28647e-10			0.02232	-3.67531e-10	-3.56131e-10
0.02234	-2.18247e-09	-5.23644e-10			0.02234	-3.6866e-10	-3.55035e-10
0.02236	-2.17876e-09	-5.16766e-10			0.02236	-3.69919e-10	-3.53253e-10
0.02238	-2.17457e-09	-5.1614e-10			0.02238	-3.71075e-10	-3.50927e-10
0.0224	-2.17002e-09	-5.23019e-10			0.0224	-3.71895e-10	-3.48319e-10
0.02242	-2.16526e-09	-5.32399e-10			0.02242	-3.72193e-10	-3.45749e-10
0.02244	-2.16045e-09	-5.44906e-10			0.02244	-3.71869e-10	-3.43519e-10
0.02246	-2.15579e-09	-5.56788e-10			0.02246	-3.70931e-10	-3.41833e-10
0.02248	-2.15144e-09	-5.67418e-10			0.02248	-3.69493e-10	-3.40746e-10
0.0225	-2.14758e-09	-5.6992e-10			0.0225	-3.67732e-10	-3.40152e-10
0.02252	-2.14438e-09	-5.63041e-10			0.02252	-3.65836e-10	-3.39814e-10
0.02254	-2.14195e-09	-5.56788e-10			0.02254	-3.63946e-10	-3.39432e-10
0.02256	-2.1404e-09	-5.45531e-10			0.02256	-3.62127e-10	-3.38711e-10
0.02258	-2.13975e-09	-5.36777e-10			0.02258	-3.60377e-10	-3.37435e-10
0.0226	-2.13998e-09	-5.25521e-10			0.0226	-3.5866e-10	-3.35507e-10
0.02262	-2.14096e-09	-5.17391e-10			0.02262	-3.56956e-10	-3.32971e-10
0.02264	-2.14248e-09	-5.1489e-10			0.02264	-3.55295e-10	-3.30001e-10
0.02266	-2.14424e-09	-5.13014e-10			0.02266	-3.53758e-10	-3.26859e-10
0.02268	-2.14589e-09	-5.20518e-10			0.02268	-3.52449e-10	-3.23854e-10
0.0227	-2.14704e-09	-5.28022e-10			0.0227	-3.51446e-10	-3.21281e-10
0.02272	-2.14739e-09	-5.31774e-10			0.02272	-3.50755e-10	-3.19379e-10
0.02274	-2.14673e-09	-5.39278e-10			0.02274	-3.50293e-10	-3.18281e-10
0.02276	-2.14501e-09	-5.36777e-10			0.02276	-3.499e-10	-3.17996e-10
0.02278	-2.14235e-09	-5.28647e-10			0.02278	-3.49386e-10	-3.18393e-10
0.0228	-2.139e-09	-5.23019e-10			0.0228	-3.48593e-10	-3.19228e-10
0.02282	-2.13534e-09	-5.12388e-10			0.02282	-3.47438e-10	-3.20191e-10
0.02284	-2.13173e-09	-5.0551e-10			0.02284	-3.45944e-10	-3.20971e-10
0.02286	-2.12846e-09	-5.06135e-10			0.02286	-3.44226e-10	-3.21338e-10
0.02288	-2.12571e-09	-5.04259e-10			0.02288	-3.42464e-10	-3.21195e-10
0.0229	-2.12349e-09	-5.10512e-10			0.0229	-3.40843e-10	-3.20595e-10
0.02292	-2.12166e-09	-5.13014e-10			0.02292	-3.39505e-10	-3.1971e-10
0.02294	-2.11998e-09	-5.19267e-10			0.02294	-3.3851e-10	-3.18755e-10
0.02296	-2.11816e-09	-5.17391e-10			0.02296	-3.37827e-10	-3.17911e-10
0.02298	-2.11598e-09	-5.15515e-10			0.02298	-3.3736e-10	-3.17267e-10
0.023	-2.11336e-09	-5.11138e-10			0.023	-3.36998e-10	-3.16804e-10
0.02302	-2.11037e-09	-5.0551e-10			0.02302	-3.36667e-10	-3.16432e-10
0.02304	-2.10722e-09	-5.03634e-10			0.02304	-3.36355e-10	-3.16046e-10
0.02306	-2.10424e-09	-4.9738e-10			0.02306	-3.36109e-10	-3.15584e-10
0.02308	-2.10174e-09	-4.92377e-10			0.02308	-3.36e-10	-3.15049e-10
0.0231	-2.09996e-09	-4.94253e-10			0.0231	-3.3607e-10	-3.14497e-10
0.02312	-2.09897e-09	-4.98631e-10			0.02312	-3.36303e-10	-3.13994e-10
0.02314	-2.09871e-09	-5.02383e-10			0.02314	-3.36611e-10	-3.13569e-10
0.02316	-2.09897e-09	-5.11763e-10			0.02316	-3.36861e-10	-3.1318e-10
0.02318	-2.09948e-09	-5.18016e-10			0.02318	-3.36905e-10	-3.12722e-10
0.0232	-2.09996e-09	-5.1614e-10			0.0232	-3.36621e-10	-3.12056e-10
0.02322	-2.10018e-09	-5.11138e-10			0.02322	-3.35933e-10	-3.11065e-10
0.02324	-2.09999e-09	-5.04259e-10			0.02324	-3.34818e-10	-3.09699e-10
0.02326	-2.09929e-09	-5.00507e-10			0.02326	-3.33294e-10	-3.08003e-10
0.02328	-2.098e-09	-4.98006e-10			0.02328	-3.31416e-10	-3.06111e-10
0.0233	-2.09609e-09	-5.01758e-10			0.0233	-3.29273e-10	-3.04207e-10
0.02332	-2.09352e-09	-4.99882e-10			0.02332	-3.2698e-10	-3.02474e-10
0.02334	-2.09026e-09	-5.01132e-10			0.02334	-3.24667e-10	-3.01041e-10
0.02336	-2.08634e-09	-4.94879e-10			0.02336	-3.22458e-10	-2.99956e-10
0.02338	-2.08184e-09	-4.93628e-10			0.02338	-3.20454e-10	-2.99189e-10
0.0234	-2.07691e-09	-4.89876e-10			0.0234	-3.18704e-10	-2.98656e-10
0.02342	-2.07178e-09	-4.85499e-10			0.02342	-3.17211e-10	-2.9826e-10
0.02344	-2.06673e-09	-4.79871e-10			0.02344	-3.15946e-10	-2.97924e-10
0.02346	-2.06207e-09	-4.81747e-10			0.02346	-3.14877e-10	-2.97616e-10
0.02348	-2.05807e-09	-4.79871e-10			0.02348	-3.14004e-10	-2.97353e-10
0.0235	-2.05492e-09	-4.83623e-10			0.0235	-3.13364e-10	-2.97199e-10
0.02352	-2.05269e-09	-4.87375e-10			0.02352	-3.13031e-10	-2.97245e-10
0.02354	-2.05129e-09	-4.87375e-10			0.02354	-3.13082e-10	-2.9759e-10
0.02356	-2.05051e-09	-4.88625e-10			0.02356	-3.13557e-10	-2.98313e-10
0.02358	-2.04999e-09	-4.84248e-10			0.02358	-3.14436e-10	-2.99436e-10
0.0236	-2.04935e-09	-4.79871e-10			0.0236	-3.15622e-10	-3.00893e-10
0.02362	-2.04821e-09	-4.74868e-10			0.02362	-3.16941e-10	-3.02507e-10
0.02364	-2.04631e-09	-4.71741e-10			0.02364	-3.18169e-10	-3.04009e-10
0.02366	-2.04356e-09	-4.70491e-10			0.02366	-3.19053e-10	-3.05071e-10
0.02368	-2.04009e-09	-4.74868e-10			0.02368	-3.19349e-10	-3.05384e-10
0.0237	-2.0362e-09	-4.84873e-10			0.0237	-3.18859e-10	-3.04726e-10
0.02372	-2.03231e-09	-4.91752e-10			0.02372	-3.17474e-10	-3.03025e-10
0.02374	-2.02883e-09	-4.98006e-10			0.02374	-3.15205e-10	-3.00375e-10
0.02376	-2.02609e-09	-4.94253e-10			0.02376	-3.12205e-10	-2.97011e-10
0.02378	-2.02426e-09	-4.82372e-10			0.02378	-3.08757e-10	-2.93259e-10
0.0238	-2.0233e-09	-4.67364e-10			0.0238	-3.05232e-10	-2.89462e-10
0.02382	-2.023e-09	-4.55482e-10			0.02382	-3.02021e-10	-2.85924e-10
0.02384	-2.02305e-09	-4.47978e-10			0.02384	-2.99452e-10	-2.82876e-10
0.02386	-2.02314e-09	-4.47353e-10			0.02386	-2.97729e-10	-2.80463e-10
0.02388	-2.02298e-09	-4.49229e-10			0.02388	-2.96887e-10	-2.78746e-10
0.0239	-2.02241e-09	-4.55482e-10			0.0239	-2.96806e-10	-2.77711e-10
0.02392	-2.0214e-09	-4.59234e-10			0.02392	-2.97251e-10	-2.77275e-10
0.02394	-2.01998e-09	-4.62986e-10			0.02394	-2.97939e-10	-2.77299e-10
0.02396	-2.0183e-09	-4.57984e-10			0.02396	-2.98625e-10	-2.77608e-10
0.02398	-2.01653e-09	-4.58609e-10			0.02398	-2.99155e-10	-2.78019e-10
0.024	-2.01488e-09	-4.49854e-10			0.024	-2.99502e-10	-2.78364e-10
0.02402	-2.01353e-09	-4.42976e-10			0.02402	-2.99753e-10	-2.78528e-10
0.02404	-2.01266e-09	-4.43601e-10			0.02404	-3.00057e-10	-2.78462e-10
0.02406	-2.0124e-09	-4.41725e-10			0.02406	-3.00547e-10	-2.7819e-10
0.02408	-2.01281e-09	-4.40474e-10			0.02408	-3.01258e-10	-2.77789e-10
0.0241	-2.01388e-09	-4.39224e-10			0.0241	-3.02083e-10	-2.77355e-10
0.02412	-2.01552e-09	-4.411e-10			0.02412	-3.0278e-10	-2.76962e-10
0.02414	-2.01752e-09	-4.48604e-10			0.02414	-3.03035e-10	-2.76629e-10
0.02416	-2.01962e-09	-4.57358e-10			0.02416	-3.02573e-10	-2.76302e-10
0.02418	-2.02149e-09	-4.72367e-10			0.02418	-3.01256e-10	-2.7587e-10
0.0242	-2.02278e-09	-4.81747e-10			0.0242	-2.99154e-10	-2.75197e-10
0.02422	-2.02315e-09	-4.88e-10			0.02422	-2.96531e-10	-2.74161e-10
0.02424	-2.02235e-09	-4.84248e-10			0.02424	-2.9378e-10	-2.72702e-10
0.02426	-2.02025e-09	-4.79871e-10			0.02426	-2.913e-10	-2.70828e-10
0.02428	-2.01685e-09	-4.67989e-10			0.02428	-2.89395e-10	-2.68621e-10
0.0243	-2.0123e-09	-4.53606e-10			0.0243	-2.8821e-10	-2.66203e-10
0.02432	-2.0069e-09	-4.47353e-10			0.02432	-2.87725e-10	-2.63704e-10
0.02434	-2.00104e-09	-4.4235e-10			0.02434	-2.87794e-10	-2.61237e-10
0.02436	-1.99515e-09	-4.36097e-10			0.02436	-2.88211e-10	-2.58884e-10
0.02438	-1.98964e-09	-4.38598e-10			0.02438	-2.88761e-10	-2.56706e-10
0.0244	-1.98483e-09	-4.31719e-10			0.0244	-2.8926e-10	-2.54771e-10
0.02442	-1.9809e-09	-4.27342e-10			0.02442	-2.89574e-10	-2.53169e-10
0.02444	-1.9779e-09	-4.24841e-10			0.02444	-2.89625e-10	-2.52018e-10
0.02446	-1.97572e-09	-4.22965e-10			0.02446	-2.89395e-10	-2.51444e-10
0.02448	-1.97415e-09	-4.22965e-10			0.02448	-2.88919e-10	-2.51533e-10
0.0245	-1.97297e-09	-4.26717e-10			0.0245	-2.88273e-10	-2.52286e-10
0.02452	-1.97199e-09	-4.27967e-10			0.02452	-2.87547e-10	-2.53586e-10
0.02454	-1.97111e-09	-4.35471e-10			0.02454	-2.86814e-10	-2.552e-10
0.02456	-1.97031e-09	-4.35471e-10			0.02456	-2.86117e-10	-2.56818e-10
0.02458	-1.9696e-09	-4.37973e-10			0.02458	-2.85458e-10	-2.5811e-10
0.0246	-1.96903e-09	-4.37347e-10			0.0246	-2.84821e-10	-2.58799e-10
0.02462	-1.96855e-09	-4.34221e-10			0.02462	-2.84179e-10	-2.58715e-10
0.02464	-1.96809e-09	-4.31719e-10			0.02464	-2.83525e-10	-2.57811e-10
0.02466	-1.96749e-09	-4.26091e-10			0.02466	-2.82866e-10	-2.56163e-10
0.02468	-1.96664e-09	-4.29218e-10			0.02468	-2.82225e-10	-2.53934e-10
0.0247	-1.96543e-09	-4.29843e-10			0.0247	-2.81627e-10	-2.51337e-10
0.02472	-1.96388e-09	-4.37973e-10			0.02472	-2.81093e-10	-2.486e-10
0.02474	-1.96206e-09	-4.5048e-10			0.02474	-2.80645e-10	-2.45933e-10
0.02476	-1.96009e-09	-4.5173e-10			0.02476	-2.80307e-10	-2.43522e-10
0.02478	-1.95809e-09	-4.55482e-10			0.02478	-2.80102e-10	-2.41511e-10
0.0248	-1.9561e-09	-4.5173e-10			0.0248	-2.80048e-10	-2.40007e-10
0.02482	-1.95405e-09	-4.4235e-10			0.02482	-2.80147e-10	-2.39075e-10
0.02484	-1.95182e-09	-4.28593e-10			0.02484	-2.80378e-10	-2.38729e-10
0.02486	-1.94925e-09	-4.22339e-10			0.02486	-2.80709e-10	-2.38927e-10
0.02488	-1.94627e-09	-4.16086e-10			0.02488	-2.81107e-10	-2.39562e-10
0.0249	-1.94293e-09	-4.14835e-10			0.0249	-2.81551e-10	-2.40462e-10
0.02492	-1.93946e-09	-4.17962e-10			0.02492	-2.82028e-10	-2.41413e-10
0.02494	-1.93617e-09	-4.21089e-10			0.02494	-2.82513e-10	-2.42193e-10
0.02496	-1.93342e-09	-4.28593e-10			0.02496	-2.82954e-10	-2.42615e-10
0.02498	-1.93147e-09	-4.36097e-10			0.02498	-2.83254e-10	-2.42569e-10
0.025	-1.93045e-09	-4.47353e-10			0.025	-2.83291e-10	-2.42035e-10
0.02502	-1.93028e-09	-4.58609e-10			0.02502	-2.82936e-10	-2.41072e-10
0.02504	-1.93073e-09	-4.63612e-10			0.02504	-2.82094e-10	-2.39792e-10
0.02506	-1.93145e-09	-4.61736e-10			0.02506	-2.80727e-10	-2.3831e-10
0.02508	-1.93211e-09	-4.57358e-10			0.02508	-2.78867e-10	-2.36723e-10
0.0251	-1.93241e-09	-4.48604e-10			0.0251	-2.76608e-10	-2.35104e-10
0.02512	-1.93216e-09	-4.4235e-10			0.02512	-2.74096e-10	-2.33517e-10
0.02514	-1.93129e-09	-4.35471e-10			0.02514	-2.7151e-10	-2.32035e-10
0.02516	-1.92984e-09	-4.29843e-10			0.02516	-2.69044e-10	-2.30752e-10
0.02518	-1.92794e-09	-4.24215e-10			0.02518	-2.66872e-10	-2.29767e-10
0.0252	-1.92574e-09	-4.16711e-10			0.0252	-2.65117e-10	-2.29158e-10
0.02522	-1.92343e-09	-4.16086e-10			0.02522	-2.63803e-10	-2.28947e-10
0.02524	-1.92114e-09	-4.16086e-10			0.02524	-2.6284e-10	-2.29088e-10
0.02526	-1.91898e-09	-4.13585e-10			0.02526	-2.62029e-10	-2.2947e-10
0.02528	-1.91698e-09	-4.10458e-10			0.02528	-2.61117e-10	-2.29941e-10
0.0253	-1.91517e-09	-4.05455e-10			0.0253	-2.59869e-10	-2.30339e-10
0.02532	-1.91355e-09	-4.09207e-10			0.02532	-2.58148e-10	-2.30525e-10
0.02534	-1.91213e-09	-4.14835e-10			0.02534	-2.55964e-10	-2.30404e-10
0.02536	-1.91096e-09	-4.2359e-10			0.02536	-2.5348e-10	-2.29951e-10
0.02538	-1.91012e-09	-4.34846e-10			0.02538	-2.50979e-10	-2.29208e-10
0.0254	-1.90963e-09	-4.37347e-10			0.0254	-2.48797e-10	-2.28283e-10
0.02542	-1.90949e-09	-4.35471e-10			0.02542	-2.47258e-10	-2.27337e-10
0.02544	-1.9096e-09	-4.27967e-10			0.02544	-2.46612e-10	-2.26548e-10
0.02546	-1.90984e-09	-4.20463e-10			0.02546	-2.46994e-10	-2.26078e-10
0.02548	-1.91003e-09	-4.06706e-10			0.02548	-2.48408e-10	-2.26038e-10
0.0255	-1.91005e-09	-3.99827e-10			0.0255	-2.50713e-10	-2.26458e-10
0.02552	-1.90987e-09	-3.96075e-10			0.02552	-2.53637e-10	-2.27289e-10
0.02554	-1.90956e-09	-3.92323e-10			0.02554	-2.56807e-10	-2.28406e-10
0.02556	-1.90926e-09	-3.97326e-10			0.02556	-2.5979e-10	-2.29643e-10
0.02558	-1.90917e-09	-4.05455e-10			0.02558	-2.62168e-10	-2.30829e-10
0.0256	-1.90948e-09	-4.11083e-10			0.0256	-2.63604e-10	-2.31826e-10
0.02562	-1.91027e-09	-4.09207e-10			0.02562	-2.63899e-10	-2.32554e-10
0.02564	-1.91152e-09	-4.09833e-10			0.02564	-2.63014e-10	-2.33009e-10
0.02566	-1.91308e-09	-4.04205e-10			0.02566	-2.61059e-10	-2.33253e-10
0.02568	-1.91466e-09	-3.97951e-10			0.02568	-2.58254e-10	-2.33381e-10
0.0257	-1.91594e-09	-3.97326e-10			0.0257	-2.5488e-10	-2.33486e-10
0.02572	-1.91659e-09	-3.97326e-10			0.02572	-2.51243e-10	-2.3362e-10
0.02574	-1.91637e-09	-4.01078e-10			0.02574	-2.47658e-10	-2.33765e-10
0.02576	-1.91517e-09	-4.03579e-10			0.02576	-2.44438e-10	-2.33846e-10
0.02578	-1.91305e-09	-4.11083e-10			0.02578	-2.41894e-10	-2.33754e-10
0.0258	-1.9102e-09	-4.11083e-10			0.0258	-2.40309e-10	-2.33391e-10
0.02582	-1.90693e-09	-4.09833e-10			0.02582	-2.39898e-10	-2.32709e-10
0.02584	-1.90359e-09	-4.07331e-10			0.02584	-2.40758e-10	-2.31727e-10
0.02586	-1.90049e-09	-4.07331e-10			0.02586	-2.4282e-10	-2.3052e-10
0.02588	-1.89792e-09	-4.0483e-10			0.02588	-2.45844e-10	-2.29191e-10
0.0259	-1.89605e-09	-4.03579e-10			0.0259	-2.49441e-10	-2.27844e-10
0.02592	-1.89499e-09	-3.98576e-10			0.02592	-2.53153e-10	-2.2656e-10
0.02594	-1.89471e-09	-3.89822e-10			0.02594	-2.56544e-10	-2.25406e-10
0.02596	-1.89511e-09	-3.86695e-10			0.02596	-2.59281e-10	-2.24441e-10
0.02598	-1.89597e-09	-3.79816e-10			0.02598	-2.61193e-10	-2.23718e-10
0.026	-1.89698e-09	-3.7794e-10			0.026	-2.62275e-10	-2.23279e-10
0.02602	-1.89778e-09	-3.79191e-10			0.02602	-2.62641e-10	-2.23145e-10
0.02604	-1.89801e-09	-3.83568e-10			0.02604	-2.62468e-10	-2.233e-10
0.02606	-1.89742e-09	-3.84819e-10			0.02606	-2.61925e-10	-2.23696e-10
0.02608	-1.89588e-09	-3.97326e-10			0.02608	-2.61135e-10	-2.24257e-10
0.0261	-1.89343e-09	-3.99827e-10			0.0261	-2.60166e-10	-2.24898e-10
0.02612	-1.89032e-09	-4.10458e-10			0.02612	-2.59053e-10	-2.2553e-10
0.02614	-1.88687e-09	-4.18587e-10			0.02614	-2.5782e-10	-2.2607e-10
0.02616	-1.88345e-09	-4.21089e-10			0.02616	-2.56502e-10	-2.26438e-10
0.02618	-1.88038e-09	-4.22965e-10			0.02618	-2.55143e-10	-2.26574e-10
0.0262	-1.87783e-09	-4.16086e-10			0.0262	-2.53783e-10	-2.26453e-10
0.02622	-1.87583e-09	-4.07957e-10			0.02622	-2.52438e-10	-2.26105e-10
0.02624	-1.87426e-09	-4.00452e-10			0.02624	-2.51087e-10	-2.25616e-10
0.02626	-1.87293e-09	-3.94824e-10			0.02626	-2.49687e-10	-2.25104e-10
0.02628	-1.87164e-09	-3.91698e-10			0.02628	-2.48197e-10	-2.24664e-10
0.0263	-1.87023e-09	-3.86695e-10			0.0263	-2.46605e-10	-2.24315e-10
0.02632	-1.86865e-09	-3.8732e-10			0.02632	-2.44954e-10	-2.2397e-10
0.02634	-1.86694e-09	-3.83568e-10			0.02634	-2.43331e-10	-2.23452e-10
0.02636	-1.86524e-09	-3.7669e-10			0.02636	-2.41848e-10	-2.22557e-10
0.02638	-1.86369e-09	-3.71061e-10			0.02638	-2.40608e-10	-2.21144e-10
0.0264	-1.86242e-09	-3.63557e-10			0.0264	-2.39683e-10	-2.19195e-10
0.02642	-1.86148e-09	-3.54177e-10			0.02642	-2.39095e-10	-2.16853e-10
0.02644	-1.86081e-09	-3.49175e-10			0.02644	-2.38817e-10	-2.14379e-10
0.02646	-1.86029e-09	-3.45422e-10			0.02646	-2.38779e-10	-2.12089e-10
0.02648	-1.85973e-09	-3.50425e-10			0.02648	-2.38875e-10	-2.10258e-10
0.0265	-1.85894e-09	-3.60431e-10			0.0265	-2.38979e-10	-2.09052e-10
0.02652	-1.8578e-09	-3.71687e-10			0.02652	-2.38964e-10	-2.08497e-10
0.02654	-1.85628e-09	-3.81692e-10			0.02654	-2.38723e-10	-2.08488e-10
0.02656	-1.85444e-09	-3.86695e-10			0.02656	-2.38189e-10	-2.0883e-10
0.02658	-1.85242e-09	-3.91072e-10			0.02658	-2.3734e-10	-2.09289e-10
0.0266	-1.85038e-09	-3.86695e-10			0.0266	-2.36206e-10	-2.09644e-10
0.02662	-1.84848e-09	-3.77315e-10			0.02662	-2.34846e-10	-2.09725e-10
0.02664	-1.84685e-09	-3.72937e-10			0.02664	-2.33333e-10	-2.0943e-10
0.02666	-1.84552e-09	-3.65433e-10			0.02666	-2.3174e-10	-2.08739e-10
0.02668	-1.84453e-09	-3.62932e-10			0.02668	-2.30139e-10	-2.07709e-10
0.0267	-1.84383e-09	-3.62932e-10			0.0267	-2.28613e-10	-2.0646e-10
0.02672	-1.84338e-09	-3.67935e-10			0.02672	-2.27269e-10	-2.05159e-10
0.02674	-1.84312e-09	-3.76064e-10			0.02674	-2.26239e-10	-2.03992e-10
0.02676	-1.843e-09	-3.7794e-10			0.02676	-2.25658e-10	-2.03138e-10
0.02678	-1.84297e-09	-3.89196e-10			0.02678	-2.25623e-10	-2.02732e-10
0.0268	-1.84296e-09	-3.92323e-10			0.0268	-2.26149e-10	-2.0284e-10
0.02682	-1.84295e-09	-3.94199e-10			0.02682	-2.27152e-10	-2.03436e-10
0.02684	-1.8429e-09	-3.90447e-10			0.02684	-2.28445e-10	-2.04399e-10
0.02686	-1.84279e-09	-3.82943e-10			0.02686	-2.29786e-10	-2.05539e-10
0.02688	-1.84262e-09	-3.74813e-10			0.02688	-2.30935e-10	-2.06628e-10
0.0269	-1.84238e-09	-3.66684e-10			0.0269	-2.31713e-10	-2.07459e-10
0.02692	-1.84204e-09	-3.60431e-10			0.02692	-2.32042e-10	-2.07879e-10
0.02694	-1.84155e-09	-3.61681e-10			0.02694	-2.31952e-10	-2.07815e-10
0.02696	-1.84081e-09	-3.57929e-10			0.02696	-2.31553e-10	-2.07265e-10
0.02698	-1.83974e-09	-3.64808e-10			0.02698	-2.30993e-10	-2.06277e-10
0.027	-1.8383e-09	-3.61681e-10			0.027	-2.30405e-10	-2.04922e-10
0.02702	-1.83653e-09	-3.64183e-10			0.02702	-2.29858e-10	-2.03277e-10
0.02704	-1.83462e-09	-3.67935e-10			0.02704	-2.2934e-10	-2.0142e-10
0.02706	-1.83281e-09	-3.67935e-10			0.02706	-2.28759e-10	-1.99434e-10
0.02708	-1.8314e-09	-3.66684e-10			0.02708	-2.27978e-10	-1.97417e-10
0.0271	-1.83061e-09	-3.69185e-10			0.0271	-2.26861e-10	-1.95482e-10
0.02712	-1.83055e-09	-3.71061e-10			0.02712	-2.25331e-10	-1.93757e-10
0.02714	-1.83117e-09	-3.74188e-10			0.02714	-2.23401e-10	-1.92378e-10
0.02716	-1.83224e-09	-3.75439e-10			0.02716	-2.2119e-10	-1.91483e-10
0.02718	-1.83342e-09	-3.81067e-10			0.02718	-2.18896e-10	-1.91191e-10
0.0272	-1.83434e-09	-3.81067e-10			0.0272	-2.16749e-10	-1.91583e-10
0.02722	-1.83461e-09	-3.81692e-10			0.02722	-2.14955e-10	-1.92675e-10
0.02724	-1.83396e-09	-3.81692e-10			0.02724	-2.13643e-10	-1.94392e-10
0.02726	-1.83223e-09	-3.79816e-10			0.02726	-2.12844e-10	-1.96559e-10
0.02728	-1.8294e-09	-3.77315e-10			0.02728	-2.12483e-10	-1.98912e-10
0.0273	-1.82559e-09	-3.74188e-10			0.0273	-2.12405e-10	-2.01135e-10
0.02732	-1.82107e-09	-3.71061e-10			0.02732	-2.12417e-10	-2.0291e-10
0.02734	-1.81623e-09	-3.64183e-10			0.02734	-2.12335e-10	-2.03975e-10
0.02736	-1.81149e-09	-3.5918e-10			0.02736	-2.12036e-10	-2.04162e-10
0.02738	-1.80728e-09	-3.54177e-10			0.02738	-2.11496e-10	-2.03421e-10
0.0274	-1.80395e-09	-3.50425e-10			0.0274	-2.10804e-10	-2.01818e-10
0.02742	-1.80171e-09	-3.49175e-10			0.02742	-2.10147e-10	-1.99516e-10
0.02744	-1.80058e-09	-3.48549e-10			0.02744	-2.09751e-10	-1.96751e-10
0.02746	-1.80045e-09	-3.52301e-10			0.02746	-2.09816e-10	-1.93805e-10
0.02748	-1.80105e-09	-3.51051e-10			0.02748	-2.10452e-10	-1.90972e-10
0.0275	-1.80205e-09	-3.50425e-10			0.0275	-2.11633e-10	-1.88527e-10
0.02752	-1.80314e-09	-3.54177e-10			0.02752	-2.13214e-10	-1.86682e-10
0.02754	-1.80408e-09	-3.5918e-10			0.02754	-2.14964e-10	-1.85556e-10
0.02756	-1.80471e-09	-3.57304e-10			0.02756	-2.1664e-10	-1.85149e-10
0.02758	-1.80502e-09	-3.58555e-10			0.02758	-2.18041e-10	-1.8535e-10
0.0276	-1.80505e-09	-3.60431e-10			0.0276	-2.19035e-10	-1.85975e-10
0.02762	-1.80493e-09	-3.58555e-10			0.02762	-2.19559e-10	-1.86812e-10
0.02764	-1.80479e-09	-3.58555e-10			0.02764	-2.19601e-10	-1.87686e-10
0.02766	-1.80473e-09	-3.53552e-10			0.02766	-2.1918e-10	-1.88492e-10
0.02768	-1.80479e-09	-3.56053e-10			0.02768	-2.18349e-10	-1.89202e-10
0.0277	-1.80497e-09	-3.54803e-10			0.0277	-2.17198e-10	-1.89851e-10
0.02772	-1.80522e-09	-3.51676e-10			0.02772	-2.15869e-10	-1.90495e-10
0.02774	-1.80543e-09	-3.498e-10			0.02774	-2.14542e-10	-1.91176e-10
0.02776	-1.8055e-09	-3.498e-10			0.02776	-2.1341e-10	-1.91891e-10
0.02778	-1.80537e-09	-3.54803e-10			0.02778	-2.12637e-10	-1.92585e-10
0.0278	-1.80497e-09	-3.55428e-10			0.0278	-2.12316e-10	-1.93158e-10
0.02782	-1.8043e-09	-3.53552e-10			0.02782	-2.12468e-10	-1.9348e-10
0.02784	-1.80339e-09	-3.43546e-10			0.02784	-2.13051e-10	-1.9342e-10
0.02786	-1.80227e-09	-3.30414e-10			0.02786	-2.13988e-10	-1.9288e-10
0.02788	-1.80099e-09	-3.23536e-10			0.02788	-2.1519e-10	-1.9182e-10
0.0279	-1.79958e-09	-3.23536e-10			0.0279	-2.16561e-10	-1.90281e-10
0.02792	-1.79806e-09	-3.22285e-10			0.02792	-2.17985e-10	-1.88398e-10
0.02794	-1.79648e-09	-3.28538e-10			0.02794	-2.19322e-10	-1.86376e-10
0.02796	-1.79489e-09	-3.4042e-10			0.02796	-2.20411e-10	-1.84467e-10
0.02798	-1.79339e-09	-3.52927e-10			0.02798	-2.21105e-10	-1.8292e-10
0.028	-1.79209e-09	-3.55428e-10			0.028	-2.21308e-10	-1.81926e-10
0.02802	-1.79113e-09	-3.61681e-10			0.02802	-2.21007e-10	-1.8158e-10
0.02804	-1.79061e-09	-3.61681e-10			0.02804	-2.2028e-10	-1.81855e-10
0.02806	-1.7906e-09	-3.52301e-10			0.02806	-2.19267e-10	-1.82608e-10
0.02808	-1.79107e-09	-3.38544e-10			0.02808	-2.18133e-10	-1.83615e-10
0.0281	-1.79195e-09	-3.27288e-10			0.0281	-2.17031e-10	-1.84629e-10
0.02812	-1.79309e-09	-3.14155e-10			0.02812	-2.16071e-10	-1.85442e-10
0.02814	-1.79433e-09	-3.08527e-10			0.02814	-2.15317e-10	-1.8594e-10
0.02816	-1.79551e-09	-3.05401e-10			0.02816	-2.14791e-10	-1.86122e-10
0.02818	-1.79653e-09	-3.11029e-10			0.02818	-2.14472e-10	-1.86085e-10
0.0282	-1.79729e-09	-3.18533e-10			0.0282	-2.143e-10	-1.85964e-10
0.02822	-1.79778e-09	-3.24161e-10			0.02822	-2.14168e-10	-1.85863e-10
0.02824	-1.798e-09	-3.36668e-10			0.02824	-2.13934e-10	-1.85798e-10
0.02826	-1.79798e-09	-3.42921e-10			0.02826	-2.1345e-10	-1.85679e-10
0.02828	-1.79779e-09	-3.54177e-10			0.02828	-2.12595e-10	-1.85343e-10
0.0283	-1.79749e-09	-3.58555e-10			0.0283	-2.1133e-10	-1.84622e-10
0.02832	-1.79712e-09	-3.61056e-10			0.02832	-2.09723e-10	-1.8342e-10
0.02834	-1.79675e-09	-3.57304e-10			0.02834	-2.07954e-10	-1.8177e-10
0.02836	-1.79636e-09	-3.51051e-10			0.02836	-2.0629e-10	-1.79834e-10
0.02838	-1.79595e-09	-3.42296e-10			0.02838	-2.05019e-10	-1.77866e-10
0.0284	-1.79544e-09	-3.35417e-10			0.0284	-2.04388e-10	-1.76137e-10
0.02842	-1.79473e-09	-3.23536e-10			0.02842	-2.04541e-10	-1.7486e-10
0.02844	-1.79371e-09	-3.17908e-10			0.02844	-2.05482e-10	-1.74125e-10
0.02846	-1.7923e-09	-3.12905e-10			0.02846	-2.07067e-10	-1.73892e-10
0.02848	-1.79046e-09	-3.07277e-10			0.02848	-2.09024e-10	-1.74003e-10
0.0285	-1.78821e-09	-3.11029e-10			0.0285	-2.11e-10	-1.74249e-10
0.02852	-1.78563e-09	-3.19784e-10			0.02852	-2.12623e-10	-1.74431e-10
0.02854	-1.78286e-09	-3.29789e-10			0.02854	-2.13577e-10	-1.74428e-10
0.02856	-1.78009e-09	-3.38544e-10			0.02856	-2.13659e-10	-1.74226e-10
0.02858	-1.77749e-09	-3.498e-10			0.02858	-2.12823e-10	-1.73921e-10
0.0286	-1.77521e-09	-3.53552e-10			0.0286	-2.11172e-10	-1.73679e-10
0.02862	-1.77338e-09	-3.57929e-10			0.02862	-2.0893e-10	-1.73675e-10
0.02864	-1.77204e-09	-3.61056e-10			0.02864	-2.06381e-10	-1.74025e-10
0.02866	-1.77119e-09	-3.498e-10			0.02866	-2.03802e-10	-1.74741e-10
0.02868	-1.77074e-09	-3.37918e-10			0.02868	-2.01423e-10	-1.75715e-10
0.0287	-1.77058e-09	-3.26662e-10			0.0287	-1.99406e-10	-1.76743e-10
0.02872	-1.77056e-09	-3.12905e-10			0.02872	-1.97845e-10	-1.77574e-10
0.02874	-1.77054e-09	-3.00398e-10			0.02874	-1.96791e-10	-1.77968e-10
0.02876	-1.77042e-09	-2.9477e-10			0.02876	-1.9626e-10	-1.77743e-10
0.02878	-1.77017e-09	-2.9477e-10			0.02878	-1.96237e-10	-1.76801e-10
0.0288	-1.76979e-09	-3.09153e-10			0.0288	-1.96675e-10	-1.75132e-10
0.02882	-1.76937e-09	-3.29789e-10			0.02882	-1.97488e-10	-1.72812e-10
0.02884	-1.76898e-09	-3.44172e-10			0.02884	-1.98565e-10	-1.70005e-10
0.02886	-1.76867e-09	-3.61681e-10			0.02886	-1.9978e-10	-1.66965e-10
0.02888	-1.76844e-09	-3.72937e-10			0.02888	-2.0102e-10	-1.64027e-10
0.0289	-1.76821e-09	-3.75439e-10			0.0289	-2.02195e-10	-1.61574e-10
0.02892	-1.76791e-09	-3.71061e-10			0.02892	-2.03241e-10	-1.59978e-10
0.02894	-1.76744e-09	-3.54177e-10			0.02894	-2.04109e-10	-1.59512e-10
0.02896	-1.76676e-09	-3.39169e-10			0.02896	-2.04755e-10	-1.6028e-10
0.02898	-1.76587e-09	-3.16657e-10			0.02898	-2.05128e-10	-1.6218e-10
0.029	-1.76484e-09	-2.96021e-10			0.029	-2.0518e-10	-1.64923e-10
0.02902	-1.76377e-09	-2.8664e-10			0.02902	-2.04879e-10	-1.68105e-10
0.02904	-1.76275e-09	-2.83514e-10			0.02904	-2.04225e-10	-1.71311e-10
0.02906	-1.76186e-09	-2.9477e-10			0.02906	-2.03268e-10	-1.7421e-10
0.02908	-1.76114e-09	-3.03525e-10			0.02908	-2.02109e-10	-1.76606e-10
0.0291	-1.7606e-09	-3.23536e-10			0.0291	-2.00881e-10	-1.7846e-10
0.02912	-1.76022e-09	-3.34166e-10			0.02912	-1.99726e-10	-1.79851e-10
0.02914	-1.75995e-09	-3.36668e-10			0.02914	-1.98758e-10	-1.80928e-10
0.02916	-1.75974e-09	-3.4167e-10			0.02916	-1.98038e-10	-1.81856e-10
0.02918	-1.75953e-09	-3.44172e-10			0.02918	-1.97557e-10	-1.82767e-10
0.0292	-1.75928e-09	-3.42921e-10			0.0292	-1.97239e-10	-1.83743e-10
0.02922	-1.75903e-09	-3.36042e-10			0.02922	-1.96977e-10	-1.84807e-10
0.02924	-1.75885e-09	-3.26662e-10			0.02924	-1.96673e-10	-1.8593e-10
0.02926	-1.75889e-09	-3.1353e-10			0.02926	-1.96278e-10	-1.87054e-10
0.02928	-1.75931e-09	-3.05401e-10			0.02928	-1.95825e-10	-1.88106e-10
0.0293	-1.76026e-09	-2.97897e-10			0.0293	-1.95417e-10	-1.89023e-10
0.02932	-1.76178e-09	-2.9477e-10			0.02932	-1.95203e-10	-1.89757e-10
0.02934	-1.76379e-09	-2.90393e-10			0.02934	-1.95327e-10	-1.90278e-10
0.02936	-1.76605e-09	-2.88517e-10			0.02936	-1.95894e-10	-1.90571e-10
0.02938	-1.76822e-09	-2.95395e-10			0.02938	-1.96939e-10	-1.9063e-10
0.0294	-1.76991e-09	-2.99773e-10			0.0294	-1.9843e-10	-1.90457e-10
0.02942	-1.77073e-09	-3.11029e-10			0.02942	-2.00271e-10	-1.9007e-10
0.02944	-1.77039e-09	-3.20409e-10			0.02944	-2.02319e-10	-1.89495e-10
0.02946	-1.76875e-09	-3.30414e-10			0.02946	-2.0439e-10	-1.88767e-10
0.02948	-1.76585e-09	-3.39794e-10			0.02948	-2.06267e-10	-1.87912e-10
0.0295	-1.76188e-09	-3.37918e-10			0.0295	-2.07714e-10	-1.86936e-10
0.02952	-1.75717e-09	-3.34792e-10			0.02952	-2.08495e-10	-1.85819e-10
0.02954	-1.75211e-09	-3.26037e-10			0.02954	-2.0841e-10	-1.84519e-10
0.02956	-1.74711e-09	-3.11654e-10			0.02956	-2.07332e-10	-1.82986e-10
0.02958	-1.74253e-09	-3.04775e-10			0.02958	-2.05238e-10	-1.81188e-10
0.0296	-1.73865e-09	-2.91643e-10			0.0296	-2.02215e-10	-1.79131e-10
0.02962	-1.73569e-09	-2.84764e-10			0.02962	-1.98455e-10	-1.76883e-10
0.02964	-1.73373e-09	-2.82263e-10			0.02964	-1.94233e-10	-1.74565e-10
0.02966	-1.73281e-09	-2.82888e-10			0.02966	-1.89886e-10	-1.72349e-10
0.02968	-1.73285e-09	-2.89142e-10			0.02968	-1.85781e-10	-1.70428e-10
0.0297	-1.73373e-09	-2.96021e-10			0.0297	-1.82281e-10	-1.68984e-10
0.02972	-1.73524e-09	-3.02274e-10			0.02972	-1.79705e-10	-1.68161e-10
0.02974	-1.73713e-09	-3.16031e-10			0.02974	-1.7828e-10	-1.6804e-10
0.02976	-1.73913e-09	-3.30414e-10			0.02976	-1.78101e-10	-1.6863e-10
0.02978	-1.74096e-09	-3.36668e-10			0.02978	-1.791e-10	-1.69873e-10
0.0298	-1.74237e-09	-3.39169e-10			0.0298	-1.81059e-10	-1.71653e-10
0.02982	-1.7432e-09	-3.34166e-10			0.02982	-1.83635e-10	-1.73797e-10
0.02984	-1.74338e-09	-3.3104e-10			0.02984	-1.86417e-10	-1.76086e-10
0.02986	-1.74293e-09	-3.24161e-10			0.02986	-1.88996e-10	-1.78258e-10
0.02988	-1.74198e-09	-3.21034e-10			0.02988	-1.91027e-10	-1.80031e-10
0.0299	-1.74068e-09	-3.19158e-10			0.0299	-1.92288e-10	-1.81148e-10
0.02992	-1.73921e-09	-3.18533e-10			0.02992	-1.92705e-10	-1.81422e-10
0.02994	-1.7377e-09	-3.14155e-10			0.02994	-1.92358e-10	-1.80787e-10
0.02996	-1.73623e-09	-3.09778e-10			0.02996	-1.91443e-10	-1.79316e-10
0.02998	-1.73476e-09	-3.02274e-10			0.02998	-1.90212e-10	-1.77204e-10
0.03	-1.73325e-09	-2.9477e-10			0.03	-1.88894e-10	-1.74718e-10
0.03002	-1.73162e-09	-2.91643e-10			0.03002	-1.87639e-10	-1.72144e-10
0.03004	-1.72984e-09	-2.87891e-10			0.03004	-1.8648e-10	-1.69726e-10
0.03006	-1.72795e-09	-2.83514e-10			0.03006	-1.85355e-10	-1.6764e-10
0.03008	-1.72607e-09	-2.8664e-10			0.03008	-1.84158e-10	-1.65983e-10
0.0301	-1.72434e-09	-2.88517e-10			0.0301	-1.828e-10	-1.64785e-10
0.03012	-1.72285e-09	-2.95395e-10			0.03012	-1.81269e-10	-1.64026e-10
0.03014	-1.72166e-09	-3.00398e-10			0.03014	-1.79645e-10	-1.63663e-10
0.03016	-1.72069e-09	-3.04775e-10			0.03016	-1.78079e-10	-1.6365e-10
0.03018	-1.71984e-09	-3.04775e-10			0.03018	-1.76746e-10	-1.63948e-10
0.0302	-1.71894e-09	-2.99773e-10			0.0302	-1.75784e-10	-1.64534e-10
0.03022	-1.71789e-09	-3.01649e-10			0.03022	-1.75267e-10	-1.65383e-10
0.03024	-1.71663e-09	-3.01023e-10			0.03024	-1.75196e-10	-1.66459e-10
0.03026	-1.71516e-09	-3.02274e-10			0.03026	-1.75516e-10	-1.67694e-10
0.03028	-1.71355e-09	-3.07277e-10			0.03028	-1.76144e-10	-1.68989e-10
0.0303	-1.71191e-09	-3.04775e-10			0.0303	-1.76992e-10	-1.70228e-10
0.03032	-1.71033e-09	-3.06651e-10			0.03032	-1.77972e-10	-1.7131e-10
0.03034	-1.70892e-09	-3.01649e-10			0.03034	-1.78992e-10	-1.72173e-10
0.03036	-1.70771e-09	-3.03525e-10			0.03036	-1.79957e-10	-1.72809e-10
0.03038	-1.70672e-09	-3.07902e-10			0.03038	-1.80783e-10	-1.73255e-10
0.0304	-1.70592e-09	-3.07902e-10			0.0304	-1.81422e-10	-1.73561e-10
0.03042	-1.70524e-09	-3.14781e-10			0.03042	-1.81886e-10	-1.73758e-10
0.03044	-1.70463e-09	-3.18533e-10			0.03044	-1.82252e-10	-1.73833e-10
0.03046	-1.70401e-09	-3.18533e-10			0.03046	-1.82644e-10	-1.73727e-10
0.03048	-1.70335e-09	-3.06651e-10			0.03048	-1.83178e-10	-1.73365e-10
0.0305	-1.70265e-09	-2.99773e-10			0.0305	-1.83904e-10	-1.72692e-10
0.03052	-1.70197e-09	-2.92894e-10			0.03052	-1.84777e-10	-1.71705e-10
0.03054	-1.7014e-09	-2.89767e-10			0.03054	-1.85651e-10	-1.70469e-10
0.03056	-1.70106e-09	-2.88517e-10			0.03056	-1.86327e-10	-1.69108e-10
0.03058	-1.70109e-09	-2.89767e-10			0.03058	-1.86624e-10	-1.67774e-10
0.0306	-1.70162e-09	-2.94145e-10			0.0306	-1.86452e-10	-1.66612e-10
0.03062	-1.7027e-09	-3.02899e-10			0.03062	-1.85859e-10	-1.6572e-10
0.03064	-1.70432e-09	-3.08527e-10			0.03064	-1.8503e-10	-1.65143e-10
0.03066	-1.70636e-09	-3.10403e-10			0.03066	-1.8424e-10	-1.6487e-10
0.03068	-1.70861e-09	-3.12905e-10			0.03068	-1.83755e-10	-1.64852e-10
0.0307	-1.71078e-09	-3.14155e-10			0.0307	-1.83743e-10	-1.65022e-10
0.03072	-1.7126e-09	-3.14155e-10			0.03072	-1.84191e-10	-1.65315e-10
0.03074	-1.71381e-09	-3.12279e-10			0.03074	-1.84888e-10	-1.65671e-10
0.03076	-1.71426e-09	-3.09778e-10			0.03076	-1.85464e-10	-1.6603e-10
0.03078	-1.71388e-09	-3.08527e-10			0.03078	-1.85496e-10	-1.66323e-10
0.0308	-1.71274e-09	-3.03525e-10			0.0308	-1.84635e-10	-1.66459e-10
0.03082	-1.71099e-09	-2.96021e-10			0.03082	-1.82707e-10	-1.6633e-10
0.03084	-1.70885e-09	-2.9477e-10			0.03084	-1.79776e-10	-1.65827e-10
0.03086	-1.70654e-09	-2.90393e-10			0.03086	-1.76131e-10	-1.64865e-10
0.03088	-1.7043e-09	-2.87891e-10			0.03088	-1.72215e-10	-1.63417e-10
0.0309	-1.70232e-09	-2.88517e-10			0.0309	-1.68523e-10	-1.61535e-10
0.03092	-1.70078e-09	-2.87266e-10			0.03092	-1.65496e-10	-1.59343e-10
0.03094	-1.69978e-09	-2.82263e-10			0.03094	-1.63445e-10	-1.57013e-10
0.03096	-1.69935e-09	-2.77886e-10			0.03096	-1.62508e-10	-1.54737e-10
0.03098	-1.69944e-09	-2.82888e-10			0.03098	-1.62648e-10	-1.52695e-10
0.031	-1.69985e-09	-2.8664e-10			0.031	-1.63685e-10	-1.51047e-10
0.03102	-1.70033e-09	-2.91643e-10			0.03102	-1.65353e-10	-1.49935e-10
0.03104	-1.70059e-09	-2.96646e-10			0.03104	-1.67348e-10	-1.49488e-10
0.03106	-1.70035e-09	-3.00398e-10			0.03106	-1.69388e-10	-1.4981e-10
0.03108	-1.69943e-09	-2.99773e-10			0.03108	-1.71243e-10	-1.5096e-10
0.0311	-1.69779e-09	-2.96646e-10			0.0311	-1.72755e-10	-1.52913e-10
0.03112	-1.69553e-09	-2.93519e-10			0.03112	-1.73843e-10	-1.5554e-10
0.03114	-1.69289e-09	-2.88517e-10			0.03114	-1.74496e-10	-1.58606e-10
0.03116	-1.69017e-09	-2.82888e-10			0.03116	-1.74752e-10	-1.618e-10
0.03118	-1.68769e-09	-2.77886e-10			0.03118	-1.7468e-10	-1.64783e-10
0.0312	-1.68569e-09	-2.7601e-10			0.0312	-1.7436e-10	-1.6725e-10
0.03122	-1.68432e-09	-2.7726e-10			0.03122	-1.73874e-10	-1.68974e-10
0.03124	-1.68359e-09	-2.78511e-10			0.03124	-1.73292e-10	-1.69834e-10
0.03126	-1.68343e-09	-2.81638e-10			0.03126	-1.72676e-10	-1.69823e-10
0.03128	-1.68366e-09	-2.91018e-10			0.03128	-1.72086e-10	-1.69032e-10
0.0313	-1.68415e-09	-2.92269e-10			0.0313	-1.71581e-10	-1.67623e-10
0.03132	-1.68477e-09	-2.9477e-10			0.03132	-1.71215e-10	-1.65789e-10
0.03134	-1.68547e-09	-2.99773e-10			0.03134	-1.71039e-10	-1.63721e-10
0.03136	-1.68622e-09	-3.10403e-10			0.03136	-1.71084e-10	-1.61583e-10
0.03138	-1.68699e-09	-3.17282e-10			0.03138	-1.71355e-10	-1.59489e-10
0.0314	-1.6877e-09	-3.19158e-10			0.0314	-1.71826e-10	-1.5751e-10
0.03142	-1.68826e-09	-3.2166e-10			0.03142	-1.72442e-10	-1.55676e-10
0.03144	-1.68857e-09	-3.2166e-10			0.03144	-1.73124e-10	-1.53997e-10
0.03146	-1.68859e-09	-3.1353e-10			0.03146	-1.7378e-10	-1.5247e-10
0.03148	-1.68838e-09	-2.97897e-10			0.03148	-1.74319e-10	-1.51088e-10
0.0315	-1.68807e-09	-2.82263e-10			0.0315	-1.74666e-10	-1.4984e-10
0.03152	-1.68787e-09	-2.74134e-10			0.03152	-1.7478e-10	-1.48715e-10
0.03154	-1.68796e-09	-2.66004e-10			0.03154	-1.74664e-10	-1.47701e-10
0.03156	-1.68842e-09	-2.6788e-10			0.03156	-1.74375e-10	-1.46789e-10
0.03158	-1.68917e-09	-2.69131e-10			0.03158	-1.74013e-10	-1.45981e-10
0.0316	-1.69e-09	-2.74134e-10			0.0316	-1.73695e-10	-1.45282e-10
0.03162	-1.69062e-09	-2.79136e-10			0.03162	-1.73516e-10	-1.44698e-10
0.03164	-1.69072e-09	-2.86015e-10			0.03164	-1.73521e-10	-1.44234e-10
0.03166	-1.69008e-09	-2.91018e-10			0.03166	-1.73679e-10	-1.43888e-10
0.03168	-1.68861e-09	-2.93519e-10			0.03168	-1.73892e-10	-1.43662e-10
0.0317	-1.68637e-09	-2.95395e-10			0.0317	-1.74018e-10	-1.43575e-10
0.03172	-1.68352e-09	-2.96646e-10			0.03172	-1.73914e-10	-1.43664e-10
0.03174	-1.68031e-09	-3.00398e-10			0.03174	-1.73476e-10	-1.43981e-10
0.03176	-1.677e-09	-2.98522e-10			0.03176	-1.72674e-10	-1.44572e-10
0.03178	-1.67385e-09	-3.04775e-10			0.03178	-1.71567e-10	-1.45446e-10
0.0318	-1.67102e-09	-3.07277e-10			0.0318	-1.7029e-10	-1.46549e-10
0.03182	-1.66867e-09	-3.06026e-10			0.03182	-1.69036e-10	-1.47749e-10
0.03184	-1.66687e-09	-3.08527e-10			0.03184	-1.68015e-10	-1.48857e-10
0.03186	-1.66562e-09	-3.07277e-10			0.03186	-1.67406e-10	-1.49668e-10
0.03188	-1.66489e-09	-3.07277e-10			0.03188	-1.67328e-10	-1.50012e-10
0.0319	-1.66461e-09	-3.06651e-10			0.0319	-1.6781e-10	-1.49817e-10
0.03192	-1.66467e-09	-3.09153e-10			0.03192	-1.68791e-10	-1.49124e-10
0.03194	-1.66492e-09	-3.08527e-10			0.03194	-1.70136e-10	-1.48083e-10
0.03196	-1.66523e-09	-3.08527e-10			0.03196	-1.71661e-10	-1.46908e-10
0.03198	-1.66546e-09	-3.07902e-10			0.03198	-1.73172e-10	-1.45806e-10
0.032	-1.66552e-09	-3.0415e-10			0.032	-1.74487e-10	-1.44926e-10
0.03202	-1.66537e-09	-3.00398e-10			0.03202	-1.75457e-10	-1.44327e-10
0.03204	-1.66503e-09	-2.8539e-10			0.03204	-1.75978e-10	-1.43982e-10
0.03206	-1.66463e-09	-2.72258e-10			0.03206	-1.75996e-10	-1.4382e-10
0.03208	-1.66432e-09	-2.57249e-10			0.03208	-1.75513e-10	-1.43763e-10
0.0321	-1.66429e-09	-2.45993e-10			0.0321	-1.74581e-10	-1.43767e-10
0.03212	-1.66467e-09	-2.38489e-10			0.03212	-1.73288e-10	-1.43834e-10
0.03214	-1.66553e-09	-2.43492e-10			0.03214	-1.71732e-10	-1.44006e-10
0.03216	-1.66683e-09	-2.54748e-10			0.03216	-1.69999e-10	-1.44339e-10
0.03218	-1.66842e-09	-2.63503e-10			0.03218	-1.68145e-10	-1.44885e-10
0.0322	-1.67007e-09	-2.77886e-10			0.0322	-1.66201e-10	-1.45668e-10
0.03222	-1.67147e-09	-2.96021e-10			0.03222	-1.64197e-10	-1.4667e-10
0.03224	-1.67231e-09	-3.02899e-10			0.03224	-1.62199e-10	-1.47825e-10
0.03226	-1.67229e-09	-3.11654e-10			0.03226	-1.6034e-10	-1.49023e-10
0.03228	-1.67119e-09	-3.16657e-10			0.03228	-1.58819e-10	-1.50114e-10
0.0323	-1.66896e-09	-3.17282e-10			0.0323	-1.57877e-10	-1.50934e-10
0.03232	-1.6657e-09	-3.10403e-10			0.03232	-1.5773e-10	-1.51327e-10
0.03234	-1.6617e-09	-2.98522e-10			0.03234	-1.58503e-10	-1.51191e-10
0.03236	-1.65742e-09	-2.88517e-10			0.03236	-1.60187e-10	-1.50506e-10
0.03238	-1.65338e-09	-2.74134e-10			0.03238	-1.62624e-10	-1.49358e-10
0.0324	-1.65007e-09	-2.64754e-10			0.0324	-1.65545e-10	-1.47927e-10
0.03242	-1.64791e-09	-2.56624e-10			0.03242	-1.68632e-10	-1.46451e-10
0.03244	-1.6471e-09	-2.46619e-10			0.03244	-1.71587e-10	-1.4517e-10
0.03246	-1.64762e-09	-2.41616e-10			0.03246	-1.74187e-10	-1.44263e-10
0.03248	-1.64924e-09	-2.37864e-10			0.03248	-1.76318e-10	-1.43811e-10
0.0325	-1.65156e-09	-2.39115e-10			0.0325	-1.77961e-10	-1.43792e-10
0.03252	-1.65406e-09	-2.45368e-10			0.03252	-1.79162e-10	-1.44104e-10
0.03254	-1.65621e-09	-2.56624e-10			0.03254	-1.79975e-10	-1.44614e-10
0.03256	-1.65756e-09	-2.70382e-10			0.03256	-1.80409e-10	-1.45202e-10
0.03258	-1.65781e-09	-2.83514e-10			0.03258	-1.80399e-10	-1.45781e-10
0.0326	-1.65683e-09	-2.91643e-10			0.0326	-1.79811e-10	-1.463e-10
0.03262	-1.65469e-09	-2.94145e-10			0.03262	-1.7849e-10	-1.46724e-10
0.03264	-1.65157e-09	-2.87891e-10			0.03264	-1.76333e-10	-1.4701e-10
0.03266	-1.64777e-09	-2.82263e-10			0.03266	-1.73361e-10	-1.47108e-10
0.03268	-1.64359e-09	-2.79136e-10			0.03268	-1.69758e-10	-1.4697e-10
0.0327	-1.63935e-09	-2.75384e-10			0.0327	-1.65852e-10	-1.46572e-10
0.03272	-1.63531e-09	-2.69131e-10			0.03272	-1.62041e-10	-1.45936e-10
0.03274	-1.6317e-09	-2.66004e-10			0.03274	-1.58686e-10	-1.45124e-10
0.03276	-1.62872e-09	-2.63503e-10			0.03276	-1.56014e-10	-1.44229e-10
0.03278	-1.62652e-09	-2.57249e-10			0.03278	-1.54058e-10	-1.4334e-10
0.0328	-1.62518e-09	-2.57249e-10			0.0328	-1.5267e-10	-1.42517e-10
0.03282	-1.62472e-09	-2.57875e-10			0.03282	-1.51588e-10	-1.41789e-10
0.03284	-1.62506e-09	-2.56624e-10			0.03284	-1.50532e-10	-1.41157e-10
0.03286	-1.62601e-09	-2.61002e-10			0.03286	-1.49297e-10	-1.40623e-10
0.03288	-1.6273e-09	-2.63503e-10			0.03288	-1.47809e-10	-1.40206e-10
0.0329	-1.62859e-09	-2.56624e-10			0.0329	-1.4614e-10	-1.39946e-10
0.03292	-1.62956e-09	-2.55999e-10			0.03292	-1.4447e-10	-1.39888e-10
0.03294	-1.62995e-09	-2.57249e-10			0.03294	-1.4303e-10	-1.40053e-10
0.03296	-1.62961e-09	-2.60376e-10			0.03296	-1.42038e-10	-1.40414e-10
0.03298	-1.62854e-09	-2.6663e-10			0.03298	-1.41655e-10	-1.40883e-10
0.033	-1.62691e-09	-2.74134e-10			0.033	-1.41951e-10	-1.41331e-10
0.03302	-1.62499e-09	-2.75384e-10			0.03302	-1.42899e-10	-1.41612e-10
0.03304	-1.62308e-09	-2.73508e-10			0.03304	-1.44392e-10	-1.41598e-10
0.03306	-1.62143e-09	-2.6663e-10			0.03306	-1.46264e-10	-1.41204e-10
0.03308	-1.62014e-09	-2.62252e-10			0.03308	-1.48318e-10	-1.40401e-10
0.0331	-1.61919e-09	-2.61002e-10			0.0331	-1.50359e-10	-1.39216e-10
0.03312	-1.61842e-09	-2.585e-10			0.03312	-1.5222e-10	-1.37732e-10
0.03314	-1.61764e-09	-2.61002e-10			0.03314	-1.53783e-10	-1.36074e-10
0.03316	-1.61668e-09	-2.67255e-10			0.03316	-1.54987e-10	-1.34413e-10
0.03318	-1.6155e-09	-2.74134e-10			0.03318	-1.55827e-10	-1.32959e-10
0.0332	-1.61419e-09	-2.82263e-10			0.0332	-1.56334e-10	-1.31948e-10
0.03322	-1.61294e-09	-2.84764e-10			0.03322	-1.5656e-10	-1.31611e-10
0.03324	-1.61202e-09	-2.82888e-10			0.03324	-1.56555e-10	-1.32134e-10
0.03326	-1.61166e-09	-2.81638e-10			0.03326	-1.56356e-10	-1.336e-10
0.03328	-1.61205e-09	-2.82888e-10			0.03328	-1.55986e-10	-1.35945e-10
0.0333	-1.61328e-09	-2.80387e-10			0.0333	-1.55462e-10	-1.38938e-10
0.03332	-1.61529e-09	-2.7726e-10			0.03332	-1.5481e-10	-1.42203e-10
0.03334	-1.61795e-09	-2.71007e-10			0.03334	-1.54073e-10	-1.45278e-10
0.03336	-1.62101e-09	-2.6788e-10			0.03336	-1.53318e-10	-1.47704e-10
0.03338	-1.62421e-09	-2.62252e-10			0.03338	-1.52631e-10	-1.49123e-10
0.0334	-1.62726e-09	-2.52247e-10			0.0334	-1.52113e-10	-1.49348e-10
0.03342	-1.62994e-09	-2.50996e-10			0.03342	-1.51857e-10	-1.48394e-10
0.03344	-1.63207e-09	-2.50996e-10			0.03344	-1.5194e-10	-1.46467e-10
0.03346	-1.63355e-09	-2.55373e-10			0.03346	-1.52404e-10	-1.43917e-10
0.03348	-1.63433e-09	-2.59126e-10			0.03348	-1.53243e-10	-1.41172e-10
0.0335	-1.63442e-09	-2.56624e-10			0.0335	-1.54403e-10	-1.38668e-10
0.03352	-1.63384e-09	-2.59751e-10			0.03352	-1.55798e-10	-1.36783e-10
0.03354	-1.63263e-09	-2.62878e-10			0.03354	-1.57336e-10	-1.35784e-10
0.03356	-1.63083e-09	-2.64128e-10			0.03356	-1.58944e-10	-1.35781e-10
0.03358	-1.62854e-09	-2.60376e-10			0.03358	-1.60584e-10	-1.36708e-10
0.0336	-1.62592e-09	-2.57875e-10			0.0336	-1.62239e-10	-1.38327e-10
0.03362	-1.62317e-09	-2.54123e-10			0.03362	-1.63885e-10	-1.40274e-10
0.03364	-1.62055e-09	-2.54123e-10			0.03364	-1.65442e-10	-1.4213e-10
0.03366	-1.61833e-09	-2.50996e-10			0.03366	-1.66743e-10	-1.43518e-10
0.03368	-1.61672e-09	-2.57875e-10			0.03368	-1.67542e-10	-1.44191e-10
0.0337	-1.61585e-09	-2.60376e-10			0.0337	-1.67551e-10	-1.44086e-10
0.03372	-1.61572e-09	-2.63503e-10			0.03372	-1.66528e-10	-1.43332e-10
0.03374	-1.61623e-09	-2.66004e-10			0.03374	-1.64366e-10	-1.42198e-10
0.03376	-1.61719e-09	-2.65379e-10			0.03376	-1.61162e-10	-1.41004e-10
0.03378	-1.61842e-09	-2.61002e-10			0.03378	-1.57226e-10	-1.40032e-10
0.0338	-1.61972e-09	-2.59751e-10			0.0338	-1.53037e-10	-1.39455e-10
0.03382	-1.62094e-09	-2.60376e-10			0.03382	-1.4913e-10	-1.39309e-10
0.03384	-1.62199e-09	-2.59751e-10			0.03384	-1.45977e-10	-1.3951e-10
0.03386	-1.62278e-09	-2.57249e-10			0.03386	-1.43877e-10	-1.39894e-10
0.03388	-1.62324e-09	-2.57875e-10			0.03388	-1.42907e-10	-1.40259e-10
0.0339	-1.62332e-09	-2.59126e-10			0.0339	-1.42937e-10	-1.40409e-10
0.03392	-1.62297e-09	-2.55999e-10			0.03392	-1.43693e-10	-1.40178e-10
0.03394	-1.62216e-09	-2.54748e-10			0.03394	-1.44857e-10	-1.39446e-10
0.03396	-1.62091e-09	-2.59126e-10			0.03396	-1.4615e-10	-1.38164e-10
0.03398	-1.61929e-09	-2.65379e-10			0.03398	-1.4739e-10	-1.36367e-10
0.034	-1.61739e-09	-2.6663e-10			0.034	-1.48498e-10	-1.34181e-10
0.03402	-1.61531e-09	-2.68506e-10			0.03402	-1.49479e-10	-1.31815e-10
0.03404	-1.61313e-09	-2.71007e-10			0.03404	-1.50374e-10	-1.29521e-10
0.03406	-1.61088e-09	-2.66004e-10			0.03406	-1.51226e-10	-1.27537e-10
0.03408	-1.60855e-09	-2.57249e-10			0.03408	-1.5206e-10	-1.26038e-10
0.0341	-1.60613e-09	-2.54123e-10			0.0341	-1.52881e-10	-1.25092e-10
0.03412	-1.60361e-09	-2.44743e-10			0.03412	-1.53686e-10	-1.24656e-10
0.03414	-1.60106e-09	-2.37864e-10			0.03414	-1.5447e-10	-1.24597e-10
0.03416	-1.59854e-09	-2.32861e-10			0.03416	-1.55221e-10	-1.24737e-10
0.03418	-1.59618e-09	-2.27858e-10			0.03418	-1.55915e-10	-1.24901e-10
0.0342	-1.59414e-09	-2.22856e-10			0.0342	-1.56499e-10	-1.24961e-10
0.03422	-1.59255e-09	-2.26608e-10			0.03422	-1.56901e-10	-1.24862e-10
0.03424	-1.59153e-09	-2.34112e-10			0.03424	-1.57048e-10	-1.24629e-10
0.03426	-1.59114e-09	-2.48495e-10			0.03426	-1.56895e-10	-1.24355e-10
0.03428	-1.59138e-09	-2.67255e-10			0.03428	-1.5645e-10	-1.24183e-10
0.0343	-1.59215e-09	-2.84764e-10			0.0343	-1.55773e-10	-1.24262e-10
0.03432	-1.5933e-09	-2.88517e-10			0.03432	-1.54962e-10	-1.24717e-10
0.03434	-1.59464e-09	-2.92269e-10			0.03434	-1.54111e-10	-1.25617e-10
0.03436	-1.59594e-09	-2.86015e-10			0.03436	-1.53282e-10	-1.26958e-10
0.03438	-1.59703e-09	-2.71632e-10			0.03438	-1.52483e-10	-1.28673e-10
0.0344	-1.59777e-09	-2.62878e-10			0.0344	-1.51673e-10	-1.30646e-10
0.03442	-1.5981e-09	-2.54748e-10			0.03442	-1.50793e-10	-1.32738e-10
0.03444	-1.59802e-09	-2.48495e-10			0.03444	-1.49799e-10	-1.34806e-10
0.03446	-1.59756e-09	-2.44743e-10			0.03446	-1.48696e-10	-1.36705e-10
0.03448	-1.59678e-09	-2.41616e-10			0.03448	-1.47553e-10	-1.38295e-10
0.0345	-1.59572e-09	-2.40991e-10			0.0345	-1.4649e-10	-1.39428e-10
0.03452	-1.5944e-09	-2.44743e-10			0.03452	-1.4565e-10	-1.39963e-10
0.03454	-1.59282e-09	-2.47869e-10			0.03454	-1.45165e-10	-1.39774e-10
0.03456	-1.591e-09	-2.53497e-10			0.03456	-1.45113e-10	-1.38791e-10
0.03458	-1.58903e-09	-2.55373e-10			0.03458	-1.45504e-10	-1.3702e-10
0.0346	-1.58705e-09	-2.60376e-10			0.0346	-1.46269e-10	-1.3458e-10
0.03462	-1.58525e-09	-2.62252e-10			0.03462	-1.47273e-10	-1.31694e-10
0.03464	-1.58387e-09	-2.65379e-10			0.03464	-1.48338e-10	-1.28672e-10
0.03466	-1.58303e-09	-2.6663e-10			0.03466	-1.4927e-10	-1.25857e-10
0.03468	-1.58276e-09	-2.67255e-10			0.03468	-1.49891e-10	-1.23564e-10
0.0347	-1.58292e-09	-2.63503e-10			0.0347	-1.5008e-10	-1.22021e-10
0.03472	-1.58321e-09	-2.66004e-10			0.03472	-1.49797e-10	-1.21322e-10
0.03474	-1.58327e-09	-2.60376e-10			0.03474	-1.49105e-10	-1.21406e-10
0.03476	-1.58277e-09	-2.60376e-10			0.03476	-1.48168e-10	-1.22074e-10
0.03478	-1.58153e-09	-2.52247e-10			0.03478	-1.47219e-10	-1.23021e-10
0.0348	-1.57956e-09	-2.42867e-10			0.0348	-1.4651e-10	-1.23903e-10
0.03482	-1.57711e-09	-2.34737e-10			0.03482	-1.46245e-10	-1.24408e-10
0.03484	-1.57462e-09	-2.29735e-10			0.03484	-1.46526e-10	-1.24332e-10
0.03486	-1.57257e-09	-2.25982e-10			0.03486	-1.47324e-10	-1.23628e-10
0.03488	-1.57145e-09	-2.34112e-10			0.03488	-1.4849e-10	-1.22421e-10
0.0349	-1.57157e-09	-2.37239e-10			0.0349	-1.49808e-10	-1.20966e-10
0.03492	-1.57303e-09	-2.46619e-10			0.03492	-1.51056e-10	-1.19593e-10
0.03494	-1.57569e-09	-2.49745e-10			0.03494	-1.52075e-10	-1.18626e-10
0.03496	-1.57922e-09	-2.49745e-10			0.03496	-1.528e-10	-1.18317e-10
0.03498	-1.58316e-09	-2.4912e-10			0.03498	-1.53259e-10	-1.18813e-10
0.035	-1.58704e-09	-2.52247e-10			0.035	-1.53533e-10	-1.20144e-10
0.03502	-1.59048e-09	-2.50996e-10			0.03502	-1.53715e-10	-1.22231e-10
0.03504	-1.59325e-09	-2.53497e-10			0.03504	-1.5386e-10	-1.24903e-10
0.03506	-1.5953e-09	-2.49745e-10			0.03506	-1.53979e-10	-1.27916e-10
0.03508	-1.59671e-09	-2.42241e-10			0.03508	-1.54042e-10	-1.30978e-10
0.0351	-1.59765e-09	-2.38489e-10			0.0351	-1.54e-10	-1.33783e-10
0.03512	-1.59831e-09	-2.40991e-10			0.03512	-1.53811e-10	-1.36059e-10
0.03514	-1.59881e-09	-2.4912e-10			0.03514	-1.53442e-10	-1.3762e-10
0.03516	-1.59918e-09	-2.61627e-10			0.03516	-1.52876e-10	-1.38398e-10
0.03518	-1.59941e-09	-2.72883e-10			0.03518	-1.52104e-10	-1.38448e-10
0.0352	-1.59939e-09	-2.82263e-10			0.0352	-1.51123e-10	-1.37915e-10
0.03522	-1.59908e-09	-2.86015e-10			0.03522	-1.4994e-10	-1.3698e-10
0.03524	-1.59848e-09	-2.82888e-10			0.03524	-1.48571e-10	-1.35806e-10
0.03526	-1.59771e-09	-2.73508e-10			0.03526	-1.47045e-10	-1.34513e-10
0.03528	-1.59699e-09	-2.61002e-10			0.03528	-1.45391e-10	-1.3319e-10
0.0353	-1.59659e-09	-2.50371e-10			0.0353	-1.43628e-10	-1.31919e-10
0.03532	-1.59674e-09	-2.42241e-10			0.03532	-1.41771e-10	-1.30813e-10
0.03534	-1.59754e-09	-2.35363e-10			0.03534	-1.3984e-10	-1.30007e-10
0.03536	-1.59894e-09	-2.37864e-10			0.03536	-1.37884e-10	-1.29632e-10
0.03538	-1.60069e-09	-2.38489e-10			0.03538	-1.3601e-10	-1.29748e-10
0.0354	-1.60242e-09	-2.40365e-10			0.0354	-1.34385e-10	-1.30308e-10
0.03542	-1.60374e-09	-2.41616e-10			0.03542	-1.33213e-10	-1.31149e-10
0.03544	-1.60431e-09	-2.3974e-10			0.03544	-1.32685e-10	-1.3203e-10
0.03546	-1.60396e-09	-2.33487e-10			0.03546	-1.32918e-10	-1.32699e-10
0.03548	-1.60268e-09	-2.24106e-10			0.03548	-1.33914e-10	-1.32966e-10
0.0355	-1.60069e-09	-2.19104e-10			0.0355	-1.35534e-10	-1.32745e-10
0.03552	-1.59828e-09	-2.12225e-10			0.03552	-1.37522e-10	-1.32058e-10
0.03554	-1.59583e-09	-2.116e-10			0.03554	-1.39553e-10	-1.31014e-10
0.03556	-1.59366e-09	-2.14726e-10			0.03556	-1.41298e-10	-1.29766e-10
0.03558	-1.59199e-09	-2.18478e-10			0.03558	-1.42499e-10	-1.28475e-10
0.0356	-1.59092e-09	-2.17853e-10			0.0356	-1.43015e-10	-1.27273e-10
0.03562	-1.59044e-09	-2.20354e-10			0.03562	-1.42859e-10	-1.2625e-10
0.03564	-1.59041e-09	-2.2223e-10			0.03564	-1.42187e-10	-1.25442e-10
0.03566	-1.59065e-09	-2.19729e-10			0.03566	-1.4127e-10	-1.24831e-10
0.03568	-1.59097e-09	-2.25982e-10			0.03568	-1.40436e-10	-1.2435e-10
0.0357	-1.59122e-09	-2.31611e-10			0.0357	-1.39984e-10	-1.23902e-10
0.03572	-1.59131e-09	-2.42867e-10			0.03572	-1.40129e-10	-1.23376e-10
0.03574	-1.59123e-09	-2.4912e-10			0.03574	-1.40932e-10	-1.22668e-10
0.03576	-1.59103e-09	-2.51621e-10			0.03576	-1.4228e-10	-1.21696e-10
0.03578	-1.5908e-09	-2.53497e-10			0.03578	-1.43901e-10	-1.20403e-10
0.0358	-1.59062e-09	-2.59751e-10			0.0358	-1.45407e-10	-1.18763e-10
0.03582	-1.59055e-09	-2.54748e-10			0.03582	-1.46381e-10	-1.16789e-10
0.03584	-1.59056e-09	-2.52247e-10			0.03584	-1.46476e-10	-1.14541e-10
0.03586	-1.59054e-09	-2.4912e-10			0.03586	-1.45493e-10	-1.12149e-10
0.03588	-1.59031e-09	-2.42241e-10			0.03588	-1.43452e-10	-1.09819e-10
0.0359	-1.58967e-09	-2.35363e-10			0.0359	-1.40595e-10	-1.0782e-10
0.03592	-1.58843e-09	-2.26608e-10			0.03592	-1.37343e-10	-1.06444e-10
0.03594	-1.58649e-09	-2.20354e-10			0.03594	-1.34212e-10	-1.05939e-10
0.03596	-1.58386e-09	-2.12225e-10			0.03596	-1.31697e-10	-1.06444e-10
0.03598	-1.58071e-09	-2.10974e-10			0.03598	-1.30164e-10	-1.07939e-10
0.036	-1.57738e-09	-2.17853e-10			0.036	-1.29779e-10	-1.1023e-10
0.03602	-1.57426e-09	-2.2223e-10			0.03602	-1.30482e-10	-1.12988e-10
0.03604	-1.5718e-09	-2.32236e-10			0.03604	-1.32023e-10	-1.15816e-10
0.03606	-1.57034e-09	-2.38489e-10			0.03606	-1.3404e-10	-1.18342e-10
0.03608	-1.57007e-09	-2.47869e-10			0.03608	-1.3615e-10	-1.20285e-10
0.0361	-1.57098e-09	-2.53497e-10			0.0361	-1.38019e-10	-1.21498e-10
0.03612	-1.57288e-09	-2.62252e-10			0.03612	-1.3941e-10	-1.21963e-10
0.03614	-1.57541e-09	-2.64754e-10			0.03614	-1.40176e-10	-1.21765e-10
0.03616	-1.57815e-09	-2.61002e-10			0.03616	-1.4026e-10	-1.21039e-10
0.03618	-1.58066e-09	-2.4912e-10			0.03618	-1.3967e-10	-1.19945e-10
0.0362	-1.58254e-09	-2.35363e-10			0.0362	-1.38484e-10	-1.18652e-10
0.03622	-1.58349e-09	-2.2098e-10			0.03622	-1.36861e-10	-1.17345e-10
0.03624	-1.58329e-09	-2.06597e-10			0.03624	-1.35032e-10	-1.1624e-10
0.03626	-1.58186e-09	-2.02845e-10			0.03626	-1.33282e-10	-1.15584e-10
0.03628	-1.57926e-09	-2.04096e-10			0.03628	-1.31888e-10	-1.15626e-10
0.0363	-1.57567e-09	-2.09724e-10			0.0363	-1.31057e-10	-1.16564e-10
0.03632	-1.57146e-09	-2.19729e-10			0.03632	-1.30871e-10	-1.18467e-10
0.03634	-1.56707e-09	-2.32861e-10			0.03634	-1.31264e-10	-1.21219e-10
0.03636	-1.56303e-09	-2.42241e-10			0.03636	-1.32065e-10	-1.24502e-10
0.03638	-1.5598e-09	-2.54123e-10			0.03638	-1.33068e-10	-1.27837e-10
0.0364	-1.55771e-09	-2.60376e-10			0.0364	-1.34113e-10	-1.30677e-10
0.03642	-1.55687e-09	-2.57249e-10			0.03642	-1.35138e-10	-1.32531e-10
0.03644	-1.55716e-09	-2.50996e-10			0.03644	-1.36189e-10	-1.33064e-10
0.03646	-1.55825e-09	-2.41616e-10			0.03646	-1.37385e-10	-1.32165e-10
0.03648	-1.55971e-09	-2.24732e-10			0.03648	-1.38852e-10	-1.29955e-10
0.0365	-1.56108e-09	-2.1285e-10			0.0365	-1.40659e-10	-1.2674e-10
0.03652	-1.56206e-09	-2.01594e-10			0.03652	-1.42768e-10	-1.22932e-10
0.03654	-1.56251e-09	-1.99093e-10			0.03654	-1.45017e-10	-1.18958e-10
0.03656	-1.56252e-09	-2.05346e-10			0.03656	-1.47144e-10	-1.15192e-10
0.03658	-1.56236e-09	-2.17228e-10			0.03658	-1.4883e-10	-1.11908e-10
0.0366	-1.56235e-09	-2.33487e-10			0.0366	-1.49775e-10	-1.09272e-10
0.03662	-1.56284e-09	-2.50371e-10			0.03662	-1.4977e-10	-1.07367e-10
0.03664	-1.56403e-09	-2.56624e-10			0.03664	-1.48765e-10	-1.06223e-10
0.03666	-1.56598e-09	-2.59126e-10			0.03666	-1.46894e-10	-1.05865e-10
0.03668	-1.56853e-09	-2.57875e-10			0.03668	-1.44466e-10	-1.06329e-10
0.0367	-1.57137e-09	-2.53497e-10			0.0367	-1.41905e-10	-1.07661e-10
0.03672	-1.57411e-09	-2.47869e-10			0.03672	-1.39651e-10	-1.09883e-10
0.03674	-1.57634e-09	-2.44743e-10			0.03674	-1.38064e-10	-1.12946e-10
0.03676	-1.57773e-09	-2.41616e-10			0.03676	-1.37337e-10	-1.16686e-10
0.03678	-1.57806e-09	-2.39115e-10			0.03678	-1.37459e-10	-1.20811e-10
0.0368	-1.57726e-09	-2.38489e-10			0.0368	-1.38234e-10	-1.24934e-10
0.03682	-1.5754e-09	-2.38489e-10			0.03682	-1.39334e-10	-1.28639e-10
0.03684	-1.57267e-09	-2.38489e-10			0.03684	-1.40385e-10	-1.31562e-10
0.03686	-1.5693e-09	-2.35363e-10			0.03686	-1.41052e-10	-1.3346e-10
0.03688	-1.56556e-09	-2.29735e-10			0.03688	-1.411e-10	-1.3424e-10
0.0369	-1.56167e-09	-2.16602e-10			0.0369	-1.40429e-10	-1.33944e-10
0.03692	-1.55783e-09	-2.0222e-10			0.03692	-1.39073e-10	-1.3271e-10
0.03694	-1.55419e-09	-1.90963e-10			0.03694	-1.37173e-10	-1.30722e-10
0.03696	-1.55088e-09	-1.86586e-10			0.03696	-1.34945e-10	-1.28166e-10
0.03698	-1.54801e-09	-1.89087e-10			0.03698	-1.3264e-10	-1.25213e-10
0.037	-1.54572e-09	-1.95966e-10			0.037	-1.3051e-10	-1.22029e-10
0.03702	-1.54411e-09	-2.06597e-10			0.03702	-1.28782e-10	-1.18786e-10
0.03704	-1.5433e-09	-2.14101e-10			0.03704	-1.27637e-10	-1.15674e-10
0.03706	-1.54331e-09	-2.16602e-10			0.03706	-1.27179e-10	-1.12897e-10
0.03708	-1.54409e-09	-2.19104e-10			0.03708	-1.27422e-10	-1.1065e-10
0.0371	-1.54547e-09	-2.17853e-10			0.0371	-1.28266e-10	-1.09076e-10
0.03712	-1.54721e-09	-2.24106e-10			0.03712	-1.29509e-10	-1.08223e-10
0.03714	-1.54899e-09	-2.29735e-10			0.03714	-1.30876e-10	-1.08018e-10
0.03716	-1.55053e-09	-2.38489e-10			0.03716	-1.3208e-10	-1.08264e-10
0.03718	-1.55165e-09	-2.40991e-10			0.03718	-1.32901e-10	-1.08675e-10
0.0372	-1.5523e-09	-2.38489e-10			0.0372	-1.3324e-10	-1.08942e-10
0.03722	-1.55259e-09	-2.35988e-10			0.03722	-1.33141e-10	-1.0881e-10
0.03724	-1.55273e-09	-2.28484e-10			0.03724	-1.32764e-10	-1.08138e-10
0.03726	-1.55298e-09	-2.19729e-10			0.03726	-1.32314e-10	-1.06941e-10
0.03728	-1.55353e-09	-2.08473e-10			0.03728	-1.31961e-10	-1.05378e-10
0.0373	-1.5545e-09	-2.0222e-10			0.0373	-1.31791e-10	-1.03696e-10
0.03732	-1.55583e-09	-2.00969e-10			0.03732	-1.31779e-10	-1.02154e-10
0.03734	-1.55734e-09	-2.04096e-10			0.03734	-1.31819e-10	-1.00948e-10
0.03736	-1.55876e-09	-2.09098e-10			0.03736	-1.31779e-10	-1.0016e-10
0.03738	-1.55978e-09	-2.18478e-10			0.03738	-1.31551e-10	-9.97503e-11
0.0374	-1.56014e-09	-2.25982e-10			0.0374	-1.311e-10	-9.95964e-11
0.03742	-1.55966e-09	-2.3036e-10			0.03742	-1.30471e-10	-9.95477e-11
0.03744	-1.55824e-09	-2.35363e-10			0.03744	-1.29782e-10	-9.94848e-11
0.03746	-1.55592e-09	-2.37239e-10			0.03746	-1.29186e-10	-9.93561e-11
0.03748	-1.55281e-09	-2.35363e-10			0.03748	-1.28828e-10	-9.918e-11
0.0375	-1.54915e-09	-2.29735e-10			0.0375	-1.28795e-10	-9.90262e-11
0.03752	-1.5452e-09	-2.24106e-10			0.03752	-1.29091e-10	-9.89801e-11
0.03754	-1.54126e-09	-2.17228e-10			0.03754	-1.29621e-10	-9.91056e-11
0.03756	-1.5376e-09	-2.116e-10			0.03756	-1.30226e-10	-9.94256e-11
0.03758	-1.53443e-09	-2.12225e-10			0.03758	-1.30723e-10	-9.9908e-11
0.0376	-1.53183e-09	-2.2223e-10			0.0376	-1.30961e-10	-1.00471e-10
0.03762	-1.52979e-09	-2.32861e-10			0.03762	-1.30856e-10	-1.00994e-10
0.03764	-1.52819e-09	-2.45993e-10			0.03764	-1.30398e-10	-1.0135e-10
0.03766	-1.52685e-09	-2.56624e-10			0.03766	-1.29624e-10	-1.01433e-10
0.03768	-1.52561e-09	-2.585e-10			0.03768	-1.28584e-10	-1.01194e-10
0.0377	-1.52434e-09	-2.54123e-10			0.0377	-1.27309e-10	-1.00658e-10
0.03772	-1.52296e-09	-2.45368e-10			0.03772	-1.25807e-10	-9.99293e-11
0.03774	-1.52146e-09	-2.31611e-10			0.03774	-1.24083e-10	-9.9168e-11
0.03776	-1.51988e-09	-2.15977e-10			0.03776	-1.22175e-10	-9.8558e-11
0.03778	-1.51828e-09	-2.09724e-10			0.03778	-1.20184e-10	-9.82635e-11
0.0378	-1.51681e-09	-2.04721e-10			0.0378	-1.18268e-10	-9.84016e-11
0.03782	-1.51563e-09	-2.04721e-10			0.03782	-1.1662e-10	-9.90245e-11
0.03784	-1.51494e-09	-2.14726e-10			0.03784	-1.15417e-10	-1.00119e-10
0.03786	-1.51494e-09	-2.19104e-10			0.03786	-1.1477e-10	-1.01621e-10
0.03788	-1.51576e-09	-2.24106e-10			0.03788	-1.14712e-10	-1.03426e-10
0.0379	-1.51741e-09	-2.25357e-10			0.0379	-1.15198e-10	-1.05404e-10
0.03792	-1.51979e-09	-2.2098e-10			0.03792	-1.16148e-10	-1.07419e-10
0.03794	-1.52263e-09	-2.24732e-10			0.03794	-1.17478e-10	-1.09325e-10
0.03796	-1.52562e-09	-2.21605e-10			0.03796	-1.19129e-10	-1.10983e-10
0.03798	-1.52841e-09	-2.2223e-10			0.03798	-1.21056e-10	-1.12259e-10
0.038	-1.53071e-09	-2.21605e-10			0.038	-1.23208e-10	-1.13041e-10
0.03802	-1.53237e-09	-2.23481e-10			0.03802	-1.25487e-10	-1.1325e-10
0.03804	-1.53333e-09	-2.22856e-10			0.03804	-1.27727e-10	-1.12852e-10
0.03806	-1.53365e-09	-2.2098e-10			0.03806	-1.29692e-10	-1.11885e-10
0.03808	-1.53348e-09	-2.22856e-10			0.03808	-1.3111e-10	-1.10468e-10
0.0381	-1.53295e-09	-2.24732e-10			0.0381	-1.3173e-10	-1.08805e-10
0.03812	-1.53221e-09	-2.24106e-10			0.03812	-1.31398e-10	-1.07165e-10
0.03814	-1.53135e-09	-2.19104e-10			0.03814	-1.30106e-10	-1.05834e-10
0.03816	-1.53048e-09	-2.15352e-10			0.03816	-1.28022e-10	-1.05062e-10
0.03818	-1.52965e-09	-2.14726e-10			0.03818	-1.25453e-10	-1.04997e-10
0.0382	-1.52895e-09	-2.14101e-10			0.0382	-1.22775e-10	-1.05653e-10
0.03822	-1.52849e-09	-2.1285e-10			0.03822	-1.20327e-10	-1.06893e-10
0.03824	-1.52836e-09	-2.10974e-10			0.03824	-1.18333e-10	-1.08464e-10
0.03826	-1.52866e-09	-2.12225e-10			0.03826	-1.16852e-10	-1.10052e-10
0.03828	-1.52943e-09	-2.10349e-10			0.03828	-1.15799e-10	-1.1135e-10
0.0383	-1.53063e-09	-2.09098e-10			0.0383	-1.15015e-10	-1.12126e-10
0.03832	-1.53216e-09	-2.14101e-10			0.03832	-1.14357e-10	-1.12264e-10
0.03834	-1.53385e-09	-2.15352e-10			0.03834	-1.13764e-10	-1.1178e-10
0.03836	-1.5355e-09	-2.2098e-10			0.03836	-1.13285e-10	-1.10808e-10
0.03838	-1.53691e-09	-2.26608e-10			0.03838	-1.13043e-10	-1.09559e-10
0.0384	-1.53796e-09	-2.31611e-10			0.0384	-1.13173e-10	-1.0827e-10
0.03842	-1.5386e-09	-2.38489e-10			0.03842	-1.13753e-10	-1.07157e-10
0.03844	-1.53886e-09	-2.38489e-10			0.03844	-1.14764e-10	-1.06372e-10
0.03846	-1.53885e-09	-2.42241e-10			0.03846	-1.16085e-10	-1.05989e-10
0.03848	-1.53866e-09	-2.3974e-10			0.03848	-1.17527e-10	-1.06003e-10
0.0385	-1.53837e-09	-2.3974e-10			0.0385	-1.18873e-10	-1.06351e-10
0.03852	-1.53801e-09	-2.41616e-10			0.03852	-1.19929e-10	-1.06937e-10
0.03854	-1.53753e-09	-2.40991e-10			0.03854	-1.20544e-10	-1.07655e-10
0.03856	-1.53684e-09	-2.34112e-10			0.03856	-1.20621e-10	-1.08411e-10
0.03858	-1.53588e-09	-2.2223e-10			0.03858	-1.20114e-10	-1.09133e-10
0.0386	-1.53455e-09	-2.116e-10			0.0386	-1.19013e-10	-1.09771e-10
0.03862	-1.53283e-09	-1.95966e-10			0.03862	-1.17351e-10	-1.10285e-10
0.03864	-1.53071e-09	-1.92839e-10			0.03864	-1.15205e-10	-1.10634e-10
0.03866	-1.52818e-09	-1.97217e-10			0.03866	-1.12705e-10	-1.10762e-10
0.03868	-1.5253e-09	-2.0347e-10			0.03868	-1.10044e-10	-1.10593e-10
0.0387	-1.52211e-09	-2.116e-10			0.0387	-1.07472e-10	-1.10037e-10
0.03872	-1.51871e-09	-2.17228e-10			0.03872	-1.0527e-10	-1.09011e-10
0.03874	-1.51527e-09	-2.17853e-10			0.03874	-1.03717e-10	-1.07471e-10
0.03876	-1.51199e-09	-2.15352e-10			0.03876	-1.03037e-10	-1.05431e-10
0.03878	-1.50915e-09	-2.10349e-10			0.03878	-1.03363e-10	-1.02979e-10
0.0388	-1.507e-09	-2.04096e-10			0.0388	-1.04713e-10	-1.00276e-10
0.03882	-1.50576e-09	-1.99093e-10			0.03882	-1.07e-10	-9.75315e-11
0.03884	-1.50555e-09	-1.99718e-10			0.03884	-1.10052e-10	-9.49753e-11
0.03886	-1.50636e-09	-2.00969e-10			0.03886	-1.13655e-10	-9.28253e-11
0.03888	-1.50805e-09	-2.02845e-10			0.03888	-1.17578e-10	-9.12537e-11
0.0389	-1.51041e-09	-2.05972e-10			0.0389	-1.21589e-10	-9.03625e-11
0.03892	-1.51312e-09	-2.09098e-10			0.03892	-1.25451e-10	-9.01568e-11
0.03894	-1.51589e-09	-2.14726e-10			0.03894	-1.28918e-10	-9.0538e-11
0.03896	-1.51842e-09	-2.20354e-10			0.03896	-1.31734e-10	-9.13131e-11
0.03898	-1.52047e-09	-2.19104e-10			0.03898	-1.33658e-10	-9.22272e-11
0.039	-1.52185e-09	-2.22856e-10			0.039	-1.34503e-10	-9.30194e-11
0.03902	-1.52248e-09	-2.17853e-10			0.03902	-1.3419e-10	-9.34785e-11
0.03904	-1.52236e-09	-2.16602e-10			0.03904	-1.32778e-10	-9.34956e-11
0.03906	-1.52167e-09	-2.13476e-10			0.03906	-1.30481e-10	-9.30877e-11
0.03908	-1.5207e-09	-2.15352e-10			0.03908	-1.27635e-10	-9.23847e-11
0.0391	-1.51983e-09	-2.20354e-10			0.0391	-1.24642e-10	-9.15894e-11
0.03912	-1.51948e-09	-2.18478e-10			0.03912	-1.21888e-10	-9.09171e-11
0.03914	-1.51997e-09	-2.19104e-10			0.03914	-1.19673e-10	-9.05406e-11
0.03916	-1.52145e-09	-2.20354e-10			0.03916	-1.18164e-10	-9.05486e-11
0.03918	-1.52384e-09	-2.19104e-10			0.03918	-1.17368e-10	-9.09337e-11
0.0392	-1.52685e-09	-2.19104e-10			0.0392	-1.17161e-10	-9.1606e-11
0.03922	-1.53001e-09	-2.21605e-10			0.03922	-1.1733e-10	-9.2428e-11
0.03924	-1.53282e-09	-2.2223e-10			0.03924	-1.1764e-10	-9.32636e-11
0.03926	-1.53483e-09	-2.24732e-10			0.03926	-1.17897e-10	-9.40234e-11
0.03928	-1.53577e-09	-2.27233e-10			0.03928	-1.17997e-10	-9.4703e-11
0.0393	-1.5356e-09	-2.31611e-10			0.0393	-1.17951e-10	-9.5387e-11
0.03932	-1.53446e-09	-2.26608e-10			0.03932	-1.17872e-10	-9.62259e-11
0.03934	-1.53265e-09	-2.24106e-10			0.03934	-1.17934e-10	-9.7386e-11
0.03936	-1.53055e-09	-2.19729e-10			0.03936	-1.18312e-10	-9.89872e-11
0.03938	-1.52847e-09	-2.1285e-10			0.03938	-1.19115e-10	-1.01048e-10
0.0394	-1.52665e-09	-2.08473e-10			0.0394	-1.20341e-10	-1.03462e-10
0.03942	-1.52514e-09	-2.05346e-10			0.03942	-1.21854e-10	-1.06002e-10
0.03944	-1.52389e-09	-2.0347e-10			0.03944	-1.23411e-10	-1.0837e-10
0.03946	-1.52271e-09	-2.0347e-10			0.03946	-1.24724e-10	-1.10259e-10
0.03948	-1.52142e-09	-2.00969e-10			0.03948	-1.25542e-10	-1.11422e-10
0.0395	-1.51986e-09	-1.97217e-10			0.0395	-1.25727e-10	-1.11728e-10
0.03952	-1.51796e-09	-1.94715e-10			0.03952	-1.25287e-10	-1.11188e-10
0.03954	-1.51573e-09	-1.92214e-10			0.03954	-1.24379e-10	-1.09954e-10
0.03956	-1.51323e-09	-1.94715e-10			0.03956	-1.23244e-10	-1.08276e-10
0.03958	-1.51056e-09	-2.00344e-10			0.03958	-1.22127e-10	-1.06442e-10
0.0396	-1.50779e-09	-2.07848e-10			0.0396	-1.21203e-10	-1.0471e-10
0.03962	-1.50497e-09	-2.19729e-10			0.03962	-1.20528e-10	-1.03255e-10
0.03964	-1.50216e-09	-2.24732e-10			0.03964	-1.20035e-10	-1.02149e-10
0.03966	-1.4995e-09	-2.24732e-10			0.03966	-1.19568e-10	-1.01368e-10
0.03968	-1.49717e-09	-2.24106e-10			0.03968	-1.18941e-10	-1.00827e-10
0.0397	-1.49542e-09	-2.17228e-10			0.0397	-1.18e-10	-1.00429e-10
0.03972	-1.49454e-09	-2.15352e-10			0.03972	-1.16668e-10	-1.00098e-10
0.03974	-1.49473e-09	-2.05972e-10			0.03974	-1.14975e-10	-9.98029e-11
0.03976	-1.49609e-09	-2.02845e-10			0.03976	-1.13053e-10	-9.95532e-11
0.03978	-1.49852e-09	-1.97217e-10			0.03978	-1.11119e-10	-9.93847e-11
0.0398	-1.50174e-09	-1.95966e-10			0.0398	-1.09424e-10	-9.93431e-11
0.03982	-1.50532e-09	-1.97842e-10			0.03982	-1.08196e-10	-9.94647e-11
0.03984	-1.50879e-09	-2.02845e-10			0.03984	-1.07596e-10	-9.97702e-11
0.03986	-1.51168e-09	-2.10974e-10			0.03986	-1.07681e-10	-1.00259e-10
0.03988	-1.51367e-09	-2.17853e-10			0.03988	-1.08406e-10	-1.00914e-10
0.0399	-1.51459e-09	-2.25357e-10			0.0399	-1.09648e-10	-1.01712e-10
0.03992	-1.51443e-09	-2.27858e-10			0.03992	-1.11242e-10	-1.02621e-10
0.03994	-1.51337e-09	-2.24732e-10			0.03994	-1.13025e-10	-1.036e-10
[truncated: 2,252 more rows]
