# Supplementary material for: Inherent fast inactivation particle of Nav channels as a new binding site for a neurotoxin
Source: EMBO J. 2025 Apr 22;44(11):3180–209. doi: 10.1038/s44318-025-00438-9 (PMC12130229; doi:10.1038/s44318-025-00438-9)
Supplement: Supplementary file 6 — Source data Fig. 2 [file 44318_2025_438_MOESM6_ESM.zip › Figure 2/2C.xlsx]

## Sheet: Sheet1
	Vehicle	1 μM rpTx1	5 μM rpTx1	5 μM rpTx1-8K/A
	0.0796	0.068302	0.923747	0.029536
	0.0631	0.098227	1	0.074844
	0.0912	0.057872	0.090523	0.040905
	0.0391	0.330311	0.109047	0.026643
	0.0703	0.101166	0.099372	0.037013
	0.0757	0.098909	0.108511	0.080128
	0.0712	0.088567	0.145701	0.049718
	0.0594	0.057563	0.995987	0.058642
	0.0861	0.283501	0.1057	0.120112
	0.0607	0.066051	0.508505	0.106187
	0.0348	0.064059	0.440742	0.066523
	0.0922	0.07686	0.08398	0.061162
	0.0879	0.1	0.144344	0.039394
	0.0652	0.08454	0.136238	0.053333
	0.0849	0.106579	0.814029	0.0831955
	0.075	0.140647	0.064575	0.14795
	0.093	0.342257	0.112439	0.0839122
	0.1084	0.138239	0.417874	0.208529
	0.0919	0.104784	0.054348	0.113699
	0.0853	0.197713	0.050303	0.217282
	0.094	0.124436	0.062843	0.257443
	0.129797	0.137639	0.631579	0.139631
	0.0804182	0.168144	0.183177	0.224533
	0.0898147	0.555394	0.28938	0.159318
	0.14908	0.0741594	0.137754	0.138953
	0.173463	0.166734	0.0514222	0.163879
	0.0676	0.14482	0.166265	0.0710101
	0.144689	0.128021	0.334596	0.0670783
	0.0690771	0.112383	0.885114	0.100624
	0.0877308	0.14378	0.550895	0.145832
	0.0413765	0.205484	0.143548	0.0908995
	0.118366	0.368121	0.131758	0.113243
	0.104735	0.151877	0.255879	0.0655903
	0.0576454	0.13771	0.163475	0.0895194
	0.0647345	0.836395	0.221994	0.0940944
	0.136447	0.115362	0.386975	0.0300554
	0.0771397	0.38304	0.303096	0.127581
	0.0588734	0.0635514	0.14634	0.0573142
	0.117208	0.104948	0.0546181	0.116834
	0.116625	0.113568	0.128887	0.136026
	0.040842	0.171622	0.0917563	0.190246
	0.104503	0.082174	0.126091	0.333633
	0.109773	0.233615	0.0625062	0.138321
	0.0522293	0.103332	0.124337	0.106685
	0.0623145	0.0962567	0.104792	0.474927
	0.0464853	0.0847429	0.0905938	0.0592301
	0.0492126	0.0465612	0.286577	0.153946
	0.0735524	0.134822	0.179418	0.084668
	0.122103	0.11496	0.135232	0.111658
	0.0973744	0.0492896	0.0790783	0.0210757
	0.122502	0.0776249	0.24186	0.0405566
	0.114762	0.0390161	0.193921	0.150082
	0.0950676	0.10778	0.142401	0.097512
	0.0366267	0.1113	0.177977	0.17397
	0.107586	0.089709	0.109829	0.0435063
	0.0780912	0.275003	0.0647031	0.136297
	0.0790809	0.293774	0.179751	0.0950423
	0.156825	0.296167	0.0568423	0.0343165
	0.102963	0.162458	0.238402	0.223268
	0.105729		0.215071	0.121089
	0.142305		0.0313034
	0.0416315		0.107906
	0.153539
