# Supplementary material for: Inherent fast inactivation particle of Nav channels as a new binding site for a neurotoxin
Source: EMBO J. 2025 Apr 22;44(11):3180–209. doi: 10.1038/s44318-025-00438-9 (PMC12130229; doi:10.1038/s44318-025-00438-9)
Supplement: Supplementary file 6 — Source data Fig. 2 [file 44318_2025_438_MOESM6_ESM.zip › Figure 2/2D.xlsx]

## Sheet: Sheet1
intracellular application					extracellular application
time	control	50 μM rpTx1-Ntermi			time	control	50 μM rpTx1-Ntermi			intracellular application				extracellular application
0	-2.76745e-13	1.64066e-11			0	-5.40439e-13	-9.14578e-12			50 μM rpTx1-Ntermi	control			50 μM rpTx1-Ntermi	control
2e-05	-3.35726e-12	1.45306e-11			2e-05	1.03829e-11	-4.77644e-12			0.036	0.0375			0.093669	0.081307
4e-05	-6.7682e-12	1.14039e-11			4e-05	2.19305e-11	-1.34339e-12			0.058	0.051			0.060127	0.041087
6e-05	-1.02179e-11	3.89982e-12			6e-05	2.81724e-11	2.08967e-12			0.043	0.042			0.068877	0.053434
8e-05	-1.36765e-11	5.1505e-12			8e-05	3.25417e-11	3.33805e-12			0.043	0.075			0.05519	0.052939
0.0001	-1.73993e-11	4.52516e-12			0.0001	2.59877e-11	7.70739e-12			0.065				0.07422	0.05896
0.00012	-2.17073e-11	6.40118e-12			0.00012	1.41281e-11	1.08283e-11							0.06824
0.00014	-2.66435e-11	1.07786e-11			0.00014	-5.40439e-13	1.39493e-11
0.00016	-3.17242e-11	1.07786e-11			0.00016	-1.61452e-11	1.55098e-11
0.00018	-3.59372e-11	1.32799e-11			0.00018	-2.80049e-11	1.48856e-11
0.0002	-3.8049e-11	1.32799e-11			0.0002	-3.14379e-11	1.27009e-11
0.00022	-3.70702e-11	7.65186e-12			0.00022	-2.95654e-11	7.0832e-12
0.00024	-3.26949e-11	6.40118e-12			0.00024	-1.95783e-11	-4.07099e-13
0.00026	-2.54938e-11	-2.97892e-12			0.00026	-8.65493e-12	-7.8974e-12
0.00028	-1.67735e-11	-1.0483e-11			0.00028	2.26843e-12	-1.22667e-11
0.0003	-8.16725e-12	-2.17391e-11			0.0003	1.10071e-11	-1.6324e-11
0.00032	-1.1245e-12	-2.98686e-11			0.00032	1.75611e-11	-1.50756e-11
0.00034	3.48348e-12	-3.23699e-11			0.00034	2.47393e-11	-1.38272e-11
0.00036	5.50479e-12	-2.98686e-11			0.00036	2.53635e-11	-8.20949e-12
0.00038	5.34887e-12	-2.98686e-11			0.00038	2.47393e-11	-7.19196e-13
0.0004	3.68432e-12	-2.42405e-11			0.0004	1.97458e-11	4.58643e-12
0.00042	1.16452e-12	-1.98631e-11			0.00042	9.44663e-12	6.7711e-12
0.00044	-1.68952e-12	-1.11083e-11			0.00044	-8.52536e-13	7.0832e-12
0.00046	-4.44675e-12	-4.85495e-12			0.00046	-8.65493e-12	4.27434e-12
0.00048	-6.6943e-12	1.39846e-12			0.00048	-1.5521e-11	1.46548e-12
0.0005	-8.03587e-12	6.40118e-12			0.0005	-1.67694e-11	-1.03129e-12
0.00052	-8.17804e-12	8.2772e-12			0.00052	-1.61452e-11	-2.59177e-12
0.00054	-7.01807e-12	1.39053e-11			0.00054	-1.42727e-11	-4.15225e-12
0.00056	-4.66805e-12	1.45306e-11			0.00056	-1.14638e-11	-5.08854e-12
0.00058	-1.40349e-12	1.51559e-11			0.00058	-1.08396e-11	-5.08854e-12
0.0006	2.40944e-12	1.64066e-11			0.0006	-1.05275e-11	-6.33692e-12
0.00062	6.3682e-12	2.0784e-11			0.00062	-8.65493e-12	-4.46435e-12
0.00064	1.00561e-11	1.76573e-11			0.00064	-5.22187e-12	-1.96758e-12
0.00066	1.30515e-11	1.45306e-11			0.00066	-2.28341e-13	1.77757e-12
0.00068	1.49537e-11	9.52788e-12			0.00068	7.88615e-12	4.27434e-12
0.0007	1.54462e-11	5.77584e-12			0.0007	1.60006e-11	4.58643e-12
0.00072	1.44095e-11	2.0238e-12			0.00072	2.00579e-11	3.02595e-12
0.00074	1.20354e-11	-4.77563e-13			0.00074	2.19305e-11	8.41285e-13
0.00076	8.84585e-12	-4.77563e-13			0.00076	1.94337e-11	1.46548e-12
0.00078	5.56574e-12	-3.60426e-12			0.00078	1.69369e-11	-7.19196e-13
0.0008	2.89045e-12	-1.72824e-12			0.0008	1.41281e-11	-2.27967e-12
0.00082	1.27135e-12	1.39846e-12			0.00082	1.31918e-11	-2.90387e-12
0.00084	8.00537e-13	6.40118e-12			0.00084	1.13192e-11	-5.08854e-12
0.00086	1.21021e-12	7.02652e-12			0.00086	9.75873e-12	-4.46435e-12
0.00088	1.94777e-12	8.90254e-12			0.00088	5.70148e-12	-1.34339e-12
0.0009	2.30853e-12	1.01532e-11			0.0009	1.02004e-12	3.65015e-12
0.00092	1.6109e-12	7.65186e-12			0.00092	-1.78882e-12	1.02042e-11
0.00094	-5.8138e-13	5.77584e-12			0.00094	-7.09445e-12	1.39493e-11
0.00096	-4.28172e-12	7.73117e-13			0.00096	-8.34283e-12	1.39493e-11
0.00098	-9.00344e-12	-5.48029e-12			0.00098	-9.59122e-12	1.11404e-11
0.001	-1.38638e-11	-1.72824e-12			0.001	-1.02154e-11	2.71386e-12
0.00102	-1.7815e-11	3.89982e-12			0.00102	-9.27912e-12	-7.5853e-12
0.00104	-1.99456e-11	7.73117e-13			0.00104	-9.27912e-12	-1.44514e-11
0.00106	-1.97267e-11	8.2772e-12			0.00106	-5.84607e-12	-1.75724e-11
0.00108	-1.70949e-11	1.01532e-11			0.00108	1.33214e-12	-1.50756e-11
0.0011	-1.23792e-11	1.45306e-11			0.0011	1.19434e-11	-9.76997e-12
0.00112	-6.17903e-12	1.7032e-11			0.00112	2.13063e-11	-1.03129e-12
0.00114	7.12867e-13	1.76573e-11			0.00114	2.84845e-11	7.70739e-12
0.00116	7.35668e-12	1.82826e-11			0.00116	3.78473e-11	1.73824e-11
0.00118	1.27579e-11	1.7032e-11			0.00118	4.03441e-11	2.6121e-11
0.0012	1.60595e-11	1.32799e-11			0.0012	3.81594e-11	3.08025e-11
0.00122	1.6777e-11	7.02652e-12			0.00122	3.78473e-11	3.26751e-11
0.00124	1.49498e-11	3.27448e-12			0.00124	2.78603e-11	2.9242e-11
0.00126	1.11525e-11	-2.97892e-12			0.00126	1.44402e-11	2.54969e-11
0.00128	6.35065e-12	-1.72824e-12			0.00128	-8.52536e-13	1.73824e-11
0.0013	1.68623e-12	-2.97892e-12			0.0013	-1.61452e-11	8.95578e-12
0.00132	-1.79521e-12	-2.97892e-12			0.00132	-2.80049e-11	-7.19196e-13
0.00134	-3.4403e-12	-6.73097e-12			0.00134	-3.67436e-11	-8.83369e-12
0.00136	-3.24744e-12	-7.35631e-12			0.00136	-3.8304e-11	-1.60119e-11
0.00138	-1.96409e-12	-6.10563e-12			0.00138	-3.33105e-11	-1.6324e-11
0.0014	-8.86593e-13	-6.73097e-12			0.0014	-2.33234e-11	-1.22667e-11
0.00142	-1.35584e-12	-1.1029e-12			0.00142	-9.59122e-12	-3.84015e-12
0.00144	-4.15259e-12	4.52516e-12			0.00144	5.70148e-12	5.21063e-12
0.00146	-9.09422e-12	8.90254e-12			0.00146	1.7249e-11	1.3013e-11
0.00148	-1.50642e-11	1.14039e-11			0.00148	2.66119e-11	1.9567e-11
0.0015	-2.04564e-11	1.20292e-11			0.0015	2.91087e-11	2.17517e-11
0.00152	-2.37994e-11	9.52788e-12			0.00152	2.72361e-11	2.20638e-11
0.00154	-2.42485e-11	5.77584e-12			0.00154	1.97458e-11	1.45735e-11
0.00156	-2.17725e-11	5.77584e-12			0.00156	8.82243e-12	5.52272e-12
0.00158	-1.70323e-11	7.73117e-13			0.00158	1.02004e-12	-7.8974e-12
0.0016	-1.11019e-11	-2.97892e-12			0.0016	-5.84607e-12	-1.88208e-11
0.00162	-5.14337e-12	-6.10563e-12			0.00162	-1.2088e-11	-2.81836e-11
0.00164	-1.22908e-13	-8.60699e-12			0.00164	-1.52089e-11	-2.78715e-11
0.00166	3.37863e-12	-1.17337e-11			0.00166	-1.52089e-11	-2.35022e-11
0.00168	5.21181e-12	-8.60699e-12			0.00168	-1.39606e-11	-1.50756e-11
0.0017	5.57183e-12	-7.98165e-12			0.0017	-8.96703e-12	-4.15225e-12
0.00172	4.84006e-12	-7.35631e-12			0.00172	-2.28341e-13	3.65015e-12
0.00174	3.46324e-12	-4.22961e-12			0.00174	1.31918e-11	7.70739e-12
0.00176	1.90268e-12	-4.85495e-12			0.00176	2.62998e-11	9.89206e-12
0.00178	6.1984e-13	-4.22961e-12			0.00178	3.56627e-11	6.45901e-12
0.0018	2.18242e-14	-2.35358e-12			0.0018	3.69111e-11	2.08967e-12
0.00182	3.51918e-13	5.77584e-12			0.00182	3.37901e-11	-2.27967e-12
0.00184	1.57908e-12	7.65186e-12			0.00184	2.6924e-11	-6.96111e-12
0.00186	3.36618e-12	1.51559e-11			0.00186	1.91216e-11	-9.76997e-12
0.00188	5.16655e-12	1.64066e-11			0.00188	1.19434e-11	-8.52159e-12
0.0019	6.42957e-12	1.7032e-11			0.0019	5.38938e-12	-3.84015e-12
0.00192	6.81271e-12	1.8908e-11			0.00192	1.33214e-12	-1.34339e-12
0.00194	6.30067e-12	1.8908e-11			0.00194	1.02004e-12	1.77757e-12
0.00196	5.18904e-12	1.76573e-11			0.00196	-5.40439e-13	3.33805e-12
0.00198	3.9801e-12	1.51559e-11			0.00198	-3.03721e-12	5.52272e-12
0.002	3.23342e-12	1.64066e-11			0.002	-3.3493e-12	7.3953e-12
0.00202	3.38726e-12	1.20292e-11			0.00202	-8.52536e-13	7.3953e-12
0.00204	4.57574e-12	8.2772e-12			0.00204	-2.28341e-13	8.41285e-13
0.00206	6.50776e-12	3.27448e-12			0.00206	8.37563e-14	-7.5853e-12
0.00208	8.52825e-12	-1.1029e-12			0.00208	-3.3493e-12	-1.75724e-11
0.0021	9.88606e-12	-2.35358e-12			0.0021	-9.59122e-12	-2.78715e-11
0.00212	1.01173e-11	-7.35631e-12			0.00212	-1.48968e-11	-3.69223e-11
0.00214	9.30453e-12	-1.2359e-11			0.00214	-1.89541e-11	-4.06675e-11
0.00216	8.0378e-12	-1.48604e-11			0.00216	-2.02025e-11	-3.9107e-11
0.00218	7.06482e-12	-1.86124e-11			0.00218	-1.89541e-11	-2.75594e-11
0.0022	6.8607e-12	-1.79871e-11			0.0022	-1.02154e-11	-1.47635e-11
0.00222	7.37078e-12	-1.61111e-11			0.00222	-3.03721e-12	2.40176e-12
0.00224	8.08618e-12	-1.17337e-11			0.00224	4.141e-12	1.89428e-11
0.00226	8.36875e-12	-5.48029e-12			0.00226	1.16313e-11	3.36113e-11
0.00228	7.79151e-12	-1.1029e-12			0.00228	1.63127e-11	4.07895e-11
0.0023	6.26657e-12	3.89982e-12			0.0023	1.7249e-11	3.82928e-11
0.00232	3.94285e-12	8.2772e-12			0.00232	1.88095e-11	2.83057e-11
0.00234	1.01303e-12	8.2772e-12			0.00234	1.78732e-11	1.17646e-11
0.00236	-2.35429e-12	1.39053e-11			0.00236	1.47523e-11	-5.71273e-12
0.00238	-5.92407e-12	1.32799e-11			0.00238	9.44663e-12	-2.00691e-11
0.0024	-9.23759e-12	1.20292e-11			0.0024	2.58052e-12	-2.72473e-11
0.00242	-1.15717e-11	1.26546e-11			0.00242	-5.40439e-13	-2.47506e-11
0.00244	-1.20919e-11	5.1505e-12			0.00244	-4.59768e-12	-1.75724e-11
0.00246	-1.01594e-11	1.39846e-12			0.00246	-8.96703e-12	-6.33692e-12
0.00248	-5.65659e-12	7.73117e-13			0.00248	-1.02154e-11	9.26787e-12
0.0025	8.20032e-13	-4.85495e-12			0.0025	-7.09445e-12	1.58219e-11
0.00252	8.02599e-12	-1.2359e-11			0.00252	-3.03721e-12	2.11275e-11
0.00254	1.44124e-11	-1.48604e-11			0.00254	7.07944e-13	1.92549e-11
0.00256	1.86139e-11	-1.67364e-11			0.00256	7.26196e-12	1.42614e-11
0.00258	1.98711e-11	-1.54857e-11			0.00258	1.28797e-11	5.21063e-12
0.0026	1.82278e-11	-1.79871e-11			0.0026	1.53764e-11	-2.90387e-12
0.00262	1.44508e-11	-9.85767e-12			0.00262	1.60006e-11	-4.77644e-12
0.00264	9.73995e-12	-4.85495e-12			0.00264	1.56885e-11	-3.21596e-12
0.00266	5.29879e-12	-1.1029e-12			0.00266	1.03829e-11	3.96224e-12
0.00268	1.9202e-12	-4.77563e-13			0.00268	6.01358e-12	6.45901e-12
0.0027	-2.74452e-13	2.64914e-12			0.0027	-1.47672e-12	1.23888e-11
0.00272	-1.7873e-12	6.40118e-12			0.00272	-5.84607e-12	1.23888e-11
0.00274	-3.41355e-12	1.26546e-11			0.00274	-8.03074e-12	1.33251e-11
0.00276	-5.77733e-12	1.7032e-11			0.00276	-8.96703e-12	8.33158e-12
0.00278	-8.96763e-12	2.14093e-11			0.00278	-9.27912e-12	1.77757e-12
0.0028	-1.24641e-11	2.14093e-11			0.0028	-6.15816e-12	-2.59177e-12
0.00282	-1.53548e-11	2.20347e-11			0.00282	-5.53397e-12	-9.76997e-12
0.00284	-1.67606e-11	2.20347e-11			0.00284	-2.10092e-12	-1.60119e-11
0.00286	-1.61996e-11	1.76573e-11			0.00286	-8.52536e-13	-1.91328e-11
0.00288	-1.37463e-11	1.32799e-11			0.00288	-2.28341e-13	-1.81966e-11
0.0029	-9.9302e-12	7.65186e-12			0.0029	-2.72511e-12	-1.3203e-11
0.00292	-5.4873e-12	5.1505e-12			0.00292	-4.28559e-12	-8.52159e-12
0.00294	-1.10049e-12	6.40118e-12			0.00294	-9.27912e-12	-1.96758e-12
0.00296	2.73748e-12	1.47777e-13			0.00296	-1.14638e-11	1.77757e-12
0.00298	5.72789e-12	7.02652e-12			0.00298	-8.34283e-12	6.14691e-12
0.003	7.69324e-12	1.20292e-11			0.003	-2.10092e-12	5.83482e-12
0.00302	8.50216e-12	1.20292e-11			0.00302	3.51681e-12	4.27434e-12
0.00304	8.05502e-12	1.57813e-11			0.00304	7.57405e-12	1.77757e-12
0.00306	6.30793e-12	1.64066e-11			0.00306	1.13192e-11	-2.27967e-12
0.00308	3.32797e-12	1.20292e-11			0.00308	1.10071e-11	-9.50045e-14
0.0031	-6.68823e-13	1.20292e-11			0.0031	8.82243e-12	1.46548e-12
0.00312	-5.3268e-12	1.14039e-11			0.00312	6.94986e-12	5.83482e-12
0.00314	-1.01745e-11	6.40118e-12			0.00314	7.88615e-12	1.39493e-11
0.00316	-1.46637e-11	3.27448e-12			0.00316	7.88615e-12	2.2688e-11
0.00318	-1.82303e-11	2.64914e-12			0.00318	7.57405e-12	2.86178e-11
0.0032	-2.04073e-11	2.64914e-12			0.0032	3.20471e-12	3.08025e-11
0.00322	-2.09586e-11	1.47777e-13			0.00322	-6.47026e-12	2.76815e-11
0.00324	-1.99536e-11	-1.1029e-12			0.00324	-1.30243e-11	1.67582e-11
0.00326	-1.77396e-11	1.39846e-12			0.00326	-1.42727e-11	-9.50045e-14
0.00328	-1.48402e-11	-3.60426e-12			0.00328	-1.02154e-11	-1.41393e-11
0.0033	-1.18063e-11	7.73117e-13			0.0033	-8.52536e-13	-2.69352e-11
0.00332	-9.07299e-12	2.64914e-12			0.00332	1.00708e-11	-3.38014e-11
0.00334	-6.85774e-12	5.77584e-12			0.00334	2.19305e-11	-3.13046e-11
0.00336	-5.16159e-12	7.65186e-12			0.00336	2.87966e-11	-2.50627e-11
0.00338	-3.87548e-12	9.52788e-12			0.00338	3.00449e-11	-1.47635e-11
0.0034	-2.92047e-12	9.52788e-12			0.0034	2.00579e-11	-1.96758e-12
0.00342	-2.30679e-12	1.39053e-11			0.00342	8.19824e-12	9.57996e-12
0.00344	-2.08127e-12	1.32799e-11			0.00344	-6.15816e-12	1.73824e-11
0.00346	-2.23713e-12	1.39053e-11			0.00346	-1.80178e-11	2.51848e-11
0.00348	-2.66646e-12	1.82826e-11			0.00348	-2.30113e-11	2.76815e-11
0.0035	-3.18737e-12	1.39053e-11			0.0035	-2.39476e-11	2.48727e-11
0.00352	-3.6365e-12	1.82826e-11			0.00352	-2.11388e-11	1.80066e-11
0.00354	-3.97605e-12	1.82826e-11			0.00354	-1.30243e-11	8.01949e-12
0.00356	-4.34983e-12	2.01587e-11			0.00356	-3.03721e-12	-5.40063e-12
0.00358	-5.02038e-12	2.0784e-11			0.00358	6.63776e-12	-1.53877e-11
0.0036	-6.21519e-12	2.0784e-11			0.0036	1.84974e-11	-2.63111e-11
0.00362	-7.98491e-12	1.95333e-11			0.00362	2.66119e-11	-3.06804e-11
0.00364	-1.01897e-11	1.95333e-11			0.00364	2.97329e-11	-2.84957e-11
0.00366	-1.25859e-11	2.14093e-11			0.00366	2.87966e-11	-2.13175e-11
0.00368	-1.49233e-11	2.51614e-11			0.00368	2.3803e-11	-1.19546e-11
0.0037	-1.69603e-11	2.39107e-11			0.0037	1.60006e-11	-1.65548e-12
0.00372	-1.84433e-11	1.64066e-11			0.00372	1.03829e-11	5.52272e-12
0.00374	-1.91039e-11	7.02652e-12			0.00374	6.32567e-12	8.33158e-12
0.00376	-1.86966e-11	-2.97892e-12			0.00376	2.89261e-12	8.64368e-12
0.00378	-1.70608e-11	-1.54857e-11			0.00378	2.58052e-12	4.27434e-12
0.0038	-1.41912e-11	-2.29898e-11			0.0038	3.51681e-12	2.71386e-12
0.00382	-1.02953e-11	-2.98686e-11			0.00382	4.76519e-12	-1.34339e-12
0.00384	-5.81775e-12	-3.29953e-11			0.00384	3.20471e-12	-2.27967e-12
0.00386	-1.37943e-12	-3.54966e-11			0.00386	4.45309e-12	-2.90387e-12
0.00388	2.36701e-12	-3.48713e-11			0.00388	4.76519e-12	-2.27967e-12
0.0039	4.92845e-12	-2.79925e-11			0.0039	4.45309e-12	-5.71273e-12
0.00392	6.12149e-12	-2.23645e-11			0.00392	3.20471e-12	-7.8974e-12
0.00394	6.09778e-12	-1.11083e-11			0.00394	2.26843e-12	-1.10184e-11
0.00396	5.22778e-12	-1.72824e-12			0.00396	2.58052e-12	-1.3203e-11
0.00398	3.91355e-12	6.40118e-12			0.00398	4.45309e-12	-1.35151e-11
0.004	2.42027e-12	1.20292e-11			0.004	4.76519e-12	-1.16425e-11
0.00402	8.28109e-13	1.51559e-11			0.00402	6.63776e-12	-5.71273e-12
0.00404	-8.81809e-13	1.45306e-11			0.00404	6.32567e-12	8.41285e-13
0.00406	-2.66218e-12	1.39053e-11			0.00406	3.51681e-12	4.27434e-12
0.00408	-4.2813e-12	1.07786e-11			0.00408	1.02004e-12	9.89206e-12
0.0041	-5.33468e-12	1.26546e-11			0.0041	-2.41301e-12	1.23888e-11
0.00412	-5.38154e-12	1.57813e-11			0.00412	-6.47026e-12	1.67582e-11
0.00414	-4.12542e-12	1.26546e-11			0.00414	-7.09445e-12	1.67582e-11
0.00416	-1.54751e-12	5.77584e-12			0.00416	-5.84607e-12	1.42614e-11
0.00418	2.06705e-12	-4.77563e-13			0.00418	-5.40439e-13	7.3953e-12
0.0042	6.206e-12	-7.35631e-12			0.0042	8.51034e-12	-9.50045e-14
0.00422	1.02624e-11	-7.98165e-12			0.00422	2.037e-11	-4.77644e-12
0.00424	1.36633e-11	-1.2359e-11			0.00424	2.31788e-11	-5.40063e-12
0.00426	1.59606e-11	-6.10563e-12			0.00426	2.6924e-11	-2.90387e-12
0.00428	1.68932e-11	-3.60426e-12			0.00428	2.3803e-11	2.40176e-12
0.0043	1.64437e-11	-2.97892e-12			0.0043	1.94337e-11	1.17646e-11
0.00432	1.48828e-11	7.02652e-12			0.00432	1.35039e-11	1.9567e-11
0.00434	1.27593e-11	8.90254e-12			0.00434	5.38938e-12	2.36243e-11
0.00436	1.07872e-11	1.26546e-11			0.00436	7.07944e-13	2.11275e-11
0.00438	9.64839e-12	1.51559e-11			0.00438	-4.90978e-12	1.45735e-11
0.0044	9.75097e-12	1.95333e-11			0.0044	-3.97349e-12	4.27434e-12
0.00442	1.10423e-11	2.0784e-11			0.00442	-1.47672e-12	-4.15225e-12
0.00444	1.2958e-11	2.57867e-11			0.00444	-5.40439e-13	-1.00821e-11
0.00446	1.45461e-11	2.70374e-11			0.00446	-2.28341e-13	-1.10184e-11
0.00448	1.47492e-11	2.32854e-11			0.00448	-2.72511e-12	-7.8974e-12
0.0045	1.2781e-11	2.266e-11			0.0045	-2.10092e-12	-1.34339e-12
0.00452	8.44981e-12	2.14093e-11			0.00452	1.64423e-12	3.65015e-12
0.00454	2.29723e-12	1.07786e-11			0.00454	9.13453e-12	8.01949e-12
0.00456	-4.53705e-12	3.27448e-12			0.00456	1.94337e-11	9.57996e-12
0.00458	-1.06635e-11	-4.22961e-12			0.00458	2.81724e-11	6.14691e-12
0.0046	-1.48362e-11	-1.11083e-11			0.0046	3.3478e-11	2.71386e-12
0.00462	-1.6226e-11	-1.67364e-11			0.00462	3.72232e-11	-1.65548e-12
0.00464	-1.453e-11	-1.98631e-11			0.00464	3.84715e-11	-6.64902e-12
0.00466	-9.97493e-12	-1.86124e-11			0.00466	3.3478e-11	-1.07063e-11
0.00468	-3.29207e-12	-1.92378e-11			0.00468	2.47393e-11	-1.41393e-11
0.0047	4.36254e-12	-1.92378e-11			0.0047	1.63127e-11	-1.44514e-11
0.00472	1.15923e-11	-1.67364e-11			0.00472	8.19824e-12	-7.5853e-12
0.00474	1.70531e-11	-1.17337e-11			0.00474	1.95633e-12	1.15338e-12
0.00476	1.97758e-11	-6.10563e-12			0.00476	-5.53397e-12	1.23888e-11
0.00478	1.93689e-11	-4.22961e-12			0.00478	-7.40655e-12	2.11275e-11
0.0048	1.60497e-11	-1.72824e-12			0.0048	-5.53397e-12	2.64331e-11
0.00482	1.05406e-11	7.73117e-13			0.00482	-3.66139e-12	2.5809e-11
0.00484	3.8994e-12	-4.77563e-13			0.00484	-5.40439e-13	2.2688e-11
0.00486	-2.69228e-12	-4.85495e-12			0.00486	4.141e-12	1.6134e-11
0.00488	-8.14901e-12	-8.60699e-12			0.00488	6.63776e-12	9.57996e-12
0.0049	-1.16933e-11	-7.35631e-12			0.0049	7.26196e-12	1.77757e-12
0.00492	-1.29929e-11	-6.10563e-12			0.00492	9.13453e-12	-3.21596e-12
0.00494	-1.21563e-11	-7.98165e-12			0.00494	1.0695e-11	-1.13305e-11
0.00496	-9.60503e-12	-3.60426e-12			0.00496	1.31918e-11	-1.3203e-11
0.00498	-5.88048e-12	-8.60699e-12			0.00498	1.41281e-11	-1.69482e-11
0.005	-1.49808e-12	-5.48029e-12			0.005	1.53764e-11	-1.6324e-11
0.00502	3.10136e-12	-4.22961e-12			0.00502	1.22555e-11	-1.88208e-11
0.00504	7.51414e-12	-6.10563e-12			0.00504	3.51681e-12	-1.75724e-11
0.00506	1.13247e-11	1.47777e-13			0.00506	-3.3493e-12	-1.78845e-11
0.00508	1.41282e-11	-4.77563e-13			0.00508	-1.14638e-11	-1.66361e-11
0.0051	1.56297e-11	-4.85495e-12			0.0051	-1.73936e-11	-1.53877e-11
0.00512	1.57902e-11	-5.48029e-12			0.00512	-2.20751e-11	-1.56998e-11
0.00514	1.49068e-11	-6.10563e-12			0.00514	-2.20751e-11	-1.3203e-11
0.00516	1.35445e-11	-6.10563e-12			0.00516	-2.30113e-11	-1.07063e-11
0.00518	1.22891e-11	-1.1029e-12			0.00518	-2.1763e-11	-4.77644e-12
0.0052	1.1478e-11	5.77584e-12			0.0052	-1.89541e-11	8.41285e-13
0.00522	1.10669e-11	1.26546e-11			0.00522	-1.64573e-11	5.52272e-12
0.00524	1.07259e-11	1.76573e-11			0.00524	-8.65493e-12	6.7711e-12
0.00526	1.0099e-11	2.20347e-11			0.00526	-5.40439e-13	8.95578e-12
0.00528	9.06299e-12	2.39107e-11			0.00528	8.82243e-12	1.02042e-11
0.0053	7.84641e-12	3.01641e-11			0.0053	1.88095e-11	1.23888e-11
0.00532	6.95753e-12	3.32908e-11			0.00532	2.59877e-11	1.14525e-11
0.00534	6.95838e-12	3.14148e-11			0.00534	2.87966e-11	8.95578e-12
0.00536	8.20457e-12	2.57867e-11			0.00536	2.59877e-11	1.46548e-12
0.00538	1.06527e-11	2.01587e-11			0.00538	2.16184e-11	-6.33692e-12
0.0054	1.3818e-11	1.45306e-11			0.0054	9.44663e-12	-1.38272e-11
0.00542	1.68981e-11	8.90254e-12			0.00542	3.95847e-13	-1.88208e-11
0.00544	1.90099e-11	2.64914e-12			0.00544	-1.24001e-11	-2.16296e-11
0.00546	1.94561e-11	1.47777e-13			0.00546	-2.20751e-11	-2.19417e-11
0.00548	1.79374e-11	-1.72824e-12			0.00548	-2.98774e-11	-1.94449e-11
0.0055	1.46458e-11	-4.77563e-13			0.0055	-3.20621e-11	-1.50756e-11
0.00552	1.02175e-11	-2.97892e-12			0.00552	-2.55081e-11	-1.03942e-11
0.00554	5.54363e-12	-1.1029e-12			0.00554	-1.77057e-11	-6.33692e-12
0.00556	1.51479e-12	-2.97892e-12			0.00556	-8.96703e-12	-5.08854e-12
0.00558	-1.24043e-12	2.0238e-12			0.00558	3.51681e-12	-3.84015e-12
0.0056	-2.52989e-12	5.77584e-12			0.0056	1.00708e-11	-7.27321e-12
0.00562	-2.62374e-12	1.14039e-11			0.00562	1.56885e-11	-9.76997e-12
0.00564	-2.08566e-12	1.26546e-11			0.00564	1.69369e-11	-1.00821e-11
0.00566	-1.50452e-12	1.01532e-11			0.00566	1.60006e-11	-1.22667e-11
0.00568	-1.23462e-12	1.07786e-11			0.00568	1.28797e-11	-1.07063e-11
0.0057	-1.26856e-12	1.07786e-11			0.0057	1.13192e-11	-8.52159e-12
0.00572	-1.28501e-12	5.1505e-12			0.00572	1.0695e-11	-4.46435e-12
0.00574	-8.49174e-13	5.77584e-12			0.00574	1.0695e-11	-2.59177e-12
0.00576	3.36028e-13	1.20292e-11			0.00576	1.19434e-11	2.17093e-13
0.00578	2.24259e-12	1.32799e-11			0.00578	1.10071e-11	5.29187e-13
0.0058	4.4778e-12	1.39053e-11			0.0058	8.19824e-12	-4.07099e-13
0.00582	6.43775e-12	1.51559e-11			0.00582	2.58052e-12	-3.52806e-12
0.00584	7.57877e-12	1.51559e-11			0.00584	-3.97349e-12	-4.46435e-12
0.00586	7.66513e-12	1.76573e-11			0.00586	-6.15816e-12	-3.84015e-12
0.00588	6.84785e-12	1.57813e-11			0.00588	-9.27912e-12	-4.07099e-13
0.0059	5.54536e-12	1.95333e-11			0.0059	-5.22187e-12	6.14691e-12
0.00592	4.20669e-12	2.39107e-11			0.00592	-1.78882e-12	1.3013e-11
0.00594	3.08945e-12	2.70374e-11			0.00594	8.37563e-14	1.51977e-11
0.00596	2.1961e-12	2.70374e-11			0.00596	-2.10092e-12	1.83186e-11
0.00598	1.37771e-12	2.57867e-11			0.00598	-4.28559e-12	1.42614e-11
0.006	4.89103e-13	2.01587e-11			0.006	-8.34283e-12	1.11404e-11
0.00602	-4.87843e-13	2.14093e-11			0.00602	-1.17759e-11	5.52272e-12
0.00604	-1.42264e-12	2.20347e-11			0.00604	-1.05275e-11	3.02595e-12
0.00606	-2.08786e-12	2.14093e-11			0.00606	-9.59122e-12	-4.07099e-13
0.00608	-2.2493e-12	2.0784e-11			0.00608	-9.59122e-12	-4.07099e-13
0.0061	-1.76188e-12	2.14093e-11			0.0061	-8.03074e-12	-4.07099e-13
0.00612	-6.69155e-13	2.0784e-11			0.00612	-8.96703e-12	2.40176e-12
0.00614	7.41618e-13	1.95333e-11			0.00614	-7.09445e-12	5.83482e-12
0.00616	1.96101e-12	1.95333e-11			0.00616	-3.66139e-12	8.01949e-12
0.00618	2.42381e-12	1.82826e-11			0.00618	8.37563e-14	8.95578e-12
0.0062	1.73267e-12	2.14093e-11			0.0062	1.64423e-12	5.52272e-12
0.00622	-1.40221e-13	1.95333e-11			0.00622	3.20471e-12	-9.50045e-14
0.00624	-2.80098e-12	1.7032e-11			0.00624	1.33214e-12	-5.71273e-12
0.00626	-5.56126e-12	1.76573e-11			0.00626	-1.47672e-12	-1.41393e-11
0.00628	-7.68962e-12	9.52788e-12			0.00628	-4.90978e-12	-1.88208e-11
0.0063	-8.67689e-12	1.14039e-11			0.0063	-8.03074e-12	-1.88208e-11
0.00632	-8.40877e-12	3.89982e-12			0.00632	-8.34283e-12	-1.60119e-11
0.00634	-7.17148e-12	4.52516e-12			0.00634	-7.40655e-12	-1.00821e-11
0.00636	-5.50177e-12	7.73117e-13			0.00636	-3.66139e-12	-3.21596e-12
0.00638	-3.93475e-12	-2.35358e-12			0.00638	2.89261e-12	1.77757e-12
0.0064	-2.76622e-12	1.47777e-13			0.0064	1.00708e-11	2.71386e-12
0.00642	-1.92521e-12	1.47777e-13			0.00642	1.63127e-11	-4.07099e-13
0.00644	-1.02162e-12	5.77584e-12			0.00644	2.25546e-11	-2.59177e-12
0.00646	4.41959e-13	1.20292e-11			0.00646	2.3803e-11	-4.15225e-12
0.00648	2.7687e-12	1.39053e-11			0.00648	1.88095e-11	-3.84015e-12
0.0065	5.8364e-12	2.266e-11			0.0065	1.22555e-11	-1.03129e-12
0.00652	9.05702e-12	2.32854e-11			0.00652	-1.47672e-12	8.41285e-13
0.00654	1.15786e-11	2.01587e-11			0.00654	-1.45848e-11	1.46548e-12
0.00656	1.26243e-11	1.45306e-11			0.00656	-2.73807e-11	-4.07099e-13
0.00658	1.18279e-11	1.32799e-11			0.00658	-3.67436e-11	-2.27967e-12
0.0066	9.41198e-12	9.52788e-12			0.0066	-3.73677e-11	-5.40063e-12
0.00662	6.11713e-12	-4.77563e-13			0.00662	-3.61194e-11	-8.52159e-12
0.00664	2.93716e-12	-3.60426e-12			0.00664	-3.11258e-11	-9.45788e-12
0.00666	7.76636e-13	1.39846e-12			0.00666	-2.61323e-11	-9.76997e-12
0.00668	1.92926e-13	-1.1029e-12			0.00668	-1.70815e-11	-6.96111e-12
0.0067	1.28616e-12	-4.77563e-13			0.0067	-7.09445e-12	-4.46435e-12
0.00672	3.72771e-12	7.73117e-13			0.00672	4.76519e-12	-1.96758e-12
0.00674	6.88267e-12	4.52516e-12			0.00674	1.66248e-11	-1.96758e-12
0.00676	9.97097e-12	3.27448e-12			0.00676	2.47393e-11	-5.71273e-12
0.00678	1.22255e-11	8.2772e-12			0.00678	2.97329e-11	-1.03942e-11
0.0068	1.30384e-11	1.01532e-11			0.0068	2.94208e-11	-1.6324e-11
0.00682	1.20727e-11	1.76573e-11			0.00682	2.75482e-11	-1.69482e-11
0.00684	9.33805e-12	2.64121e-11			0.00684	2.22426e-11	-1.44514e-11
0.00686	5.19956e-12	3.39162e-11			0.00686	1.69369e-11	-7.27321e-12
0.00688	2.94929e-13	3.82935e-11			0.00688	7.88615e-12	4.89853e-12
0.0069	-4.60501e-12	4.01696e-11			0.0069	-1.16463e-12	1.55098e-11
0.00692	-8.74306e-12	4.14202e-11			0.00692	-9.59122e-12	2.70573e-11
0.00694	-1.14723e-11	3.95442e-11			0.00694	-1.52089e-11	3.29872e-11
0.00696	-1.23091e-11	3.45415e-11			0.00696	-1.80178e-11	3.26751e-11
0.00698	-1.09823e-11	2.64121e-11			0.00698	-1.80178e-11	2.67452e-11
0.007	-7.51003e-12	2.20347e-11			0.007	-1.61452e-11	1.58219e-11
0.00702	-2.24857e-12	1.8908e-11			0.00702	-1.05275e-11	3.02595e-12
0.00704	4.16539e-12	1.57813e-11			0.00704	-7.09445e-12	-8.83369e-12
0.00706	1.10064e-11	1.51559e-11			0.00706	-5.40439e-13	-2.10054e-11
0.00708	1.76863e-11	1.64066e-11			0.00708	2.58052e-12	-3.03683e-11
0.0071	2.38661e-11	1.64066e-11			0.0071	6.01358e-12	-3.41134e-11
0.00712	2.93564e-11	1.51559e-11			0.00712	4.76519e-12	-3.19288e-11
0.00714	3.39051e-11	1.76573e-11			0.00714	2.26843e-12	-2.22538e-11
0.00716	3.70798e-11	2.01587e-11			0.00716	1.64423e-12	-1.3203e-11
0.00718	3.83522e-11	1.95333e-11			0.00718	-8.52536e-13	-4.15225e-12
0.0072	3.73311e-11	1.8908e-11			0.0072	-3.3493e-12	1.15338e-12
0.00722	3.39772e-11	1.20292e-11			0.00722	-8.03074e-12	1.02042e-11
0.00724	2.86705e-11	9.52788e-12			0.00724	-1.52089e-11	1.23888e-11
0.00726	2.21083e-11	7.73117e-13			0.00726	-2.48839e-11	1.80066e-11
0.00728	1.51182e-11	-4.22961e-12			0.00728	-2.95654e-11	1.89428e-11
0.0073	8.48847e-12	-9.85767e-12			0.0073	-2.95654e-11	2.23759e-11
0.00732	2.88612e-12	-1.67364e-11			0.00732	-2.33234e-11	2.23759e-11
0.00734	-1.14489e-12	-2.42405e-11			0.00734	-7.40655e-12	1.76945e-11
0.00736	-3.16791e-12	-2.79925e-11			0.00736	1.00708e-11	9.57996e-12
0.00738	-2.91647e-12	-2.67419e-11			0.00738	2.66119e-11	2.40176e-12
0.0074	-4.38093e-13	-2.42405e-11			0.0074	3.6599e-11	-5.08854e-12
0.00742	3.78444e-12	-2.54912e-11			0.00742	4.19046e-11	-4.77644e-12
0.00744	8.85142e-12	-1.86124e-11			0.00744	3.78473e-11	-4.15225e-12
0.00746	1.36699e-11	-1.36097e-11			0.00746	2.84845e-11	-1.03129e-12
0.00748	1.72791e-11	-9.85767e-12			0.00748	1.3816e-11	-4.07099e-13
0.0075	1.91012e-11	-7.98165e-12			0.0075	3.95847e-13	-4.07099e-13
0.00752	1.90123e-11	-4.85495e-12			0.00752	-1.36485e-11	-6.96111e-12
0.00754	1.72226e-11	-4.22961e-12			0.00754	-2.20751e-11	-1.3203e-11
0.00756	1.40837e-11	7.73117e-13			0.00756	-2.70686e-11	-1.9757e-11
0.00758	9.93873e-12	3.27448e-12			0.00758	-2.80049e-11	-2.00691e-11
0.0076	5.0901e-12	6.40118e-12			0.0076	-2.36355e-11	-1.66361e-11
0.00762	-1.13808e-13	1.20292e-11			0.00762	-1.80178e-11	-1.16425e-11
0.00764	-5.1554e-12	1.32799e-11			0.00764	-1.36485e-11	-8.52159e-12
0.00766	-9.31668e-12	1.57813e-11			0.00766	-7.09445e-12	-4.46435e-12
0.00768	-1.18015e-11	1.8908e-11			0.00768	-2.10092e-12	-7.19196e-13
0.0077	-1.1992e-11	1.8908e-11			0.0077	5.70148e-12	2.17093e-13
0.00772	-9.69352e-12	2.01587e-11			0.00772	1.03829e-11	1.77757e-12
0.00774	-5.26396e-12	2.14093e-11			0.00774	1.60006e-11	3.33805e-12
0.00776	4.3666e-13	2.20347e-11			0.00776	2.06821e-11	3.65015e-12
0.00778	6.24501e-12	1.8908e-11			0.00778	2.13063e-11	6.45901e-12
0.0078	1.09711e-11	1.01532e-11			0.0078	2.06821e-11	1.08283e-11
0.00782	1.36913e-11	7.02652e-12			0.00782	1.69369e-11	1.23888e-11
0.00784	1.40092e-11	2.64914e-12			0.00784	8.19824e-12	1.23888e-11
0.00786	1.21917e-11	-1.1029e-12			0.00786	-1.47672e-12	1.23888e-11
0.00788	9.09294e-12	-2.35358e-12			0.00788	-1.14638e-11	7.3953e-12
0.0079	5.84632e-12	-6.73097e-12			0.0079	-2.30113e-11	2.40176e-12
0.00792	3.44383e-12	-1.11083e-11			0.00792	-2.73807e-11	-3.52806e-12
0.00794	2.39998e-12	-1.67364e-11			0.00794	-2.89412e-11	-1.00821e-11
0.00796	2.64649e-12	-1.79871e-11			0.00796	-2.42597e-11	-1.3203e-11
0.00798	3.67166e-12	-1.73618e-11			0.00798	-1.70815e-11	-1.19546e-11
0.008	4.79801e-12	-1.48604e-11			0.008	-7.40655e-12	-8.20949e-12
0.00802	5.45674e-12	-7.98165e-12			0.00802	8.37563e-14	-2.27967e-12
0.00804	5.37206e-12	-3.60426e-12			0.00804	2.89261e-12	2.71386e-12
0.00806	4.61729e-12	-1.72824e-12			0.00806	-2.10092e-12	8.64368e-12
0.00808	3.57114e-12	2.0238e-12			0.00808	-1.11517e-11	8.01949e-12
0.0081	2.76829e-12	1.47777e-13			0.0081	-1.8642e-11	7.70739e-12
0.00812	2.68968e-12	3.27448e-12			0.00812	-2.58202e-11	6.14691e-12
0.00814	3.54159e-12	5.1505e-12			0.00814	-2.67565e-11	7.3953e-12
0.00816	5.12145e-12	5.77584e-12			0.00816	-1.98904e-11	9.57996e-12
0.00818	6.81595e-12	6.40118e-12			0.00818	-9.90331e-12	9.26787e-12
0.0082	7.7907e-12	5.77584e-12			0.0082	5.70148e-12	7.70739e-12
0.00822	7.31822e-12	7.02652e-12			0.00822	1.69369e-11	3.65015e-12
0.00824	5.13642e-12	6.40118e-12			0.00824	2.44272e-11	-3.84015e-12
0.00826	1.64284e-12	3.27448e-12			0.00826	2.81724e-11	-1.16425e-11
0.00828	-2.21099e-12	2.0238e-12			0.00828	2.19305e-11	-1.75724e-11
0.0083	-5.29686e-12	3.27448e-12			0.0083	1.13192e-11	-1.72603e-11
0.00832	-6.79269e-12	-4.77563e-13			0.00832	1.02004e-12	-1.16425e-11
0.00834	-6.50161e-12	-1.17337e-11			0.00834	-9.27912e-12	-2.59177e-12
0.00836	-4.8301e-12	-1.61111e-11			0.00836	-1.70815e-11	9.26787e-12
0.00838	-2.48043e-12	-1.79871e-11			0.00838	-1.64573e-11	1.89428e-11
0.0084	-4.55647e-14	-2.29898e-11			0.0084	-1.45848e-11	2.54969e-11
0.00842	2.22758e-12	-2.36152e-11			0.00842	-6.15816e-12	2.51848e-11
0.00844	4.38829e-12	-1.98631e-11			0.00844	1.95633e-12	1.86307e-11
0.00846	6.52092e-12	-2.17391e-11			0.00846	8.82243e-12	1.02042e-11
0.00848	8.52154e-12	-1.98631e-11			0.00848	8.82243e-12	5.29187e-13
0.0085	1.00728e-11	-1.92378e-11			0.0085	4.76519e-12	-4.15225e-12
0.00852	1.08179e-11	-1.42351e-11			0.00852	-2.72511e-12	-5.08854e-12
0.00854	1.05731e-11	-9.23233e-12			0.00854	-1.02154e-11	-6.02482e-12
0.00856	9.44711e-12	-8.60699e-12			0.00856	-1.5521e-11	-6.02482e-12
0.00858	7.80564e-12	-1.1029e-12			0.00858	-1.67694e-11	-8.20949e-12
0.0086	6.12819e-12	8.90254e-12			0.0086	-1.45848e-11	-1.28909e-11
0.00862	4.83854e-12	1.14039e-11			0.00862	-1.17759e-11	-1.94449e-11
0.00864	4.18327e-12	9.52788e-12			0.00864	-8.65493e-12	-2.2878e-11
0.00866	4.18481e-12	1.20292e-11			0.00866	-8.34283e-12	-2.19417e-11
0.00868	4.67959e-12	8.90254e-12			0.00868	-1.02154e-11	-1.44514e-11
0.0087	5.37946e-12	6.40118e-12			0.0087	-1.17759e-11	-3.52806e-12
0.00872	5.92244e-12	3.89982e-12			0.00872	-9.90331e-12	6.7711e-12
0.00874	5.91183e-12	-1.72824e-12			0.00874	-3.3493e-12	1.67582e-11
0.00876	4.95839e-12	-2.97892e-12			0.00876	6.32567e-12	2.11275e-11
0.00878	2.77357e-12	-1.0483e-11			0.00878	1.81853e-11	2.39364e-11
0.0088	-7.07526e-13	-1.61111e-11			0.0088	2.6924e-11	2.20638e-11
0.00882	-5.20891e-12	-1.86124e-11			0.00882	3.41022e-11	1.48856e-11
0.00884	-1.00662e-11	-1.73618e-11			0.00884	3.19175e-11	9.89206e-12
0.00886	-1.43045e-11	-1.73618e-11			0.00886	2.56756e-11	2.71386e-12
0.00888	-1.6853e-11	-1.2359e-11			0.00888	1.56885e-11	-3.21596e-12
0.0089	-1.68703e-11	-1.0483e-11			0.0089	1.02004e-12	-7.5853e-12
0.00892	-1.40683e-11	-1.29844e-11			0.00892	-1.02154e-11	-7.27321e-12
0.00894	-8.92369e-12	-1.61111e-11			0.00894	-1.80178e-11	-6.02482e-12
0.00896	-2.63895e-12	-1.54857e-11			0.00896	-2.39476e-11	-4.46435e-12
0.00898	3.17423e-12	-1.61111e-11			0.00898	-2.42597e-11	-1.34339e-12
0.009	7.01837e-12	-1.54857e-11			0.009	-2.08267e-11	-1.65548e-12
0.00902	8.01493e-12	-8.60699e-12			0.00902	-1.5521e-11	-1.34339e-12
0.00904	6.15063e-12	-2.35358e-12			0.00904	-8.34283e-12	-4.77644e-12
0.00906	2.18637e-12	2.64914e-12			0.00906	-3.3493e-12	-3.84015e-12
0.00908	-2.67967e-12	7.65186e-12			0.00908	-2.28341e-13	-2.59177e-12
0.0091	-7.18251e-12	8.90254e-12			0.0091	1.02004e-12	-7.19196e-13
0.00912	-1.02993e-11	1.14039e-11			0.00912	7.07944e-13	3.96224e-12
0.00914	-1.14581e-11	1.39053e-11			0.00914	7.07944e-13	2.08967e-12
0.00916	-1.06396e-11	1.45306e-11			0.00916	1.64423e-12	-1.03129e-12
0.00918	-8.36957e-12	1.57813e-11			0.00918	2.89261e-12	-7.19196e-13
0.0092	-5.56556e-12	1.64066e-11			0.0092	1.02004e-12	-1.03129e-12
0.00922	-3.26191e-12	1.07786e-11			0.00922	-1.78882e-12	1.15338e-12
0.00924	-2.28655e-12	2.64914e-12			0.00924	-7.71864e-12	4.58643e-12
0.00926	-3.00844e-12	-2.97892e-12			0.00926	-1.08396e-11	8.01949e-12
0.00928	-5.21757e-12	-4.77563e-13			0.00928	-1.2088e-11	6.14691e-12
0.0093	-8.16153e-12	-2.35358e-12			0.0093	-9.59122e-12	2.40176e-12
0.00932	-1.0722e-11	2.0238e-12			0.00932	-6.78236e-12	-1.34339e-12
0.00934	-1.17143e-11	3.89982e-12			0.00934	-2.28341e-13	-4.46435e-12
0.00936	-1.0253e-11	6.40118e-12			0.00936	4.45309e-12	-7.27321e-12
0.00938	-6.06083e-12	2.64914e-12			0.00938	9.75873e-12	-1.00821e-11
0.0094	3.97619e-13	-1.1029e-12			0.0094	1.3816e-11	-7.8974e-12
0.00942	8.01746e-12	-5.48029e-12			0.00942	1.63127e-11	-6.96111e-12
0.00944	1.53251e-11	-7.98165e-12			0.00944	1.7249e-11	-1.03129e-12
0.00946	2.08159e-11	-6.73097e-12			0.00946	1.50643e-11	4.27434e-12
0.00948	2.32928e-11	-7.98165e-12			0.00948	1.00708e-11	8.64368e-12
0.0095	2.2146e-11	-6.73097e-12			0.0095	3.20471e-12	1.02042e-11
0.00952	1.7524e-11	-6.10563e-12			0.00952	-3.03721e-12	1.20767e-11
0.00954	1.03282e-11	-7.98165e-12			0.00954	-7.71864e-12	1.33251e-11
0.00956	2.037e-12	-5.48029e-12			0.00956	-8.03074e-12	1.55098e-11
0.00958	-5.62058e-12	7.73117e-13			0.00958	-6.15816e-12	1.73824e-11
0.0096	-1.10868e-11	8.2772e-12			0.0096	-4.90978e-12	2.01912e-11
0.00962	-1.34086e-11	1.39053e-11			0.00962	-3.66139e-12	2.14396e-11
0.00964	-1.25203e-11	1.39053e-11			0.00964	-3.66139e-12	2.54969e-11
0.00966	-9.2349e-12	1.51559e-11			0.00966	-5.22187e-12	2.86178e-11
0.00968	-4.9196e-12	6.40118e-12			0.00968	-5.53397e-12	3.08025e-11
0.0097	-1.03221e-12	-3.60426e-12			0.0097	-1.47672e-12	2.95541e-11
0.00972	1.26613e-12	-1.11083e-11			0.00972	6.32567e-12	2.89299e-11
0.00974	1.29736e-12	-1.61111e-11			0.00974	1.3816e-11	2.39364e-11
0.00976	-1.10662e-12	-2.23645e-11			0.00976	2.00579e-11	1.76945e-11
0.00978	-5.63121e-12	-2.04885e-11			0.00978	1.81853e-11	8.01949e-12
0.0098	-1.15264e-11	-1.42351e-11			0.0098	1.28797e-11	-3.52806e-12
0.00982	-1.7714e-11	-1.2359e-11			0.00982	4.76519e-12	-1.6324e-11
0.00984	-2.30069e-11	-2.97892e-12			0.00984	-3.03721e-12	-2.72473e-11
0.00986	-2.63872e-11	7.02652e-12			0.00986	-5.84607e-12	-3.41134e-11
0.00988	-2.7253e-11	1.45306e-11			0.00988	-3.66139e-12	-3.53618e-11
0.0099	-2.55307e-11	1.45306e-11			0.0099	8.37563e-14	-3.47376e-11
0.00992	-2.16356e-11	1.26546e-11			0.00992	1.16313e-11	-2.84957e-11
0.00994	-1.63395e-11	1.26546e-11			0.00994	1.78732e-11	-2.16296e-11
0.00996	-1.05878e-11	8.2772e-12			0.00996	2.13063e-11	-1.35151e-11
0.00998	-5.32218e-12	2.0238e-12			0.00998	2.44272e-11	-1.65548e-12
0.01	-1.30993e-12	-1.72824e-12			0.01	2.59877e-11	8.95578e-12
0.01002	9.94967e-13	-9.23233e-12			0.01002	2.19305e-11	1.98791e-11
0.01004	1.5504e-12	-1.79871e-11			0.01004	1.63127e-11	3.2363e-11
0.01006	7.72041e-13	-2.17391e-11			0.01006	6.94986e-12	3.8917e-11
0.01008	-5.38219e-13	-1.98631e-11			0.01008	-4.90978e-12	4.5471e-11
0.0101	-1.41137e-12	-1.73618e-11			0.0101	-1.42727e-11	4.73436e-11
0.01012	-1.03524e-12	-1.48604e-11			0.01012	-2.08267e-11	4.32863e-11
0.01014	9.48668e-13	-7.98165e-12			0.01014	-2.48839e-11	3.36113e-11
0.01016	4.32463e-12	-2.97892e-12			0.01016	-2.26992e-11	2.05033e-11
0.01018	8.44139e-12	-1.1029e-12			0.01018	-1.77057e-11	8.64368e-12
0.0102	1.24938e-11	6.40118e-12			0.0102	-8.65493e-12	-2.90387e-12
0.01022	1.5805e-11	9.52788e-12			0.01022	3.95847e-13	-1.13305e-11
0.01024	1.798e-11	9.52788e-12			0.01024	5.07729e-12	-1.35151e-11
0.01026	1.89049e-11	1.01532e-11			0.01026	8.51034e-12	-1.81966e-11
0.01028	1.86617e-11	8.90254e-12			0.01028	6.94986e-12	-1.44514e-11
0.0103	1.74477e-11	8.2772e-12			0.0103	4.141e-12	-1.16425e-11
0.01032	1.55256e-11	9.52788e-12			0.01032	1.64423e-12	-5.71273e-12
0.01034	1.31885e-11	5.77584e-12			0.01034	-5.53397e-12	-9.50045e-14
0.01036	1.07102e-11	2.0238e-12			0.01036	-9.90331e-12	5.21063e-12
0.01038	8.28304e-12	-4.77563e-13			0.01038	-1.30243e-11	4.89853e-12
0.0104	5.98547e-12	-6.73097e-12			0.0104	-1.42727e-11	5.21063e-12
0.01042	3.77928e-12	-1.0483e-11			0.01042	-1.45848e-11	8.41285e-13
0.01044	1.56628e-12	-1.2359e-11			0.01044	-1.39606e-11	-2.90387e-12
0.01046	-7.22579e-13	-7.98165e-12			0.01046	-1.11517e-11	-7.5853e-12
0.01048	-3.04525e-12	-4.85495e-12			0.01048	-6.47026e-12	-8.83369e-12
0.0105	-5.22796e-12	-2.35358e-12			0.0105	2.26843e-12	-6.96111e-12
0.01052	-7.03202e-12	7.73117e-13			0.01052	8.51034e-12	-1.65548e-12
0.01054	-8.26457e-12	2.0238e-12			0.01054	1.44402e-11	1.15338e-12
0.01056	-8.83677e-12	1.39846e-12			0.01056	1.84974e-11	2.40176e-12
0.01058	-8.74012e-12	-2.97892e-12			0.01058	2.16184e-11	2.08967e-12
0.0106	-7.98488e-12	-2.35358e-12			0.0106	2.06821e-11	-9.50045e-14
0.01062	-6.55548e-12	-4.22961e-12			0.01062	1.60006e-11	-3.52806e-12
0.01064	-4.41149e-12	-7.35631e-12			0.01064	7.88615e-12	-6.33692e-12
0.01066	-1.53991e-12	-9.23233e-12			0.01066	-1.16463e-12	-8.20949e-12
0.01068	1.97908e-12	-1.48604e-11			0.01068	-8.03074e-12	-8.52159e-12
0.0107	5.9037e-12	-1.92378e-11			0.0107	-1.05275e-11	-6.64902e-12
0.01072	9.82332e-12	-1.67364e-11			0.01072	-1.17759e-11	-2.90387e-12
0.01074	1.3204e-11	-1.36097e-11			0.01074	-8.65493e-12	-4.07099e-13
0.01076	1.54837e-11	-1.17337e-11			0.01076	-4.59768e-12	4.27434e-12
0.01078	1.61983e-11	-9.23233e-12			0.01078	-8.52536e-13	1.08283e-11
0.0108	1.51151e-11	-9.23233e-12			0.0108	-1.47672e-12	1.45735e-11
0.01082	1.23527e-11	-6.73097e-12			0.01082	-2.10092e-12	1.55098e-11
0.01084	8.41826e-12	-6.10563e-12			0.01084	-1.78882e-12	1.20767e-11
0.01086	4.08835e-12	-1.1029e-12			0.01086	7.07944e-13	5.52272e-12
0.01088	1.54586e-13	1.47777e-13			0.01088	1.33214e-12	-4.77644e-12
0.0109	-2.84243e-12	-3.60426e-12			0.0109	4.45309e-12	-1.22667e-11
0.01092	-4.73872e-12	-2.35358e-12			0.01092	4.141e-12	-1.50756e-11
0.01094	-5.66492e-12	-4.85495e-12			0.01094	2.89261e-12	-1.35151e-11
0.01096	-5.8298e-12	-8.60699e-12			0.01096	3.95847e-13	-1.13305e-11
0.01098	-5.34672e-12	-1.11083e-11			0.01098	-3.66139e-12	-9.14578e-12
0.011	-4.21628e-12	-7.98165e-12			0.011	-5.22187e-12	-5.71273e-12
0.01102	-2.46815e-12	-9.23233e-12			0.01102	-4.90978e-12	-3.52806e-12
0.01104	-3.43245e-13	-7.35631e-12			0.01104	-2.41301e-12	-1.34339e-12
0.01106	1.63725e-12	-6.10563e-12			0.01106	-3.66139e-12	8.41285e-13
0.01108	2.81426e-12	-4.85495e-12			0.01108	-2.72511e-12	3.02595e-12
0.0111	2.6886e-12	-3.60426e-12			0.0111	-1.78882e-12	5.21063e-12
0.01112	1.18303e-12	-4.85495e-12			0.01112	8.37563e-14	4.89853e-12
0.01114	-1.27304e-12	2.0238e-12			0.01114	-2.72511e-12	6.45901e-12
0.01116	-3.89163e-12	8.90254e-12			0.01116	-2.10092e-12	7.0832e-12
0.01118	-5.83044e-12	2.0784e-11			0.01118	-3.03721e-12	9.26787e-12
0.0112	-6.50439e-12	2.39107e-11			0.0112	-5.84607e-12	1.08283e-11
0.01122	-5.7549e-12	1.64066e-11			0.01122	-6.78236e-12	1.39493e-11
0.01124	-3.84509e-12	1.64066e-11			0.01124	-9.27912e-12	1.67582e-11
0.01126	-1.31648e-12	9.52788e-12			0.01126	-1.02154e-11	1.33251e-11
0.01128	1.19339e-12	5.77584e-12			0.01128	-8.96703e-12	1.14525e-11
0.0113	3.10693e-12	-1.1029e-12			0.0113	-8.34283e-12	8.33158e-12
0.01132	4.01021e-12	-1.1029e-12			0.01132	-7.71864e-12	3.02595e-12
0.01134	3.71198e-12	-4.77563e-13			0.01134	-5.22187e-12	-2.59177e-12
0.01136	2.27607e-12	7.73117e-13			0.01136	-1.78882e-12	-1.16425e-11
0.01138	2.76194e-14	-2.97892e-12			0.01138	1.95633e-12	-1.94449e-11
0.0114	-2.46058e-12	4.52516e-12			0.0114	4.45309e-12	-2.16296e-11
0.01142	-4.46473e-12	7.65186e-12			0.01142	3.82891e-12	-2.16296e-11
0.01144	-5.32657e-12	9.52788e-12			0.01144	-5.40439e-13	-1.69482e-11
0.01146	-4.74745e-12	1.45306e-11			0.01146	-3.3493e-12	-9.14578e-12
0.01148	-3.00462e-12	1.45306e-11			0.01148	-8.34283e-12	-3.21596e-12
0.0115	-9.6613e-13	1.51559e-11			0.0115	-1.08396e-11	8.41285e-13
0.01152	1.55454e-13	1.14039e-11			0.01152	-1.17759e-11	3.65015e-12
0.01154	-7.659e-13	7.65186e-12			0.01154	-1.17759e-11	2.71386e-12
0.01156	-4.31543e-12	3.89982e-12			0.01156	-1.05275e-11	2.71386e-12
0.01158	-1.02704e-11	1.47777e-13			0.01158	-1.17759e-11	5.29187e-13
0.0116	-1.76342e-11	-2.35358e-12			0.0116	-1.2088e-11	-1.03129e-12
0.01162	-2.4958e-11	-2.97892e-12			0.01162	-1.2088e-11	2.17093e-13
0.01164	-3.07817e-11	-2.97892e-12			0.01164	-1.33364e-11	-7.19196e-13
0.01166	-3.40165e-11	-4.85495e-12			0.01166	-1.52089e-11	-2.59177e-12
0.01168	-3.41094e-11	-3.60426e-12			0.01168	-1.70815e-11	-7.19196e-13
0.0117	-3.09992e-11	-3.60426e-12			0.0117	-1.8642e-11	1.15338e-12
0.01172	-2.49834e-11	-1.72824e-12			0.01172	-1.98904e-11	5.21063e-12
0.01174	-1.66482e-11	-2.97892e-12			0.01174	-1.67694e-11	7.70739e-12
0.01176	-6.88779e-12	1.47777e-13			0.01176	-1.08396e-11	9.57996e-12
0.01178	3.03342e-12	-1.72824e-12			0.01178	-2.10092e-12	7.70739e-12
0.0118	1.15355e-11	2.64914e-12			0.0118	8.82243e-12	8.41285e-13
0.01182	1.69491e-11	5.77584e-12			0.01182	1.7249e-11	-5.71273e-12
0.01184	1.79107e-11	7.02652e-12			0.01184	2.037e-11	-1.16425e-11
0.01186	1.38023e-11	1.07786e-11			0.01186	2.31788e-11	-1.85087e-11
0.01188	5.09514e-12	7.65186e-12			0.01188	1.7249e-11	-2.41264e-11
0.0119	-6.59549e-12	8.90254e-12			0.0119	9.13453e-12	-3.00562e-11
0.01192	-1.88069e-11	8.2772e-12			0.01192	-3.3493e-12	-3.47376e-11
0.01194	-2.88287e-11	2.0238e-12			0.01194	-1.30243e-11	-3.78586e-11
0.01196	-3.44027e-11	-3.60426e-12			0.01196	-2.30113e-11	-3.50497e-11
0.01198	-3.4312e-11	-7.35631e-12			0.01198	-2.64444e-11	-3.03683e-11
0.012	-2.86771e-11	-1.2359e-11			0.012	-3.33105e-11	-1.88208e-11
0.01202	-1.89137e-11	-1.61111e-11			0.01202	-3.64315e-11	-4.15225e-12
0.01204	-7.36743e-12	-1.92378e-11			0.01204	-3.73677e-11	9.89206e-12
0.01206	3.27769e-12	-1.61111e-11			0.01206	-3.36226e-11	2.20638e-11
0.01208	1.06665e-11	-1.61111e-11			0.01208	-2.89412e-11	2.48727e-11
0.0121	1.33208e-11	-1.42351e-11			0.0121	-1.61452e-11	2.2688e-11
0.01212	1.09481e-11	-1.0483e-11			0.01212	-3.66139e-12	1.20767e-11
0.01214	4.45852e-12	-8.60699e-12			0.01214	9.44663e-12	-9.50045e-14
0.01216	-4.27039e-12	-8.60699e-12			0.01216	2.037e-11	-1.19546e-11
0.01218	-1.28512e-11	-1.11083e-11			0.01218	2.78603e-11	-2.31901e-11
0.0122	-1.89966e-11	-7.35631e-12			0.0122	2.81724e-11	-2.75594e-11
0.01222	-2.11583e-11	-8.60699e-12			0.01222	2.41151e-11	-2.84957e-11
0.01224	-1.89914e-11	-7.35631e-12			0.01224	1.35039e-11	-2.47506e-11
0.01226	-1.34155e-11	-9.23233e-12			0.01226	7.07944e-13	-2.06933e-11
0.01228	-6.23054e-12	-1.29844e-11			0.01228	-8.34283e-12	-1.28909e-11
0.0123	5.42812e-13	-1.67364e-11			0.0123	-1.33364e-11	-6.02482e-12
0.01232	5.31577e-12	-1.48604e-11			0.01232	-1.64573e-11	5.29187e-13
0.01234	7.32515e-12	-1.67364e-11			0.01234	-1.39606e-11	7.0832e-12
0.01236	6.68796e-12	-1.73618e-11			0.01236	-1.08396e-11	1.14525e-11
0.01238	4.15323e-12	-1.36097e-11			0.01238	-6.78236e-12	1.51977e-11
0.0124	7.17127e-13	-1.42351e-11			0.0124	-3.03721e-12	1.27009e-11
0.01242	-2.73845e-12	-1.17337e-11			0.01242	-4.28559e-12	8.95578e-12
0.01244	-5.65392e-12	-1.11083e-11			0.01244	-7.71864e-12	-4.07099e-13
0.01246	-7.84056e-12	-1.48604e-11			0.01246	-8.34283e-12	-7.8974e-12
0.01248	-9.39774e-12	-1.73618e-11			0.01248	-1.17759e-11	-1.28909e-11
0.0125	-1.05942e-11	-1.92378e-11			0.0125	-1.36485e-11	-1.25788e-11
0.01252	-1.17451e-11	-2.11138e-11			0.01252	-1.36485e-11	-7.5853e-12
0.01254	-1.30946e-11	-2.23645e-11			0.01254	-1.14638e-11	8.41285e-13
0.01256	-1.47351e-11	-1.73618e-11			0.01256	-6.78236e-12	8.64368e-12
0.01258	-1.65891e-11	-1.29844e-11			0.01258	-2.10092e-12	1.17646e-11
0.0126	-1.84623e-11	-9.23233e-12			0.0126	2.89261e-12	1.08283e-11
0.01262	-2.01117e-11	-2.35358e-12			0.01262	3.20471e-12	6.14691e-12
0.01264	-2.12621e-11	-2.35358e-12			0.01264	6.32567e-12	-7.19196e-13
0.01266	-2.15694e-11	-3.60426e-12			0.01266	4.45309e-12	-5.40063e-12
0.01268	-2.06094e-11	-7.98165e-12			0.01268	6.01358e-12	-9.14578e-12
0.0127	-1.79671e-11	-9.23233e-12			0.0127	1.95633e-12	-1.25788e-11
0.01272	-1.34014e-11	-9.85767e-12			0.01272	-3.97349e-12	-1.03942e-11
0.01274	-7.01865e-12	-1.42351e-11			0.01274	-8.96703e-12	-6.96111e-12
0.01276	6.34444e-13	-1.2359e-11			0.01276	-1.42727e-11	-4.15225e-12
0.01278	8.57358e-12	-1.17337e-11			0.01278	-1.30243e-11	-4.07099e-13
0.0128	1.55086e-11	-9.85767e-12			0.0128	-9.59122e-12	-9.50045e-14
0.01282	2.01038e-11	-1.2359e-11			0.01282	-4.28559e-12	-1.03129e-12
0.01284	2.13258e-11	-8.60699e-12			0.01284	7.07944e-13	5.29187e-13
0.01286	1.87995e-11	-4.85495e-12			0.01286	2.89261e-12	5.21063e-12
0.01288	1.30435e-11	-4.22961e-12			0.01288	4.76519e-12	8.95578e-12
0.0129	5.45701e-12	-3.60426e-12			0.0129	3.82891e-12	1.42614e-11
0.01292	-2.01077e-12	-4.22961e-12			0.01292	1.33214e-12	1.98791e-11
0.01294	-7.42859e-12	-6.73097e-12			0.01294	-2.10092e-12	1.98791e-11
0.01296	-9.48648e-12	-1.11083e-11			0.01296	-5.53397e-12	1.67582e-11
0.01298	-7.89237e-12	-1.2359e-11			0.01298	-1.14638e-11	1.11404e-11
0.013	-3.42143e-12	-1.11083e-11			0.013	-1.39606e-11	3.33805e-12
0.01302	2.38839e-12	-1.29844e-11			0.01302	-1.30243e-11	-4.77644e-12
0.01304	7.75518e-12	-9.85767e-12			0.01304	-1.02154e-11	-8.20949e-12
0.01306	1.11716e-11	-1.11083e-11			0.01306	-5.53397e-12	-7.5853e-12
0.01308	1.17732e-11	-1.0483e-11			0.01308	7.07944e-13	1.15338e-12
0.0131	9.48226e-12	-1.48604e-11			0.0131	7.88615e-12	1.27009e-11
0.01312	4.94107e-12	-1.48604e-11			0.01312	1.63127e-11	2.23759e-11
0.01314	-6.78937e-13	-1.42351e-11			0.01314	2.22426e-11	3.20509e-11
0.01316	-5.95673e-12	-9.85767e-12			0.01316	2.62998e-11	3.32992e-11
0.01318	-9.56896e-12	-1.0483e-11			0.01318	2.3803e-11	2.89299e-11
0.0132	-1.06604e-11	-5.48029e-12			0.0132	1.75611e-11	2.11275e-11
0.01322	-9.1248e-12	-7.35631e-12			0.01322	9.75873e-12	1.08283e-11
0.01324	-5.65297e-12	-4.85495e-12			0.01324	-2.10092e-12	2.08967e-12
0.01326	-1.46641e-12	-2.35358e-12			0.01326	-1.39606e-11	-4.46435e-12
0.01328	2.16906e-12	-4.77563e-13			0.01328	-2.39476e-11	-8.83369e-12
0.0133	4.41778e-12	2.64914e-12			0.0133	-3.01895e-11	-1.16425e-11
0.01332	5.08787e-12	2.64914e-12			0.01332	-3.01895e-11	-1.19546e-11
0.01334	4.48732e-12	3.89982e-12			0.01334	-2.33234e-11	-1.00821e-11
0.01336	3.09309e-12	1.47777e-13			0.01336	-1.73936e-11	-1.10184e-11
0.01338	1.27738e-12	-5.48029e-12			0.01338	-7.40655e-12	-8.83369e-12
0.0134	-7.43232e-13	-9.23233e-12			0.0134	3.95847e-13	-9.45788e-12
0.01342	-2.81907e-12	-1.73618e-11			0.01342	7.57405e-12	-1.10184e-11
0.01344	-4.76035e-12	-2.17391e-11			0.01344	1.13192e-11	-1.38272e-11
0.01346	-6.30939e-12	-2.48658e-11			0.01346	1.88095e-11	-1.44514e-11
0.01348	-7.15878e-12	-2.61165e-11			0.01348	1.78732e-11	-1.38272e-11
0.0135	-7.01563e-12	-3.04939e-11			0.0135	1.75611e-11	-1.03942e-11
0.01352	-5.70115e-12	-2.92432e-11			0.01352	1.44402e-11	-7.19196e-13
0.01354	-3.29492e-12	-2.86179e-11			0.01354	7.57405e-12	1.27009e-11
0.01356	-2.43783e-13	-2.79925e-11			0.01356	8.37563e-14	2.64331e-11
0.01358	2.6688e-12	-3.04939e-11			0.01358	-1.08396e-11	3.82928e-11
0.0136	4.56037e-12	-2.67419e-11			0.0136	-1.98904e-11	4.235e-11
0.01362	4.82891e-12	-2.29898e-11			0.01362	-2.58202e-11	3.98533e-11
0.01364	3.47651e-12	-2.61165e-11			0.01364	-3.08137e-11	3.48597e-11
0.01366	1.16806e-12	-2.36152e-11			0.01366	-2.89412e-11	2.45606e-11
0.01368	-1.00827e-12	-2.23645e-11			0.01368	-2.5196e-11	1.58219e-11
0.0137	-1.9695e-12	-2.48658e-11			0.0137	-1.67694e-11	9.26787e-12
0.01372	-1.06139e-12	-2.04885e-11			0.01372	-8.34283e-12	4.58643e-12
0.01374	1.65672e-12	-1.73618e-11			0.01374	2.89261e-12	8.41285e-13
0.01376	5.39773e-12	-1.73618e-11			0.01376	9.13453e-12	-9.50045e-14
0.01378	8.89809e-12	-1.67364e-11			0.01378	9.44663e-12	3.65015e-12
0.0138	1.08773e-11	-1.42351e-11			0.0138	5.70148e-12	2.08967e-12
0.01382	1.0488e-11	-6.73097e-12			0.01382	-1.47672e-12	-3.21596e-12
0.01384	7.59558e-12	-6.10563e-12			0.01384	-5.84607e-12	-4.15225e-12
0.01386	2.81639e-12	-2.35358e-12			0.01386	-4.59768e-12	-1.28909e-11
0.01388	-2.66181e-12	2.64914e-12			0.01388	-3.03721e-12	-1.50756e-11
0.0139	-7.41074e-12	7.73117e-13			0.0139	-1.78882e-12	-1.78845e-11
0.01392	-1.01818e-11	-4.22961e-12			0.01392	2.26843e-12	-1.9757e-11
0.01394	-1.03031e-11	-1.17337e-11			0.01394	4.45309e-12	-2.10054e-11
0.01396	-7.89633e-12	-1.67364e-11			0.01396	6.01358e-12	-1.56998e-11
0.01398	-3.81578e-12	-2.36152e-11			0.01398	4.141e-12	-5.40063e-12
0.014	6.93691e-13	-2.79925e-11			0.014	4.45309e-12	6.14691e-12
0.01402	4.44901e-12	-2.86179e-11			0.01402	1.95633e-12	1.55098e-11
0.01404	6.67682e-12	-2.67419e-11			0.01404	8.37563e-14	2.17517e-11
0.01406	7.1453e-12	-2.86179e-11			0.01406	8.37563e-14	1.98791e-11
0.01408	6.09255e-12	-2.61165e-11			0.01408	8.37563e-14	1.27009e-11
0.0141	4.04993e-12	-2.42405e-11			0.0141	1.02004e-12	5.29187e-13
0.01412	1.66984e-12	-1.98631e-11			0.01412	1.95633e-12	-1.38272e-11
0.01414	-4.32871e-13	-2.04885e-11			0.01414	2.58052e-12	-2.44385e-11
0.01416	-1.83062e-12	-1.92378e-11			0.01416	-5.40439e-13	-3.28651e-11
0.01418	-2.3896e-12	-2.29898e-11			0.01418	-2.41301e-12	-3.41134e-11
0.0142	-2.26269e-12	-1.98631e-11			0.0142	-1.78882e-12	-2.97441e-11
0.01422	-1.73847e-12	-1.79871e-11			0.01422	-2.41301e-12	-2.22538e-11
0.01424	-1.0235e-12	-1.48604e-11			0.01424	-6.47026e-12	-1.19546e-11
0.01426	-1.18541e-13	-3.60426e-12			0.01426	-6.78236e-12	-3.52806e-12
0.01428	1.10363e-12	-4.77563e-13			0.01428	-7.09445e-12	4.58643e-12
0.0143	2.6806e-12	7.73117e-13			0.0143	-6.78236e-12	8.33158e-12
0.01432	4.39662e-12	1.47777e-13			0.01432	-3.03721e-12	1.20767e-11
0.01434	5.82219e-12	3.89982e-12			0.01434	3.20471e-12	9.57996e-12
0.01436	6.56002e-12	3.89982e-12			0.01436	8.19824e-12	6.14691e-12
0.01438	6.52155e-12	3.27448e-12			0.01438	1.28797e-11	4.89853e-12
0.0144	6.02092e-12	1.47777e-13			0.0144	1.3816e-11	2.71386e-12
0.01442	5.6337e-12	-2.97892e-12			0.01442	1.22555e-11	3.33805e-12
0.01444	5.92321e-12	-4.85495e-12			0.01444	7.88615e-12	4.58643e-12
0.01446	7.18875e-12	-1.36097e-11			0.01446	1.95633e-12	3.33805e-12
0.01448	9.33884e-12	-1.86124e-11			0.01448	-5.84607e-12	4.27434e-12
0.0145	1.18924e-11	-2.17391e-11			0.0145	-1.33364e-11	7.0832e-12
0.01452	1.40876e-11	-2.42405e-11			0.01452	-1.67694e-11	6.7711e-12
0.01454	1.50929e-11	-2.17391e-11			0.01454	-1.73936e-11	1.02042e-11
0.01456	1.42688e-11	-1.86124e-11			0.01456	-1.64573e-11	9.26787e-12
0.01458	1.13906e-11	-1.0483e-11			0.01458	-1.5521e-11	6.14691e-12
0.0146	6.71851e-12	-8.60699e-12			0.0146	-1.36485e-11	-9.50045e-14
0.01462	9.0097e-13	-7.98165e-12			0.01462	-1.05275e-11	-5.40063e-12
0.01464	-5.24066e-12	-1.29844e-11			0.01464	-4.90978e-12	-8.83369e-12
0.01466	-1.09474e-11	-1.17337e-11			0.01466	-2.10092e-12	-9.76997e-12
0.01468	-1.56772e-11	-1.42351e-11			0.01468	8.37563e-14	-8.52159e-12
0.0147	-1.91266e-11	-1.2359e-11			0.0147	7.07944e-13	-1.03129e-12
0.01472	-2.11482e-11	-8.60699e-12			0.01472	1.95633e-12	5.83482e-12
0.01474	-2.16252e-11	-4.85495e-12			0.01474	1.95633e-12	8.01949e-12
0.01476	-2.04205e-11	-4.22961e-12			0.01476	4.141e-12	8.33158e-12
0.01478	-1.74629e-11	-4.77563e-13			0.01478	3.51681e-12	2.40176e-12
0.0148	-1.294e-11	-4.77563e-13			0.0148	4.76519e-12	-2.27967e-12
0.01482	-7.45461e-12	-4.77563e-13			0.01482	6.63776e-12	-9.45788e-12
0.01484	-2.00193e-12	-4.22961e-12			0.01484	5.70148e-12	-1.03942e-11
0.01486	2.29105e-12	-7.98165e-12			0.01486	7.07944e-13	-7.5853e-12
0.01488	4.54654e-12	-1.2359e-11			0.01488	-4.59768e-12	-3.84015e-12
0.0149	4.46127e-12	-1.36097e-11			0.0149	-1.14638e-11	2.40176e-12
0.01492	2.4422e-12	-1.61111e-11			0.01492	-1.61452e-11	1.3013e-11
0.01494	-4.83583e-13	-1.92378e-11			0.01494	-1.98904e-11	1.92549e-11
0.01496	-2.96262e-12	-2.11138e-11			0.01496	-1.98904e-11	2.30001e-11
0.01498	-3.64353e-12	-1.86124e-11			0.01498	-1.08396e-11	2.14396e-11
0.015	-1.37671e-12	-1.67364e-11			0.015	-2.28341e-13	1.39493e-11
0.01502	4.80222e-12	-1.54857e-11			0.01502	1.03829e-11	2.40176e-12
0.01504	1.58051e-11	-2.11138e-11			0.01504	1.75611e-11	-6.33692e-12
0.01506	3.24486e-11	-1.42351e-11			0.01506	1.81853e-11	-1.41393e-11
0.01508	5.49902e-11	-6.73097e-12			0.01508	1.63127e-11	-1.6324e-11
0.0151	8.2334e-11	1.20292e-11			0.0151	1.60006e-11	3.02595e-12
0.01512	1.11364e-10	1.82826e-11			0.01512	2.53635e-11	4.01654e-11
0.01514	1.37001e-10	1.07786e-11			0.01514	5.25158e-11	9.35337e-11
0.01516	1.53227e-10	-2.97892e-12			0.01516	9.96423e-11	1.61571e-10
0.01518	1.54779e-10	-1.86124e-11			0.01518	1.66431e-10	2.39595e-10
0.0152	1.38734e-10	-2.86179e-11			0.0152	2.47576e-10	3.21052e-10
0.01522	1.05305e-10	-2.54912e-11			0.01522	3.29033e-10	3.97827e-10
0.01524	5.74954e-11	-1.72824e-12			0.01524	3.98006e-10	4.62431e-10
0.01526	-1.21731e-13	2.20347e-11			0.01526	4.45132e-10	5.06437e-10
0.01528	-6.29901e-11	4.45469e-11			0.01528	4.5824e-10	5.16736e-10
0.0153	-1.27886e-10	6.83099e-11			0.0153	4.32649e-10	4.95201e-10
0.01532	-1.93614e-10	8.3318e-11			0.01532	3.7179e-10	4.33094e-10
0.01534	-2.61021e-10	8.64447e-11			0.01534	2.78473e-10	3.37905e-10
0.01536	-3.3248e-10	8.3318e-11			0.01536	1.57692e-10	2.12754e-10
0.01538	-4.11006e-10	7.83153e-11			0.01538	1.81853e-11	6.8254e-11
0.0154	-4.99296e-10	6.89352e-11			0.0154	-1.33493e-10	-8.49851e-11
0.01542	-5.98887e-10	5.89298e-11			0.01542	-2.95159e-10	-2.44778e-10
0.01544	-7.0965e-10	4.6423e-11			0.01544	-4.61818e-10	-4.05195e-10
0.01546	-8.29649e-10	3.76682e-11			0.01546	-6.37528e-10	-5.71855e-10
0.01548	-9.55349e-10	2.45361e-11			0.01548	-8.2104e-10	-7.44444e-10
0.0155	-1.08208e-09	1.20292e-11			0.0155	-1.01111e-09	-9.26083e-10
0.01552	-1.20474e-09	-4.85495e-12			0.01552	-1.20741e-09	-1.12021e-09
0.01554	-1.31856e-09	-2.86179e-11			0.01554	-1.40404e-09	-1.31839e-09
0.01556	-1.41991e-09	-6.36369e-11			0.01556	-1.59629e-09	-1.51563e-09
0.01558	-1.50677e-09	-1.13039e-10			0.01558	-1.77886e-09	-1.70383e-09
0.0156	-1.57891e-09	-1.72446e-10			0.0156	-1.94739e-09	-1.87579e-09
0.01562	-1.6376e-09	-2.48738e-10			0.01562	-2.09907e-09	-2.0231e-09
0.01564	-1.68507e-09	-3.3566e-10			0.01564	-2.22766e-09	-2.14856e-09
0.01566	-1.72386e-09	-4.31337e-10			0.01566	-2.33689e-09	-2.25249e-09
0.01568	-1.75619e-09	-5.36394e-10			0.01568	-2.42521e-09	-2.33738e-09
0.0157	-1.78362e-09	-6.45203e-10			0.0157	-2.49481e-09	-2.40635e-09
0.01572	-1.807e-09	-7.59641e-10			0.01572	-2.54755e-09	-2.46128e-09
0.01574	-1.82673e-09	-8.74703e-10			0.01574	-2.58688e-09	-2.51153e-09
0.01576	-1.84304e-09	-9.81637e-10			0.01576	-2.62058e-09	-2.55491e-09
0.01578	-1.85626e-09	-1.0942e-09			0.01578	-2.65242e-09	-2.60017e-09
0.0158	-1.86688e-09	-1.19238e-09			0.0158	-2.68394e-09	-2.6423e-09
0.01582	-1.87543e-09	-1.28868e-09			0.01582	-2.71328e-09	-2.68037e-09
0.01584	-1.88223e-09	-1.3731e-09			0.01584	-2.74168e-09	-2.71783e-09
0.01586	-1.88717e-09	-1.45189e-09			0.01586	-2.7654e-09	-2.74685e-09
0.01588	-1.8898e-09	-1.51755e-09			0.01588	-2.78319e-09	-2.76807e-09
0.0159	-1.88943e-09	-1.57196e-09			0.0159	-2.79099e-09	-2.78181e-09
0.01592	-1.88548e-09	-1.61198e-09			0.01592	-2.79193e-09	-2.7843e-09
0.01594	-1.87765e-09	-1.6445e-09			0.01594	-2.786e-09	-2.779e-09
0.01596	-1.86606e-09	-1.67076e-09			0.01596	-2.77289e-09	-2.76682e-09
0.01598	-1.85121e-09	-1.6914e-09			0.01598	-2.75135e-09	-2.74623e-09
0.016	-1.834e-09	-1.70641e-09			0.016	-2.72202e-09	-2.72563e-09
0.01602	-1.81565e-09	-1.71579e-09			0.01602	-2.68737e-09	-2.71002e-09
0.01604	-1.79766e-09	-1.72267e-09			0.01604	-2.6493e-09	-2.69754e-09
0.01606	-1.78146e-09	-1.72267e-09			0.01606	-2.6106e-09	-2.68662e-09
0.01608	-1.76805e-09	-1.71891e-09			0.01608	-2.57346e-09	-2.68131e-09
0.0161	-1.75755e-09	-1.70953e-09			0.0161	-2.54162e-09	-2.66789e-09
0.01612	-1.74914e-09	-1.69703e-09			0.01612	-2.51603e-09	-2.65041e-09
0.01614	-1.74129e-09	-1.68765e-09			0.01614	-2.50043e-09	-2.62513e-09
0.01616	-1.73235e-09	-1.67264e-09			0.01616	-2.48607e-09	-2.59767e-09
0.01618	-1.72113e-09	-1.66076e-09			0.01618	-2.47577e-09	-2.56771e-09
0.0162	-1.70723e-09	-1.64137e-09			0.0162	-2.4636e-09	-2.53619e-09
0.01622	-1.69105e-09	-1.62449e-09			0.01622	-2.44644e-09	-2.50466e-09
0.01624	-1.67345e-09	-1.60573e-09			0.01624	-2.42365e-09	-2.47314e-09
0.01626	-1.65536e-09	-1.58509e-09			0.01626	-2.39525e-09	-2.44068e-09
0.01628	-1.63753e-09	-1.57133e-09			0.01628	-2.3656e-09	-2.41041e-09
0.0163	-1.62042e-09	-1.55445e-09			0.0163	-2.32753e-09	-2.37983e-09
0.01632	-1.60418e-09	-1.54569e-09			0.01632	-2.28945e-09	-2.34955e-09
0.01634	-1.5887e-09	-1.53131e-09			0.01634	-2.25231e-09	-2.31772e-09
0.01636	-1.57368e-09	-1.51443e-09			0.01636	-2.21673e-09	-2.28807e-09
0.01638	-1.55877e-09	-1.49942e-09			0.01638	-2.18427e-09	-2.25436e-09
0.0164	-1.54362e-09	-1.48253e-09			0.0164	-2.15119e-09	-2.22191e-09
0.01642	-1.52811e-09	-1.46502e-09			0.01642	-2.12061e-09	-2.18664e-09
0.01644	-1.51226e-09	-1.44439e-09			0.01644	-2.09283e-09	-2.14856e-09
0.01646	-1.49632e-09	-1.4275e-09			0.01646	-2.06724e-09	-2.10861e-09
0.01648	-1.48064e-09	-1.40999e-09			0.01648	-2.04633e-09	-2.06804e-09
0.0165	-1.46554e-09	-1.39436e-09			0.0165	-2.02667e-09	-2.03028e-09
0.01652	-1.45124e-09	-1.3781e-09			0.01652	-2.00763e-09	-1.99501e-09
0.01654	-1.4378e-09	-1.35559e-09			0.01654	-1.98547e-09	-1.96661e-09
0.01656	-1.42513e-09	-1.33933e-09			0.01656	-1.96019e-09	-1.93977e-09
0.01658	-1.41308e-09	-1.3237e-09			0.01658	-1.93304e-09	-1.91855e-09
0.0166	-1.40146e-09	-1.30494e-09			0.0166	-1.90214e-09	-1.89982e-09
0.01662	-1.39003e-09	-1.29368e-09			0.01662	-1.86937e-09	-1.88359e-09
0.01664	-1.37845e-09	-1.28055e-09			0.01664	-1.83754e-09	-1.86986e-09
0.01666	-1.36635e-09	-1.26992e-09			0.01666	-1.8057e-09	-1.85707e-09
0.01668	-1.35337e-09	-1.26179e-09			0.01668	-1.77543e-09	-1.84333e-09
0.0167	-1.33933e-09	-1.25053e-09			0.0167	-1.75109e-09	-1.82742e-09
0.01672	-1.3244e-09	-1.23678e-09			0.01672	-1.72674e-09	-1.81056e-09
0.01674	-1.3092e-09	-1.22427e-09			0.01674	-1.70458e-09	-1.78591e-09
0.01676	-1.29475e-09	-1.21301e-09			0.01676	-1.68492e-09	-1.75751e-09
0.01678	-1.28223e-09	-1.20426e-09			0.01678	-1.66557e-09	-1.72474e-09
0.0168	-1.27262e-09	-1.193e-09			0.0168	-1.64809e-09	-1.68885e-09
0.01682	-1.26636e-09	-1.18612e-09			0.01682	-1.63187e-09	-1.66044e-09
0.01684	-1.26314e-09	-1.17612e-09			0.01684	-1.61938e-09	-1.63485e-09
0.01686	-1.26189e-09	-1.16986e-09			0.01686	-1.60846e-09	-1.61706e-09
0.01688	-1.26099e-09	-1.16048e-09			0.01688	-1.60284e-09	-1.60146e-09
0.0169	-1.25865e-09	-1.15235e-09			0.0169	-1.59566e-09	-1.58929e-09
0.01692	-1.25335e-09	-1.14297e-09			0.01692	-1.5863e-09	-1.57774e-09
0.01694	-1.24426e-09	-1.13422e-09			0.01694	-1.5735e-09	-1.56682e-09
0.01696	-1.2314e-09	-1.12421e-09			0.01696	-1.55727e-09	-1.55808e-09
0.01698	-1.21564e-09	-1.11734e-09			0.01698	-1.53761e-09	-1.55121e-09
0.017	-1.19841e-09	-1.11046e-09			0.017	-1.5192e-09	-1.54622e-09
0.01702	-1.1812e-09	-1.10108e-09			0.01702	-1.49798e-09	-1.5406e-09
0.01704	-1.16527e-09	-1.0917e-09			0.01704	-1.48206e-09	-1.53529e-09
0.01706	-1.15142e-09	-1.07856e-09			0.01706	-1.46645e-09	-1.52624e-09
0.01708	-1.14004e-09	-1.06918e-09			0.01708	-1.45522e-09	-1.51282e-09
0.0171	-1.13123e-09	-1.0573e-09			0.0171	-1.4471e-09	-1.49472e-09
0.01712	-1.12491e-09	-1.0498e-09			0.01712	-1.43961e-09	-1.47163e-09
0.01714	-1.12085e-09	-1.03479e-09			0.01714	-1.43462e-09	-1.44541e-09
0.01716	-1.11856e-09	-1.02479e-09			0.01716	-1.42182e-09	-1.42107e-09
0.01718	-1.11728e-09	-1.01853e-09			0.01718	-1.40934e-09	-1.39953e-09
0.0172	-1.116e-09	-1.00853e-09			0.0172	-1.39124e-09	-1.38143e-09
0.01722	-1.11375e-09	-1.00352e-09			0.01722	-1.37688e-09	-1.36957e-09
0.01724	-1.1098e-09	-9.93518e-10			0.01724	-1.36315e-09	-1.36271e-09
0.01726	-1.10386e-09	-9.84138e-10			0.01726	-1.35254e-09	-1.35615e-09
0.01728	-1.09609e-09	-9.7851e-10			0.01728	-1.3463e-09	-1.35053e-09
0.0173	-1.08698e-09	-9.74133e-10			0.0173	-1.33974e-09	-1.34211e-09
0.01732	-1.0771e-09	-9.68504e-10			0.01732	-1.33506e-09	-1.33087e-09
0.01734	-1.06697e-09	-9.64753e-10			0.01734	-1.32695e-09	-1.3187e-09
0.01736	-1.05694e-09	-9.52246e-10			0.01736	-1.32071e-09	-1.30341e-09
0.01738	-1.04718e-09	-9.48494e-10			0.01738	-1.3129e-09	-1.29092e-09
0.0174	-1.03778e-09	-9.39113e-10			0.0174	-1.30573e-09	-1.27906e-09
0.01742	-1.02885e-09	-9.35361e-10			0.01742	-1.2948e-09	-1.26845e-09
0.01744	-1.02053e-09	-9.27232e-10			0.01744	-1.28169e-09	-1.26127e-09
0.01746	-1.01299e-09	-9.18477e-10			0.01746	-1.26859e-09	-1.25534e-09
0.01748	-1.00624e-09	-9.15976e-10			0.01748	-1.25204e-09	-1.2491e-09
0.0175	-1.00007e-09	-9.07846e-10			0.0175	-1.23738e-09	-1.24286e-09
0.01752	-9.93957e-10	-9.02844e-10			0.01752	-1.22364e-09	-1.23818e-09
0.01754	-9.87233e-10	-8.94089e-10			0.01754	-1.21054e-09	-1.23568e-09
0.01756	-9.79278e-10	-8.89086e-10			0.01756	-1.20492e-09	-1.23475e-09
0.01758	-9.69791e-10	-8.89712e-10			0.01758	-1.20242e-09	-1.23693e-09
0.0176	-9.59005e-10	-8.8721e-10			0.0176	-1.20367e-09	-1.23818e-09
0.01762	-9.47764e-10	-8.90337e-10			0.01762	-1.20554e-09	-1.2335e-09
0.01764	-9.37386e-10	-8.88461e-10			0.01764	-1.20398e-09	-1.2285e-09
0.01766	-9.29299e-10	-8.82833e-10			0.01766	-1.19899e-09	-1.21664e-09
0.01768	-9.24572e-10	-8.78455e-10			0.01768	-1.19243e-09	-1.20198e-09
0.0177	-9.23498e-10	-8.74078e-10			0.0177	-1.18619e-09	-1.18606e-09
0.01772	-9.2543e-10	-8.6845e-10			0.01772	-1.17683e-09	-1.17295e-09
0.01774	-9.28925e-10	-8.60946e-10			0.01774	-1.16403e-09	-1.16546e-09
0.01776	-9.32169e-10	-8.4969e-10			0.01776	-1.15093e-09	-1.1614e-09
0.01778	-9.33485e-10	-8.45312e-10			0.01778	-1.14219e-09	-1.15922e-09
0.0178	-9.31729e-10	-8.33431e-10			0.0178	-1.13438e-09	-1.15859e-09
0.01782	-9.26453e-10	-8.228e-10			0.01782	-1.13064e-09	-1.15735e-09
0.01784	-9.17861e-10	-8.19048e-10			0.01784	-1.13064e-09	-1.15423e-09
0.01786	-9.0669e-10	-8.15921e-10			0.01786	-1.13095e-09	-1.14299e-09
0.01788	-8.94092e-10	-8.12169e-10			0.01788	-1.13251e-09	-1.12957e-09
0.0179	-8.81491e-10	-8.12169e-10			0.0179	-1.13314e-09	-1.1149e-09
0.01792	-8.70378e-10	-8.08417e-10			0.01792	-1.13345e-09	-1.10148e-09
0.01794	-8.6202e-10	-8.0404e-10			0.01794	-1.13126e-09	-1.09243e-09
0.01796	-8.5715e-10	-8.00913e-10			0.01796	-1.12471e-09	-1.08712e-09
0.01798	-8.55743e-10	-7.97161e-10			0.01798	-1.11784e-09	-1.08681e-09
0.018	-8.56959e-10	-7.91533e-10			0.018	-1.10723e-09	-1.08619e-09
0.01802	-8.59316e-10	-7.89032e-10			0.01802	-1.09787e-09	-1.08588e-09
0.01804	-8.61085e-10	-7.85905e-10			0.01804	-1.08944e-09	-1.08307e-09
0.01806	-8.6078e-10	-7.81528e-10			0.01806	-1.08039e-09	-1.08088e-09
0.01808	-8.57582e-10	-7.75274e-10			0.01808	-1.06978e-09	-1.07963e-09
0.0181	-8.51517e-10	-7.72773e-10			0.0181	-1.05792e-09	-1.07683e-09
0.01812	-8.43294e-10	-7.69021e-10			0.01812	-1.04294e-09	-1.07433e-09
0.01814	-8.33911e-10	-7.6777e-10			0.01814	-1.02858e-09	-1.07214e-09
0.01816	-8.24247e-10	-7.68396e-10			0.01816	-1.01423e-09	-1.06434e-09
0.01818	-8.14836e-10	-7.62767e-10			0.01818	-1.0083e-09	-1.05404e-09
0.0182	-8.05906e-10	-7.55263e-10			0.0182	-1.00674e-09	-1.04312e-09
0.01822	-7.97561e-10	-7.43382e-10			0.01822	-1.01173e-09	-1.0297e-09
0.01824	-7.89981e-10	-7.36503e-10			0.01824	-1.01985e-09	-1.01565e-09
0.01826	-7.83494e-10	-7.2212e-10			0.01826	-1.02765e-09	-1.00504e-09
0.01828	-7.78511e-10	-7.09614e-10			0.01828	-1.03233e-09	-9.94744e-10
0.0183	-7.75362e-10	-7.00233e-10			0.0183	-1.02952e-09	-9.91623e-10
0.01832	-7.74103e-10	-6.93355e-10			0.01832	-1.02203e-09	-9.93808e-10
0.01834	-7.74384e-10	-6.87727e-10			0.01834	-1.00986e-09	-9.95056e-10
0.01836	-7.75464e-10	-6.83975e-10			0.01836	-9.99559e-10	-1.00161e-09
0.01838	-7.76386e-10	-6.77721e-10			0.01838	-9.89572e-10	-1.00598e-09
0.0184	-7.76257e-10	-6.82099e-10			0.0184	-9.85515e-10	-1.00972e-09
0.01842	-7.74498e-10	-6.81473e-10			0.01842	-9.87387e-10	-1.00941e-09
0.01844	-7.70953e-10	-6.86476e-10			0.01844	-9.93629e-10	-1.00723e-09
0.01846	-7.6582e-10	-6.86476e-10			0.01846	-9.99559e-10	-1.00286e-09
0.01848	-7.59506e-10	-6.88977e-10			0.01848	-1.00705e-09	-9.98802e-10
0.0185	-7.52466e-10	-6.87727e-10			0.0185	-1.00861e-09	-9.91935e-10
0.01852	-7.45094e-10	-6.83975e-10			0.01852	-1.00736e-09	-9.85069e-10
0.01854	-7.37651e-10	-6.83349e-10			0.01854	-1.00081e-09	-9.7914e-10
0.01856	-7.30272e-10	-6.73344e-10			0.01856	-9.8926e-10	-9.76019e-10
0.01858	-7.23025e-10	-6.68966e-10			0.01858	-9.73655e-10	-9.73834e-10
0.0186	-7.16008e-10	-6.59586e-10			0.0186	-9.59611e-10	-9.75394e-10
0.01862	-7.09405e-10	-6.57085e-10			0.01862	-9.49936e-10	-9.76331e-10
0.01864	-7.03474e-10	-6.52708e-10			0.01864	-9.47439e-10	-9.74146e-10
0.01866	-6.98514e-10	-6.4833e-10			0.01866	-9.52121e-10	-9.68216e-10
0.01868	-6.94821e-10	-6.49581e-10			0.01868	-9.62732e-10	-9.61974e-10
0.0187	-6.92616e-10	-6.44578e-10			0.0187	-9.68974e-10	-9.56357e-10
0.01872	-6.9192e-10	-6.42077e-10			0.01872	-9.74591e-10	-9.50115e-10
0.01874	-6.92352e-10	-6.3895e-10			0.01874	-9.76464e-10	-9.44497e-10
0.01876	-6.93018e-10	-6.32697e-10			0.01876	-9.72095e-10	-9.39815e-10
0.01878	-6.92626e-10	-6.35823e-10			0.01878	-9.60547e-10	-9.32013e-10
0.0188	-6.89879e-10	-6.34573e-10			0.0188	-9.44318e-10	-9.2265e-10
0.01882	-6.83981e-10	-6.33947e-10			0.01882	-9.2372e-10	-9.14848e-10
0.01884	-6.74992e-10	-6.33947e-10			0.01884	-9.04682e-10	-9.02988e-10
0.01886	-6.63836e-10	-6.35823e-10			0.01886	-8.9095e-10	-8.91129e-10
0.01888	-6.51993e-10	-6.33947e-10			0.01888	-8.8346e-10	-8.81766e-10
0.0189	-6.41031e-10	-6.30195e-10			0.0189	-8.80651e-10	-8.74275e-10
0.01892	-6.32179e-10	-6.27069e-10			0.01892	-8.81275e-10	-8.72403e-10
0.01894	-6.26062e-10	-6.26443e-10			0.01894	-8.85332e-10	-8.6897e-10
0.01896	-6.22634e-10	-6.18314e-10			0.01896	-8.90638e-10	-8.62416e-10
0.01898	-6.21281e-10	-6.17689e-10			0.01898	-8.93447e-10	-8.54301e-10
0.019	-6.21069e-10	-6.13936e-10			0.019	-8.91262e-10	-8.49308e-10
0.01902	-6.21036e-10	-6.15812e-10			0.01902	-8.89077e-10	-8.44002e-10
0.01904	-6.20441e-10	-6.13311e-10			0.01904	-8.84396e-10	-8.4213e-10
0.01906	-6.18888e-10	-6.13311e-10			0.01906	-8.7753e-10	-8.4213e-10
0.01908	-6.16311e-10	-6.06432e-10			0.01908	-8.74721e-10	-8.47435e-10
0.0191	-6.12879e-10	-6.03306e-10			0.0191	-8.74721e-10	-8.52117e-10
0.01912	-6.08845e-10	-6.0143e-10			0.01912	-8.72224e-10	-8.58983e-10
0.01914	-6.04443e-10	-5.97052e-10			0.01914	-8.69727e-10	-8.62104e-10
0.01916	-5.99847e-10	-5.933e-10			0.01916	-8.70664e-10	-8.65537e-10
0.01918	-5.95192e-10	-5.9205e-10			0.01918	-8.71912e-10	-8.62104e-10
0.0192	-5.90624e-10	-5.91424e-10			0.0192	-8.73785e-10	-8.57734e-10
0.01922	-5.86346e-10	-5.86421e-10			0.01922	-8.72224e-10	-8.49308e-10
0.01924	-5.82634e-10	-5.82044e-10			0.01924	-8.70664e-10	-8.38384e-10
0.01926	-5.79823e-10	-5.76416e-10			0.01926	-8.6411e-10	-8.26525e-10
0.01928	-5.78237e-10	-5.70163e-10			0.01928	-8.56619e-10	-8.1685e-10
0.0193	-5.78029e-10	-5.66411e-10			0.0193	-8.48505e-10	-8.06551e-10
0.01932	-5.79013e-10	-5.54529e-10			0.01932	-8.41951e-10	-8.02493e-10
0.01934	-5.80597e-10	-5.45774e-10			0.01934	-8.37894e-10	-8.00621e-10
0.01936	-5.81912e-10	-5.38896e-10			0.01936	-8.33836e-10	-8.00933e-10
0.01938	-5.82089e-10	-5.35769e-10			0.01938	-8.33212e-10	-7.99684e-10
0.0194	-5.80545e-10	-5.34518e-10			0.0194	-8.32588e-10	-7.975e-10
0.01942	-5.77121e-10	-5.34518e-10			0.01942	-8.30403e-10	-7.92194e-10
0.01944	-5.72059e-10	-5.39521e-10			0.01944	-8.31339e-10	-7.86576e-10
0.01946	-5.65883e-10	-5.40772e-10			0.01946	-8.26346e-10	-7.80022e-10
0.01948	-5.59287e-10	-5.45149e-10			0.01948	-8.25722e-10	-7.76901e-10
0.0195	-5.53025e-10	-5.44524e-10			0.0195	-8.2541e-10	-7.76901e-10
0.01952	-5.47813e-10	-5.42648e-10			0.01952	-8.24473e-10	-7.79086e-10
0.01954	-5.44258e-10	-5.45149e-10			0.01954	-8.2541e-10	-7.80647e-10
0.01956	-5.42841e-10	-5.3827e-10			0.01956	-8.22601e-10	-7.81271e-10
0.01958	-5.43891e-10	-5.32642e-10			0.01958	-8.18231e-10	-7.83143e-10
0.0196	-5.4746e-10	-5.30141e-10			0.0196	-8.11677e-10	-7.85328e-10
0.01962	-5.53053e-10	-5.22011e-10			0.01962	-8.07932e-10	-7.88761e-10
0.01964	-5.59424e-10	-5.23887e-10			0.01964	-8.06684e-10	-7.89385e-10
0.01966	-5.64635e-10	-5.20135e-10			0.01966	-8.08869e-10	-7.86576e-10
0.01968	-5.66534e-10	-5.20135e-10			0.01968	-8.15423e-10	-7.82207e-10
0.0197	-5.63487e-10	-5.17634e-10			0.0197	-8.22913e-10	-7.73156e-10
0.01972	-5.55055e-10	-5.16383e-10			0.01972	-8.30403e-10	-7.61297e-10
0.01974	-5.42253e-10	-5.16383e-10			0.01974	-8.31964e-10	-7.50685e-10
0.01976	-5.27293e-10	-5.11381e-10			0.01976	-8.25098e-10	-7.43819e-10
0.01978	-5.12935e-10	-5.1013e-10			0.01978	-8.14486e-10	-7.38826e-10
0.0198	-5.017e-10	-5.02626e-10			0.0198	-8.01378e-10	-7.34456e-10
0.01982	-4.95213e-10	-4.97623e-10			0.01982	-7.88894e-10	-7.34456e-10
0.01984	-4.93823e-10	-4.93246e-10			0.01984	-7.79844e-10	-7.33832e-10
0.01986	-4.96595e-10	-4.85742e-10			0.01986	-7.72353e-10	-7.36953e-10
0.01988	-5.01648e-10	-4.85742e-10			0.01988	-7.67984e-10	-7.3945e-10
0.0199	-5.06751e-10	-4.84491e-10			0.0199	-7.66112e-10	-7.45068e-10
0.01992	-5.09978e-10	-4.8324e-10			0.01992	-7.62678e-10	-7.48813e-10
0.01994	-5.10195e-10	-4.82615e-10			0.01994	-7.59245e-10	-7.50373e-10
0.01996	-5.0723e-10	-4.8324e-10			0.01996	-7.51755e-10	-7.51934e-10
0.01998	-5.01725e-10	-4.83866e-10			0.01998	-7.44577e-10	-7.54118e-10
0.02	-4.94789e-10	-4.85116e-10			0.02	-7.37399e-10	-7.52558e-10
0.02002	-4.87611e-10	-4.82615e-10			0.02002	-7.33341e-10	-7.49125e-10
0.02004	-4.81176e-10	-4.85742e-10			0.02004	-7.34278e-10	-7.41323e-10
0.02006	-4.76109e-10	-4.86992e-10			0.02006	-7.36774e-10	-7.31023e-10
0.02008	-4.72632e-10	-4.81364e-10			0.02008	-7.40832e-10	-7.22285e-10
0.0201	-4.70602e-10	-4.79488e-10			0.0201	-7.41768e-10	-7.16979e-10
0.02012	-4.69587e-10	-4.78863e-10			0.02012	-7.42392e-10	-7.1417e-10
0.02014	-4.6902e-10	-4.8324e-10			0.02014	-7.41768e-10	-7.13234e-10
0.02016	-4.68365e-10	-4.88868e-10			0.02016	-7.38335e-10	-7.16355e-10
0.02018	-4.67267e-10	-4.90119e-10			0.02018	-7.35526e-10	-7.24157e-10
0.0202	-4.65611e-10	-4.88243e-10			0.0202	-7.32717e-10	-7.33832e-10
0.02022	-4.63484e-10	-4.86367e-10			0.02022	-7.32717e-10	-7.44131e-10
0.02024	-4.611e-10	-4.79488e-10			0.02024	-7.32093e-10	-7.48189e-10
0.02026	-4.58762e-10	-4.76362e-10			0.02026	-7.37399e-10	-7.44756e-10
0.02028	-4.56813e-10	-4.7261e-10			0.02028	-7.43329e-10	-7.38202e-10
0.0203	-4.55584e-10	-4.66981e-10			0.0203	-7.52691e-10	-7.23533e-10
0.02032	-4.55285e-10	-4.6448e-10			0.02032	-7.53628e-10	-7.09489e-10
0.02034	-4.55924e-10	-4.62604e-10			0.02034	-7.53003e-10	-6.97005e-10
0.02036	-4.57281e-10	-4.57601e-10			0.02036	-7.46762e-10	-6.84521e-10
0.02038	-4.58947e-10	-4.551e-10			0.02038	-7.34902e-10	-6.80464e-10
0.0204	-4.60409e-10	-4.50723e-10			0.0204	-7.22106e-10	-6.77655e-10
0.02042	-4.61142e-10	-4.47596e-10			0.02042	-7.11807e-10	-6.79216e-10
0.02044	-4.60666e-10	-4.43844e-10			0.02044	-7.05565e-10	-6.81712e-10
0.02046	-4.5861e-10	-4.45095e-10			0.02046	-6.99635e-10	-6.86706e-10
0.02048	-4.54791e-10	-4.38216e-10			0.02048	-6.97138e-10	-6.90763e-10
0.0205	-4.49295e-10	-4.34464e-10			0.0205	-6.94017e-10	-6.9326e-10
0.02052	-4.42527e-10	-4.26334e-10			0.02052	-6.93081e-10	-6.96381e-10
0.02054	-4.35191e-10	-4.25709e-10			0.02054	-6.94642e-10	-6.94508e-10
0.02056	-4.28201e-10	-4.16954e-10			0.02056	-6.96826e-10	-6.90139e-10
0.02058	-4.22532e-10	-4.13828e-10			0.02058	-6.98075e-10	-6.83585e-10
0.0206	-4.19024e-10	-4.13202e-10			0.0206	-6.99947e-10	-6.82649e-10
0.02062	-4.18196e-10	-4.10076e-10			0.02062	-6.99635e-10	-6.81088e-10
0.02064	-4.20103e-10	-4.11952e-10			0.02064	-6.98075e-10	-6.83897e-10
0.02066	-4.24292e-10	-4.13202e-10			0.02066	-6.96826e-10	-6.8733e-10
0.02068	-4.29839e-10	-4.14453e-10			0.02068	-6.95578e-10	-6.9326e-10
0.0207	-4.35486e-10	-4.1758e-10			0.0207	-6.92457e-10	-6.94196e-10
0.02072	-4.3987e-10	-4.1883e-10			0.02072	-6.90272e-10	-6.93572e-10
0.02074	-4.41826e-10	-4.26334e-10			0.02074	-6.884e-10	-6.89515e-10
0.02076	-4.40674e-10	-4.28836e-10			0.02076	-6.8996e-10	-6.82961e-10
0.02078	-4.3639e-10	-4.31962e-10			0.02078	-6.95578e-10	-6.7547e-10
0.0208	-4.2962e-10	-4.33838e-10			0.0208	-6.98699e-10	-6.66108e-10
0.02082	-4.21515e-10	-4.32588e-10			0.02082	-7.07125e-10	-6.57993e-10
0.02084	-4.13432e-10	-4.31962e-10			0.02084	-7.10871e-10	-6.53936e-10
0.02086	-4.06582e-10	-4.31337e-10			0.02086	-7.10246e-10	-6.55808e-10
0.02088	-4.01732e-10	-4.28836e-10			0.02088	-7.08374e-10	-6.61114e-10
0.0209	-3.99095e-10	-4.21957e-10			0.0209	-7.08374e-10	-6.68292e-10
0.02092	-3.98386e-10	-4.22582e-10			0.02092	-7.09622e-10	-6.74846e-10
0.02094	-3.99002e-10	-4.21957e-10			0.02094	-7.08374e-10	-6.78279e-10
0.02096	-4.00194e-10	-4.18205e-10			0.02096	-7.09622e-10	-6.76719e-10
0.02098	-4.01198e-10	-4.13828e-10			0.02098	-7.09934e-10	-6.71413e-10
0.021	-4.01359e-10	-4.15078e-10			0.021	-7.08062e-10	-6.64235e-10
0.02102	-4.00241e-10	-4.13202e-10			0.02102	-7.06501e-10	-6.5456e-10
0.02104	-3.97716e-10	-4.11952e-10			0.02104	-6.99323e-10	-6.46445e-10
0.02106	-3.94008e-10	-4.11326e-10			0.02106	-6.94954e-10	-6.3677e-10
0.02108	-3.89655e-10	-4.08825e-10			0.02108	-6.90584e-10	-6.2928e-10
0.0211	-3.85405e-10	-4.06949e-10			0.0211	-6.89648e-10	-6.24287e-10
0.02112	-3.82025e-10	-4.05698e-10			0.02112	-6.87775e-10	-6.18981e-10
0.02114	-3.8004e-10	-4.07574e-10			0.02114	-6.87775e-10	-6.18981e-10
0.02116	-3.79535e-10	-4.04447e-10			0.02116	-6.83718e-10	-6.2335e-10
0.02118	-3.80114e-10	-4.01946e-10			0.02118	-6.82158e-10	-6.32401e-10
0.0212	-3.81077e-10	-4.01321e-10			0.0212	-6.781e-10	-6.46758e-10
0.02122	-3.81733e-10	-3.99445e-10			0.02122	-6.73107e-10	-6.58929e-10
0.02124	-3.81692e-10	-3.93817e-10			0.02124	-6.70922e-10	-6.68292e-10
0.02126	-3.81006e-10	-3.88189e-10			0.02126	-6.6905e-10	-6.68604e-10
0.02128	-3.80096e-10	-3.84437e-10			0.02128	-6.69986e-10	-6.62986e-10
0.0213	-3.79496e-10	-3.84437e-10			0.0213	-6.67801e-10	-6.50191e-10
0.02132	-3.7955e-10	-3.84437e-10			0.02132	-6.65305e-10	-6.38955e-10
0.02134	-3.80201e-10	-3.82561e-10			0.02134	-6.61247e-10	-6.27408e-10
0.02136	-3.81021e-10	-3.83186e-10			0.02136	-6.55317e-10	-6.20854e-10
0.02138	-3.81413e-10	-3.82561e-10			0.02138	-6.55005e-10	-6.143e-10
0.0214	-3.80874e-10	-3.84437e-10			0.0214	-6.5875e-10	-6.07746e-10
0.02142	-3.7916e-10	-3.85062e-10			0.02142	-6.67489e-10	-6.03376e-10
0.02144	-3.76296e-10	-3.81935e-10			0.02144	-6.76852e-10	-5.99631e-10
0.02146	-3.72499e-10	-3.82561e-10			0.02146	-6.85279e-10	-5.99319e-10
0.02148	-3.68091e-10	-3.75056e-10			0.02148	-6.90896e-10	-6.03688e-10
0.0215	-3.63448e-10	-3.70054e-10			0.0215	-6.89024e-10	-6.09618e-10
0.02152	-3.58967e-10	-3.66302e-10			0.02152	-6.83406e-10	-6.16172e-10
0.02154	-3.54959e-10	-3.58798e-10			0.02154	-6.74043e-10	-6.24599e-10
0.02156	-3.51543e-10	-3.56296e-10			0.02156	-6.62808e-10	-6.32713e-10
0.02158	-3.48584e-10	-3.53795e-10			0.02158	-6.51572e-10	-6.40516e-10
0.0216	-3.45796e-10	-3.53795e-10			0.0216	-6.42834e-10	-6.44885e-10
0.02162	-3.42972e-10	-3.58172e-10			0.02162	-6.35031e-10	-6.43012e-10
0.02164	-3.40204e-10	-3.58798e-10			0.02164	-6.3191e-10	-6.3677e-10
0.02166	-3.3792e-10	-3.638e-10			0.02166	-6.32847e-10	-6.28344e-10
0.02168	-3.36688e-10	-3.69428e-10			0.02168	-6.36592e-10	-6.15548e-10
0.0217	-3.36883e-10	-3.72555e-10			0.0217	-6.40649e-10	-6.02752e-10
0.02172	-3.3847e-10	-3.75682e-10			0.02172	-6.4533e-10	-5.90268e-10
0.02174	-3.41007e-10	-3.78183e-10			0.02174	-6.46267e-10	-5.78409e-10
0.02176	-3.43849e-10	-3.76307e-10			0.02176	-6.38152e-10	-5.72167e-10
0.02178	-3.46377e-10	-3.71304e-10			0.02178	-6.28477e-10	-5.68734e-10
0.0218	-3.48126e-10	-3.66302e-10			0.0218	-6.17866e-10	-5.70918e-10
0.02182	-3.48793e-10	-3.65676e-10			0.02182	-6.09127e-10	-5.756e-10
0.02184	-3.48201e-10	-3.66302e-10			0.02184	-6.06006e-10	-5.81842e-10
0.02186	-3.4627e-10	-3.65676e-10			0.02186	-6.12248e-10	-5.90268e-10
0.02188	-3.43021e-10	-3.6255e-10			0.02188	-6.21611e-10	-5.98383e-10
0.0219	-3.38565e-10	-3.61299e-10			0.0219	-6.28477e-10	-6.07433e-10
0.02192	-3.3308e-10	-3.58798e-10			0.02192	-6.35343e-10	-6.16172e-10
0.02194	-3.26795e-10	-3.58798e-10			0.02194	-6.40337e-10	-6.20854e-10
0.02196	-3.20015e-10	-3.55671e-10			0.02196	-6.43146e-10	-6.20542e-10
0.02198	-3.13182e-10	-3.56922e-10			0.02198	-6.42522e-10	-6.18357e-10
0.022	-3.06928e-10	-3.55671e-10			0.022	-6.36904e-10	-6.10242e-10
0.02202	-3.02059e-10	-3.56296e-10			0.02202	-6.26293e-10	-6.03376e-10
0.02204	-2.99421e-10	-3.5317e-10			0.02204	-6.11312e-10	-5.95574e-10
0.02206	-2.99647e-10	-3.50043e-10			0.02206	-5.97892e-10	-5.88396e-10
0.02208	-3.02855e-10	-3.48792e-10			0.02208	-5.86656e-10	-5.83714e-10
0.0221	-3.08454e-10	-3.43789e-10			0.0221	-5.84784e-10	-5.77472e-10
0.02212	-3.15211e-10	-3.41913e-10			0.02212	-5.86032e-10	-5.76536e-10
0.02214	-3.21607e-10	-3.34409e-10			0.02214	-5.89777e-10	-5.73415e-10
0.02216	-3.26347e-10	-3.29407e-10			0.02216	-5.95083e-10	-5.73103e-10
0.02218	-3.28766e-10	-3.25655e-10			0.02218	-5.98204e-10	-5.76224e-10
0.0222	-3.28945e-10	-3.169e-10			0.0222	-5.9914e-10	-5.79345e-10
0.02222	-3.27513e-10	-3.11897e-10			0.02222	-6.01325e-10	-5.79345e-10
0.02224	-3.25278e-10	-3.14398e-10			0.02224	-6.02885e-10	-5.79033e-10
0.02226	-3.22882e-10	-3.18776e-10			0.02226	-6.0351e-10	-5.76848e-10
0.02228	-3.20654e-10	-3.25655e-10			0.02228	-6.05382e-10	-5.73727e-10
0.0223	-3.18676e-10	-3.33159e-10			0.0223	-6.08191e-10	-5.68421e-10
0.02232	-3.16975e-10	-3.40037e-10			0.02232	-6.07567e-10	-5.64052e-10
0.02234	-3.1565e-10	-3.46916e-10			0.02234	-6.02885e-10	-5.60619e-10
0.02236	-3.14838e-10	-3.50043e-10			0.02236	-5.95395e-10	-5.59371e-10
0.02238	-3.146e-10	-3.52544e-10			0.02238	-5.87281e-10	-5.6374e-10
0.0224	-3.14813e-10	-3.5442e-10			0.0224	-5.80414e-10	-5.68421e-10
0.02242	-3.15178e-10	-3.55046e-10			0.02242	-5.76357e-10	-5.72791e-10
0.02244	-3.15336e-10	-3.50043e-10			0.02244	-5.76045e-10	-5.73727e-10
0.02246	-3.14993e-10	-3.48792e-10			0.02246	-5.77293e-10	-5.78721e-10
0.02248	-3.13963e-10	-3.48792e-10			0.02248	-5.7979e-10	-5.77784e-10
0.0225	-3.12138e-10	-3.43789e-10			0.0225	-5.84472e-10	-5.76848e-10
0.02252	-3.09456e-10	-3.34409e-10			0.02252	-5.84784e-10	-5.78096e-10
0.02254	-3.05948e-10	-3.27531e-10			0.02254	-5.80102e-10	-5.78721e-10
0.02256	-3.01843e-10	-3.20027e-10			0.02256	-5.74797e-10	-5.80281e-10
0.02258	-2.97634e-10	-3.1815e-10			0.02258	-5.67306e-10	-5.79345e-10
0.0226	-2.93992e-10	-3.1815e-10			0.0226	-5.59816e-10	-5.78096e-10
0.02262	-2.91564e-10	-3.16274e-10			0.02262	-5.51702e-10	-5.7716e-10
0.02264	-2.90743e-10	-3.20652e-10			0.02264	-5.49205e-10	-5.74663e-10
0.02266	-2.91592e-10	-3.23153e-10			0.02266	-5.47332e-10	-5.67797e-10
0.02268	-2.93892e-10	-3.22528e-10			0.02268	-5.48893e-10	-5.5781e-10
0.0227	-2.97277e-10	-3.20652e-10			0.0227	-5.57007e-10	-5.48759e-10
0.02272	-3.01275e-10	-3.12522e-10			0.02272	-5.66058e-10	-5.41893e-10
0.02274	-3.05292e-10	-3.0877e-10			0.02274	-5.77606e-10	-5.37836e-10
0.02276	-3.08598e-10	-3.0877e-10			0.02276	-5.87593e-10	-5.35651e-10
0.02278	-3.10435e-10	-3.01892e-10			0.02278	-5.93523e-10	-5.37212e-10
0.0228	-3.10216e-10	-3.03768e-10			0.0228	-5.92898e-10	-5.40333e-10
0.02282	-3.07739e-10	-3.01892e-10			0.02282	-5.91026e-10	-5.43142e-10
0.02284	-3.03278e-10	-3.01266e-10			0.02284	-5.88217e-10	-5.46887e-10
0.02286	-2.97518e-10	-3.04393e-10			0.02286	-5.84784e-10	-5.46263e-10
0.02288	-2.91393e-10	-3.01266e-10			0.02288	-5.79478e-10	-5.49072e-10
0.0229	-2.85863e-10	-3.01266e-10			0.0229	-5.72924e-10	-5.52505e-10
0.02292	-2.81719e-10	-3.01266e-10			0.02292	-5.65746e-10	-5.54065e-10
0.02294	-2.7944e-10	-3.03768e-10			0.02294	-5.57631e-10	-5.57186e-10
0.02296	-2.79125e-10	-3.01266e-10			0.02296	-5.49517e-10	-5.5781e-10
0.02298	-2.80523e-10	-3.04393e-10			0.02298	-5.41715e-10	-5.55001e-10
0.023	-2.831e-10	-3.04393e-10			0.023	-5.34224e-10	-5.53441e-10
0.02302	-2.86127e-10	-3.06269e-10			0.02302	-5.29855e-10	-5.50008e-10
0.02304	-2.88791e-10	-3.0877e-10			0.02304	-5.23925e-10	-5.48447e-10
0.02306	-2.9039e-10	-3.12522e-10			0.02306	-5.21116e-10	-5.48759e-10
0.02308	-2.90541e-10	-3.12522e-10			0.02308	-5.21116e-10	-5.50632e-10
0.0231	-2.89335e-10	-3.11897e-10			0.0231	-5.2611e-10	-5.50632e-10
0.02312	-2.87298e-10	-3.10021e-10			0.02312	-5.33912e-10	-5.5032e-10
0.02314	-2.85194e-10	-3.13148e-10			0.02314	-5.46084e-10	-5.45014e-10
0.02316	-2.83739e-10	-3.10021e-10			0.02316	-5.57631e-10	-5.39397e-10
0.02318	-2.83385e-10	-3.05644e-10			0.02318	-5.63249e-10	-5.2941e-10
0.0232	-2.84273e-10	-3.00016e-10			0.0232	-5.67306e-10	-5.16926e-10
0.02322	-2.86295e-10	-2.95638e-10			0.02322	-5.6481e-10	-5.06939e-10
0.02324	-2.89208e-10	-2.90636e-10			0.02324	-5.57007e-10	-4.96952e-10
0.02326	-2.92684e-10	-2.87509e-10			0.02326	-5.45772e-10	-4.93206e-10
0.02328	-2.96302e-10	-2.85007e-10			0.02328	-5.336e-10	-4.96639e-10
0.0233	-2.99541e-10	-2.80005e-10			0.0233	-5.19868e-10	-5.03818e-10
0.02332	-3.01827e-10	-2.78754e-10			0.02332	-5.11441e-10	-5.12244e-10
0.02334	-3.02649e-10	-2.75002e-10			0.02334	-5.0676e-10	-5.20359e-10
0.02336	-3.01714e-10	-2.78129e-10			0.02336	-5.08008e-10	-5.26601e-10
0.02338	-2.99089e-10	-2.77503e-10			0.02338	-5.17371e-10	-5.32843e-10
0.0234	-2.95224e-10	-2.8063e-10			0.0234	-5.32664e-10	-5.39084e-10
0.02342	-2.90838e-10	-2.81255e-10			0.02342	-5.47332e-10	-5.40021e-10
0.02344	-2.86686e-10	-2.84382e-10			0.02344	-5.56383e-10	-5.44078e-10
0.02346	-2.83337e-10	-2.87509e-10			0.02346	-5.58256e-10	-5.44078e-10
0.02348	-2.81035e-10	-2.89385e-10			0.02348	-5.51702e-10	-5.42205e-10
0.0235	-2.79694e-10	-2.93137e-10			0.0235	-5.41715e-10	-5.40021e-10
0.02352	-2.78976e-10	-2.93137e-10			0.02352	-5.29231e-10	-5.38148e-10
0.02354	-2.78402e-10	-2.97514e-10			0.02354	-5.20804e-10	-5.369e-10
0.02356	-2.77516e-10	-3.00641e-10			0.02356	-5.13626e-10	-5.35027e-10
0.02358	-2.76075e-10	-3.03142e-10			0.02358	-5.13626e-10	-5.32843e-10
0.0236	-2.74214e-10	-3.04393e-10			0.0236	-5.17683e-10	-5.28785e-10
0.02362	-2.72429e-10	-3.05018e-10			0.02362	-5.24549e-10	-5.2504e-10
0.02364	-2.71347e-10	-3.00016e-10			0.02364	-5.3204e-10	-5.22543e-10
0.02366	-2.71397e-10	-2.9001e-10			0.02366	-5.39218e-10	-5.19422e-10
0.02368	-2.72593e-10	-2.87509e-10			0.02368	-5.41715e-10	-5.15365e-10
0.0237	-2.74565e-10	-2.81881e-10			0.0237	-5.42339e-10	-5.13493e-10
0.02372	-2.76806e-10	-2.76253e-10			0.02372	-5.42963e-10	-5.13493e-10
0.02374	-2.78926e-10	-2.73751e-10			0.02374	-5.41715e-10	-5.20671e-10
0.02376	-2.80763e-10	-2.75627e-10			0.02376	-5.36409e-10	-5.25352e-10
0.02378	-2.82349e-10	-2.75627e-10			0.02378	-5.35785e-10	-5.29722e-10
0.0238	-2.83769e-10	-2.72501e-10			0.0238	-5.37033e-10	-5.33779e-10
0.02382	-2.85025e-10	-2.68123e-10			0.02382	-5.38282e-10	-5.34715e-10
0.02384	-2.85944e-10	-2.64997e-10			0.02384	-5.3953e-10	-5.38148e-10
0.02386	-2.8617e-10	-2.66873e-10			0.02386	-5.39842e-10	-5.36588e-10
0.02388	-2.85281e-10	-2.66873e-10			0.02388	-5.38282e-10	-5.3253e-10
0.0239	-2.82985e-10	-2.69999e-10			0.0239	-5.33288e-10	-5.24728e-10
0.02392	-2.79327e-10	-2.66247e-10			0.02392	-5.24237e-10	-5.16614e-10
0.02394	-2.74763e-10	-2.66247e-10			0.02394	-5.13002e-10	-5.11308e-10
0.02396	-2.70073e-10	-2.58743e-10			0.02396	-5.04887e-10	-5.08187e-10
0.02398	-2.66115e-10	-2.58118e-10			0.02398	-5.01142e-10	-5.08499e-10
0.024	-2.63561e-10	-2.58118e-10			0.024	-5.01142e-10	-5.13181e-10
0.02402	-2.6271e-10	-2.58743e-10			0.02402	-5.05511e-10	-5.1755e-10
0.02404	-2.63448e-10	-2.65622e-10			0.02404	-5.12066e-10	-5.22855e-10
0.02406	-2.65322e-10	-2.67498e-10			0.02406	-5.18932e-10	-5.24416e-10
0.02408	-2.67667e-10	-2.68749e-10			0.02408	-5.21428e-10	-5.21607e-10
0.0241	-2.69762e-10	-2.7125e-10			0.0241	-5.19244e-10	-5.14117e-10
0.02412	-2.70968e-10	-2.73751e-10			0.02412	-5.13002e-10	-5.06314e-10
0.02414	-2.70865e-10	-2.76253e-10			0.02414	-5.02078e-10	-4.96015e-10
0.02416	-2.69353e-10	-2.73751e-10			0.02416	-4.88346e-10	-4.91646e-10
0.02418	-2.66695e-10	-2.81255e-10			0.02418	-4.82104e-10	-4.91958e-10
0.0242	-2.63435e-10	-2.75627e-10			0.0242	-4.81168e-10	-4.95703e-10
0.02422	-2.60192e-10	-2.74377e-10			0.02422	-4.88658e-10	-4.95703e-10
0.02424	-2.57422e-10	-2.78129e-10			0.02424	-5.05199e-10	-4.95391e-10
0.02426	-2.55258e-10	-2.72501e-10			0.02426	-5.2174e-10	-4.91022e-10
0.02428	-2.53503e-10	-2.73751e-10			0.02428	-5.37033e-10	-4.86028e-10
0.0243	-2.51783e-10	-2.72501e-10			0.0243	-5.42963e-10	-4.82595e-10
0.02432	-2.49767e-10	-2.71875e-10			0.02432	-5.42339e-10	-4.83844e-10
0.02434	-2.4735e-10	-2.7125e-10			0.02434	-5.35785e-10	-4.87277e-10
0.02436	-2.4475e-10	-2.73126e-10			0.02436	-5.24861e-10	-4.93519e-10
0.02438	-2.4248e-10	-2.71875e-10			0.02438	-5.13626e-10	-4.99448e-10
0.0244	-2.41213e-10	-2.70625e-10			0.0244	-5.05824e-10	-5.06939e-10
0.02442	-2.41557e-10	-2.70625e-10			0.02442	-4.98645e-10	-5.11932e-10
0.02444	-2.43832e-10	-2.66873e-10			0.02444	-5.00206e-10	-5.16302e-10
0.02446	-2.47931e-10	-2.65622e-10			0.02446	-5.03951e-10	-5.19735e-10
0.02448	-2.53273e-10	-2.54991e-10			0.02448	-5.08632e-10	-5.15989e-10
0.0245	-2.58887e-10	-2.49988e-10			0.0245	-5.09257e-10	-5.06627e-10
0.02452	-2.63608e-10	-2.36856e-10			0.02452	-5.04887e-10	-4.92582e-10
0.02454	-2.6634e-10	-2.36856e-10			0.02454	-4.93652e-10	-4.77602e-10
0.02456	-2.6633e-10	-2.35606e-10			0.02456	-4.83353e-10	-4.68239e-10
0.02458	-2.63334e-10	-2.37482e-10			0.02458	-4.7555e-10	-4.64806e-10
0.0246	-2.57655e-10	-2.4436e-10			0.0246	-4.68996e-10	-4.6699e-10
0.02462	-2.50085e-10	-2.45611e-10			0.02462	-4.67124e-10	-4.72608e-10
0.02464	-2.41795e-10	-2.50614e-10			0.02464	-4.67124e-10	-4.80098e-10
0.02466	-2.34186e-10	-2.58743e-10			0.02466	-4.68684e-10	-4.89773e-10
0.02468	-2.28686e-10	-2.64371e-10			0.02468	-4.73053e-10	-4.98512e-10
0.0247	-2.26432e-10	-2.68123e-10			0.0247	-4.77423e-10	-5.04442e-10
0.02472	-2.2791e-10	-2.7125e-10			0.02472	-4.80544e-10	-5.07251e-10
0.02474	-2.32685e-10	-2.75002e-10			0.02474	-4.83977e-10	-5.06002e-10
0.02476	-2.3942e-10	-2.75627e-10			0.02476	-4.87722e-10	-5.00072e-10
0.02478	-2.46238e-10	-2.73126e-10			0.02478	-4.8897e-10	-4.93831e-10
0.0248	-2.513e-10	-2.69374e-10			0.0248	-4.91155e-10	-4.87901e-10
0.02482	-2.53305e-10	-2.65622e-10			0.02482	-4.90219e-10	-4.81971e-10
0.02484	-2.51719e-10	-2.61244e-10			0.02484	-4.9334e-10	-4.80098e-10
0.02486	-2.46754e-10	-2.53115e-10			0.02486	-4.96149e-10	-4.78538e-10
0.02488	-2.39203e-10	-2.44986e-10			0.02488	-5.0083e-10	-4.7885e-10
0.0249	-2.30276e-10	-2.34355e-10			0.0249	-5.03639e-10	-4.77289e-10
0.02492	-2.21422e-10	-2.29352e-10			0.02492	-5.07696e-10	-4.76353e-10
0.02494	-2.14108e-10	-2.21223e-10			0.02494	-5.09881e-10	-4.76977e-10
0.02496	-2.09565e-10	-2.21223e-10			0.02496	-5.10505e-10	-4.75105e-10
0.02498	-2.0854e-10	-2.19972e-10			0.02498	-5.08632e-10	-4.71672e-10
0.025	-2.11164e-10	-2.20597e-10			0.025	-5.04263e-10	-4.70423e-10
0.02502	-2.16924e-10	-2.21223e-10			0.02502	-5.01142e-10	-4.68239e-10
0.02504	-2.2476e-10	-2.21848e-10			0.02504	-4.98021e-10	-4.67302e-10
0.02506	-2.33254e-10	-2.256e-10			0.02506	-4.93028e-10	-4.67927e-10
0.02508	-2.40882e-10	-2.23724e-10			0.02508	-4.8741e-10	-4.7292e-10
0.0251	-2.46318e-10	-2.27476e-10			0.0251	-4.79608e-10	-4.79786e-10
0.02512	-2.48712e-10	-2.33104e-10			0.02512	-4.73053e-10	-4.84468e-10
0.02514	-2.47874e-10	-2.3498e-10			0.02514	-4.6962e-10	-4.91022e-10
0.02516	-2.44301e-10	-2.38732e-10			0.02516	-4.67124e-10	-4.92894e-10
0.02518	-2.39016e-10	-2.4436e-10			0.02518	-4.69308e-10	-4.96015e-10
0.0252	-2.33285e-10	-2.49988e-10			0.0252	-4.70869e-10	-4.97576e-10
0.02522	-2.28279e-10	-2.49988e-10			0.02522	-4.73366e-10	-4.98512e-10
0.02524	-2.24796e-10	-2.50614e-10			0.02524	-4.73366e-10	-4.96952e-10
0.02526	-2.23111e-10	-2.55616e-10			0.02526	-4.70557e-10	-4.9227e-10
0.02528	-2.22988e-10	-2.5249e-10			0.02528	-4.67748e-10	-4.81035e-10
0.0253	-2.23847e-10	-2.5249e-10			0.0253	-4.62442e-10	-4.64494e-10
0.02532	-2.24984e-10	-2.45611e-10			0.02532	-4.56512e-10	-4.48265e-10
0.02534	-2.25792e-10	-2.36856e-10			0.02534	-4.52143e-10	-4.33908e-10
0.02536	-2.25905e-10	-2.29977e-10			0.02536	-4.49646e-10	-4.2829e-10
0.02538	-2.25223e-10	-2.22473e-10			0.02538	-4.50583e-10	-4.27042e-10
0.0254	-2.23862e-10	-2.19347e-10			0.0254	-4.50583e-10	-4.36405e-10
0.02542	-2.22057e-10	-2.20597e-10			0.02542	-4.55888e-10	-4.46704e-10
0.02544	-2.20099e-10	-2.20597e-10			0.02544	-4.59009e-10	-4.54819e-10
0.02546	-2.18277e-10	-2.29352e-10			0.02546	-4.64627e-10	-4.595e-10
0.02548	-2.16828e-10	-2.34355e-10			0.02548	-4.6962e-10	-4.56067e-10
0.0255	-2.15874e-10	-2.38732e-10			0.0255	-4.74614e-10	-4.48577e-10
0.02552	-2.15403e-10	-2.4311e-10			0.02552	-4.79295e-10	-4.42023e-10
0.02554	-2.15291e-10	-2.4436e-10			0.02554	-4.83353e-10	-4.36405e-10
0.02556	-2.15378e-10	-2.46862e-10			0.02556	-4.80544e-10	-4.37653e-10
0.02558	-2.15526e-10	-2.42484e-10			0.02558	-4.78359e-10	-4.39838e-10
0.0256	-2.15614e-10	-2.41859e-10			0.0256	-4.71805e-10	-4.44207e-10
0.02562	-2.15502e-10	-2.3498e-10			0.02562	-4.66812e-10	-4.47016e-10
0.02564	-2.15007e-10	-2.27476e-10			0.02564	-4.62754e-10	-4.46392e-10
0.02566	-2.13938e-10	-2.23724e-10			0.02566	-4.58385e-10	-4.43583e-10
0.02568	-2.12195e-10	-2.21848e-10			0.02568	-4.59633e-10	-4.40462e-10
0.0257	-2.09894e-10	-2.18721e-10			0.0257	-4.6213e-10	-4.3859e-10
0.02572	-2.07412e-10	-2.1622e-10			0.02572	-4.68684e-10	-4.3859e-10
0.02574	-2.05299e-10	-2.14344e-10			0.02574	-4.72741e-10	-4.40462e-10
0.02576	-2.04062e-10	-2.14969e-10			0.02576	-4.77111e-10	-4.43271e-10
0.02578	-2.03898e-10	-2.15595e-10			0.02578	-4.78047e-10	-4.48889e-10
0.0258	-2.04519e-10	-2.18096e-10			0.0258	-4.73366e-10	-4.57627e-10
0.02582	-2.05175e-10	-2.22473e-10			0.02582	-4.64627e-10	-4.63557e-10
0.02584	-2.04914e-10	-2.30603e-10			0.02584	-4.55576e-10	-4.69799e-10
0.02586	-2.02989e-10	-2.34355e-10			0.02586	-4.47462e-10	-4.74169e-10
0.02588	-1.99252e-10	-2.41234e-10			0.02588	-4.40283e-10	-4.7292e-10
0.0259	-1.94336e-10	-2.41859e-10			0.0259	-4.37787e-10	-4.71048e-10
0.02592	-1.8954e-10	-2.4311e-10			0.02592	-4.36538e-10	-4.68863e-10
0.02594	-1.86448e-10	-2.46862e-10			0.02594	-4.37162e-10	-4.66366e-10
0.02596	-1.86403e-10	-2.41859e-10			0.02596	-4.38411e-10	-4.61997e-10
0.02598	-1.90036e-10	-2.45611e-10			0.02598	-4.41532e-10	-4.61997e-10
0.026	-1.96988e-10	-2.37482e-10			0.026	-4.45277e-10	-4.57627e-10
0.02602	-2.05968e-10	-2.36231e-10			0.02602	-4.52455e-10	-4.5357e-10
0.02604	-2.15132e-10	-2.36231e-10			0.02604	-4.57761e-10	-4.47328e-10
0.02606	-2.22635e-10	-2.3498e-10			0.02606	-4.64003e-10	-4.39838e-10
0.02608	-2.27128e-10	-2.28727e-10			0.02608	-4.67436e-10	-4.33596e-10
0.0261	-2.28047e-10	-2.28101e-10			0.0261	-4.71805e-10	-4.32036e-10
0.02612	-2.25625e-10	-2.23724e-10			0.02612	-4.73053e-10	-4.36093e-10
0.02614	-2.20717e-10	-2.21848e-10			0.02614	-4.73366e-10	-4.39214e-10
0.02616	-2.14512e-10	-2.24349e-10			0.02616	-4.73678e-10	-4.44832e-10
0.02618	-2.08267e-10	-2.27476e-10			0.02618	-4.72429e-10	-4.52634e-10
0.0262	-2.03085e-10	-2.26225e-10			0.0262	-4.70557e-10	-4.60436e-10
0.02622	-1.99776e-10	-2.33104e-10			0.02622	-4.64315e-10	-4.62621e-10
0.02624	-1.98763e-10	-2.32479e-10			0.02624	-4.53391e-10	-4.58564e-10
0.02626	-2.00027e-10	-2.32479e-10			0.02626	-4.42468e-10	-4.50449e-10
0.02628	-2.0309e-10	-2.36231e-10			0.02628	-4.34978e-10	-4.38278e-10
0.0263	-2.07076e-10	-2.32479e-10			0.0263	-4.31545e-10	-4.28915e-10
0.02632	-2.10867e-10	-2.24975e-10			0.02632	-4.3529e-10	-4.23609e-10
0.02634	-2.13371e-10	-2.1622e-10			0.02634	-4.42468e-10	-4.2517e-10
0.02636	-2.13845e-10	-2.08716e-10			0.02636	-4.50583e-10	-4.28603e-10
0.02638	-2.12147e-10	-1.9871e-10			0.02638	-4.53079e-10	-4.33596e-10
0.0264	-2.08794e-10	-1.91832e-10			0.0264	-4.50583e-10	-4.41086e-10
0.02642	-2.04783e-10	-1.93082e-10			0.02642	-4.4278e-10	-4.50137e-10
0.02644	-2.01232e-10	-1.8933e-10			0.02644	-4.31857e-10	-4.60748e-10
0.02646	-1.9899e-10	-1.94333e-10			0.02646	-4.2187e-10	-4.69487e-10
0.02648	-1.98374e-10	-1.9871e-10			0.02648	-4.13755e-10	-4.71984e-10
0.0265	-1.9911e-10	-2.09967e-10			0.0265	-4.1594e-10	-4.73544e-10
0.02652	-2.00469e-10	-2.16845e-10			0.02652	-4.20621e-10	-4.71048e-10
0.02654	-2.01533e-10	-2.21848e-10			0.02654	-4.33417e-10	-4.65742e-10
0.02656	-2.015e-10	-2.28101e-10			0.02656	-4.48086e-10	-4.60124e-10
0.02658	-1.99941e-10	-2.30603e-10			0.02658	-4.59633e-10	-4.54507e-10
0.0266	-1.96925e-10	-2.26851e-10			0.0266	-4.64003e-10	-4.48889e-10
0.02662	-1.92961e-10	-2.27476e-10			0.02662	-4.62754e-10	-4.44207e-10
0.02664	-1.88829e-10	-2.24975e-10			0.02664	-4.53391e-10	-4.37029e-10
0.02666	-1.85363e-10	-2.20597e-10			0.02666	-4.38723e-10	-4.32972e-10
0.02668	-1.83257e-10	-2.18096e-10			0.02668	-4.23742e-10	-4.29851e-10
0.0267	-1.82898e-10	-2.13719e-10			0.0267	-4.07825e-10	-4.29851e-10
0.02672	-1.84273e-10	-2.05589e-10			0.02672	-3.99711e-10	-4.32036e-10
0.02674	-1.86954e-10	-2.01837e-10			0.02674	-4.02832e-10	-4.36717e-10
0.02676	-1.90227e-10	-1.91832e-10			0.02676	-4.13443e-10	-4.41711e-10
0.02678	-1.93321e-10	-1.86204e-10			0.02678	-4.30608e-10	-4.46704e-10
0.0268	-1.95677e-10	-1.85578e-10			0.0268	-4.49022e-10	-4.4764e-10
0.02682	-1.97098e-10	-1.86204e-10			0.02682	-4.65251e-10	-4.45456e-10
0.02684	-1.97696e-10	-1.8808e-10			0.02684	-4.75862e-10	-4.42959e-10
0.02686	-1.97681e-10	-1.88705e-10			0.02686	-4.77111e-10	-4.4015e-10
0.02688	-1.9715e-10	-1.86829e-10			0.02688	-4.6806e-10	-4.38902e-10
0.0269	-1.96043e-10	-1.93082e-10			0.0269	-4.54952e-10	-4.40774e-10
0.02692	-1.94282e-10	-1.9746e-10			0.02692	-4.39347e-10	-4.42647e-10
0.02694	-1.9194e-10	-2.01212e-10			0.02694	-4.2343e-10	-4.40774e-10
0.02696	-1.89332e-10	-2.11843e-10			0.02696	-4.13131e-10	-4.35157e-10
0.02698	-1.86958e-10	-2.17471e-10			0.02698	-4.05017e-10	-4.24857e-10
0.027	-1.85349e-10	-2.19972e-10			0.027	-4.04392e-10	-4.12061e-10
0.02702	-1.84908e-10	-2.19972e-10			0.02702	-4.09698e-10	-3.98953e-10
0.02704	-1.85754e-10	-2.16845e-10			0.02704	-4.13443e-10	-3.89591e-10
0.02706	-1.87615e-10	-2.14969e-10			0.02706	-4.175e-10	-3.84597e-10
0.02708	-1.89793e-10	-2.21848e-10			0.02708	-4.23118e-10	-3.821e-10
0.0271	-1.91295e-10	-2.19347e-10			0.0271	-4.2343e-10	-3.83661e-10
0.02712	-1.91113e-10	-2.20597e-10			0.02712	-4.25303e-10	-3.87718e-10
0.02714	-1.88579e-10	-2.21848e-10			0.02714	-4.23118e-10	-3.91151e-10
0.02716	-1.8365e-10	-2.28101e-10			0.02716	-4.22494e-10	-3.98329e-10
0.02718	-1.76988e-10	-2.30603e-10			0.02718	-4.23742e-10	-4.04571e-10
0.0272	-1.69799e-10	-2.33104e-10			0.0272	-4.25615e-10	-4.10813e-10
0.02722	-1.63466e-10	-2.3373e-10			0.02722	-4.28736e-10	-4.22673e-10
0.02724	-1.59153e-10	-2.3373e-10			0.02724	-4.29048e-10	-4.30475e-10
0.02726	-1.57532e-10	-2.29352e-10			0.02726	-4.25615e-10	-4.35781e-10
0.02728	-1.5872e-10	-2.24975e-10			0.02728	-4.17813e-10	-4.37029e-10
0.0273	-1.62401e-10	-2.15595e-10			0.0273	-4.09698e-10	-4.30475e-10
0.02732	-1.67991e-10	-2.11217e-10			0.02732	-4.04392e-10	-4.24857e-10
0.02734	-1.74757e-10	-2.11217e-10			0.02734	-4.00959e-10	-4.1487e-10
0.02736	-1.81854e-10	-2.11843e-10			0.02736	-4.01896e-10	-4.07692e-10
0.02738	-1.88308e-10	-2.11217e-10			0.02738	-4.09074e-10	-4.06132e-10
0.0274	-1.93076e-10	-2.14344e-10			0.0274	-4.20933e-10	-4.04259e-10
0.02742	-1.9524e-10	-2.10592e-10			0.02742	-4.33417e-10	-4.06132e-10
0.02744	-1.94329e-10	-2.08716e-10			0.02744	-4.4122e-10	-4.12686e-10
0.02746	-1.90585e-10	-2.08091e-10			0.02746	-4.44965e-10	-4.21424e-10
0.02748	-1.85022e-10	-2.0684e-10			0.02748	-4.40908e-10	-4.3422e-10
0.0275	-1.79166e-10	-2.03713e-10			0.0275	-4.31545e-10	-4.44207e-10
0.02752	-1.74581e-10	-2.04339e-10			0.02752	-4.20621e-10	-4.50761e-10
0.02754	-1.72378e-10	-2.05589e-10			0.02754	-4.09074e-10	-4.51073e-10
0.02756	-1.72918e-10	-1.99961e-10			0.02756	-4.00959e-10	-4.44207e-10
0.02758	-1.7579e-10	-1.99336e-10			0.02758	-3.95966e-10	-4.33284e-10
0.0276	-1.80041e-10	-1.99336e-10			0.0276	-3.94093e-10	-4.15495e-10
0.02762	-1.84512e-10	-1.92457e-10			0.02762	-3.99399e-10	-4.00202e-10
0.02764	-1.88137e-10	-1.87454e-10			0.02764	-4.04392e-10	-3.87406e-10
0.02766	-1.90147e-10	-1.86204e-10			0.02766	-4.12507e-10	-3.77731e-10
0.02768	-1.90175e-10	-1.81826e-10			0.02768	-4.21558e-10	-3.73362e-10
0.0277	-1.88297e-10	-1.79325e-10			0.0277	-4.278e-10	-3.71489e-10
0.02772	-1.85017e-10	-1.83077e-10			0.02772	-4.31545e-10	-3.75234e-10
0.02774	-1.81168e-10	-1.90581e-10			0.02774	-4.30296e-10	-3.76795e-10
0.02776	-1.77734e-10	-1.99336e-10			0.02776	-4.2187e-10	-3.83661e-10
0.02778	-1.75616e-10	-2.13093e-10			0.02778	-4.14067e-10	-3.89591e-10
0.0278	-1.75381e-10	-2.21223e-10			0.0278	-4.05641e-10	-3.95208e-10
0.02782	-1.77091e-10	-2.26851e-10			0.02782	-4.03456e-10	-3.98329e-10
0.02784	-1.80257e-10	-2.26225e-10			0.02784	-4.05641e-10	-4.0145e-10
0.02786	-1.83978e-10	-2.24349e-10			0.02786	-4.07825e-10	-4.01138e-10
0.02788	-1.87238e-10	-2.18721e-10			0.02788	-4.08138e-10	-4.01138e-10
0.0279	-1.89229e-10	-2.14969e-10			0.0279	-4.03768e-10	-3.9989e-10
0.02792	-1.89555e-10	-2.09341e-10			0.02792	-3.99087e-10	-3.99578e-10
0.02794	-1.88244e-10	-2.0684e-10			0.02794	-3.92845e-10	-3.98329e-10
0.02796	-1.85615e-10	-2.01212e-10			0.02796	-3.87851e-10	-3.98017e-10
0.02798	-1.82084e-10	-1.98085e-10			0.02798	-3.83482e-10	-4.01138e-10
0.028	-1.78041e-10	-1.90581e-10			0.028	-3.87227e-10	-4.00826e-10
0.02802	-1.73818e-10	-1.86829e-10			0.02802	-3.92221e-10	-4.03323e-10
0.02804	-1.69787e-10	-1.83702e-10			0.02804	-4.0252e-10	-3.99266e-10
0.02806	-1.66445e-10	-1.81201e-10			0.02806	-4.13443e-10	-3.95833e-10
0.02808	-1.64405e-10	-1.79325e-10			0.02808	-4.19373e-10	-3.92712e-10
0.0281	-1.64225e-10	-1.787e-10			0.0281	-4.22494e-10	-3.88342e-10
0.02812	-1.66129e-10	-1.76198e-10			0.02812	-4.19373e-10	-3.87094e-10
0.02814	-1.69771e-10	-1.76824e-10			0.02814	-4.13131e-10	-3.86158e-10
0.02816	-1.74224e-10	-1.81826e-10			0.02816	-4.0252e-10	-3.86158e-10
0.02818	-1.78246e-10	-1.86829e-10			0.02818	-3.94093e-10	-3.87094e-10
0.0282	-1.80711e-10	-1.91832e-10			0.0282	-3.88788e-10	-3.88342e-10
0.02822	-1.81017e-10	-1.92457e-10			0.02822	-3.85667e-10	-3.87718e-10
0.02824	-1.79277e-10	-1.92457e-10			0.02824	-3.85042e-10	-3.89591e-10
0.02826	-1.76219e-10	-1.90581e-10			0.02826	-3.86915e-10	-3.91151e-10
0.02828	-1.72903e-10	-1.85578e-10			0.02828	-3.91596e-10	-3.94584e-10
0.0283	-1.70394e-10	-1.83077e-10			0.0283	-3.99087e-10	-4.00202e-10
0.02832	-1.69503e-10	-1.81826e-10			0.02832	-4.04704e-10	-4.04259e-10
0.02834	-1.70617e-10	-1.77449e-10			0.02834	-4.1001e-10	-4.08316e-10
0.02836	-1.73628e-10	-1.76198e-10			0.02836	-4.15628e-10	-4.08004e-10
0.02838	-1.77959e-10	-1.72446e-10			0.02838	-4.21558e-10	-4.03011e-10
0.0284	-1.82693e-10	-1.68694e-10			0.0284	-4.20621e-10	-3.96145e-10
0.02842	-1.86757e-10	-1.68069e-10			0.02842	-4.14379e-10	-3.8647e-10
0.02844	-1.89147e-10	-1.68069e-10			0.02844	-4.02208e-10	-3.77419e-10
0.02846	-1.89129e-10	-1.69945e-10			0.02846	-3.87851e-10	-3.70553e-10
0.02848	-1.86427e-10	-1.71821e-10			0.02848	-3.76304e-10	-3.67744e-10
0.0285	-1.81311e-10	-1.76824e-10			0.0285	-3.68501e-10	-3.68368e-10
0.02852	-1.74539e-10	-1.86204e-10			0.02852	-3.63196e-10	-3.72737e-10
0.02854	-1.67157e-10	-1.93082e-10			0.02854	-3.66629e-10	-3.83349e-10
0.02856	-1.6022e-10	-1.96209e-10			0.02856	-3.79113e-10	-3.93648e-10
0.02858	-1.54558e-10	-1.99336e-10			0.02858	-3.93781e-10	-4.03947e-10
0.0286	-1.50666e-10	-1.9871e-10			0.0286	-4.07513e-10	-4.11749e-10
0.02862	-1.48716e-10	-1.99336e-10			0.02862	-4.23118e-10	-4.11437e-10
0.02864	-1.48639e-10	-1.99961e-10			0.02864	-4.31857e-10	-4.04259e-10
0.02866	-1.5018e-10	-2.00586e-10			0.02866	-4.35602e-10	-3.9396e-10
0.02868	-1.52903e-10	-1.99336e-10			0.02868	-4.39347e-10	-3.79291e-10
0.0287	-1.56197e-10	-1.9746e-10			0.0287	-4.34041e-10	-3.69929e-10
0.02872	-1.59375e-10	-1.88705e-10			0.02872	-4.26551e-10	-3.63999e-10
0.02874	-1.6189e-10	-1.79325e-10			0.02874	-4.16876e-10	-3.65247e-10
0.02876	-1.63601e-10	-1.73697e-10			0.02876	-4.03456e-10	-3.74922e-10
0.02878	-1.64879e-10	-1.72446e-10			0.02878	-3.91909e-10	-3.8647e-10
0.0288	-1.66447e-10	-1.71821e-10			0.0288	-3.84418e-10	-3.97081e-10
0.02882	-1.6899e-10	-1.77449e-10			0.02882	-3.79113e-10	-4.0582e-10
0.02884	-1.72763e-10	-1.76198e-10			0.02884	-3.78801e-10	-4.09877e-10
0.02886	-1.77417e-10	-1.7995e-10			0.02886	-3.80985e-10	-4.08316e-10
0.02888	-1.82138e-10	-1.83077e-10			0.02888	-3.8317e-10	-4.02387e-10
0.0289	-1.85966e-10	-1.84953e-10			0.0289	-3.87227e-10	-3.93336e-10
0.02892	-1.881e-10	-1.91206e-10			0.02892	-3.88476e-10	-3.82412e-10
0.02894	-1.88084e-10	-1.91832e-10			0.02894	-3.87851e-10	-3.71177e-10
0.02896	-1.85891e-10	-1.93708e-10			0.02896	-3.85355e-10	-3.63062e-10
0.02898	-1.81924e-10	-1.96209e-10			0.02898	-3.78801e-10	-3.60254e-10
0.029	-1.76951e-10	-1.93708e-10			0.029	-3.70998e-10	-3.60878e-10
0.02902	-1.71936e-10	-1.86204e-10			0.02902	-3.63508e-10	-3.64935e-10
0.02904	-1.67815e-10	-1.78074e-10			0.02904	-3.55393e-10	-3.71177e-10
0.02906	-1.65244e-10	-1.71821e-10			0.02906	-3.51336e-10	-3.78979e-10
0.02908	-1.64422e-10	-1.65567e-10			0.02908	-3.51648e-10	-3.79916e-10
0.0291	-1.65053e-10	-1.63691e-10			0.0291	-3.52585e-10	-3.8054e-10
0.02912	-1.66436e-10	-1.66193e-10			0.02912	-3.53833e-10	-3.78043e-10
0.02914	-1.67652e-10	-1.68069e-10			0.02914	-3.56642e-10	-3.75858e-10
0.02916	-1.67821e-10	-1.7995e-10			0.02916	-3.61011e-10	-3.75234e-10
0.02918	-1.66421e-10	-1.8808e-10			0.02918	-3.70062e-10	-3.71489e-10
0.0292	-1.63559e-10	-1.94958e-10			0.0292	-3.7724e-10	-3.71489e-10
0.02922	-1.60054e-10	-1.94958e-10			0.02922	-3.86603e-10	-3.75234e-10
0.02924	-1.57193e-10	-1.96834e-10			0.02924	-3.93157e-10	-3.79291e-10
0.02926	-1.56209e-10	-1.9871e-10			0.02926	-3.94093e-10	-3.86158e-10
0.02928	-1.57691e-10	-1.9871e-10			0.02928	-3.92845e-10	-3.8803e-10
0.0293	-1.61258e-10	-1.9871e-10			0.0293	-3.88788e-10	-3.82412e-10
0.02932	-1.65685e-10	-1.98085e-10			0.02932	-3.8473e-10	-3.75546e-10
0.02934	-1.69419e-10	-1.96834e-10			0.02934	-3.81922e-10	-3.65559e-10
0.02936	-1.71237e-10	-1.94958e-10			0.02936	-3.76616e-10	-3.57757e-10
0.02938	-1.70762e-10	-1.94333e-10			0.02938	-3.72559e-10	-3.54324e-10
0.0294	-1.68599e-10	-1.91206e-10			0.0294	-3.64756e-10	-3.54636e-10
0.02942	-1.6608e-10	-1.84953e-10			0.02942	-3.60075e-10	-3.57757e-10
0.02944	-1.64704e-10	-1.84953e-10			0.02944	-3.55081e-10	-3.61502e-10
0.02946	-1.65526e-10	-1.7995e-10			0.02946	-3.53521e-10	-3.63687e-10
0.02948	-1.68726e-10	-1.75573e-10			0.02948	-3.55081e-10	-3.61814e-10
0.0295	-1.73533e-10	-1.68069e-10			0.0295	-3.57578e-10	-3.60254e-10
0.02952	-1.78498e-10	-1.60565e-10			0.02952	-3.62259e-10	-3.59629e-10
0.02954	-1.8202e-10	-1.56187e-10			0.02954	-3.64444e-10	-3.61814e-10
0.02956	-1.82896e-10	-1.52435e-10			0.02956	-3.67877e-10	-3.67432e-10
0.02958	-1.8069e-10	-1.46182e-10			0.02958	-3.71622e-10	-3.73362e-10
0.0296	-1.75775e-10	-1.48058e-10			0.0296	-3.72247e-10	-3.77731e-10
0.02962	-1.69084e-10	-1.48058e-10			0.02962	-3.7568e-10	-3.81164e-10
0.02964	-1.61731e-10	-1.5181e-10			0.02964	-3.76928e-10	-3.78043e-10
0.02966	-1.54694e-10	-1.52435e-10			0.02966	-3.78801e-10	-3.70865e-10
0.02968	-1.48695e-10	-1.59939e-10			0.02968	-3.84106e-10	-3.64311e-10
0.0297	-1.44233e-10	-1.69945e-10			0.0297	-3.8473e-10	-3.5526e-10
0.02972	-1.41674e-10	-1.79325e-10			0.02972	-3.86603e-10	-3.51515e-10
0.02974	-1.41247e-10	-1.86204e-10			0.02974	-3.86915e-10	-3.50267e-10
0.02976	-1.42937e-10	-1.92457e-10			0.02976	-3.87539e-10	-3.49954e-10
0.02978	-1.4633e-10	-1.92457e-10			0.02978	-3.84106e-10	-3.50891e-10
0.0298	-1.50553e-10	-1.94333e-10			0.0298	-3.75992e-10	-3.51203e-10
0.02982	-1.54385e-10	-1.8808e-10			0.02982	-3.71934e-10	-3.49954e-10
0.02984	-1.56568e-10	-1.86829e-10			0.02984	-3.67877e-10	-3.48082e-10
0.02986	-1.56222e-10	-1.84328e-10			0.02986	-3.67565e-10	-3.47146e-10
0.02988	-1.53192e-10	-1.81201e-10			0.02988	-3.70686e-10	-3.45585e-10
0.0299	-1.48186e-10	-1.787e-10			0.0299	-3.78176e-10	-3.44649e-10
0.02992	-1.42602e-10	-1.76824e-10			0.02992	-3.86291e-10	-3.46209e-10
0.02994	-1.38115e-10	-1.69945e-10			0.02994	-3.91284e-10	-3.45897e-10
0.02996	-1.36142e-10	-1.76824e-10			0.02996	-3.97214e-10	-3.46833e-10
0.02998	-1.37389e-10	-1.787e-10			0.02998	-4.00647e-10	-3.51515e-10
0.03	-1.41617e-10	-1.76824e-10			0.03	-3.99711e-10	-3.53075e-10
0.03002	-1.47706e-10	-1.83077e-10			0.03002	-3.96902e-10	-3.57133e-10
0.03004	-1.53989e-10	-1.81826e-10			0.03004	-3.92533e-10	-3.56196e-10
0.03006	-1.58725e-10	-1.85578e-10			0.03006	-3.87539e-10	-3.56508e-10
0.03008	-1.60593e-10	-1.88705e-10			0.03008	-3.80985e-10	-3.52763e-10
0.0301	-1.59041e-10	-1.86204e-10			0.0301	-3.71934e-10	-3.434e-10
0.03012	-1.54419e-10	-1.81826e-10			0.03012	-3.60075e-10	-3.33725e-10
0.03014	-1.4785e-10	-1.79325e-10			0.03014	-3.49151e-10	-3.24987e-10
0.03016	-1.4088e-10	-1.78074e-10			0.03016	-3.4291e-10	-3.17496e-10
0.03018	-1.35048e-10	-1.73072e-10			0.03018	-3.38852e-10	-3.14688e-10
0.0302	-1.31503e-10	-1.65567e-10			0.0302	-3.37292e-10	-3.15e-10
0.03022	-1.30744e-10	-1.59939e-10			0.03022	-3.40725e-10	-3.18121e-10
0.03024	-1.32527e-10	-1.58689e-10			0.03024	-3.4603e-10	-3.24987e-10
0.03026	-1.35974e-10	-1.59314e-10			0.03026	-3.53209e-10	-3.33413e-10
0.03028	-1.39887e-10	-1.59314e-10			0.03028	-3.58514e-10	-3.46209e-10
0.0303	-1.43183e-10	-1.63691e-10			0.0303	-3.61323e-10	-3.54324e-10
0.03032	-1.45263e-10	-1.64317e-10			0.03032	-3.61011e-10	-3.68368e-10
0.03034	-1.46124e-10	-1.6119e-10			0.03034	-3.55393e-10	-3.78355e-10
0.03036	-1.46157e-10	-1.63066e-10			0.03036	-3.51336e-10	-3.83973e-10
0.03038	-1.45772e-10	-1.59314e-10			0.03038	-3.53833e-10	-3.86158e-10
0.0304	-1.45094e-10	-1.61815e-10			0.0304	-3.57578e-10	-3.81476e-10
0.03042	-1.43921e-10	-1.64942e-10			0.03042	-3.69438e-10	-3.74298e-10
0.03044	-1.41935e-10	-1.66193e-10			0.03044	-3.7724e-10	-3.67432e-10
0.03046	-1.39006e-10	-1.68694e-10			0.03046	-3.84106e-10	-3.58693e-10
0.03048	-1.35385e-10	-1.69945e-10			0.03048	-3.87227e-10	-3.52139e-10
0.0305	-1.31735e-10	-1.69319e-10			0.0305	-3.86291e-10	-3.44649e-10
0.03052	-1.29001e-10	-1.71821e-10			0.03052	-3.81609e-10	-3.34974e-10
0.03054	-1.28126e-10	-1.71195e-10			0.03054	-3.74743e-10	-3.26235e-10
0.03056	-1.29688e-10	-1.74322e-10			0.03056	-3.66629e-10	-3.20305e-10
0.03058	-1.33573e-10	-1.83702e-10			0.03058	-3.61635e-10	-3.17184e-10
0.0306	-1.38887e-10	-1.87454e-10			0.0306	-3.54457e-10	-3.17184e-10
0.03062	-1.44195e-10	-1.90581e-10			0.03062	-3.48839e-10	-3.21242e-10
0.03064	-1.48047e-10	-1.8933e-10			0.03064	-3.45406e-10	-3.2405e-10
0.03066	-1.4952e-10	-1.87454e-10			0.03066	-3.45094e-10	-3.27484e-10
0.03068	-1.48552e-10	-1.87454e-10			0.03068	-3.49776e-10	-3.28732e-10
0.0307	-1.45934e-10	-1.88705e-10			0.0307	-3.5789e-10	-3.30292e-10
0.03072	-1.43016e-10	-1.8808e-10			0.03072	-3.70374e-10	-3.36222e-10
0.03074	-1.41229e-10	-1.82452e-10			0.03074	-3.81922e-10	-3.4777e-10
0.03076	-1.41576e-10	-1.81201e-10			0.03076	-3.88476e-10	-3.58381e-10
0.03078	-1.44218e-10	-1.74948e-10			0.03078	-3.93157e-10	-3.69304e-10
0.0308	-1.4831e-10	-1.72446e-10			0.0308	-3.90348e-10	-3.78355e-10
0.03082	-1.52223e-10	-1.67443e-10			0.03082	-3.81609e-10	-3.78667e-10
0.03084	-1.54076e-10	-1.69945e-10			0.03084	-3.68813e-10	-3.72737e-10
0.03086	-1.52401e-10	-1.68069e-10			0.03086	-3.51024e-10	-3.64935e-10
0.03088	-1.46709e-10	-1.68069e-10			0.03088	-3.3698e-10	-3.52763e-10
0.0309	-1.37728e-10	-1.65567e-10			0.0309	-3.27305e-10	-3.41216e-10
0.03092	-1.27267e-10	-1.65567e-10			0.03092	-3.26681e-10	-3.30917e-10
0.03094	-1.17706e-10	-1.63691e-10			0.03094	-3.29802e-10	-3.27171e-10
0.03096	-1.11296e-10	-1.66818e-10			0.03096	-3.3698e-10	-3.27171e-10
0.03098	-1.09472e-10	-1.67443e-10			0.03098	-3.43222e-10	-3.30604e-10
0.031	-1.12446e-10	-1.68069e-10			0.031	-3.45718e-10	-3.38407e-10
0.03102	-1.19196e-10	-1.64942e-10			0.03102	-3.50712e-10	-3.45585e-10
0.03104	-1.27859e-10	-1.54311e-10			0.03104	-3.56018e-10	-3.52451e-10
0.03106	-1.36356e-10	-1.49309e-10			0.03106	-3.65068e-10	-3.58381e-10
0.03108	-1.42983e-10	-1.48058e-10			0.03108	-3.74119e-10	-3.60878e-10
0.0311	-1.46789e-10	-1.48683e-10			0.0311	-3.78488e-10	-3.57133e-10
0.03112	-1.47673e-10	-1.54937e-10			0.03112	-3.75992e-10	-3.52451e-10
0.03114	-1.46259e-10	-1.63691e-10			0.03114	-3.66941e-10	-3.44649e-10
0.03116	-1.4362e-10	-1.67443e-10			0.03116	-3.53209e-10	-3.40279e-10
0.03118	-1.40942e-10	-1.71821e-10			0.03118	-3.39164e-10	-3.36846e-10
0.0312	-1.392e-10	-1.73697e-10			0.0312	-3.31986e-10	-3.40592e-10
0.03122	-1.38892e-10	-1.80576e-10			0.03122	-3.30426e-10	-3.434e-10
0.03124	-1.39892e-10	-1.87454e-10			0.03124	-3.32298e-10	-3.46833e-10
0.03126	-1.41458e-10	-1.98085e-10			0.03126	-3.41973e-10	-3.50267e-10
0.03128	-1.42433e-10	-2.01212e-10			0.03128	-3.52897e-10	-3.53075e-10
0.0313	-1.41617e-10	-2.01212e-10			0.0313	-3.61635e-10	-3.54012e-10
0.03132	-1.38201e-10	-1.96834e-10			0.03132	-3.67253e-10	-3.55884e-10
0.03134	-1.32121e-10	-1.94333e-10			0.03134	-3.6975e-10	-3.57445e-10
0.03136	-1.2417e-10	-1.86204e-10			0.03136	-3.68813e-10	-3.57757e-10
0.03138	-1.15816e-10	-1.83702e-10			0.03138	-3.67877e-10	-3.55884e-10
0.0314	-1.08767e-10	-1.79325e-10			0.0314	-3.66629e-10	-3.54948e-10
0.03142	-1.04445e-10	-1.69945e-10			0.03142	-3.67877e-10	-3.48082e-10
0.03144	-1.03575e-10	-1.65567e-10			0.03144	-3.69126e-10	-3.39343e-10
0.03146	-1.06028e-10	-1.57438e-10			0.03146	-3.67877e-10	-3.29668e-10
0.03148	-1.10964e-10	-1.54937e-10			0.03148	-3.67253e-10	-3.19993e-10
0.0315	-1.17208e-10	-1.53686e-10			0.0315	-3.62884e-10	-3.14063e-10
0.03152	-1.23699e-10	-1.56187e-10			0.03152	-3.56954e-10	-3.11879e-10
0.03154	-1.29823e-10	-1.56813e-10			0.03154	-3.49151e-10	-3.10318e-10
0.03156	-1.35474e-10	-1.61815e-10			0.03156	-3.40725e-10	-3.14063e-10
0.03158	-1.40805e-10	-1.6119e-10			0.03158	-3.3261e-10	-3.24363e-10
0.0316	-1.4583e-10	-1.60565e-10			0.0316	-3.30738e-10	-3.36534e-10
0.03162	-1.50154e-10	-1.58063e-10			0.03162	-3.28553e-10	-3.4933e-10
0.03164	-1.53003e-10	-1.6119e-10			0.03164	-3.31362e-10	-3.60878e-10
0.03166	-1.53545e-10	-1.54311e-10			0.03166	-3.33235e-10	-3.65247e-10
0.03168	-1.51316e-10	-1.53686e-10			0.03168	-3.34483e-10	-3.62126e-10
0.0317	-1.46506e-10	-1.50559e-10			0.0317	-3.39164e-10	-3.54012e-10
0.03172	-1.39937e-10	-1.49309e-10			0.03172	-3.41973e-10	-3.39655e-10
0.03174	-1.32796e-10	-1.45557e-10			0.03174	-3.43534e-10	-3.22802e-10
0.03176	-1.26258e-10	-1.45557e-10			0.03176	-3.45406e-10	-3.09694e-10
0.03178	-1.21196e-10	-1.46182e-10			0.03178	-3.47591e-10	-3.00019e-10
0.0318	-1.1807e-10	-1.49309e-10			0.0318	-3.51336e-10	-2.95962e-10
0.03182	-1.16993e-10	-1.52435e-10			0.03182	-3.55393e-10	-2.96586e-10
0.03184	-1.17843e-10	-1.55562e-10			0.03184	-3.60075e-10	-3.01892e-10
0.03186	-1.20353e-10	-1.56813e-10			0.03186	-3.64756e-10	-3.09694e-10
0.03188	-1.24152e-10	-1.57438e-10			0.03188	-3.64444e-10	-3.18121e-10
0.0319	-1.28793e-10	-1.55562e-10			0.0319	-3.56642e-10	-3.25611e-10
0.03192	-1.33827e-10	-1.50559e-10			0.03192	-3.43222e-10	-3.29668e-10
0.03194	-1.38873e-10	-1.48683e-10			0.03194	-3.31362e-10	-3.33413e-10
0.03196	-1.43638e-10	-1.46807e-10			0.03196	-3.19502e-10	-3.34038e-10
0.03198	-1.47873e-10	-1.45557e-10			0.03198	-3.14509e-10	-3.32477e-10
0.032	-1.51334e-10	-1.46807e-10			0.032	-3.14821e-10	-3.30604e-10
0.03202	-1.53753e-10	-1.48058e-10			0.03202	-3.14509e-10	-3.2842e-10
0.03204	-1.54871e-10	-1.49309e-10			0.03204	-3.20127e-10	-3.25299e-10
0.03206	-1.5453e-10	-1.48683e-10			0.03206	-3.26368e-10	-3.25299e-10
0.03208	-1.52793e-10	-1.54937e-10			0.03208	-3.29489e-10	-3.22178e-10
0.0321	-1.50031e-10	-1.58063e-10			0.0321	-3.32922e-10	-3.18745e-10
0.03212	-1.46876e-10	-1.56813e-10			0.03212	-3.33235e-10	-3.14688e-10
0.03214	-1.44059e-10	-1.59939e-10			0.03214	-3.3105e-10	-3.08758e-10
0.03216	-1.42171e-10	-1.58063e-10			0.03216	-3.28553e-10	-3.05637e-10
0.03218	-1.41465e-10	-1.56813e-10			0.03218	-3.25744e-10	-3.0158e-10
0.0322	-1.41789e-10	-1.61815e-10			0.0322	-3.28553e-10	-3.0314e-10
0.03222	-1.4265e-10	-1.60565e-10			0.03222	-3.29177e-10	-3.06573e-10
0.03224	-1.43402e-10	-1.61815e-10			0.03224	-3.3261e-10	-3.10006e-10
0.03226	-1.4349e-10	-1.61815e-10			0.03226	-3.36043e-10	-3.11879e-10
0.03228	-1.42644e-10	-1.61815e-10			0.03228	-3.35419e-10	-3.14063e-10
0.0323	-1.40967e-10	-1.69945e-10			0.0323	-3.35107e-10	-3.17496e-10
0.03232	-1.38889e-10	-1.69945e-10			0.03232	-3.27929e-10	-3.19993e-10
0.03234	-1.37055e-10	-1.69945e-10			0.03234	-3.21063e-10	-3.22178e-10
0.03236	-1.36134e-10	-1.74322e-10			0.03236	-3.1326e-10	-3.24675e-10
0.03238	-1.36632e-10	-1.71821e-10			0.03238	-3.06706e-10	-3.26547e-10
0.0324	-1.38693e-10	-1.7057e-10			0.0324	-3.03273e-10	-3.27484e-10
0.03242	-1.41987e-10	-1.64942e-10			0.03242	-3.01401e-10	-3.26235e-10
0.03244	-1.45723e-10	-1.53686e-10			0.03244	-3.09203e-10	-3.24363e-10
0.03246	-1.48856e-10	-1.45557e-10			0.03246	-3.12636e-10	-3.15624e-10
0.03248	-1.50431e-10	-1.44306e-10			0.03248	-3.17942e-10	-3.06573e-10
0.0325	-1.49911e-10	-1.4243e-10			0.0325	-3.21687e-10	-2.98459e-10
0.03252	-1.47367e-10	-1.46807e-10			0.03252	-3.23247e-10	-2.94089e-10
0.03254	-1.43432e-10	-1.53061e-10			0.03254	-3.22935e-10	-2.96586e-10
0.03256	-1.39057e-10	-1.56813e-10			0.03256	-3.24184e-10	-3.07509e-10
0.03258	-1.3524e-10	-1.67443e-10			0.03258	-3.27929e-10	-3.21554e-10
0.0326	-1.32803e-10	-1.69945e-10			0.0326	-3.33547e-10	-3.3591e-10
0.03262	-1.3228e-10	-1.73072e-10			0.03262	-3.37916e-10	-3.44025e-10
0.03264	-1.3383e-10	-1.73072e-10			0.03264	-3.40101e-10	-3.45273e-10
0.03266	-1.37158e-10	-1.7057e-10			0.03266	-3.41037e-10	-3.37158e-10
0.03268	-1.41474e-10	-1.65567e-10			0.03268	-3.3698e-10	-3.21554e-10
0.0327	-1.45587e-10	-1.64317e-10			0.0327	-3.29177e-10	-3.06885e-10
0.03272	-1.48163e-10	-1.6119e-10			0.03272	-3.24184e-10	-2.9565e-10
0.03274	-1.48122e-10	-1.60565e-10			0.03274	-3.21999e-10	-2.93153e-10
0.03276	-1.45007e-10	-1.59939e-10			0.03276	-3.23247e-10	-2.99707e-10
0.03278	-1.39156e-10	-1.62441e-10			0.03278	-3.24808e-10	-3.09694e-10
0.0328	-1.31615e-10	-1.66193e-10			0.0328	-3.2512e-10	-3.19993e-10
0.03282	-1.23834e-10	-1.71821e-10			0.03282	-3.25432e-10	-3.25611e-10
0.03284	-1.17284e-10	-1.71821e-10			0.03284	-3.21063e-10	-3.25611e-10
0.03286	-1.13095e-10	-1.67443e-10			0.03286	-3.1763e-10	-3.19993e-10
0.03288	-1.11788e-10	-1.60565e-10			0.03288	-3.11388e-10	-3.09382e-10
0.0329	-1.13141e-10	-1.55562e-10			0.0329	-3.04834e-10	-2.97522e-10
0.03292	-1.16261e-10	-1.47433e-10			0.03292	-3.00777e-10	-2.87535e-10
0.03294	-1.19866e-10	-1.36802e-10			0.03294	-2.99216e-10	-2.80357e-10
0.03296	-1.22719e-10	-1.343e-10			0.03296	-3.01713e-10	-2.81293e-10
0.03298	-1.2402e-10	-1.31799e-10			0.03298	-3.10452e-10	-2.88472e-10
0.033	-1.23616e-10	-1.3305e-10			0.033	-3.21687e-10	-3.02516e-10
0.03302	-1.21977e-10	-1.37427e-10			0.03302	-3.30426e-10	-3.18433e-10
0.03304	-1.19984e-10	-1.43681e-10			0.03304	-3.38852e-10	-3.29668e-10
0.03306	-1.18643e-10	-1.47433e-10			0.03306	-3.43222e-10	-3.39031e-10
0.03308	-1.18779e-10	-1.56813e-10			0.03308	-3.4447e-10	-3.42152e-10
0.0331	-1.20771e-10	-1.56813e-10			0.0331	-3.40413e-10	-3.4184e-10
0.03312	-1.24387e-10	-1.58063e-10			0.03312	-3.33859e-10	-3.37783e-10
0.03314	-1.28773e-10	-1.56187e-10			0.03314	-3.26368e-10	-3.3435e-10
0.03316	-1.32655e-10	-1.52435e-10			0.03316	-3.1763e-10	-3.32165e-10
0.03318	-1.34742e-10	-1.47433e-10			0.03318	-3.06394e-10	-3.2998e-10
0.0332	-1.34189e-10	-1.44306e-10			0.0332	-2.96407e-10	-3.25611e-10
0.03322	-1.30911e-10	-1.45557e-10			0.03322	-2.90477e-10	-3.19681e-10
0.03324	-1.25621e-10	-1.46807e-10			0.03324	-2.89853e-10	-3.10006e-10
0.03326	-1.1959e-10	-1.5181e-10			0.03326	-2.94223e-10	-3.00019e-10
0.03328	-1.14281e-10	-1.58063e-10			0.03328	-3.05146e-10	-2.90032e-10
0.0333	-1.10979e-10	-1.59939e-10			0.0333	-3.12012e-10	-2.81605e-10
0.03332	-1.10483e-10	-1.69319e-10			0.03332	-3.18878e-10	-2.78172e-10
0.03334	-1.12922e-10	-1.73072e-10			0.03334	-3.23872e-10	-2.74427e-10
0.03336	-1.17721e-10	-1.73697e-10			0.03336	-3.2356e-10	-2.75676e-10
0.03338	-1.23732e-10	-1.72446e-10			0.03338	-3.21375e-10	-2.76924e-10
0.0334	-1.2951e-10	-1.64942e-10			0.0334	-3.16381e-10	-2.77236e-10
0.03342	-1.33662e-10	-1.58689e-10			0.03342	-3.12324e-10	-2.80045e-10
0.03344	-1.35212e-10	-1.51185e-10			0.03344	-3.09203e-10	-2.85663e-10
0.03346	-1.33849e-10	-1.39928e-10			0.03346	-3.06394e-10	-2.94713e-10
0.03348	-1.29998e-10	-1.35551e-10			0.03348	-3.05146e-10	-3.0907e-10
0.0335	-1.24675e-10	-1.3305e-10			0.0335	-3.07019e-10	-3.21866e-10
0.03352	-1.19178e-10	-1.27422e-10			0.03352	-3.07331e-10	-3.32477e-10
0.03354	-1.14728e-10	-1.28047e-10			0.03354	-3.11076e-10	-3.3435e-10
0.03356	-1.12149e-10	-1.28047e-10			0.03356	-3.16069e-10	-3.2998e-10
0.03358	-1.11665e-10	-1.26171e-10			0.03358	-3.17942e-10	-3.19993e-10
0.0336	-1.12849e-10	-1.343e-10			0.0336	-3.19814e-10	-3.04388e-10
0.03362	-1.14771e-10	-1.36802e-10			0.03362	-3.18254e-10	-2.87535e-10
0.03364	-1.16321e-10	-1.40554e-10			0.03364	-3.15757e-10	-2.74739e-10
0.03366	-1.16611e-10	-1.46807e-10			0.03366	-3.1326e-10	-2.68185e-10
0.03368	-1.1528e-10	-1.5181e-10			0.03368	-3.09827e-10	-2.66625e-10
0.0337	-1.12577e-10	-1.57438e-10			0.0337	-3.07955e-10	-2.72867e-10
0.03372	-1.09232e-10	-1.63691e-10			0.03372	-3.0577e-10	-2.85975e-10
0.03374	-1.06217e-10	-1.66818e-10			0.03374	-3.06394e-10	-3.00643e-10
0.03376	-1.04506e-10	-1.65567e-10			0.03376	-3.08267e-10	-3.15936e-10
0.03378	-1.0486e-10	-1.64317e-10			0.03378	-3.11076e-10	-3.28108e-10
0.0338	-1.07629e-10	-1.58063e-10			0.0338	-3.16693e-10	-3.33725e-10
0.03382	-1.1258e-10	-1.50559e-10			0.03382	-3.20439e-10	-3.32165e-10
0.03384	-1.18822e-10	-1.41179e-10			0.03384	-3.25744e-10	-3.24363e-10
0.03386	-1.24923e-10	-1.35551e-10			0.03386	-3.29489e-10	-3.14688e-10
0.03388	-1.29275e-10	-1.30548e-10			0.03388	-3.30738e-10	-3.0314e-10
0.0339	-1.30588e-10	-1.32424e-10			0.0339	-3.32298e-10	-2.94089e-10
0.03392	-1.28318e-10	-1.32424e-10			0.03392	-3.29489e-10	-2.87535e-10
0.03394	-1.22832e-10	-1.32424e-10			0.03394	-3.24496e-10	-2.85975e-10
0.03396	-1.15284e-10	-1.343e-10			0.03396	-3.17942e-10	-2.85351e-10
0.03398	-1.07271e-10	-1.38678e-10			0.03398	-3.11076e-10	-2.88159e-10
0.034	-1.00457e-10	-1.343e-10			0.034	-3.01713e-10	-2.92217e-10
0.03402	-9.62489e-11	-1.43055e-10			0.03402	-2.9984e-10	-2.97834e-10
0.03404	-9.55796e-11	-1.4243e-10			0.03404	-2.97656e-10	-3.02204e-10
0.03406	-9.87565e-11	-1.47433e-10			0.03406	-2.99216e-10	-3.04701e-10
0.03408	-1.05383e-10	-1.54937e-10			0.03408	-3.0421e-10	-3.05949e-10
0.0341	-1.14396e-10	-1.54937e-10			0.0341	-3.09515e-10	-3.08446e-10
0.03412	-1.24244e-10	-1.59314e-10			0.03412	-3.14821e-10	-3.12503e-10
0.03414	-1.33219e-10	-1.58063e-10			0.03414	-3.18878e-10	-3.13751e-10
0.03416	-1.39864e-10	-1.6119e-10			0.03416	-3.20751e-10	-3.13439e-10
0.03418	-1.43309e-10	-1.60565e-10			0.03418	-3.22935e-10	-3.10006e-10
0.0342	-1.43434e-10	-1.62441e-10			0.0342	-3.18254e-10	-3.08134e-10
0.03422	-1.40821e-10	-1.64317e-10			0.03422	-3.15757e-10	-3.05013e-10
0.03424	-1.36542e-10	-1.64317e-10			0.03424	-3.1326e-10	-3.0314e-10
0.03426	-1.31847e-10	-1.60565e-10			0.03426	-3.09827e-10	-3.01267e-10
0.03428	-1.27839e-10	-1.57438e-10			0.03428	-3.04522e-10	-2.98771e-10
0.0343	-1.25232e-10	-1.5181e-10			0.0343	-2.99216e-10	-2.9565e-10
0.03432	-1.24223e-10	-1.47433e-10			0.03432	-2.92974e-10	-2.95962e-10
0.03434	-1.24503e-10	-1.44931e-10			0.03434	-2.87356e-10	-2.94401e-10
0.03436	-1.25362e-10	-1.49934e-10			0.03436	-2.83611e-10	-2.91593e-10
0.03438	-1.25899e-10	-1.49309e-10			0.03438	-2.81427e-10	-2.90344e-10
0.0344	-1.25281e-10	-1.49309e-10			0.0344	-2.83299e-10	-2.88159e-10
0.03442	-1.23029e-10	-1.47433e-10			0.03442	-2.8642e-10	-2.87223e-10
0.03444	-1.19244e-10	-1.39303e-10			0.03444	-2.94535e-10	-2.88159e-10
0.03446	-1.14682e-10	-1.37427e-10			0.03446	-3.0421e-10	-2.91593e-10
0.03448	-1.10556e-10	-1.36802e-10			0.03448	-3.12636e-10	-2.95026e-10
0.0345	-1.08075e-10	-1.36802e-10			0.0345	-3.18878e-10	-3.00331e-10
0.03452	-1.07924e-10	-1.39303e-10			0.03452	-3.21687e-10	-3.05325e-10
0.03454	-1.09963e-10	-1.38052e-10			0.03454	-3.18878e-10	-3.1063e-10
0.03456	-1.13326e-10	-1.38678e-10			0.03456	-3.12948e-10	-3.10942e-10
0.03458	-1.16836e-10	-1.41804e-10			0.03458	-3.07955e-10	-3.12503e-10
0.0346	-1.19479e-10	-1.44306e-10			0.0346	-3.02961e-10	-3.13127e-10
0.03462	-1.20739e-10	-1.46182e-10			0.03462	-2.98592e-10	-3.08134e-10
0.03464	-1.20688e-10	-1.49934e-10			0.03464	-2.97656e-10	-3.0158e-10
0.03466	-1.19888e-10	-1.51185e-10			0.03466	-2.97344e-10	-2.9128e-10
0.03468	-1.19122e-10	-1.51185e-10			0.03468	-2.99216e-10	-2.83478e-10
0.0347	-1.19084e-10	-1.53061e-10			0.0347	-2.99528e-10	-2.78797e-10
0.03472	-1.20118e-10	-1.44306e-10			0.03472	-3.02025e-10	-2.79109e-10
0.03474	-1.22139e-10	-1.41179e-10			0.03474	-3.05458e-10	-2.88472e-10
0.03476	-1.24708e-10	-1.35551e-10			0.03476	-3.06706e-10	-2.98771e-10
0.03478	-1.27216e-10	-1.31799e-10			0.03478	-3.09203e-10	-3.0907e-10
0.0348	-1.29073e-10	-1.27422e-10			0.0348	-3.11388e-10	-3.14375e-10
0.03482	-1.29877e-10	-1.25546e-10			0.03482	-3.08579e-10	-3.13127e-10
0.03484	-1.29507e-10	-1.2492e-10			0.03484	-3.02649e-10	-3.05637e-10
0.03486	-1.28151e-10	-1.28047e-10			0.03486	-2.94223e-10	-2.94713e-10
0.03488	-1.26231e-10	-1.29923e-10			0.03488	-2.8486e-10	-2.82542e-10
0.0349	-1.24259e-10	-1.30548e-10			0.0349	-2.80178e-10	-2.70058e-10
0.03492	-1.2264e-10	-1.29923e-10			0.03492	-2.75809e-10	-2.62568e-10
0.03494	-1.21547e-10	-1.29298e-10			0.03494	-2.76745e-10	-2.5695e-10
0.03496	-1.20923e-10	-1.31799e-10			0.03496	-2.77057e-10	-2.5851e-10
0.03498	-1.20585e-10	-1.36176e-10			0.03498	-2.83923e-10	-2.64752e-10
0.035	-1.20347e-10	-1.41179e-10			0.035	-2.94223e-10	-2.73491e-10
0.03502	-1.20089e-10	-1.46182e-10			0.03502	-3.09203e-10	-2.84726e-10
0.03504	-1.19797e-10	-1.52435e-10			0.03504	-3.21375e-10	-2.9565e-10
0.03506	-1.1959e-10	-1.54311e-10			0.03506	-3.24184e-10	-3.00019e-10
0.03508	-1.19718e-10	-1.54311e-10			0.03508	-3.22623e-10	-3.00331e-10
0.0351	-1.2048e-10	-1.55562e-10			0.0351	-3.12324e-10	-2.9565e-10
0.03512	-1.22037e-10	-1.52435e-10			0.03512	-3.00152e-10	-2.88159e-10
0.03514	-1.24216e-10	-1.53061e-10			0.03514	-2.89541e-10	-2.78172e-10
0.03516	-1.26452e-10	-1.46182e-10			0.03516	-2.83923e-10	-2.68185e-10
0.03518	-1.27957e-10	-1.48058e-10			0.03518	-2.79554e-10	-2.60071e-10
0.0352	-1.28038e-10	-1.48683e-10			0.0352	-2.78618e-10	-2.55389e-10
0.03522	-1.26381e-10	-1.51185e-10			0.03522	-2.77369e-10	-2.50708e-10
0.03524	-1.23172e-10	-1.56187e-10			0.03524	-2.78306e-10	-2.52893e-10
0.03526	-1.19e-10	-1.57438e-10			0.03526	-2.81427e-10	-2.59759e-10
0.03528	-1.14653e-10	-1.54311e-10			0.03528	-2.83611e-10	-2.68497e-10
0.0353	-1.10921e-10	-1.57438e-10			0.0353	-2.87981e-10	-2.81293e-10
0.03532	-1.08489e-10	-1.58689e-10			0.03532	-2.92662e-10	-2.92841e-10
0.03534	-1.07875e-10	-1.57438e-10			0.03534	-2.9984e-10	-3.00955e-10
0.03536	-1.09363e-10	-1.53686e-10			0.03536	-3.0421e-10	-3.07821e-10
0.03538	-1.129e-10	-1.48683e-10			0.03538	-3.09515e-10	-3.11879e-10
0.0354	-1.17989e-10	-1.48683e-10			0.0354	-3.10139e-10	-3.10006e-10
0.03542	-1.23664e-10	-1.44931e-10			0.03542	-3.09203e-10	-3.06261e-10
0.03544	-1.28604e-10	-1.45557e-10			0.03544	-3.04834e-10	-2.99395e-10
0.03546	-1.31418e-10	-1.41179e-10			0.03546	-3.03273e-10	-2.90968e-10
0.03548	-1.31052e-10	-1.43681e-10			0.03548	-3.01713e-10	-2.83166e-10
0.0355	-1.27206e-10	-1.4243e-10			0.0355	-3.02961e-10	-2.72867e-10
0.03552	-1.20529e-10	-1.45557e-10			0.03552	-3.01713e-10	-2.67561e-10
0.03554	-1.12514e-10	-1.44306e-10			0.03554	-3.01401e-10	-2.6444e-10
0.03556	-1.05074e-10	-1.48683e-10			0.03556	-2.98904e-10	-2.64128e-10
0.03558	-9.99469e-11	-1.51185e-10			0.03558	-2.96719e-10	-2.7037e-10
0.0356	-9.81472e-11	-1.49309e-10			0.0356	-2.9079e-10	-2.73179e-10
0.03562	-9.96488e-11	-1.46807e-10			0.03562	-2.87669e-10	-2.763e-10
0.03564	-1.03449e-10	-1.48058e-10			0.03564	-2.85484e-10	-2.81293e-10
0.03566	-1.07995e-10	-1.46807e-10			0.03566	-2.84236e-10	-2.84414e-10
0.03568	-1.11799e-10	-1.51185e-10			0.03568	-2.84548e-10	-2.86287e-10
0.0357	-1.13992e-10	-1.53686e-10			0.0357	-2.85484e-10	-2.88784e-10
0.03572	-1.14596e-10	-1.52435e-10			0.03572	-2.86108e-10	-2.89096e-10
0.03574	-1.14403e-10	-1.48683e-10			0.03574	-2.87044e-10	-2.86911e-10
0.03576	-1.14554e-10	-1.4243e-10			0.03576	-2.9079e-10	-2.87847e-10
0.03578	-1.15991e-10	-1.34926e-10			0.03578	-2.9235e-10	-2.87535e-10
0.0358	-1.19064e-10	-1.28047e-10			0.0358	-2.96719e-10	-2.89408e-10
0.03582	-1.23438e-10	-1.24295e-10			0.03582	-3.00152e-10	-2.88472e-10
0.03584	-1.28285e-10	-1.2367e-10			0.03584	-3.04834e-10	-2.86911e-10
0.03586	-1.32635e-10	-1.25546e-10			0.03586	-3.09827e-10	-2.85038e-10
0.03588	-1.3567e-10	-1.2492e-10			0.03588	-3.08891e-10	-2.83166e-10
0.0359	-1.36887e-10	-1.27422e-10			0.0359	-3.06082e-10	-2.82854e-10
0.03592	-1.36121e-10	-1.26796e-10			0.03592	-3.01713e-10	-2.83166e-10
0.03594	-1.33517e-10	-1.29923e-10			0.03594	-2.96095e-10	-2.85038e-10
0.03596	-1.29487e-10	-1.32424e-10			0.03596	-2.89229e-10	-2.85038e-10
0.03598	-1.24649e-10	-1.35551e-10			0.03598	-2.8642e-10	-2.85038e-10
0.036	-1.1976e-10	-1.38052e-10			0.036	-2.82363e-10	-2.85038e-10
0.03602	-1.15571e-10	-1.41804e-10			0.03602	-2.8049e-10	-2.78797e-10
0.03604	-1.12649e-10	-1.48058e-10			0.03604	-2.81115e-10	-2.74115e-10
0.03606	-1.11207e-10	-1.44931e-10			0.03606	-2.84548e-10	-2.66625e-10
0.03608	-1.11035e-10	-1.49309e-10			0.03608	-2.85796e-10	-2.61007e-10
0.0361	-1.11577e-10	-1.53686e-10			0.0361	-2.9079e-10	-2.60071e-10
0.03612	-1.12154e-10	-1.53686e-10			0.03612	-2.96095e-10	-2.6288e-10
0.03614	-1.12244e-10	-1.53686e-10			0.03614	-3.00152e-10	-2.69746e-10
0.03616	-1.11706e-10	-1.48058e-10			0.03616	-3.0421e-10	-2.75988e-10
0.03618	-1.10838e-10	-1.40554e-10			0.03618	-3.05146e-10	-2.80981e-10
0.0362	-1.1024e-10	-1.343e-10			0.0362	-3.05146e-10	-2.80981e-10
0.03622	-1.10515e-10	-1.29298e-10			0.03622	-3.06706e-10	-2.81918e-10
0.03624	-1.11955e-10	-1.23044e-10			0.03624	-3.06706e-10	-2.81605e-10
0.03626	-1.14361e-10	-1.21168e-10			0.03626	-3.02025e-10	-2.75676e-10
0.03628	-1.17089e-10	-1.20543e-10			0.03628	-2.9828e-10	-2.73491e-10
0.0363	-1.19287e-10	-1.19292e-10			0.0363	-2.92038e-10	-2.71306e-10
0.03632	-1.20223e-10	-1.2367e-10			0.03632	-2.85484e-10	-2.72555e-10
0.03634	-1.19522e-10	-1.33675e-10			0.03634	-2.81427e-10	-2.74739e-10
0.03636	-1.17234e-10	-1.39928e-10			0.03636	-2.81427e-10	-2.80045e-10
0.03638	-1.13765e-10	-1.45557e-10			0.03638	-2.83299e-10	-2.87535e-10
0.0364	-1.09757e-10	-1.49309e-10			0.0364	-2.88293e-10	-2.9565e-10
0.03642	-1.05962e-10	-1.50559e-10			0.03642	-2.96719e-10	-3.00331e-10
0.03644	-1.03119e-10	-1.44306e-10			0.03644	-3.00465e-10	-2.98771e-10
0.03646	-1.01833e-10	-1.43055e-10			0.03646	-3.03898e-10	-2.96586e-10
0.03648	-1.02426e-10	-1.37427e-10			0.03648	-3.02025e-10	-2.89096e-10
0.0365	-1.0483e-10	-1.38678e-10			0.0365	-2.9984e-10	-2.85351e-10
0.03652	-1.08547e-10	-1.29923e-10			0.03652	-2.98904e-10	-2.84414e-10
0.03654	-1.12757e-10	-1.29298e-10			0.03654	-2.99528e-10	-2.85975e-10
0.03656	-1.16538e-10	-1.28672e-10			0.03656	-3.01089e-10	-2.90032e-10
0.03658	-1.19111e-10	-1.2492e-10			0.03658	-3.06082e-10	-2.93465e-10
0.0366	-1.2001e-10	-1.2492e-10			0.0366	-3.09203e-10	-2.97834e-10
0.03662	-1.19147e-10	-1.27422e-10			0.03662	-3.10452e-10	-2.97522e-10
0.03664	-1.16807e-10	-1.3305e-10			0.03664	-3.0577e-10	-2.98771e-10
0.03666	-1.13592e-10	-1.41179e-10			0.03666	-2.98592e-10	-2.96898e-10
0.03668	-1.10306e-10	-1.47433e-10			0.03668	-2.89853e-10	-2.92217e-10
0.0367	-1.07759e-10	-1.52435e-10			0.0367	-2.84548e-10	-2.88472e-10
0.03672	-1.06502e-10	-1.57438e-10			0.03672	-2.82363e-10	-2.85351e-10
0.03674	-1.06627e-10	-1.61815e-10			0.03674	-2.88917e-10	-2.80045e-10
0.03676	-1.07713e-10	-1.66193e-10			0.03676	-2.96407e-10	-2.75051e-10
0.03678	-1.08975e-10	-1.59939e-10			0.03678	-3.06394e-10	-2.69122e-10
0.0368	-1.09545e-10	-1.58063e-10			0.0368	-3.18566e-10	-2.63192e-10
0.03682	-1.08782e-10	-1.51185e-10			0.03682	-3.25744e-10	-2.5695e-10
0.03684	-1.06484e-10	-1.48058e-10			0.03684	-3.28865e-10	-2.56014e-10
0.03686	-1.02935e-10	-1.47433e-10			0.03686	-3.26993e-10	-2.57262e-10
0.03688	-9.87913e-11	-1.46807e-10			0.03688	-3.20127e-10	-2.64752e-10
0.0369	-9.48811e-11	-1.54311e-10			0.0369	-3.12324e-10	-2.73803e-10
0.03692	-9.19893e-11	-1.5181e-10			0.03692	-3.06394e-10	-2.82854e-10
0.03694	-9.06728e-11	-1.54937e-10			0.03694	-3.05146e-10	-2.87847e-10
0.03696	-9.11457e-11	-1.53686e-10			0.03696	-3.0421e-10	-2.88159e-10
0.03698	-9.32522e-11	-1.49309e-10			0.03698	-3.0577e-10	-2.84102e-10
0.037	-9.65336e-11	-1.46182e-10			0.037	-3.06394e-10	-2.79109e-10
0.03702	-1.0034e-10	-1.38678e-10			0.03702	-3.03273e-10	-2.75051e-10
0.03704	-1.03954e-10	-1.3305e-10			0.03704	-2.9984e-10	-2.73179e-10
0.03706	-1.06713e-10	-1.29298e-10			0.03706	-2.9079e-10	-2.74739e-10
0.03708	-1.08134e-10	-1.26171e-10			0.03708	-2.83299e-10	-2.78484e-10
0.0371	-1.08046e-10	-1.22419e-10			0.0371	-2.74561e-10	-2.84102e-10
0.03712	-1.06685e-10	-1.2367e-10			0.03712	-2.70191e-10	-2.87223e-10
0.03714	-1.04681e-10	-1.24295e-10			0.03714	-2.68943e-10	-2.90032e-10
0.03716	-1.0293e-10	-1.26796e-10			0.03716	-2.68007e-10	-2.93153e-10
0.03718	-1.02345e-10	-1.3305e-10			0.03718	-2.70191e-10	-2.93465e-10
0.0372	-1.03552e-10	-1.39928e-10			0.0372	-2.75185e-10	-2.93465e-10
0.03722	-1.06647e-10	-1.39928e-10			0.03722	-2.82675e-10	-2.87535e-10
0.03724	-1.11109e-10	-1.40554e-10			0.03724	-2.92038e-10	-2.78484e-10
0.03726	-1.15898e-10	-1.35551e-10			0.03726	-2.99528e-10	-2.7193e-10
0.03728	-1.19735e-10	-1.29923e-10			0.03728	-3.03898e-10	-2.6444e-10
0.0373	-1.21444e-10	-1.27422e-10			0.0373	-3.01089e-10	-2.59447e-10
0.03732	-1.20263e-10	-1.29298e-10			0.03732	-2.94223e-10	-2.57574e-10
0.03734	-1.16074e-10	-1.36176e-10			0.03734	-2.86732e-10	-2.61631e-10
0.03736	-1.09495e-10	-1.41179e-10			0.03736	-2.77994e-10	-2.62568e-10
0.03738	-1.01768e-10	-1.48683e-10			0.03738	-2.74248e-10	-2.61319e-10
0.0374	-9.44486e-11	-1.48683e-10			0.0374	-2.74873e-10	-2.60695e-10
0.03742	-8.90024e-11	-1.50559e-10			0.03742	-2.77057e-10	-2.57574e-10
0.03744	-8.64478e-11	-1.49309e-10			0.03744	-2.83299e-10	-2.58198e-10
0.03746	-8.71691e-11	-1.46182e-10			0.03746	-2.88917e-10	-2.61943e-10
0.03748	-9.09046e-11	-1.44306e-10			0.03748	-2.92038e-10	-2.67249e-10
0.0375	-9.68586e-11	-1.40554e-10			0.0375	-2.95783e-10	-2.78484e-10
0.03752	-1.03859e-10	-1.35551e-10			0.03752	-3.01713e-10	-2.8972e-10
0.03754	-1.10543e-10	-1.28047e-10			0.03754	-3.07643e-10	-2.97522e-10
0.03756	-1.15574e-10	-1.2367e-10			0.03756	-3.09827e-10	-3.01892e-10
0.03758	-1.17888e-10	-1.2492e-10			0.03758	-3.09827e-10	-2.98459e-10
0.0376	-1.16928e-10	-1.28047e-10			0.0376	-3.03273e-10	-2.90968e-10
0.03762	-1.12807e-10	-1.3305e-10			0.03762	-2.97656e-10	-2.80669e-10
0.03764	-1.06321e-10	-1.39928e-10			0.03764	-2.87044e-10	-2.72243e-10
0.03766	-9.88224e-11	-1.46182e-10			0.03766	-2.77057e-10	-2.66937e-10
0.03768	-9.19518e-11	-1.5181e-10			0.03768	-2.72688e-10	-2.64752e-10
0.0377	-8.73007e-11	-1.46182e-10			0.0377	-2.68007e-10	-2.67873e-10
0.03772	-8.60249e-11	-1.45557e-10			0.03772	-2.69255e-10	-2.70682e-10
0.03774	-8.85028e-11	-1.41179e-10			0.03774	-2.68631e-10	-2.73491e-10
0.03776	-9.41609e-11	-1.35551e-10			0.03776	-2.73936e-10	-2.7193e-10
0.03778	-1.01557e-10	-1.32424e-10			0.03778	-2.77682e-10	-2.66937e-10
0.0378	-1.08753e-10	-1.28672e-10			0.0378	-2.82675e-10	-2.59759e-10
0.03782	-1.13881e-10	-1.28047e-10			0.03782	-2.86732e-10	-2.55077e-10
0.03784	-1.15734e-10	-1.26796e-10			0.03784	-2.85172e-10	-2.53205e-10
0.03786	-1.14125e-10	-1.26796e-10			0.03786	-2.85484e-10	-2.53517e-10
0.03788	-1.09857e-10	-1.26171e-10			0.03788	-2.83611e-10	-2.54453e-10
0.0379	-1.04323e-10	-1.33675e-10			0.0379	-2.82987e-10	-2.5851e-10
0.03792	-9.89487e-11	-1.343e-10			0.03792	-2.8486e-10	-2.60071e-10
0.03794	-9.47611e-11	-1.31799e-10			0.03794	-2.89229e-10	-2.59135e-10
0.03796	-9.22288e-11	-1.29923e-10			0.03796	-2.92662e-10	-2.61319e-10
0.03798	-9.13509e-11	-1.23044e-10			0.03798	-2.97968e-10	-2.6288e-10
0.038	-9.18076e-11	-1.18042e-10			0.038	-3.02025e-10	-2.66001e-10
0.03802	-9.30944e-11	-1.18042e-10			0.03802	-3.04834e-10	-2.69434e-10
0.03804	-9.46309e-11	-1.19292e-10			0.03804	-3.07955e-10	-2.72555e-10
0.03806	-9.5895e-11	-1.21168e-10			0.03806	-3.07019e-10	-2.72867e-10
0.03808	-9.65991e-11	-1.29923e-10			0.03808	-3.00152e-10	-2.75676e-10
0.0381	-9.68101e-11	-1.36176e-10			0.0381	-2.91102e-10	-2.72867e-10
0.03812	-9.69269e-11	-1.38678e-10			0.03812	-2.75809e-10	-2.70058e-10
0.03814	-9.7477e-11	-1.46807e-10			0.03814	-2.61453e-10	-2.67561e-10
0.03816	-9.881e-11	-1.46807e-10			0.03816	-2.48345e-10	-2.63192e-10
0.03818	-1.00863e-10	-1.53061e-10			0.03818	-2.41791e-10	-2.5851e-10
0.0382	-1.03124e-10	-1.51185e-10			0.0382	-2.39294e-10	-2.51956e-10
0.03822	-1.04823e-10	-1.44931e-10			0.03822	-2.46472e-10	-2.50396e-10
0.03824	-1.0526e-10	-1.38678e-10			0.03824	-2.57395e-10	-2.51956e-10
0.03826	-1.04096e-10	-1.29298e-10			0.03826	-2.70191e-10	-2.52581e-10
0.03828	-1.01489e-10	-1.2492e-10			0.03828	-2.8049e-10	-2.54453e-10
0.0383	-9.80201e-11	-1.22419e-10			0.0383	-2.88293e-10	-2.54453e-10
0.03832	-9.44967e-11	-1.2492e-10			0.03832	-2.92038e-10	-2.53829e-10
0.03834	-9.17269e-11	-1.32424e-10			0.03834	-2.9079e-10	-2.52268e-10
0.03836	-9.0351e-11	-1.37427e-10			0.03836	-2.83611e-10	-2.53517e-10
0.03838	-9.07114e-11	-1.45557e-10			0.03838	-2.76433e-10	-2.56326e-10
0.0384	-9.27675e-11	-1.51185e-10			0.0384	-2.7144e-10	-2.61007e-10
0.03842	-9.60864e-11	-1.49309e-10			0.03842	-2.68007e-10	-2.66313e-10
0.03844	-9.99552e-11	-1.43681e-10			0.03844	-2.68943e-10	-2.70682e-10
0.03846	-1.03603e-10	-1.36802e-10			0.03846	-2.73e-10	-2.74427e-10
0.03848	-1.06447e-10	-1.33675e-10			0.03848	-2.75185e-10	-2.7786e-10
0.0385	-1.08253e-10	-1.20543e-10			0.0385	-2.79242e-10	-2.7786e-10
0.03852	-1.09173e-10	-1.1429e-10			0.03852	-2.81115e-10	-2.81293e-10
0.03854	-1.09648e-10	-1.09287e-10			0.03854	-2.81739e-10	-2.85351e-10
0.03856	-1.10216e-10	-1.08036e-10			0.03856	-2.7893e-10	-2.87223e-10
0.03858	-1.11266e-10	-1.07411e-10			0.03858	-2.75809e-10	-2.8972e-10
0.0386	-1.12845e-10	-1.1554e-10			0.0386	-2.69879e-10	-2.90968e-10
0.03862	-1.1457e-10	-1.22419e-10			0.03862	-2.66758e-10	-2.90032e-10
0.03864	-1.15725e-10	-1.2492e-10			0.03864	-2.61765e-10	-2.88784e-10
0.03866	-1.15505e-10	-1.31799e-10			0.03866	-2.60204e-10	-2.85663e-10
0.03868	-1.13344e-10	-1.38052e-10			0.03868	-2.62701e-10	-2.81293e-10
0.0387	-1.09183e-10	-1.39928e-10			0.0387	-2.63325e-10	-2.75676e-10
0.03872	-1.03553e-10	-1.37427e-10			0.03872	-2.68007e-10	-2.67873e-10
0.03874	-9.74309e-11	-1.35551e-10			0.03874	-2.71752e-10	-2.5851e-10
0.03876	-9.19152e-11	-1.28672e-10			0.03876	-2.73e-10	-2.48523e-10
0.03878	-8.78995e-11	-1.21168e-10			0.03878	-2.75809e-10	-2.39785e-10
0.0388	-8.58956e-11	-1.10537e-10			0.0388	-2.75185e-10	-2.33855e-10
0.03882	-8.60277e-11	-1.02408e-10			0.03882	-2.73624e-10	-2.34167e-10
0.03884	-8.8112e-11	-9.92813e-11			0.03884	-2.71752e-10	-2.37288e-10
0.03886	-9.17075e-11	-9.80307e-11			0.03886	-2.65822e-10	-2.42906e-10
0.03888	-9.61312e-11	-9.99067e-11			0.03888	-2.60204e-10	-2.48523e-10
0.0389	-1.00521e-10	-1.00532e-10			0.0389	-2.57395e-10	-2.58198e-10
0.03892	-1.04025e-10	-1.07411e-10			0.03892	-2.59892e-10	-2.67249e-10
0.03894	-1.06051e-10	-1.16166e-10			0.03894	-2.65198e-10	-2.71618e-10
0.03896	-1.06432e-10	-1.19292e-10			0.03896	-2.72376e-10	-2.78797e-10
0.03898	-1.05424e-10	-1.20543e-10			0.03898	-2.78306e-10	-2.81293e-10
0.039	-1.03556e-10	-1.2492e-10			0.039	-2.81739e-10	-2.8379e-10
0.03902	-1.01452e-10	-1.21794e-10			0.03902	-2.82363e-10	-2.84414e-10
0.03904	-9.96725e-11	-1.21794e-10			0.03904	-2.8049e-10	-2.83478e-10
0.03906	-9.86007e-11	-1.18042e-10			0.03906	-2.77682e-10	-2.80981e-10
0.03908	-9.8362e-11	-1.18042e-10			0.03908	-2.74561e-10	-2.7786e-10
0.0391	-9.88151e-11	-1.12413e-10			0.0391	-2.70191e-10	-2.763e-10
0.03912	-9.96544e-11	-1.08036e-10			0.03912	-2.66446e-10	-2.73179e-10
0.03914	-1.00577e-10	-1.03659e-10			0.03914	-2.64261e-10	-2.72555e-10
0.03916	-1.01414e-10	-1.03033e-10			0.03916	-2.65198e-10	-2.7037e-10
0.03918	-1.02137e-10	-1.04284e-10			0.03918	-2.65822e-10	-2.65064e-10
0.0392	-1.02744e-10	-1.05535e-10			0.0392	-2.68319e-10	-2.61631e-10
0.03922	-1.03118e-10	-1.05535e-10			0.03922	-2.70191e-10	-2.56638e-10
0.03924	-1.02973e-10	-1.08661e-10			0.03924	-2.68943e-10	-2.52581e-10
0.03926	-1.01991e-10	-1.07411e-10			0.03926	-2.66446e-10	-2.49772e-10
0.03928	-1.00089e-10	-1.08036e-10			0.03928	-2.63325e-10	-2.50396e-10
0.0393	-9.7664e-11	-1.07411e-10			0.0393	-2.60204e-10	-2.51644e-10
0.03932	-9.55897e-11	-1.09287e-10			0.03932	-2.60516e-10	-2.54141e-10
0.03934	-9.48799e-11	-1.09287e-10			0.03934	-2.59268e-10	-2.5851e-10
0.03936	-9.61799e-11	-1.13664e-10			0.03936	-2.58956e-10	-2.55389e-10
0.03938	-9.93827e-11	-1.14915e-10			0.03938	-2.5958e-10	-2.50708e-10
0.0394	-1.03599e-10	-1.16791e-10			0.0394	-2.58644e-10	-2.44778e-10
0.03942	-1.07491e-10	-1.19918e-10			0.03942	-2.57083e-10	-2.39472e-10
0.03944	-1.09775e-10	-1.22419e-10			0.03944	-2.54899e-10	-2.41345e-10
0.03946	-1.09653e-10	-1.28672e-10			0.03946	-2.54586e-10	-2.43842e-10
0.03948	-1.07016e-10	-1.33675e-10			0.03948	-2.56147e-10	-2.50708e-10
0.0395	-1.02414e-10	-1.37427e-10			0.0395	-2.62701e-10	-2.57886e-10
0.03952	-9.68459e-11	-1.44931e-10			0.03952	-2.70815e-10	-2.67249e-10
0.03954	-9.14447e-11	-1.45557e-10			0.03954	-2.79554e-10	-2.75676e-10
0.03956	-8.71233e-11	-1.41179e-10			0.03956	-2.85172e-10	-2.80669e-10
0.03958	-8.427e-11	-1.343e-10			0.03958	-2.89853e-10	-2.81605e-10
0.0396	-8.26509e-11	-1.2492e-10			0.0396	-2.9235e-10	-2.75676e-10
0.03962	-8.15786e-11	-1.21168e-10			0.03962	-2.91414e-10	-2.69434e-10
0.03964	-8.03092e-11	-1.1429e-10			0.03964	-2.87356e-10	-2.56326e-10
0.03966	-7.84785e-11	-1.08036e-10			0.03966	-2.81427e-10	-2.4353e-10
0.03968	-7.63392e-11	-1.08661e-10			0.03968	-2.73312e-10	-2.31046e-10
0.0397	-7.46684e-11	-1.09912e-10			0.0397	-2.65822e-10	-2.19498e-10
0.03972	-7.43958e-11	-1.07411e-10			0.03972	-2.56771e-10	-2.14193e-10
0.03974	-7.61614e-11	-1.13664e-10			0.03974	-2.52402e-10	-2.13256e-10
0.03976	-8.00068e-11	-1.13039e-10			0.03976	-2.52402e-10	-2.24492e-10
0.03978	-8.53339e-11	-1.14915e-10			0.03978	-2.55523e-10	-2.36664e-10
0.0398	-9.10867e-11	-1.16166e-10			0.0398	-2.59892e-10	-2.54765e-10
0.03982	-9.60604e-11	-1.21168e-10			0.03982	-2.66446e-10	-2.65376e-10
0.03984	-9.9228e-11	-1.25546e-10			0.03984	-2.72064e-10	-2.75676e-10
0.03986	-1.00013e-10	-1.24295e-10			0.03986	-2.77369e-10	-2.75676e-10
0.03988	-9.84653e-11	-1.22419e-10			0.03988	-2.79554e-10	-2.74115e-10
0.0399	-9.52561e-11	-1.29298e-10			0.0399	-2.81427e-10	-2.67561e-10
0.03992	-9.14876e-11	-1.22419e-10			0.03992	-2.80178e-10	-2.62255e-10
0.03994	-8.83503e-11	-1.23044e-10			0.03994	-2.73936e-10	-2.57262e-10
[truncated: 2,252 more rows]
