# Supplementary material for: Inherent fast inactivation particle of Nav channels as a new binding site for a neurotoxin
Source: EMBO J. 2025 Apr 22;44(11):3180–209. doi: 10.1038/s44318-025-00438-9 (PMC12130229; doi:10.1038/s44318-025-00438-9)
Supplement: Supplementary file 6 — Source data Fig. 2 [file 44318_2025_438_MOESM6_ESM.zip › Figure 2/2E.xlsx]

## Sheet: Sheet1
intracellular application					extracellular application					intracellular application			extracellular application
time	control	2.5μM rpTx1-Ctermi			time	control	50 μM rpTx1-Ctermi			2.5 μM rpTx1-Ctermi	control		50 μM rpTx1-Ctermi	control
0	-6.76102e-12	7.63684e-12			0	7.18515e-12	2.40205e-11			0.287	0.110286		0.077013	0.08897
2e-05	-4.25966e-12	1.26396e-11			2e-05	6.55981e-12	2.46458e-11			0.115	0.065474		0.093079	0.10262
4e-05	-6.13568e-12	9.51286e-12			4e-05	5.93447e-12	2.46458e-11			0.288	0.06922		0.060568	0.091892
6e-05	-6.76102e-12	6.38616e-12			6e-05	3.43311e-12	2.18318e-11			0.394	0.072249		0.097714	0.055068
8e-05	-6.76102e-12	-4.86997e-12			8e-05	1.24442e-12	1.87051e-11			0.259	0.079091
0.0001	-4.25966e-12	-4.86997e-12			0.0001	-2.82029e-12	1.1201e-11			0.311
0.00012	1.1772e-13	-9.24735e-12			0.00012	-5.00898e-12	7.44898e-12
0.00014	2.61908e-12	-9.24735e-12			0.00014	-3.13296e-12	2.75893e-12
0.00016	5.12044e-12	-9.8727e-12			0.00016	-4.07097e-12	5.70237e-13
0.00018	8.24714e-12	-1.0498e-11			0.00018	-9.44272e-13	-1.30578e-12
0.0002	8.24714e-12	-8.62201e-12			0.0002	2.80777e-12	-2.86914e-12
0.00022	8.24714e-12	-6.12065e-12			0.00022	5.30913e-12	-1.93112e-12
0.00024	6.37112e-12	-8.62201e-12			0.00024	6.87248e-12	-3.67774e-13
0.00026	5.12044e-12	-1.29994e-11			0.00026	9.99918e-12	1.19558e-12
0.00028	1.99374e-12	-1.48754e-11			0.00028	1.25005e-11	2.44626e-12
0.0003	1.3684e-12	-1.17487e-11			0.0003	1.21879e-11	2.44626e-12
0.00032	-1.13296e-12	-1.0498e-11			0.00032	1.31259e-11	3.0716e-12
0.00034	1.1772e-13	-7.99667e-12			0.00034	9.37384e-12	5.88563e-12
0.00036	-3.00898e-12	-7.99667e-12			0.00036	4.05845e-12	7.44898e-12
0.00038	1.3684e-12	-1.23741e-11			0.00038	6.19079e-13	1.08884e-11
0.0004	-1.7583e-12	-1.67514e-11			0.0004	-2.82029e-12	1.2139e-11
0.00042	-1.7583e-12	-1.86275e-11			0.00042	-4.69631e-12	1.24517e-11
0.00044	-3.63432e-12	-2.48809e-11			0.00044	-5.63433e-12	1.0263e-11
0.00046	-1.13296e-12	-2.05035e-11			0.00046	-4.38364e-12	6.1983e-12
0.00048	-8.0117e-12	-1.23741e-11			0.00048	-2.82029e-12	4.63495e-12
0.0005	-1.42651e-11	1.38343e-12			0.0005	3.06409e-13	8.82907e-13
0.00052	-1.48904e-11	6.38616e-12			0.00052	1.86976e-12	-9.93114e-13
0.00054	-1.30144e-11	7.0115e-12			0.00054	-3.18932e-13	-3.18181e-12
0.00056	-9.88772e-12	-4.92592e-13			0.00056	-1.56961e-12	-1.30578e-12
0.00058	-7.38636e-12	-2.99395e-12			0.00058	-4.69631e-12	-3.67774e-13
0.0006	-4.885e-12	-3.61929e-12			0.0006	-4.38364e-12	2.13359e-12
0.00062	-6.13568e-12	-4.24463e-12			0.00062	-1.88228e-12	3.69694e-12
0.00064	-4.25966e-12	-4.86997e-12			0.00064	9.31749e-13	7.44898e-12
0.00066	-9.88772e-12	-6.12065e-12			0.00066	7.81049e-12	8.38699e-12
0.00068	-9.26238e-12	-1.0498e-11			0.00068	1.28132e-11	1.0263e-11
0.0007	-1.05131e-11	-6.12065e-12			0.0007	1.43766e-11	1.08884e-11
0.00072	-9.88772e-12	-1.11234e-11			0.00072	1.31259e-11	8.69966e-12
0.00074	-1.11384e-11	-8.62201e-12			0.00074	1.03119e-11	6.1983e-12
0.00076	-8.63704e-12	-1.0498e-11			0.00076	7.81049e-12	9.63767e-12
0.00078	-1.23891e-11	-1.23741e-11			0.00078	5.6218e-12	8.69966e-12
0.0008	-7.38636e-12	-1.23741e-11			0.0008	5.6218e-12	1.2139e-11
0.00082	1.3684e-12	-9.24735e-12			0.00082	6.55981e-12	1.1201e-11
0.00084	3.24442e-12	-1.74327e-12			0.00084	7.18515e-12	9.63767e-12
0.00086	6.37112e-12	2.63411e-12			0.00086	8.43583e-12	8.07432e-12
0.00088	4.4951e-12	5.76082e-12			0.00088	7.49782e-12	3.69694e-12
0.0009	1.1772e-13	1.51409e-11			0.0009	6.87248e-12	5.70237e-13
0.00092	-8.0117e-12	1.63916e-11			0.00092	4.37112e-12	-2.24379e-12
0.00094	-1.11384e-11	1.13889e-11			0.00094	6.19079e-13	-5.05783e-12
0.00096	-1.86425e-11	7.0115e-12			0.00096	-1.25694e-12	-4.43249e-12
0.00098	-1.86425e-11	1.38343e-12			0.00098	-4.07097e-12	-3.80715e-12
0.001	-1.80171e-11	-3.61929e-12			0.001	-5.63433e-12	-6.62118e-12
0.00102	-1.80171e-11	-9.8727e-12			0.00102	-4.69631e-12	-8.18453e-12
0.00104	-1.48904e-11	-7.99667e-12			0.00104	-2.50762e-12	-9.74788e-12
0.00106	-9.88772e-12	-6.74599e-12			0.00106	9.31749e-13	-1.06859e-11
0.00108	-1.30144e-11	-3.61929e-12			0.00108	3.74578e-12	-4.74516e-12
0.0011	-8.0117e-12	-5.49531e-12			0.0011	6.55981e-12	5.70237e-13
0.00112	-9.88772e-12	-4.24463e-12			0.00112	8.43583e-12	9.01233e-12
0.00114	-1.05131e-11	-1.11234e-11			0.00114	8.43583e-12	1.3077e-11
0.00116	-1.17637e-11	-7.99667e-12			0.00116	5.6218e-12	1.37024e-11
0.00118	-9.88772e-12	-1.23741e-11			0.00118	4.68379e-12	1.52657e-11
0.0012	-1.17637e-11	-6.74599e-12			0.0012	2.80777e-12	1.37024e-11
0.00122	-7.38636e-12	-4.24463e-12			0.00122	2.4951e-12	1.1201e-11
0.00124	-3.63432e-12	-3.61929e-12			0.00124	4.05845e-12	9.95034e-12
0.00126	7.4306e-13	2.63411e-12			0.00126	5.6218e-12	6.1983e-12
0.00128	5.12044e-12	-1.11793e-12			0.00128	7.18515e-12	4.00961e-12
0.0013	1.26245e-11	-1.74327e-12			0.0013	6.87248e-12	3.0716e-12
0.00132	1.51259e-11	-8.62201e-12			0.00132	3.12044e-12	3.69694e-12
0.00134	2.01286e-11	-1.17487e-11			0.00134	1.24442e-12	5.57296e-12
0.00136	1.38752e-11	-9.24735e-12			0.00136	-4.38364e-12	7.13631e-12
0.00138	1.70019e-11	-6.12065e-12			0.00138	-6.57234e-12	9.63767e-12
0.0014	1.70019e-11	4.51013e-12			0.0014	-7.51035e-12	1.05757e-11
0.00142	1.88779e-11	1.07635e-11			0.00142	-8.76103e-12	9.325e-12
0.00144	2.01286e-11	1.57663e-11			0.00144	-8.13569e-12	7.76165e-12
0.00146	1.76273e-11	1.70169e-11			0.00146	-8.13569e-12	4.00961e-12
0.00148	1.51259e-11	1.38902e-11			0.00148	-7.19768e-12	-5.51034e-14
0.0015	8.24714e-12	6.38616e-12			0.0015	-6.88501e-12	-5.3705e-12
0.00152	3.24442e-12	1.32748e-13			0.00152	-5.63433e-12	-8.18453e-12
0.00154	-4.25966e-12	-1.11234e-11			0.00154	-3.44563e-12	-8.4972e-12
0.00156	-1.61411e-11	-1.86275e-11			0.00156	-3.18932e-13	-6.93385e-12
0.00158	-1.67665e-11	-1.86275e-11			0.00158	2.4951e-12	-4.11982e-12
0.0016	-2.42706e-11	-1.11234e-11			0.0016	4.05845e-12	2.57567e-13
0.00162	-2.48959e-11	2.00877e-12			0.00162	6.24714e-12	3.38427e-12
0.00164	-2.30199e-11	9.51286e-12			0.00164	6.87248e-12	6.82364e-12
0.00166	-2.17692e-11	1.70169e-11			0.00166	8.43583e-12	4.63495e-12
0.00168	-1.61411e-11	1.70169e-11			0.00168	6.87248e-12	2.57567e-13
0.0017	-7.38636e-12	1.32649e-11			0.0017	6.24714e-12	-3.80715e-12
0.00172	-4.25966e-12	4.51013e-12			0.00172	4.68379e-12	-7.24652e-12
0.00174	-3.00898e-12	-2.36861e-12			0.00174	4.68379e-12	-5.99584e-12
0.00176	-3.00898e-12	-1.29994e-11			0.00176	2.4951e-12	-9.93114e-13
0.00178	-3.63432e-12	-1.86275e-11			0.00178	-6.26191e-15	3.69694e-12
0.0018	-9.88772e-12	-1.67514e-11			0.0018	-9.44272e-13	7.76165e-12
0.00182	-1.17637e-11	-1.23741e-11			0.00182	-1.25694e-12	1.05757e-11
0.00184	-1.23891e-11	-4.86997e-12			0.00184	-6.26191e-15	1.0263e-11
0.00186	-6.76102e-12	7.63684e-12			0.00186	2.4951e-12	7.13631e-12
0.00188	-5.0762e-13	1.57663e-11			0.00188	5.30913e-12	5.26029e-12
0.0019	8.87249e-12	2.13943e-11			0.0019	8.12316e-12	2.75893e-12
0.00192	1.45006e-11	2.0769e-11			0.00192	8.12316e-12	2.44626e-12
0.00194	2.263e-11	2.13943e-11			0.00194	8.43583e-12	5.70237e-13
0.00196	2.6382e-11	1.51409e-11			0.00196	8.12316e-12	-2.55647e-12
0.00198	3.07594e-11	7.63684e-12			0.00198	5.30913e-12	-5.05783e-12
0.002	3.32608e-11	2.63411e-12			0.002	3.74578e-12	-7.87186e-12
0.00202	2.88834e-11	-3.61929e-12			0.00202	1.86976e-12	-6.30851e-12
0.00204	2.4506e-11	-1.42501e-11			0.00204	2.4951e-12	-4.74516e-12
0.00206	1.88779e-11	-1.67514e-11			0.00206	2.18243e-12	-6.80444e-13
0.00208	8.87249e-12	-1.42501e-11			0.00208	2.18243e-12	2.75893e-12
0.0021	4.4951e-12	-1.36247e-11			0.0021	3.74578e-12	4.94762e-12
0.00212	-1.13296e-12	-7.37133e-12			0.00212	5.93447e-12	4.63495e-12
0.00214	-3.00898e-12	-2.36861e-12			0.00214	7.81049e-12	3.0716e-12
0.00216	-3.63432e-12	3.25945e-12			0.00216	9.68651e-12	-9.93114e-13
0.00218	-2.38364e-12	1.38343e-12			0.00218	1.03119e-11	-2.24379e-12
0.0022	-8.0117e-12	-2.99395e-12			0.0022	6.87248e-12	-3.18181e-12
0.00222	-1.55158e-11	-2.99395e-12			0.00222	2.4951e-12	-1.61845e-12
0.00224	-2.55212e-11	-7.37133e-12			0.00224	-1.56961e-12	-3.67774e-13
0.00226	-3.17746e-11	-7.37133e-12			0.00226	-5.32166e-12	3.38427e-12
0.00228	-3.0524e-11	-1.11793e-12			0.00228	-3.13296e-12	5.88563e-12
0.0023	-2.67719e-11	3.25945e-12			0.0023	-9.44272e-13	4.63495e-12
0.00232	-1.73918e-11	2.00877e-12			0.00232	3.12044e-12	8.38699e-12
0.00234	-1.05131e-11	3.88479e-12			0.00234	9.06117e-12	1.05757e-11
0.00236	7.4306e-13	7.58088e-13			0.00236	1.40639e-11	1.27644e-11
0.00238	1.01232e-11	7.58088e-13			0.00238	1.65653e-11	1.58911e-11
0.0024	1.45006e-11	-6.12065e-12			0.0024	1.46892e-11	1.18264e-11
0.00242	1.70019e-11	-1.17487e-11			0.00242	1.03119e-11	8.69966e-12
0.00244	1.38752e-11	-1.11234e-11			0.00244	3.43311e-12	3.38427e-12
0.00246	1.45006e-11	-1.55008e-11			0.00246	-2.82029e-12	-1.61845e-12
0.00248	9.49783e-12	-2.05035e-11			0.00248	-7.19768e-12	-5.99584e-12
0.0025	5.12044e-12	-2.11288e-11			0.0025	-8.13569e-12	-7.87186e-12
0.00252	-1.13296e-12	-1.80021e-11			0.00252	-6.88501e-12	-7.87186e-12
0.00254	-3.63432e-12	-1.67514e-11			0.00254	-1.56961e-12	-8.4972e-12
0.00256	-8.0117e-12	-1.11234e-11			0.00256	4.99646e-12	-7.87186e-12
0.00258	-8.63704e-12	-4.24463e-12			0.00258	1.06245e-11	-6.93385e-12
0.0026	-7.38636e-12	4.51013e-12			0.0026	1.06245e-11	-6.62118e-12
0.00262	-4.885e-12	1.38343e-12			0.00262	1.09372e-11	-3.18181e-12
0.00264	1.1772e-13	-4.92592e-13			0.00264	8.7485e-12	8.82907e-13
0.00266	7.4306e-13	-6.74599e-12			0.00266	6.87248e-12	5.26029e-12
0.00268	-2.38364e-12	-8.62201e-12			0.00268	5.6218e-12	9.95034e-12
0.0027	-1.7583e-12	-8.62201e-12			0.0027	1.86976e-12	9.325e-12
0.00272	-5.0762e-13	-7.37133e-12			0.00272	6.19079e-13	8.07432e-12
0.00274	-5.0762e-13	-2.36861e-12			0.00274	-9.44272e-13	5.57296e-12
0.00276	-5.0762e-13	7.63684e-12			0.00276	-3.44563e-12	3.38427e-12
0.00278	3.86976e-12	8.88752e-12			0.00278	-3.44563e-12	2.13359e-12
0.0028	7.6218e-12	5.13548e-12			0.0028	-2.82029e-12	1.19558e-12
0.00282	8.87249e-12	-4.92592e-13			0.00282	1.24442e-12	-3.67774e-13
0.00284	1.01232e-11	-4.92592e-13			0.00284	7.18515e-12	2.57567e-13
0.00286	8.24714e-12	-1.11793e-12			0.00286	1.25005e-11	2.44626e-12
0.00288	5.12044e-12	4.51013e-12			0.00288	1.65653e-11	5.57296e-12
0.0029	6.99646e-12	1.26396e-11			0.0029	1.75033e-11	4.63495e-12
0.00292	1.19992e-11	1.51409e-11			0.00292	1.84413e-11	5.57296e-12
0.00294	8.24714e-12	1.95183e-11			0.00294	1.56272e-11	5.88563e-12
0.00296	3.86976e-12	2.0769e-11			0.00296	9.06117e-12	4.00961e-12
0.00298	-5.0762e-13	1.76423e-11			0.00298	4.37112e-12	8.82907e-13
0.003	-6.13568e-12	5.76082e-12			0.003	6.19079e-13	-5.51034e-14
0.00302	-1.42651e-11	-1.74327e-12			0.00302	-9.44272e-13	-3.80715e-12
0.00304	-1.98932e-11	-7.99667e-12			0.00304	-1.25694e-12	-4.11982e-12
0.00306	-2.42706e-11	-1.80021e-11			0.00306	-9.44272e-13	-3.49448e-12
0.00308	-2.42706e-11	-1.73768e-11			0.00308	3.06409e-13	2.75893e-12
0.0031	-2.05185e-11	-1.61261e-11			0.0031	9.31749e-13	7.76165e-12
0.00312	-1.42651e-11	-1.17487e-11			0.00312	4.37112e-12	1.0263e-11
0.00314	-9.26238e-12	-5.49531e-12			0.00314	7.49782e-12	1.2139e-11
0.00316	1.1772e-13	7.58088e-13			0.00316	8.12316e-12	1.0263e-11
0.00318	6.99646e-12	5.13548e-12			0.00318	7.18515e-12	6.51097e-12
0.0032	1.13738e-11	7.0115e-12			0.0032	4.99646e-12	2.75893e-12
0.00322	1.19992e-11	4.51013e-12			0.00322	5.6218e-12	-6.80444e-13
0.00324	1.38752e-11	3.25945e-12			0.00324	5.6218e-12	-2.24379e-12
0.00326	1.13738e-11	-1.74327e-12			0.00326	4.05845e-12	-3.67774e-13
0.00328	5.74578e-12	-1.74327e-12			0.00328	4.05845e-12	8.82907e-13
0.0033	7.6218e-12	-1.11793e-12			0.0033	5.93447e-12	2.57567e-13
0.00332	-1.7583e-12	1.32748e-13			0.00332	6.24714e-12	-9.93114e-13
0.00334	6.37112e-12	2.63411e-12			0.00334	8.43583e-12	-1.61845e-12
0.00336	9.49783e-12	7.58088e-13			0.00336	1.03119e-11	1.50825e-12
0.00338	1.07485e-11	5.76082e-12			0.00338	8.12316e-12	2.44626e-12
0.0034	1.07485e-11	5.76082e-12			0.0034	7.81049e-12	6.51097e-12
0.00342	9.49783e-12	-1.74327e-12			0.00342	7.18515e-12	9.95034e-12
0.00344	1.01232e-11	-4.86997e-12			0.00344	7.49782e-12	1.24517e-11
0.00346	6.99646e-12	-5.49531e-12			0.00346	5.93447e-12	9.63767e-12
0.00348	8.24714e-12	-7.37133e-12			0.00348	2.18243e-12	3.69694e-12
0.0035	1.13738e-11	-6.12065e-12			0.0035	-3.44563e-12	-2.86914e-12
0.00352	1.51259e-11	-4.86997e-12			0.00352	-7.19768e-12	-5.68317e-12
0.00354	1.70019e-11	-4.92592e-13			0.00354	-1.0637e-11	-5.68317e-12
0.00356	2.32553e-11	2.63411e-12			0.00356	-7.19768e-12	-1.93112e-12
0.00358	2.4506e-11	2.63411e-12			0.00358	-4.69631e-12	-5.51034e-14
0.0036	3.13847e-11	4.51013e-12			0.0036	3.06409e-13	5.26029e-12
0.00362	3.38861e-11	-1.11793e-12			0.00362	5.93447e-12	6.51097e-12
0.00364	4.13902e-11	-1.11793e-12			0.00364	7.49782e-12	4.94762e-12
0.00366	3.95142e-11	1.32748e-13			0.00366	5.93447e-12	5.26029e-12
0.00368	3.45114e-11	-4.92592e-13			0.00368	2.80777e-12	4.94762e-12
0.0037	2.57567e-11	2.63411e-12			0.0037	1.24442e-12	6.51097e-12
0.00372	1.76273e-11	6.38616e-12			0.00372	9.31749e-13	4.63495e-12
0.00374	3.86976e-12	7.0115e-12			0.00374	4.05845e-12	3.69694e-12
0.00376	-3.63432e-12	1.01382e-11			0.00376	5.93447e-12	2.57567e-13
0.00378	-1.30144e-11	1.20142e-11			0.00378	6.24714e-12	-4.11982e-12
0.0038	-1.67665e-11	1.26396e-11			0.0038	4.37112e-12	-9.43521e-12
0.00382	-1.36398e-11	7.0115e-12			0.00382	2.18243e-12	-1.00605e-11
0.00384	-6.13568e-12	3.25945e-12			0.00384	-2.50762e-12	-7.87186e-12
0.00386	-9.26238e-12	7.58088e-13			0.00386	-6.88501e-12	-3.80715e-12
0.00388	-3.00898e-12	-2.36861e-12			0.00388	-8.44836e-12	3.38427e-12
0.0039	-3.00898e-12	-4.86997e-12			0.0039	-7.82302e-12	1.0263e-11
0.00392	-2.38364e-12	-3.61929e-12			0.00392	-4.69631e-12	1.27644e-11
0.00394	-1.13296e-12	-2.99395e-12			0.00394	-1.56961e-12	8.07432e-12
0.00396	-1.13296e-12	3.88479e-12			0.00396	1.24442e-12	3.38427e-12
0.00398	7.4306e-13	9.51286e-12			0.00398	3.12044e-12	-1.93112e-12
0.004	-1.13296e-12	1.07635e-11			0.004	3.12044e-12	-3.18181e-12
0.00402	-5.0762e-13	8.26218e-12			0.00402	2.4951e-12	-6.93385e-12
0.00404	3.24442e-12	1.38343e-12			0.00404	4.37112e-12	-6.30851e-12
0.00406	5.74578e-12	-6.12065e-12			0.00406	3.12044e-12	-5.68317e-12
0.00408	1.07485e-11	-1.36247e-11			0.00408	5.93447e-12	-6.93385e-12
0.0041	1.63766e-11	-1.42501e-11			0.0041	3.12044e-12	-8.80987e-12
0.00412	2.13793e-11	-5.49531e-12			0.00412	-1.88228e-12	-1.00605e-11
0.00414	2.20046e-11	2.00877e-12			0.00414	-6.88501e-12	-9.43521e-12
0.00416	1.82526e-11	1.20142e-11			0.00416	-8.13569e-12	-8.80987e-12
0.00418	1.76273e-11	1.38902e-11			0.00418	-9.69904e-12	-5.99584e-12
0.0042	1.38752e-11	9.51286e-12			0.0042	-8.44836e-12	-1.93112e-12
0.00422	1.76273e-11	2.63411e-12			0.00422	-5.63433e-12	8.82907e-13
0.00424	1.88779e-11	-7.37133e-12			0.00424	-4.38364e-12	-3.67774e-13
0.00426	1.38752e-11	-1.17487e-11			0.00426	-3.7583e-12	-1.30578e-12
0.00428	9.49783e-12	-9.24735e-12			0.00428	-4.38364e-12	-5.3705e-12
0.0043	3.24442e-12	-7.37133e-12			0.0043	-8.13569e-12	-6.62118e-12
0.00432	-4.25966e-12	-2.36861e-12			0.00432	-9.69904e-12	-7.24652e-12
0.00434	-6.13568e-12	7.58088e-13			0.00434	-1.22004e-11	-5.3705e-12
0.00436	-8.63704e-12	5.13548e-12			0.00436	-1.40764e-11	-2.86914e-12
0.00438	-6.76102e-12	4.51013e-12			0.00438	-1.25131e-11	-2.24379e-12
0.0044	-4.885e-12	3.25945e-12			0.0044	-1.22004e-11	-2.86914e-12
0.00442	-7.38636e-12	5.13548e-12			0.00442	-1.15751e-11	-5.51034e-14
0.00444	-4.885e-12	1.32748e-13			0.00444	-1.09497e-11	8.82907e-13
0.00446	-7.38636e-12	-2.99395e-12			0.00446	-9.0737e-12	2.44626e-12
0.00448	-6.76102e-12	-3.61929e-12			0.00448	-9.38637e-12	1.50825e-12
0.0045	-8.63704e-12	-7.99667e-12			0.0045	-8.13569e-12	3.69694e-12
0.00452	-2.38364e-12	-1.11234e-11			0.00452	-6.25967e-12	-9.93114e-13
0.00454	-3.00898e-12	-1.48754e-11			0.00454	-5.32166e-12	-5.68317e-12
0.00456	-1.13296e-12	-1.36247e-11			0.00456	-5.32166e-12	-9.12254e-12
0.00458	-1.13296e-12	-8.62201e-12			0.00458	-8.76103e-12	-1.00605e-11
0.0046	1.1772e-13	-3.61929e-12			0.0046	-9.38637e-12	-8.18453e-12
0.00462	3.86976e-12	2.63411e-12			0.00462	-1.03244e-11	-2.86914e-12
0.00464	2.61908e-12	8.26218e-12			0.00464	-8.76103e-12	4.00961e-12
0.00466	5.12044e-12	1.38902e-11			0.00466	-2.19495e-12	1.18264e-11
0.00468	8.24714e-12	1.63916e-11			0.00468	3.12044e-12	1.40151e-11
0.0047	8.87249e-12	1.20142e-11			0.0047	7.49782e-12	1.0263e-11
0.00472	8.24714e-12	1.38902e-11			0.00472	7.18515e-12	3.69694e-12
0.00474	5.74578e-12	1.32649e-11			0.00474	4.68379e-12	-2.86914e-12
0.00476	5.74578e-12	8.26218e-12			0.00476	1.55709e-12	-7.55919e-12
0.00478	5.12044e-12	6.38616e-12			0.00478	-3.18932e-13	-5.68317e-12
0.0048	6.99646e-12	2.00877e-12			0.0048	-1.88228e-12	-4.43249e-12
0.00482	7.6218e-12	1.38343e-12			0.00482	9.31749e-13	-3.80715e-12
0.00484	7.6218e-12	7.63684e-12			0.00484	2.4951e-12	-3.49448e-12
0.00486	4.4951e-12	1.20142e-11			0.00486	4.05845e-12	-6.30851e-12
0.00488	1.3684e-12	1.76423e-11			0.00488	9.31749e-13	-6.93385e-12
0.0049	1.3684e-12	2.2645e-11			0.0049	-2.19495e-12	-8.4972e-12
0.00492	3.86976e-12	2.38957e-11			0.00492	-4.69631e-12	-6.62118e-12
0.00494	5.12044e-12	2.13943e-11			0.00494	-7.82302e-12	-3.49448e-12
0.00496	5.74578e-12	1.32649e-11			0.00496	-7.82302e-12	5.70237e-13
0.00498	3.24442e-12	1.01382e-11			0.00498	-7.51035e-12	7.13631e-12
0.005	1.1772e-13	5.76082e-12			0.005	-6.57234e-12	9.63767e-12
0.00502	-1.7583e-12	5.76082e-12			0.00502	-4.69631e-12	9.63767e-12
0.00504	-4.885e-12	2.63411e-12			0.00504	-5.63433e-12	9.325e-12
0.00506	-8.0117e-12	7.63684e-12			0.00506	-5.00898e-12	6.1983e-12
0.00508	-6.76102e-12	9.51286e-12			0.00508	-3.13296e-12	4.94762e-12
0.0051	-8.0117e-12	1.07635e-11			0.0051	-1.88228e-12	2.57567e-13
0.00512	-1.05131e-11	1.07635e-11			0.00512	-3.13296e-12	-4.11982e-12
0.00514	-1.17637e-11	1.32649e-11			0.00514	-1.25694e-12	-4.74516e-12
0.00516	-8.63704e-12	1.32649e-11			0.00516	-6.26191e-15	-5.3705e-12
0.00518	-3.63432e-12	8.88752e-12			0.00518	1.55709e-12	-5.05783e-12
0.0052	-4.885e-12	8.88752e-12			0.0052	4.37112e-12	-2.86914e-12
0.00522	-2.38364e-12	2.63411e-12			0.00522	4.68379e-12	-1.61845e-12
0.00524	7.4306e-13	7.58088e-13			0.00524	4.68379e-12	2.57567e-13
0.00526	1.1772e-13	7.58088e-13			0.00526	7.49782e-12	2.13359e-12
0.00528	-1.13296e-12	2.63411e-12			0.00528	5.30913e-12	5.70237e-13
0.0053	-2.38364e-12	3.88479e-12			0.0053	4.68379e-12	2.13359e-12
0.00532	-4.25966e-12	1.07635e-11			0.00532	4.05845e-12	1.19558e-12
0.00534	-5.0762e-13	1.07635e-11			0.00534	2.80777e-12	5.70237e-13
0.00536	-2.38364e-12	1.26396e-11			0.00536	4.99646e-12	2.13359e-12
0.00538	-5.0762e-13	1.07635e-11			0.00538	6.55981e-12	4.63495e-12
0.0054	1.3684e-12	7.63684e-12			0.0054	1.03119e-11	4.94762e-12
0.00542	7.4306e-13	6.38616e-12			0.00542	1.59399e-11	3.0716e-12
0.00544	-2.38364e-12	7.63684e-12			0.00544	1.93793e-11	5.70237e-13
0.00546	-3.63432e-12	1.38902e-11			0.00546	2.1568e-11	-3.67774e-13
0.00548	-3.63432e-12	1.76423e-11			0.00548	2.12553e-11	-3.18181e-12
0.0055	-7.38636e-12	2.20197e-11			0.0055	1.90666e-11	-4.11982e-12
0.00552	-6.13568e-12	2.20197e-11			0.00552	1.62526e-11	-3.49448e-12
0.00554	-3.63432e-12	1.26396e-11			0.00554	1.06245e-11	-4.74516e-12
0.00556	-1.7583e-12	5.76082e-12			0.00556	3.43311e-12	-5.99584e-12
0.00558	-1.13296e-12	-4.86997e-12			0.00558	-9.44272e-13	-7.55919e-12
0.0056	-1.7583e-12	-7.99667e-12			0.0056	-6.57234e-12	-1.00605e-11
0.00562	-4.25966e-12	-7.37133e-12			0.00562	-6.88501e-12	-9.43521e-12
0.00564	-3.00898e-12	7.58088e-13			0.00564	-6.57234e-12	-8.80987e-12
0.00566	-5.0762e-13	1.07635e-11			0.00566	-4.69631e-12	-4.11982e-12
0.00568	7.4306e-13	2.0769e-11			0.00568	-2.82029e-12	-2.86914e-12
0.0057	1.1772e-13	2.01436e-11			0.0057	-3.44563e-12	-2.55647e-12
0.00572	-5.0762e-13	1.57663e-11			0.00572	-2.50762e-12	-4.74516e-12
0.00574	-5.51034e-12	7.63684e-12			0.00574	-3.44563e-12	-8.18453e-12
0.00576	-9.88772e-12	-2.36861e-12			0.00576	-6.57234e-12	-1.03732e-11
0.00578	-1.23891e-11	-1.36247e-11			0.00578	-4.69631e-12	-1.19366e-11
0.0058	-1.80171e-11	-1.48754e-11			0.0058	-5.63433e-12	-1.41253e-11
0.00582	-2.05185e-11	-1.29994e-11			0.00582	-7.19768e-12	-1.60013e-11
0.00584	-1.92678e-11	-7.37133e-12			0.00584	-9.38637e-12	-1.69393e-11
0.00586	-1.42651e-11	3.25945e-12			0.00586	-1.03244e-11	-1.7252e-11
0.00588	-1.11384e-11	1.57663e-11			0.00588	-1.03244e-11	-1.7252e-11
0.0059	-6.13568e-12	2.2645e-11			0.0059	-8.13569e-12	-1.25619e-11
0.00592	-4.885e-12	3.01491e-11			0.00592	-2.82029e-12	-1.00605e-11
0.00594	2.61908e-12	3.13998e-11			0.00594	-2.19495e-12	-1.93112e-12
0.00596	6.37112e-12	2.95237e-11			0.00596	-1.56961e-12	2.44626e-12
0.00598	6.37112e-12	2.2645e-11			0.00598	-2.19495e-12	6.1983e-12
0.006	8.87249e-12	1.13889e-11			0.006	-4.07097e-12	6.82364e-12
0.00602	4.4951e-12	-4.92592e-13			0.00602	-4.38364e-12	6.82364e-12
0.00604	2.61908e-12	-8.62201e-12			0.00604	-2.50762e-12	4.63495e-12
0.00606	-1.13296e-12	-1.29994e-11			0.00606	2.18243e-12	2.44626e-12
0.00608	2.61908e-12	-1.17487e-11			0.00608	7.18515e-12	1.50825e-12
0.0061	2.61908e-12	-3.61929e-12			0.0061	1.12499e-11	1.19558e-12
0.00612	5.12044e-12	7.63684e-12			0.00612	1.40639e-11	2.75893e-12
0.00614	3.86976e-12	2.0769e-11			0.00614	1.37512e-11	1.82092e-12
0.00616	6.99646e-12	3.01491e-11			0.00616	1.12499e-11	5.70237e-13
0.00618	1.19992e-11	3.57772e-11			0.00618	5.6218e-12	-1.93112e-12
0.0062	8.24714e-12	3.20251e-11			0.0062	9.31749e-13	-4.11982e-12
0.00622	1.38752e-11	2.76477e-11			0.00622	-2.19495e-12	-8.18453e-12
0.00624	1.70019e-11	1.38902e-11			0.00624	-7.19768e-12	-1.13112e-11
0.00626	2.0754e-11	5.13548e-12			0.00626	-6.25967e-12	-1.50633e-11
0.00628	2.263e-11	-6.12065e-12			0.00628	-4.38364e-12	-1.69393e-11
0.0063	2.6382e-11	-7.99667e-12			0.0063	-4.38364e-12	-1.47506e-11
0.00632	2.57567e-11	-8.62201e-12			0.00632	-1.25694e-12	-1.09986e-11
0.00634	2.76327e-11	-6.12065e-12			0.00634	-1.56961e-12	-6.30851e-12
0.00636	3.07594e-11	3.25945e-12			0.00636	-1.56961e-12	-2.55647e-12
0.00638	2.76327e-11	1.26396e-11			0.00638	6.19079e-13	1.19558e-12
0.0064	2.38807e-11	2.01436e-11			0.0064	2.18243e-12	2.75893e-12
0.00642	1.70019e-11	2.0769e-11			0.00642	4.99646e-12	6.51097e-12
0.00644	8.24714e-12	2.32703e-11			0.00644	5.30913e-12	6.51097e-12
0.00646	-5.0762e-13	2.01436e-11			0.00646	4.05845e-12	6.51097e-12
0.00648	-4.25966e-12	2.13943e-11			0.00648	3.43311e-12	4.94762e-12
0.0065	-8.63704e-12	1.8893e-11			0.0065	3.43311e-12	1.19558e-12
0.00652	-1.23891e-11	1.13889e-11			0.00652	1.86976e-12	-3.67774e-13
0.00654	-1.11384e-11	6.38616e-12			0.00654	1.24442e-12	-2.86914e-12
0.00656	-8.63704e-12	3.88479e-12			0.00656	1.24442e-12	-4.74516e-12
0.00658	-6.13568e-12	2.63411e-12			0.00658	-1.88228e-12	-8.4972e-12
0.0066	-5.51034e-12	5.76082e-12			0.0066	-2.19495e-12	-9.43521e-12
0.00662	-5.0762e-13	5.13548e-12			0.00662	-2.50762e-12	-9.43521e-12
0.00664	5.74578e-12	3.88479e-12			0.00664	-2.19495e-12	-8.18453e-12
0.00666	1.19992e-11	2.63411e-12			0.00666	1.55709e-12	-6.93385e-12
0.00668	1.01232e-11	2.63411e-12			0.00668	4.68379e-12	-1.93112e-12
0.0067	9.49783e-12	2.00877e-12			0.0067	4.37112e-12	4.00961e-12
0.00672	1.01232e-11	1.32748e-13			0.00672	9.31749e-13	7.44898e-12
0.00674	8.24714e-12	-4.24463e-12			0.00674	-2.82029e-12	9.95034e-12
0.00676	1.32499e-11	-9.8727e-12			0.00676	-5.00898e-12	1.0263e-11
0.00678	1.13738e-11	-1.36247e-11			0.00678	-4.07097e-12	8.38699e-12
0.0068	3.86976e-12	-1.61261e-11			0.0068	-3.7583e-12	5.26029e-12
0.00682	4.4951e-12	-1.80021e-11			0.00682	-6.31602e-13	5.70237e-13
0.00684	3.86976e-12	-1.23741e-11			0.00684	4.05845e-12	-1.93112e-12
0.00686	-2.38364e-12	-6.74599e-12			0.00686	7.49782e-12	-6.80444e-13
0.00688	-5.0762e-13	-1.74327e-12			0.00688	8.43583e-12	2.75893e-12
0.0069	-1.7583e-12	4.51013e-12			0.0069	8.12316e-12	7.13631e-12
0.00692	1.3684e-12	5.76082e-12			0.00692	6.24714e-12	7.76165e-12
0.00694	-3.00898e-12	6.38616e-12			0.00694	3.43311e-12	7.13631e-12
0.00696	-5.0762e-13	4.51013e-12			0.00696	2.80777e-12	2.44626e-12
0.00698	2.61908e-12	7.58088e-13			0.00698	2.18243e-12	-3.67774e-13
0.007	5.12044e-12	-5.49531e-12			0.007	1.86976e-12	-1.30578e-12
0.00702	8.24714e-12	-6.74599e-12			0.00702	2.80777e-12	-1.61845e-12
0.00704	1.13738e-11	-6.12065e-12			0.00704	-6.26191e-15	1.50825e-12
0.00706	1.76273e-11	-4.86997e-12			0.00706	-1.88228e-12	5.57296e-12
0.00708	2.13793e-11	-6.74599e-12			0.00708	-1.56961e-12	8.38699e-12
0.0071	2.6382e-11	-6.12065e-12			0.0071	-9.44272e-13	8.69966e-12
0.00712	2.57567e-11	-5.49531e-12			0.00712	6.19079e-13	6.51097e-12
0.00714	2.95087e-11	-7.37133e-12			0.00714	2.80777e-12	7.13631e-12
0.00716	3.51368e-11	-2.99395e-12			0.00716	5.6218e-12	5.26029e-12
0.00718	3.26354e-11	1.32748e-13			0.00718	7.49782e-12	4.94762e-12
0.0072	3.32608e-11	4.51013e-12			0.0072	8.7485e-12	7.44898e-12
0.00722	3.01341e-11	-1.11793e-12			0.00722	7.49782e-12	8.38699e-12
0.00724	2.01286e-11	1.38343e-12			0.00724	9.06117e-12	1.08884e-11
0.00726	1.45006e-11	7.58088e-13			0.00726	1.15625e-11	1.1201e-11
0.00728	5.74578e-12	1.32748e-13			0.00728	1.34386e-11	9.325e-12
0.0073	5.74578e-12	7.58088e-13			0.0073	1.46892e-11	8.07432e-12
0.00732	4.4951e-12	2.63411e-12			0.00732	1.65653e-11	8.07432e-12
0.00734	7.6218e-12	4.51013e-12			0.00734	1.43766e-11	6.82364e-12
0.00736	1.07485e-11	2.63411e-12			0.00736	1.62526e-11	5.26029e-12
0.00738	1.70019e-11	-4.92592e-13			0.00738	1.53146e-11	3.69694e-12
0.0074	1.76273e-11	-5.49531e-12			0.0074	1.34386e-11	-2.55647e-12
0.00742	2.01286e-11	-4.24463e-12			0.00742	1.06245e-11	-4.74516e-12
0.00744	1.82526e-11	-4.92592e-13			0.00744	7.18515e-12	-4.43249e-12
0.00746	2.38807e-11	4.51013e-12			0.00746	2.18243e-12	-2.24379e-12
0.00748	2.20046e-11	1.26396e-11			0.00748	-4.69631e-12	3.38427e-12
0.0075	1.70019e-11	1.63916e-11			0.0075	-9.69904e-12	7.13631e-12
0.00752	8.87249e-12	1.26396e-11			0.00752	-1.15751e-11	1.0263e-11
0.00754	3.24442e-12	1.20142e-11			0.00754	-1.18877e-11	1.1201e-11
0.00756	-4.885e-12	3.25945e-12			0.00756	-5.63433e-12	8.69966e-12
0.00758	-8.63704e-12	-2.99395e-12			0.00758	2.18243e-12	2.44626e-12
0.0076	-8.0117e-12	-7.99667e-12			0.0076	9.37384e-12	-3.80715e-12
0.00762	-6.13568e-12	-8.62201e-12			0.00762	1.31259e-11	-4.43249e-12
0.00764	-5.0762e-13	-5.49531e-12			0.00764	1.56272e-11	-2.86914e-12
0.00766	8.24714e-12	1.32748e-13			0.00766	1.34386e-11	-1.30578e-12
0.00768	1.45006e-11	4.51013e-12			0.00768	7.81049e-12	5.57296e-12
0.0077	2.13793e-11	9.51286e-12			0.0077	3.12044e-12	4.32228e-12
0.00772	2.51313e-11	1.07635e-11			0.00772	-3.13296e-12	1.19558e-12
0.00774	2.88834e-11	1.13889e-11			0.00774	-3.44563e-12	-5.3705e-12
0.00776	2.70074e-11	8.88752e-12			0.00776	-3.44563e-12	-1.34999e-11
0.00778	2.263e-11	5.76082e-12			0.00778	-1.25694e-12	-1.7252e-11
0.0078	1.38752e-11	7.58088e-13			0.0078	-3.18932e-13	-1.85026e-11
0.00782	8.24714e-12	1.38343e-12			0.00782	1.55709e-12	-1.60013e-11
0.00784	6.99646e-12	-4.86997e-12			0.00784	2.18243e-12	-1.16239e-11
0.00786	4.4951e-12	-9.8727e-12			0.00786	2.80777e-12	-9.12254e-12
0.00788	2.61908e-12	-8.62201e-12			0.00788	2.80777e-12	-8.80987e-12
0.0079	7.4306e-13	-1.74327e-12			0.0079	2.18243e-12	-9.43521e-12
0.00792	3.24442e-12	4.51013e-12			0.00792	3.74578e-12	-1.16239e-11
0.00794	3.24442e-12	1.45156e-11			0.00794	3.74578e-12	-1.09986e-11
0.00796	-4.25966e-12	1.95183e-11			0.00796	5.6218e-12	-1.09986e-11
0.00798	-7.38636e-12	2.13943e-11			0.00798	5.6218e-12	-9.74788e-12
0.008	-1.05131e-11	1.26396e-11			0.008	7.18515e-12	-7.55919e-12
0.00802	-1.05131e-11	8.88752e-12			0.00802	6.24714e-12	-3.80715e-12
0.00804	-1.17637e-11	1.38343e-12			0.00804	7.49782e-12	-2.86914e-12
0.00806	-6.76102e-12	-4.92592e-13			0.00806	4.05845e-12	-4.11982e-12
0.00808	-3.63432e-12	7.58088e-13			0.00808	1.24442e-12	-5.99584e-12
0.0081	1.3684e-12	3.25945e-12			0.0081	1.24442e-12	-5.3705e-12
0.00812	9.49783e-12	2.00877e-12			0.00812	-6.26191e-15	-8.4972e-12
0.00814	1.01232e-11	-1.74327e-12			0.00814	-6.26191e-15	-7.24652e-12
0.00816	9.49783e-12	-6.74599e-12			0.00816	6.19079e-13	-6.30851e-12
0.00818	5.74578e-12	-1.48754e-11			0.00818	-6.26191e-15	-3.80715e-12
0.0082	6.99646e-12	-1.55008e-11			0.0082	-1.25694e-12	1.82092e-12
0.00822	2.61908e-12	-1.61261e-11			0.00822	-1.88228e-12	3.38427e-12
0.00824	1.1772e-13	-1.17487e-11			0.00824	-3.18932e-13	2.75893e-12
0.00826	3.24442e-12	-1.74327e-12			0.00826	9.31749e-13	1.50825e-12
0.00828	3.86976e-12	2.63411e-12			0.00828	4.99646e-12	-3.67774e-13
0.0083	5.12044e-12	7.63684e-12			0.0083	8.12316e-12	-5.05783e-12
0.00832	4.4951e-12	9.51286e-12			0.00832	9.68651e-12	-8.18453e-12
0.00834	5.74578e-12	7.0115e-12			0.00834	8.7485e-12	-1.25619e-11
0.00836	6.99646e-12	-5.49531e-12			0.00836	5.30913e-12	-1.31873e-11
0.00838	7.6218e-12	-7.99667e-12			0.00838	-2.82029e-12	-1.19366e-11
0.0084	1.01232e-11	-1.98781e-11			0.0084	-6.25967e-12	-9.12254e-12
0.00842	1.13738e-11	-2.36302e-11			0.00842	-9.38637e-12	-6.62118e-12
0.00844	1.45006e-11	-2.11288e-11			0.00844	-5.32166e-12	8.82907e-13
0.00846	1.32499e-11	-1.86275e-11			0.00846	1.86976e-12	4.94762e-12
0.00848	1.32499e-11	-7.37133e-12			0.00848	9.99918e-12	9.325e-12
0.0085	8.87249e-12	1.32748e-13			0.0085	1.68779e-11	9.63767e-12
0.00852	4.4951e-12	3.88479e-12			0.00852	1.81286e-11	7.44898e-12
0.00854	1.3684e-12	5.76082e-12			0.00854	1.53146e-11	4.94762e-12
0.00856	-2.38364e-12	5.13548e-12			0.00856	1.25005e-11	-9.93114e-13
0.00858	-3.63432e-12	3.88479e-12			0.00858	8.7485e-12	-5.3705e-12
0.0086	-1.7583e-12	-2.99395e-12			0.0086	8.43583e-12	-8.80987e-12
0.00862	-2.38364e-12	-2.36861e-12			0.00862	5.6218e-12	-9.74788e-12
0.00864	1.99374e-12	-5.49531e-12			0.00864	2.18243e-12	-1.06859e-11
0.00866	1.99374e-12	-6.12065e-12			0.00866	6.19079e-13	-7.87186e-12
0.00868	5.12044e-12	-1.0498e-11			0.00868	1.86976e-12	-5.05783e-12
0.0087	4.4951e-12	-1.36247e-11			0.0087	2.4951e-12	-6.80444e-13
0.00872	6.37112e-12	-7.99667e-12			0.00872	4.99646e-12	2.44626e-12
0.00874	9.49783e-12	-6.74599e-12			0.00874	5.30913e-12	2.44626e-12
0.00876	8.24714e-12	-3.61929e-12			0.00876	4.68379e-12	-9.93114e-13
0.00878	1.26245e-11	-2.99395e-12			0.00878	6.19079e-13	-2.24379e-12
0.0088	1.01232e-11	-4.92592e-13			0.0088	-4.38364e-12	-4.74516e-12
0.00882	8.87249e-12	7.58088e-13			0.00882	-1.0637e-11	-8.18453e-12
0.00884	9.49783e-12	1.38343e-12			0.00884	-1.68905e-11	-8.18453e-12
0.00886	8.24714e-12	-4.24463e-12			0.00886	-1.97045e-11	-7.55919e-12
0.00888	1.07485e-11	1.38343e-12			0.00888	-1.90791e-11	-7.24652e-12
0.0089	9.49783e-12	-2.36861e-12			0.0089	-1.72031e-11	-5.99584e-12
0.00892	9.49783e-12	-2.99395e-12			0.00892	-1.18877e-11	-6.93385e-12
0.00894	8.24714e-12	-2.36861e-12			0.00894	-4.07097e-12	-5.68317e-12
0.00896	3.86976e-12	1.32748e-13			0.00896	2.4951e-12	-8.80987e-12
0.00898	1.1772e-13	2.63411e-12			0.00898	7.18515e-12	-1.03732e-11
0.009	-2.38364e-12	3.25945e-12			0.009	1.06245e-11	-9.12254e-12
0.00902	-3.00898e-12	6.38616e-12			0.00902	1.46892e-11	-7.55919e-12
0.00904	-3.63432e-12	1.07635e-11			0.00904	1.78159e-11	-5.3705e-12
0.00906	-6.13568e-12	1.38902e-11			0.00906	1.75033e-11	-1.30578e-12
0.00908	-5.51034e-12	1.57663e-11			0.00908	1.75033e-11	3.69694e-12
0.0091	-1.7583e-12	2.20197e-11			0.0091	1.25005e-11	5.88563e-12
0.00912	1.3684e-12	2.38957e-11			0.00912	8.7485e-12	4.94762e-12
0.00914	5.12044e-12	2.2645e-11			0.00914	5.30913e-12	4.94762e-12
0.00916	1.01232e-11	1.70169e-11			0.00916	4.37112e-12	2.44626e-12
0.00918	1.38752e-11	9.51286e-12			0.00918	5.6218e-12	2.57567e-13
0.0092	1.70019e-11	5.13548e-12			0.0092	5.6218e-12	-4.43249e-12
0.00922	1.63766e-11	1.38343e-12			0.00922	7.49782e-12	-6.93385e-12
0.00924	1.45006e-11	-1.74327e-12			0.00924	1.06245e-11	-8.18453e-12
0.00926	1.32499e-11	-2.99395e-12			0.00926	7.18515e-12	-8.18453e-12
0.00928	8.24714e-12	-5.49531e-12			0.00928	3.74578e-12	-7.55919e-12
0.0093	2.61908e-12	-7.99667e-12			0.0093	3.43311e-12	-7.55919e-12
0.00932	-5.0762e-13	-7.37133e-12			0.00932	1.24442e-12	-7.55919e-12
0.00934	-1.13296e-12	-5.49531e-12			0.00934	1.55709e-12	-5.05783e-12
0.00936	-5.0762e-13	-2.99395e-12			0.00936	5.6218e-12	-6.30851e-12
0.00938	1.1772e-13	2.00877e-12			0.00938	8.7485e-12	-7.55919e-12
0.0094	7.4306e-13	1.26396e-11			0.0094	9.99918e-12	-8.80987e-12
0.00942	-1.7583e-12	1.38902e-11			0.00942	7.49782e-12	-7.24652e-12
0.00944	-3.63432e-12	1.76423e-11			0.00944	5.30913e-12	-5.3705e-12
0.00946	-5.0762e-13	1.57663e-11			0.00946	1.86976e-12	-2.55647e-12
0.00948	-3.63432e-12	7.63684e-12			0.00948	3.06409e-13	-3.67774e-13
0.0095	-4.25966e-12	-6.12065e-12			0.0095	9.31749e-13	1.82092e-12
0.00952	-8.0117e-12	-1.61261e-11			0.00952	2.80777e-12	-1.61845e-12
0.00954	-7.38636e-12	-1.80021e-11			0.00954	5.93447e-12	-1.30578e-12
0.00956	-8.63704e-12	-1.67514e-11			0.00956	7.18515e-12	-3.80715e-12
0.00958	-8.63704e-12	-1.11234e-11			0.00958	6.87248e-12	-2.55647e-12
0.0096	-9.26238e-12	-1.74327e-12			0.0096	4.99646e-12	-5.51034e-14
0.00962	-5.51034e-12	7.0115e-12			0.00962	5.6218e-12	3.0716e-12
0.00964	-4.25966e-12	8.88752e-12			0.00964	7.18515e-12	4.94762e-12
0.00966	-2.38364e-12	1.20142e-11			0.00966	8.43583e-12	7.13631e-12
0.00968	-3.00898e-12	3.88479e-12			0.00968	8.7485e-12	4.32228e-12
0.0097	-3.63432e-12	7.58088e-13			0.0097	7.81049e-12	8.82907e-13
0.00972	-3.63432e-12	-3.61929e-12			0.00972	4.68379e-12	-3.18181e-12
0.00974	1.1772e-13	-2.36861e-12			0.00974	1.86976e-12	-5.05783e-12
0.00976	3.24442e-12	-1.74327e-12			0.00976	9.31749e-13	-7.55919e-12
0.00978	3.24442e-12	2.63411e-12			0.00978	-1.25694e-12	-7.55919e-12
0.0098	7.6218e-12	7.58088e-13			0.0098	-3.18932e-13	-3.18181e-12
0.00982	1.38752e-11	5.13548e-12			0.00982	-6.31602e-13	-9.93114e-13
0.00984	1.45006e-11	3.25945e-12			0.00984	1.24442e-12	1.82092e-12
0.00986	1.63766e-11	5.13548e-12			0.00986	3.12044e-12	2.75893e-12
0.00988	1.70019e-11	2.63411e-12			0.00988	5.6218e-12	3.0716e-12
0.0099	1.70019e-11	2.63411e-12			0.0099	6.55981e-12	-6.80444e-13
0.00992	1.13738e-11	2.00877e-12			0.00992	9.06117e-12	-2.86914e-12
0.00994	7.6218e-12	5.76082e-12			0.00994	1.15625e-11	-5.3705e-12
0.00996	-1.13296e-12	9.51286e-12			0.00996	7.18515e-12	-5.99584e-12
0.00998	-7.38636e-12	1.26396e-11			0.00998	3.43311e-12	-9.74788e-12
0.01	-1.36398e-11	1.70169e-11			0.01	-6.26191e-15	-1.03732e-11
0.01002	-1.23891e-11	1.70169e-11			0.01002	-3.44563e-12	-7.87186e-12
0.01004	-9.88772e-12	1.38902e-11			0.01004	-2.19495e-12	-8.4972e-12
0.01006	-6.13568e-12	1.07635e-11			0.01006	-9.44272e-13	-5.68317e-12
0.01008	-1.13296e-12	3.88479e-12			0.01008	4.05845e-12	-4.11982e-12
0.0101	7.4306e-13	2.00877e-12			0.0101	8.43583e-12	-2.24379e-12
0.01012	6.99646e-12	-2.99395e-12			0.01012	1.31259e-11	-2.24379e-12
0.01014	6.99646e-12	-4.92592e-13			0.01014	1.50019e-11	-3.49448e-12
0.01016	1.07485e-11	2.00877e-12			0.01016	1.50019e-11	-2.55647e-12
0.01018	1.13738e-11	4.51013e-12			0.01018	1.28132e-11	-3.18181e-12
0.0102	1.07485e-11	7.0115e-12			0.0102	1.06245e-11	-6.80444e-13
0.01022	1.32499e-11	2.00877e-12			0.01022	7.18515e-12	4.00961e-12
0.01024	1.01232e-11	2.63411e-12			0.01024	8.12316e-12	4.32228e-12
0.01026	9.49783e-12	3.25945e-12			0.01026	6.55981e-12	7.13631e-12
0.01028	8.24714e-12	3.88479e-12			0.01028	7.18515e-12	6.82364e-12
0.0103	1.01232e-11	-1.11793e-12			0.0103	7.81049e-12	2.75893e-12
0.01032	6.37112e-12	3.25945e-12			0.01032	6.87248e-12	-1.93112e-12
0.01034	1.99374e-12	5.76082e-12			0.01034	7.81049e-12	-7.24652e-12
0.01036	-6.13568e-12	1.45156e-11			0.01036	6.55981e-12	-1.06859e-11
0.01038	-1.61411e-11	1.26396e-11			0.01038	2.80777e-12	-9.74788e-12
0.0104	-2.23945e-11	1.32649e-11			0.0104	2.80777e-12	-7.55919e-12
0.01042	-3.24e-11	5.13548e-12			0.01042	-6.31602e-13	-4.43249e-12
0.01044	-3.36507e-11	-4.24463e-12			0.01044	-1.56961e-12	-3.49448e-12
0.01046	-3.24e-11	-1.29994e-11			0.01046	-1.56961e-12	-3.80715e-12
0.01048	-2.67719e-11	-1.73768e-11			0.01048	-2.82029e-12	-7.55919e-12
0.0105	-2.23945e-11	-1.73768e-11			0.0105	3.06409e-13	-9.43521e-12
0.01052	-1.98932e-11	-1.23741e-11			0.01052	-3.18932e-13	-8.80987e-12
0.01054	-1.42651e-11	-7.99667e-12			0.01054	3.43311e-12	-8.18453e-12
0.01056	-1.17637e-11	-4.86997e-12			0.01056	4.37112e-12	-8.80987e-12
0.01058	-5.51034e-12	-1.11793e-12			0.01058	7.81049e-12	-6.93385e-12
0.0106	-4.25966e-12	7.0115e-12			0.0106	7.81049e-12	-5.68317e-12
0.01062	-3.63432e-12	1.20142e-11			0.01062	6.55981e-12	-6.93385e-12
0.01064	-3.00898e-12	1.26396e-11			0.01064	6.24714e-12	-8.80987e-12
0.01066	-6.76102e-12	8.88752e-12			0.01066	7.18515e-12	-7.87186e-12
0.01068	-7.38636e-12	1.07635e-11			0.01068	9.06117e-12	-6.93385e-12
0.0107	-9.88772e-12	8.26218e-12			0.0107	9.99918e-12	-4.11982e-12
0.01072	-4.25966e-12	8.26218e-12			0.01072	9.06117e-12	-4.11982e-12
0.01074	-5.51034e-12	1.13889e-11			0.01074	6.87248e-12	-4.74516e-12
0.01076	1.3684e-12	1.26396e-11			0.01076	3.43311e-12	-4.43249e-12
0.01078	2.61908e-12	1.45156e-11			0.01078	3.06409e-13	-6.62118e-12
0.0108	-8.0117e-12	1.20142e-11			0.0108	-2.50762e-12	-8.80987e-12
0.01082	-9.26238e-12	1.01382e-11			0.01082	-4.69631e-12	-1.00605e-11
0.01084	-1.55158e-11	5.76082e-12			0.01084	-9.38637e-12	-9.43521e-12
0.01086	-2.11438e-11	-4.92592e-13			0.01086	-1.15751e-11	-1.09986e-11
0.01088	-2.30199e-11	-6.74599e-12			0.01088	-1.43891e-11	-1.22492e-11
0.0109	-2.11438e-11	-7.37133e-12			0.0109	-1.81411e-11	-1.31873e-11
0.01092	-1.61411e-11	-6.12065e-12			0.01092	-2.00172e-11	-1.44379e-11
0.01094	-1.05131e-11	7.58088e-13			0.01094	-1.97045e-11	-1.28746e-11
0.01096	-5.51034e-12	1.20142e-11			0.01096	-1.62651e-11	-9.43521e-12
0.01098	1.3684e-12	2.0769e-11			0.01098	-1.0637e-11	-8.4972e-12
0.011	5.12044e-12	2.4521e-11			0.011	-5.947e-12	-5.68317e-12
0.01102	5.12044e-12	1.95183e-11			0.01102	-6.31602e-13	-6.62118e-12
0.01104	5.74578e-12	1.01382e-11			0.01104	1.86976e-12	-8.18453e-12
0.01106	5.12044e-12	3.25945e-12			0.01106	2.4951e-12	-9.74788e-12
0.01108	7.4306e-13	-7.99667e-12			0.01108	4.99646e-12	-7.87186e-12
0.0111	-9.26238e-12	-1.0498e-11			0.0111	7.18515e-12	-6.93385e-12
0.01112	-1.11384e-11	-7.99667e-12			0.01112	7.18515e-12	-4.43249e-12
0.01114	-1.48904e-11	-1.11234e-11			0.01114	6.87248e-12	1.50825e-12
0.01116	-1.61411e-11	-4.86997e-12			0.01116	1.24442e-12	3.0716e-12
0.01118	-1.05131e-11	-1.74327e-12			0.01118	-5.947e-12	3.69694e-12
0.0112	-6.76102e-12	-2.36861e-12			0.0112	-9.69904e-12	2.75893e-12
0.01122	-3.00898e-12	7.58088e-13			0.01122	-1.09497e-11	2.75893e-12
0.01124	-3.63432e-12	1.38343e-12			0.01124	-6.57234e-12	1.50825e-12
0.01126	-1.7583e-12	-2.36861e-12			0.01126	-2.19495e-12	1.82092e-12
0.01128	-4.885e-12	-7.99667e-12			0.01128	4.68379e-12	1.50825e-12
0.0113	-1.36398e-11	-8.62201e-12			0.0113	8.12316e-12	8.82907e-13
0.01132	-1.80171e-11	-7.99667e-12			0.01132	8.12316e-12	-1.61845e-12
0.01134	-1.67665e-11	-6.12065e-12			0.01134	7.18515e-12	-5.3705e-12
0.01136	-1.98932e-11	-9.8727e-12			0.01136	3.43311e-12	-7.87186e-12
0.01138	-2.05185e-11	-1.0498e-11			0.01138	-1.88228e-12	-1.19366e-11
0.0114	-1.98932e-11	-9.24735e-12			0.0114	-7.19768e-12	-1.6314e-11
0.01142	-1.11384e-11	-9.24735e-12			0.01142	-1.09497e-11	-1.819e-11
0.01144	-5.51034e-12	-6.74599e-12			0.01144	-1.37637e-11	-1.6314e-11
0.01146	2.61908e-12	-6.12065e-12			0.01146	-1.50144e-11	-1.53759e-11
0.01148	1.13738e-11	-7.37133e-12			0.01148	-1.37637e-11	-1.22492e-11
0.0115	1.45006e-11	-6.12065e-12			0.0115	-1.37637e-11	-1.22492e-11
0.01152	1.70019e-11	-1.0498e-11			0.01152	-1.31384e-11	-1.38126e-11
0.01154	1.45006e-11	-1.86275e-11			0.01154	-1.03244e-11	-1.47506e-11
0.01156	1.26245e-11	-2.23795e-11			0.01156	-6.25967e-12	-1.34999e-11
0.01158	5.12044e-12	-2.55062e-11			0.01158	-5.32166e-12	-1.19366e-11
0.0116	3.86976e-12	-2.11288e-11			0.0116	-1.88228e-12	-8.18453e-12
0.01162	3.24442e-12	-1.42501e-11			0.01162	-6.26191e-15	-5.99584e-12
0.01164	-2.38364e-12	-3.61929e-12			0.01164	1.86976e-12	-2.86914e-12
0.01166	-2.38364e-12	1.26396e-11			0.01166	-3.18932e-13	-2.55647e-12
0.01168	-4.25966e-12	2.20197e-11			0.01168	-1.25694e-12	-3.49448e-12
0.0117	-3.63432e-12	2.13943e-11			0.0117	-4.07097e-12	-7.24652e-12
0.01172	-4.25966e-12	1.57663e-11			0.01172	-6.25967e-12	-1.25619e-11
0.01174	-8.63704e-12	7.0115e-12			0.01174	-7.51035e-12	-1.56886e-11
0.01176	-9.26238e-12	2.00877e-12			0.01176	-8.44836e-12	-1.85026e-11
0.01178	-1.17637e-11	-2.99395e-12			0.01178	-8.76103e-12	-1.9128e-11
0.0118	-1.80171e-11	-2.99395e-12			0.0118	-1.0637e-11	-1.56886e-11
0.01182	-2.36452e-11	-4.86997e-12			0.01182	-9.38637e-12	-1.22492e-11
0.01184	-2.42706e-11	-2.36861e-12			0.01184	-6.25967e-12	-1.19366e-11
0.01186	-2.86479e-11	3.88479e-12			0.01186	-3.7583e-12	-9.43521e-12
0.01188	-2.80226e-11	3.88479e-12			0.01188	-1.56961e-12	-8.80987e-12
0.0119	-2.48959e-11	5.13548e-12			0.0119	-9.44272e-13	-6.93385e-12
0.01192	-1.92678e-11	7.63684e-12			0.01192	-1.56961e-12	-5.3705e-12
0.01194	-1.73918e-11	1.38343e-12			0.01194	-4.38364e-12	-4.11982e-12
0.01196	-1.42651e-11	-1.11793e-12			0.01196	-5.00898e-12	-3.80715e-12
0.01198	-1.17637e-11	-7.37133e-12			0.01198	-7.51035e-12	-4.74516e-12
0.012	-8.0117e-12	-1.48754e-11			0.012	-8.76103e-12	-4.74516e-12
0.01202	-6.13568e-12	-1.86275e-11			0.01202	-9.38637e-12	-6.93385e-12
0.01204	-8.63704e-12	-2.23795e-11			0.01204	-1.09497e-11	-6.62118e-12
0.01206	-1.23891e-11	-2.05035e-11			0.01206	-9.0737e-12	-7.55919e-12
0.01208	-1.30144e-11	-1.42501e-11			0.01208	-9.69904e-12	-7.24652e-12
0.0121	-1.36398e-11	-4.86997e-12			0.0121	-9.38637e-12	-6.62118e-12
0.01212	-9.88772e-12	2.63411e-12			0.01212	-7.19768e-12	-6.30851e-12
0.01214	-5.51034e-12	1.01382e-11			0.01214	-7.51035e-12	-5.05783e-12
0.01216	-4.885e-12	1.57663e-11			0.01216	-9.38637e-12	-4.74516e-12
0.01218	1.99374e-12	1.45156e-11			0.01218	-8.76103e-12	-4.11982e-12
0.0122	7.4306e-13	8.26218e-12			0.0122	-1.15751e-11	-5.99584e-12
0.01222	-1.13296e-12	3.25945e-12			0.01222	-1.37637e-11	-3.80715e-12
0.01224	-3.00898e-12	-6.74599e-12			0.01224	-1.34511e-11	-4.43249e-12
0.01226	-1.05131e-11	-9.8727e-12			0.01226	-1.50144e-11	-2.24379e-12
0.01228	-1.30144e-11	-1.36247e-11			0.01228	-1.40764e-11	-5.51034e-14
0.0123	-9.26238e-12	-1.86275e-11			0.0123	-1.37637e-11	-6.80444e-13
0.01232	-8.0117e-12	-2.23795e-11			0.01232	-1.34511e-11	5.70237e-13
0.01234	-4.25966e-12	-2.23795e-11			0.01234	-1.18877e-11	1.82092e-12
0.01236	-3.63432e-12	-1.98781e-11			0.01236	-1.00117e-11	5.88563e-12
0.01238	-3.00898e-12	-1.73768e-11			0.01238	-6.25967e-12	9.95034e-12
0.0124	5.74578e-12	-1.36247e-11			0.0124	-5.947e-12	1.33897e-11
0.01242	1.26245e-11	-6.74599e-12			0.01242	-4.69631e-12	1.77671e-11
0.01244	1.82526e-11	-6.74599e-12			0.01244	-6.25967e-12	1.80798e-11
0.01246	2.13793e-11	1.32748e-13			0.01246	-8.13569e-12	1.62037e-11
0.01248	1.82526e-11	-1.11793e-12			0.01248	-8.76103e-12	9.63767e-12
0.0125	9.49783e-12	1.32748e-13			0.0125	-7.51035e-12	4.00961e-12
0.01252	1.99374e-12	6.38616e-12			0.01252	-7.51035e-12	-4.11982e-12
0.01254	-6.13568e-12	7.63684e-12			0.01254	-6.88501e-12	-7.55919e-12
0.01256	-1.11384e-11	1.07635e-11			0.01256	-1.09497e-11	-8.80987e-12
0.01258	-1.48904e-11	9.51286e-12			0.01258	-1.18877e-11	-7.87186e-12
0.0126	-1.42651e-11	8.26218e-12			0.0126	-1.15751e-11	-5.68317e-12
0.01262	-1.86425e-11	5.76082e-12			0.01262	-9.38637e-12	-3.18181e-12
0.01264	-1.92678e-11	2.63411e-12			0.01264	-6.88501e-12	5.70237e-13
0.01266	-2.30199e-11	-1.11793e-12			0.01266	-5.63433e-12	1.50825e-12
0.01268	-2.23945e-11	-1.11793e-12			0.01268	-5.32166e-12	8.82907e-13
0.0127	-1.92678e-11	-2.99395e-12			0.0127	-6.25967e-12	5.70237e-13
0.01272	-1.42651e-11	3.25945e-12			0.01272	-9.38637e-12	1.19558e-12
0.01274	-1.17637e-11	2.63411e-12			0.01274	-1.34511e-11	1.50825e-12
0.01276	-8.0117e-12	5.13548e-12			0.01276	-1.56398e-11	5.57296e-12
0.01278	-8.0117e-12	6.38616e-12			0.01278	-1.37637e-11	6.51097e-12
0.0128	-1.11384e-11	8.26218e-12			0.0128	-1.25131e-11	5.88563e-12
0.01282	-1.61411e-11	9.51286e-12			0.01282	-8.76103e-12	3.38427e-12
0.01284	-1.42651e-11	1.07635e-11			0.01284	-7.51035e-12	7.44898e-12
0.01286	-1.61411e-11	1.32649e-11			0.01286	-6.25967e-12	8.69966e-12
0.01288	-1.11384e-11	1.01382e-11			0.01288	-6.57234e-12	9.95034e-12
0.0129	-1.05131e-11	8.88752e-12			0.0129	-8.44836e-12	1.1201e-11
0.01292	-1.11384e-11	7.58088e-13			0.01292	-1.0637e-11	1.24517e-11
0.01294	-1.11384e-11	-1.11793e-12			0.01294	-1.37637e-11	1.1201e-11
0.01296	-1.05131e-11	-4.24463e-12			0.01296	-1.72031e-11	9.63767e-12
0.01298	-1.11384e-11	-1.11793e-12			0.01298	-1.72031e-11	6.82364e-12
0.013	-4.885e-12	1.32748e-13			0.013	-1.81411e-11	6.82364e-12
0.01302	5.12044e-12	3.88479e-12			0.01302	-1.43891e-11	7.44898e-12
0.01304	8.24714e-12	1.20142e-11			0.01304	-1.00117e-11	6.82364e-12
0.01306	1.38752e-11	1.51409e-11			0.01306	-4.07097e-12	6.51097e-12
0.01308	1.63766e-11	1.70169e-11			0.01308	-2.50762e-12	5.26029e-12
0.0131	1.01232e-11	1.57663e-11			0.0131	1.86976e-12	4.00961e-12
0.01312	8.24714e-12	7.0115e-12			0.01312	-6.31602e-13	1.19558e-12
0.01314	1.3684e-12	2.00877e-12			0.01314	-1.88228e-12	-5.51034e-14
0.01316	-3.63432e-12	-4.24463e-12			0.01316	-7.82302e-12	-1.61845e-12
0.01318	-1.36398e-11	-7.37133e-12			0.01318	-1.15751e-11	-2.86914e-12
0.0132	-1.98932e-11	-1.11234e-11			0.0132	-1.43891e-11	-1.93112e-12
0.01322	-2.17692e-11	-1.29994e-11			0.01322	-1.84538e-11	2.57567e-13
0.01324	-2.61466e-11	-1.86275e-11			0.01324	-2.12678e-11	2.57567e-13
0.01326	-2.48959e-11	-1.80021e-11			0.01326	-2.09552e-11	2.75893e-12
0.01328	-1.92678e-11	-1.55008e-11			0.01328	-2.18932e-11	1.19558e-12
0.0133	-1.17637e-11	-6.12065e-12			0.0133	-2.06425e-11	1.19558e-12
0.01332	-7.38636e-12	-4.92592e-13			0.01332	-1.62651e-11	-5.51034e-14
0.01334	-3.63432e-12	5.76082e-12			0.01334	-1.28257e-11	-2.24379e-12
0.01336	-3.00898e-12	8.26218e-12			0.01336	-1.0637e-11	-3.67774e-13
0.01338	-6.13568e-12	1.26396e-11			0.01338	-9.69904e-12	3.69694e-12
0.0134	-7.38636e-12	1.38902e-11			0.0134	-9.0737e-12	8.38699e-12
0.01342	-4.25966e-12	1.38902e-11			0.01342	-8.76103e-12	1.2139e-11
0.01344	-6.76102e-12	1.38902e-11			0.01344	-9.0737e-12	1.46404e-11
0.01346	-7.38636e-12	7.63684e-12			0.01346	-8.13569e-12	1.55784e-11
0.01348	-6.76102e-12	6.38616e-12			0.01348	-7.19768e-12	1.46404e-11
0.0135	-6.13568e-12	5.13548e-12			0.0135	-8.13569e-12	1.40151e-11
0.01352	-5.51034e-12	3.88479e-12			0.01352	-6.57234e-12	1.37024e-11
0.01354	-1.7583e-12	8.88752e-12			0.01354	-9.0737e-12	1.15137e-11
0.01356	-5.0762e-13	9.51286e-12			0.01356	-8.13569e-12	1.05757e-11
0.01358	-3.00898e-12	1.13889e-11			0.01358	-9.0737e-12	8.07432e-12
0.0136	-7.38636e-12	1.07635e-11			0.0136	-7.19768e-12	7.44898e-12
0.01362	-8.0117e-12	9.51286e-12			0.01362	-5.63433e-12	7.76165e-12
0.01364	-9.26238e-12	5.76082e-12			0.01364	-3.7583e-12	3.69694e-12
0.01366	-8.63704e-12	7.58088e-13			0.01366	-4.38364e-12	-5.51034e-14
0.01368	-5.51034e-12	-2.99395e-12			0.01368	-4.69631e-12	-5.99584e-12
0.0137	-1.7583e-12	-6.74599e-12			0.0137	-6.25967e-12	-5.99584e-12
0.01372	1.3684e-12	-6.12065e-12			0.01372	-1.12624e-11	-4.11982e-12
0.01374	3.24442e-12	-4.24463e-12			0.01374	-1.25131e-11	-6.80444e-13
0.01376	1.3684e-12	-5.49531e-12			0.01376	-1.43891e-11	3.38427e-12
0.01378	-5.0762e-13	-3.61929e-12			0.01378	-1.34511e-11	6.51097e-12
0.0138	-1.30144e-11	-2.36861e-12			0.0138	-1.22004e-11	8.38699e-12
0.01382	-1.73918e-11	1.38343e-12			0.01382	-8.76103e-12	6.1983e-12
0.01384	-2.30199e-11	5.13548e-12			0.01384	-4.07097e-12	1.50825e-12
0.01386	-2.48959e-11	3.88479e-12			0.01386	-6.26191e-15	-3.67774e-13
0.01388	-2.61466e-11	1.38343e-12			0.01388	-6.26191e-15	-1.93112e-12
0.0139	-2.48959e-11	-7.37133e-12			0.0139	1.55709e-12	2.57567e-13
0.01392	-2.42706e-11	-9.8727e-12			0.01392	1.86976e-12	3.38427e-12
0.01394	-2.67719e-11	-1.23741e-11			0.01394	6.19079e-13	5.88563e-12
0.01396	-2.42706e-11	-1.11234e-11			0.01396	1.24442e-12	9.325e-12
0.01398	-2.11438e-11	-9.24735e-12			0.01398	-6.26191e-15	1.15137e-11
0.014	-1.73918e-11	-7.99667e-12			0.014	-4.07097e-12	1.1201e-11
0.01402	-1.48904e-11	-4.92592e-13			0.01402	-7.51035e-12	1.08884e-11
0.01404	-6.76102e-12	1.38343e-12			0.01404	-1.22004e-11	1.0263e-11
0.01406	-3.63432e-12	2.00877e-12			0.01406	-1.50144e-11	9.95034e-12
0.01408	-5.51034e-12	-1.11793e-12			0.01408	-1.34511e-11	8.69966e-12
0.0141	-6.76102e-12	-4.24463e-12			0.0141	-1.09497e-11	7.44898e-12
0.01412	-6.13568e-12	-6.74599e-12			0.01412	-6.88501e-12	6.1983e-12
0.01414	-6.76102e-12	-1.29994e-11			0.01414	-3.7583e-12	5.57296e-12
0.01416	-8.0117e-12	-1.80021e-11			0.01416	-3.7583e-12	6.82364e-12
0.01418	-9.26238e-12	-1.86275e-11			0.01418	-1.88228e-12	8.38699e-12
0.0142	-1.55158e-11	-1.98781e-11			0.0142	-1.88228e-12	8.38699e-12
0.01422	-9.88772e-12	-1.55008e-11			0.01422	-1.56961e-12	9.325e-12
0.01424	-8.0117e-12	-9.24735e-12			0.01424	-1.88228e-12	9.63767e-12
0.01426	-6.76102e-12	-1.74327e-12			0.01426	-9.44272e-13	8.38699e-12
0.01428	-3.63432e-12	3.25945e-12			0.01428	-9.44272e-13	9.95034e-12
0.0143	-5.0762e-13	4.51013e-12			0.0143	-5.32166e-12	9.01233e-12
0.01432	1.1772e-13	-4.92592e-13			0.01432	-1.22004e-11	1.05757e-11
0.01434	1.3684e-12	-7.37133e-12			0.01434	-1.84538e-11	1.2139e-11
0.01436	1.99374e-12	-9.24735e-12			0.01436	-2.37692e-11	1.58911e-11
0.01438	6.99646e-12	-1.0498e-11			0.01438	-2.56452e-11	1.62037e-11
0.0144	7.6218e-12	-1.0498e-11			0.0144	-2.47072e-11	1.43277e-11
0.01442	1.01232e-11	-7.99667e-12			0.01442	-2.03298e-11	1.46404e-11
0.01444	1.07485e-11	-4.86997e-12			0.01444	-1.40764e-11	1.18264e-11
0.01446	9.49783e-12	-2.99395e-12			0.01446	-6.25967e-12	9.01233e-12
0.01448	5.74578e-12	-3.61929e-12			0.01448	1.24442e-12	4.63495e-12
0.0145	5.74578e-12	-7.99667e-12			0.0145	3.12044e-12	4.63495e-12
0.01452	-1.13296e-12	-1.11234e-11			0.01452	4.68379e-12	5.26029e-12
0.01454	-1.13296e-12	-1.48754e-11			0.01454	4.37112e-12	4.63495e-12
0.01456	1.1772e-13	-1.61261e-11			0.01456	9.31749e-13	6.1983e-12
0.01458	-4.25966e-12	-1.29994e-11			0.01458	-6.31602e-13	7.76165e-12
0.0146	-3.63432e-12	-1.0498e-11			0.0146	-1.88228e-12	7.13631e-12
0.01462	-2.38364e-12	-4.86997e-12			0.01462	-6.31602e-13	6.82364e-12
0.01464	-4.885e-12	-2.36861e-12			0.01464	2.18243e-12	4.94762e-12
0.01466	1.1772e-13	-2.99395e-12			0.01466	6.55981e-12	2.13359e-12
0.01468	2.61908e-12	-2.99395e-12			0.01468	8.12316e-12	-5.51034e-14
0.0147	3.86976e-12	-4.86997e-12			0.0147	8.12316e-12	-1.30578e-12
0.01472	3.24442e-12	-1.0498e-11			0.01472	6.87248e-12	-1.30578e-12
0.01474	7.4306e-13	-1.42501e-11			0.01474	2.80777e-12	3.69694e-12
0.01476	1.1772e-13	-1.67514e-11			0.01476	-2.50762e-12	7.76165e-12
0.01478	-1.7583e-12	-1.73768e-11			0.01478	-6.25967e-12	1.15137e-11
0.0148	-4.25966e-12	-1.73768e-11			0.0148	-9.69904e-12	1.62037e-11
0.01482	1.1772e-13	-1.48754e-11			0.01482	-9.69904e-12	1.83924e-11
0.01484	7.4306e-13	-1.36247e-11			0.01484	-7.82302e-12	1.93304e-11
0.01486	1.1772e-13	-1.17487e-11			0.01486	-3.44563e-12	1.87051e-11
0.01488	1.99374e-12	-1.36247e-11			0.01488	1.24442e-12	1.71418e-11
0.0149	1.3684e-12	-1.67514e-11			0.0149	4.68379e-12	1.46404e-11
0.01492	-5.0762e-13	-2.05035e-11			0.01492	3.12044e-12	1.43277e-11
0.01494	1.99374e-12	-1.92528e-11			0.01494	2.18243e-12	1.24517e-11
0.01496	-3.00898e-12	-1.67514e-11			0.01496	-2.19495e-12	8.69966e-12
0.01498	2.61908e-12	-1.36247e-11			0.01498	-7.19768e-12	6.51097e-12
0.015	1.99374e-12	-1.11234e-11			0.015	-8.13569e-12	5.57296e-12
0.01502	4.4951e-12	-6.12065e-12			0.01502	-1.00117e-11	4.00961e-12
0.01504	7.6218e-12	-2.99395e-12			0.01504	-1.22004e-11	4.94762e-12
0.01506	1.13738e-11	6.38616e-12			0.01506	-1.22004e-11	6.51097e-12
0.01508	3.45114e-11	1.07635e-11			0.01508	-1.25131e-11	9.01233e-12
0.0151	7.01558e-11	1.32649e-11			0.0151	-1.12624e-11	1.43277e-11
0.01512	1.02674e-10	1.57663e-11			0.01512	-1.37637e-11	1.65164e-11
0.01514	1.27687e-10	1.51409e-11			0.01514	-1.59524e-11	1.83924e-11
0.01516	1.28938e-10	2.51464e-11			0.01516	-1.59524e-11	2.15191e-11
0.01518	1.18307e-10	4.8284e-11			0.01518	-1.00117e-11	2.24571e-11
0.0152	1.03299e-10	7.70496e-11			0.0152	-3.7583e-12	2.62092e-11
0.01522	8.20373e-11	1.0519e-10			0.01522	5.6218e-12	2.77725e-11
0.01524	7.32825e-11	1.20823e-10			0.01524	1.31259e-11	2.93359e-11
0.01526	7.07812e-11	1.25826e-10			0.01526	1.56272e-11	2.74599e-11
0.01528	7.26572e-11	1.08317e-10			0.01528	1.56272e-11	2.02685e-11
0.0153	7.14065e-11	7.64243e-11			0.0153	1.09372e-11	1.05757e-11
0.01532	6.57785e-11	3.07744e-11			0.01532	-6.31602e-13	-3.49448e-12
0.01534	5.88997e-11	-1.92528e-11			0.01534	-2.15805e-11	-2.25674e-11
0.01536	4.32662e-11	-7.30321e-11			0.01536	-5.28475e-11	-5.00823e-11
0.01538	2.70074e-11	-1.29313e-10			0.01538	-9.34946e-11	-8.1662e-11
0.0154	1.26245e-11	-1.89345e-10			0.0154	-1.47899e-10	-1.26999e-10
0.01542	-1.13296e-12	-2.55631e-10			0.01542	-2.0887e-10	-1.86407e-10
0.01544	-1.42651e-11	-3.24419e-10			0.01544	-2.78283e-10	-2.54256e-10
0.01546	-2.55212e-11	-3.93832e-10			0.01546	-3.5645e-10	-3.33674e-10
0.01548	-3.55267e-11	-4.64495e-10			0.01548	-4.35869e-10	-4.14968e-10
0.0155	-4.74081e-11	-5.40161e-10			0.0155	-5.17788e-10	-4.99389e-10
0.01552	-6.61684e-11	-6.13952e-10			0.01552	-5.99708e-10	-5.8256e-10
0.01554	-9.1182e-11	-6.82114e-10			0.01554	-6.80689e-10	-6.65417e-10
0.01556	-1.19322e-10	-7.42146e-10			0.01556	-7.5573e-10	-7.46086e-10
0.01558	-1.68724e-10	-7.953e-10			0.01558	-8.2483e-10	-8.2613e-10
0.0156	-2.30008e-10	-8.43451e-10			0.0156	-8.93618e-10	-8.99295e-10
0.01562	-3.09426e-10	-8.84099e-10			0.01562	-9.55526e-10	-9.6433e-10
0.01564	-3.92596e-10	-9.3225e-10			0.01564	-1.01368e-09	-1.02124e-09
0.01566	-4.90149e-10	-9.84153e-10			0.01566	-1.06402e-09	-1.06751e-09
0.01568	-5.91454e-10	-1.03543e-09			0.01568	-1.1103e-09	-1.10691e-09
0.0157	-6.98387e-10	-1.09171e-09			0.0157	-1.14844e-09	-1.1388e-09
0.01572	-7.99067e-10	-1.14612e-09			0.01572	-1.1844e-09	-1.16819e-09
0.01574	-9.0475e-10	-1.19114e-09			0.01574	-1.21379e-09	-1.19227e-09
0.01576	-1.00543e-09	-1.23054e-09			0.01576	-1.24006e-09	-1.2129e-09
0.01578	-1.09861e-09	-1.26681e-09			0.01578	-1.26132e-09	-1.23041e-09
0.0158	-1.1824e-09	-1.2962e-09			0.0158	-1.27851e-09	-1.24448e-09
0.01582	-1.25494e-09	-1.31934e-09			0.01582	-1.29352e-09	-1.25574e-09
0.01584	-1.31935e-09	-1.34185e-09			0.01584	-1.30728e-09	-1.26793e-09
0.01586	-1.37626e-09	-1.36561e-09			0.01586	-1.31635e-09	-1.27981e-09
0.01588	-1.42003e-09	-1.395e-09			0.01588	-1.31947e-09	-1.29076e-09
0.0159	-1.46068e-09	-1.42502e-09			0.0159	-1.3201e-09	-1.30045e-09
0.01592	-1.48819e-09	-1.45566e-09			0.01592	-1.31947e-09	-1.30795e-09
0.01594	-1.51446e-09	-1.48192e-09			0.01594	-1.3151e-09	-1.3067e-09
0.01596	-1.52446e-09	-1.50819e-09			0.01596	-1.31072e-09	-1.3017e-09
0.01598	-1.53072e-09	-1.53195e-09			0.01598	-1.30478e-09	-1.29295e-09
0.016	-1.53134e-09	-1.55321e-09			0.016	-1.3029e-09	-1.28169e-09
0.01602	-1.53134e-09	-1.5701e-09			0.01602	-1.2979e-09	-1.27137e-09
0.01604	-1.52759e-09	-1.58698e-09			0.01604	-1.29258e-09	-1.26324e-09
0.01606	-1.52571e-09	-1.60324e-09			0.01606	-1.28539e-09	-1.25543e-09
0.01608	-1.51883e-09	-1.62137e-09			0.01608	-1.27633e-09	-1.24698e-09
0.0161	-1.50508e-09	-1.63513e-09			0.0161	-1.26507e-09	-1.23667e-09
0.01612	-1.48882e-09	-1.65139e-09			0.01612	-1.25131e-09	-1.22603e-09
0.01614	-1.46693e-09	-1.66015e-09			0.01614	-1.23881e-09	-1.21165e-09
0.01616	-1.44942e-09	-1.66828e-09			0.01616	-1.22348e-09	-1.19821e-09
0.01618	-1.43004e-09	-1.67265e-09			0.01618	-1.20848e-09	-1.18414e-09
0.0162	-1.41315e-09	-1.67828e-09			0.0162	-1.19378e-09	-1.1685e-09
0.01622	-1.39189e-09	-1.68516e-09			0.01622	-1.17596e-09	-1.15537e-09
0.01624	-1.37501e-09	-1.70079e-09			0.01624	-1.15876e-09	-1.13817e-09
0.01626	-1.35312e-09	-1.72205e-09			0.01626	-1.14188e-09	-1.12504e-09
0.01628	-1.33123e-09	-1.74582e-09			0.01628	-1.12468e-09	-1.11285e-09
0.0163	-1.3181e-09	-1.76833e-09			0.0163	-1.10905e-09	-1.10378e-09
0.01632	-1.30309e-09	-1.78584e-09			0.01632	-1.09842e-09	-1.0969e-09
0.01634	-1.28996e-09	-1.79334e-09			0.01634	-1.08747e-09	-1.09002e-09
0.01636	-1.2787e-09	-1.79897e-09			0.01636	-1.07778e-09	-1.08346e-09
0.01638	-1.26495e-09	-1.80335e-09			0.01638	-1.06652e-09	-1.07251e-09
0.0164	-1.24806e-09	-1.8046e-09			0.0164	-1.05433e-09	-1.06407e-09
0.01642	-1.23305e-09	-1.80272e-09			0.01642	-1.04182e-09	-1.05e-09
0.01644	-1.21617e-09	-1.80648e-09			0.01644	-1.03088e-09	-1.03624e-09
0.01646	-1.20116e-09	-1.81398e-09			0.01646	-1.01994e-09	-1.01873e-09
0.01648	-1.19116e-09	-1.82273e-09			0.01648	-1.01024e-09	-1.00466e-09
0.0165	-1.17802e-09	-1.83274e-09			0.0165	-1.00118e-09	-9.91532e-10
0.01652	-1.16614e-09	-1.83837e-09			0.01652	-9.94298e-10	-9.79338e-10
0.01654	-1.15426e-09	-1.84275e-09			0.01654	-9.82103e-10	-9.71834e-10
0.01656	-1.13988e-09	-1.84337e-09			0.01656	-9.69597e-10	-9.65268e-10
0.01658	-1.12237e-09	-1.84462e-09			0.01658	-9.5834e-10	-9.58702e-10
0.0166	-1.10673e-09	-1.849e-09			0.0166	-9.45521e-10	-9.54012e-10
0.01662	-1.0936e-09	-1.84462e-09			0.01662	-9.35828e-10	-9.50572e-10
0.01664	-1.08235e-09	-1.84775e-09			0.01664	-9.26135e-10	-9.4088e-10
0.01666	-1.07547e-09	-1.8465e-09			0.01666	-9.15817e-10	-9.30562e-10
0.01668	-1.06734e-09	-1.85213e-09			0.01668	-9.0675e-10	-9.20243e-10
0.0167	-1.05983e-09	-1.86401e-09			0.0167	-8.9862e-10	-9.10863e-10
0.01672	-1.05108e-09	-1.87589e-09			0.01672	-8.8924e-10	-9.03047e-10
0.01674	-1.04983e-09	-1.88464e-09			0.01674	-8.82674e-10	-8.94917e-10
0.01676	-1.03857e-09	-1.89402e-09			0.01676	-8.76421e-10	-8.83348e-10
0.01678	-1.02919e-09	-1.9009e-09			0.01678	-8.67666e-10	-8.75844e-10
0.0168	-1.01794e-09	-1.90528e-09			0.0168	-8.57035e-10	-8.63025e-10
0.01682	-1.00668e-09	-1.90528e-09			0.01682	-8.43278e-10	-8.50518e-10
0.01684	-9.94799e-10	-1.90528e-09			0.01684	-8.31396e-10	-8.34259e-10
0.01686	-9.80416e-10	-1.90028e-09			0.01686	-8.19515e-10	-8.21127e-10
0.01688	-9.69785e-10	-1.90028e-09			0.01688	-8.1076e-10	-8.08308e-10
0.0169	-9.60405e-10	-1.89402e-09			0.0169	-8.05132e-10	-8.01116e-10
0.01692	-9.48524e-10	-1.89027e-09			0.01692	-8.00442e-10	-7.96739e-10
0.01694	-9.40394e-10	-1.8959e-09			0.01694	-7.99191e-10	-7.92049e-10
0.01696	-9.29763e-10	-1.89778e-09			0.01696	-7.98879e-10	-7.88609e-10
0.01698	-9.17257e-10	-1.89903e-09			0.01698	-7.95752e-10	-7.83294e-10
0.017	-9.15381e-10	-1.90028e-09			0.017	-7.94188e-10	-7.78917e-10
0.01702	-9.02874e-10	-1.89903e-09			0.01702	-7.89498e-10	-7.73601e-10
0.01704	-8.97246e-10	-1.8909e-09			0.01704	-7.7918e-10	-7.67973e-10
0.01706	-8.89116e-10	-1.88339e-09			0.01706	-7.74178e-10	-7.64221e-10
0.01708	-8.88491e-10	-1.87901e-09			0.01708	-7.65736e-10	-7.59531e-10
0.0171	-8.86615e-10	-1.88277e-09			0.0171	-7.59482e-10	-7.5703e-10
0.01712	-8.79111e-10	-1.8909e-09			0.01712	-7.51978e-10	-7.55466e-10
0.01714	-8.70356e-10	-1.89965e-09			0.01714	-7.46663e-10	-7.50151e-10
0.01716	-8.65979e-10	-1.90528e-09			0.01716	-7.42285e-10	-7.4421e-10
0.01718	-8.58475e-10	-1.90653e-09			0.01718	-7.36345e-10	-7.37331e-10
0.0172	-8.51596e-10	-1.90278e-09			0.0172	-7.30716e-10	-7.29827e-10
0.01722	-8.42216e-10	-1.89715e-09			0.01722	-7.26339e-10	-7.18571e-10
0.01724	-8.35962e-10	-1.88777e-09			0.01724	-7.19148e-10	-7.07628e-10
0.01726	-8.29709e-10	-1.87964e-09			0.01726	-7.0883e-10	-6.99498e-10
0.01728	-8.16577e-10	-1.87151e-09			0.01728	-7.007e-10	-6.91369e-10
0.0173	-8.09073e-10	-1.87026e-09			0.0173	-6.90382e-10	-6.83865e-10
0.01732	-8.00318e-10	-1.87089e-09			0.01732	-6.81315e-10	-6.798e-10
0.01734	-7.92814e-10	-1.87151e-09			0.01734	-6.75061e-10	-6.78549e-10
0.01736	-7.84059e-10	-1.87214e-09			0.01736	-6.70996e-10	-6.76361e-10
0.01738	-7.77806e-10	-1.86338e-09			0.01738	-6.69746e-10	-6.72296e-10
0.0174	-7.70927e-10	-1.85588e-09			0.0174	-6.70684e-10	-6.66355e-10
0.01742	-7.64048e-10	-1.84462e-09			0.01742	-6.70058e-10	-6.59477e-10
0.01744	-7.64674e-10	-1.83587e-09			0.01744	-6.70684e-10	-6.55412e-10
0.01746	-7.65924e-10	-1.83712e-09			0.01746	-6.70684e-10	-6.5291e-10
0.01748	-7.61547e-10	-1.83774e-09			0.01748	-6.67557e-10	-6.49784e-10
0.0175	-7.64674e-10	-1.83837e-09			0.0175	-6.66619e-10	-6.49471e-10
0.01752	-7.64674e-10	-1.84087e-09			0.01752	-6.64118e-10	-6.49158e-10
0.01754	-7.65299e-10	-1.84712e-09			0.01754	-6.62242e-10	-6.4822e-10
0.01756	-7.61547e-10	-1.84212e-09			0.01756	-6.57864e-10	-6.46032e-10
0.01758	-7.57795e-10	-1.84587e-09			0.01758	-6.51298e-10	-6.41967e-10
0.0176	-7.50916e-10	-1.85087e-09			0.0176	-6.42543e-10	-6.34463e-10
0.01762	-7.44037e-10	-1.85275e-09			0.01762	-6.32225e-10	-6.29148e-10
0.01764	-7.32156e-10	-1.854e-09			0.01764	-6.23783e-10	-6.26021e-10
0.01766	-7.24652e-10	-1.84275e-09			0.01766	-6.20344e-10	-6.23207e-10
0.01768	-7.19024e-10	-1.83524e-09			0.01768	-6.16592e-10	-6.23832e-10
0.0177	-7.09644e-10	-1.82211e-09			0.0177	-6.16279e-10	-6.21956e-10
0.01772	-7.0339e-10	-1.8096e-09			0.01772	-6.1284e-10	-6.21643e-10
0.01774	-6.97762e-10	-1.80397e-09			0.01774	-6.10964e-10	-6.18829e-10
0.01776	-6.95261e-10	-1.80022e-09			0.01776	-6.07837e-10	-6.12263e-10
0.01778	-6.90883e-10	-1.80335e-09			0.01778	-6.0471e-10	-5.99757e-10
0.0178	-6.89007e-10	-1.81148e-09			0.0178	-6.0346e-10	-5.89438e-10
0.01782	-6.87131e-10	-1.82023e-09			0.01782	-6.00646e-10	-5.7787e-10
0.01784	-6.8463e-10	-1.83337e-09			0.01784	-6.04085e-10	-5.71616e-10
0.01786	-6.78377e-10	-1.83712e-09			0.01786	-6.04085e-10	-5.67552e-10
0.01788	-6.72749e-10	-1.83149e-09			0.01788	-6.00333e-10	-5.65363e-10
0.0179	-6.6587e-10	-1.82461e-09			0.0179	-5.9408e-10	-5.65988e-10
0.01792	-6.58366e-10	-1.80335e-09			0.01792	-5.8939e-10	-5.64425e-10
0.01794	-6.52112e-10	-1.78897e-09			0.01794	-5.83136e-10	-5.59422e-10
0.01796	-6.40231e-10	-1.76958e-09			0.01796	-5.74694e-10	-5.54419e-10
0.01798	-6.31476e-10	-1.75457e-09			0.01798	-5.68753e-10	-5.4629e-10
0.018	-6.18344e-10	-1.74457e-09			0.018	-5.65314e-10	-5.40037e-10
0.01802	-6.14592e-10	-1.73581e-09			0.01802	-5.61249e-10	-5.34408e-10
0.01804	-6.15843e-10	-1.73331e-09			0.01804	-5.58435e-10	-5.33783e-10
0.01806	-6.15843e-10	-1.73644e-09			0.01806	-5.53432e-10	-5.3347e-10
0.01808	-6.2022e-10	-1.73831e-09			0.01808	-5.45616e-10	-5.31594e-10
0.0181	-6.24597e-10	-1.74644e-09			0.0181	-5.41238e-10	-5.28468e-10
0.01812	-6.25223e-10	-1.74769e-09			0.01812	-5.37799e-10	-5.25966e-10
0.01814	-6.23347e-10	-1.74394e-09			0.01814	-5.34985e-10	-5.26592e-10
0.01816	-6.14592e-10	-1.74394e-09			0.01816	-5.3092e-10	-5.2753e-10
0.01818	-6.07088e-10	-1.73456e-09			0.01818	-5.26856e-10	-5.28468e-10
0.0182	-5.97082e-10	-1.72643e-09			0.0182	-5.21227e-10	-5.27217e-10
0.01822	-5.90829e-10	-1.7158e-09			0.01822	-5.15287e-10	-5.27217e-10
0.01824	-5.86452e-10	-1.71017e-09			0.01824	-5.09659e-10	-5.2409e-10
0.01826	-5.85826e-10	-1.70392e-09			0.01826	-5.06532e-10	-5.20964e-10
0.01828	-5.83325e-10	-1.69767e-09			0.01828	-5.05594e-10	-5.17837e-10
0.0183	-5.84575e-10	-1.69767e-09			0.0183	-5.05281e-10	-5.13772e-10
0.01832	-5.87077e-10	-1.69517e-09			0.01832	-5.01217e-10	-5.0877e-10
0.01834	-5.87702e-10	-1.69454e-09			0.01834	-4.95589e-10	-5.05955e-10
0.01836	-5.88328e-10	-1.69016e-09			0.01836	-4.92462e-10	-4.97826e-10
0.01838	-5.87702e-10	-1.68453e-09			0.01838	-4.90898e-10	-4.95325e-10
0.0184	-5.79573e-10	-1.67953e-09			0.0184	-4.90273e-10	-4.94074e-10
0.01842	-5.71443e-10	-1.6739e-09			0.01842	-4.8996e-10	-4.93761e-10
0.01844	-5.63939e-10	-1.66452e-09			0.01844	-4.87146e-10	-4.93761e-10
0.01846	-5.56435e-10	-1.6589e-09			0.01846	-4.86834e-10	-4.97201e-10
0.01848	-5.50807e-10	-1.64764e-09			0.01848	-4.87146e-10	-4.93761e-10
0.0185	-5.45179e-10	-1.63826e-09			0.0185	-4.86834e-10	-4.90635e-10
0.01852	-5.40176e-10	-1.63263e-09			0.01852	-4.84645e-10	-4.85945e-10
0.01854	-5.35799e-10	-1.63326e-09			0.01854	-4.81831e-10	-4.76877e-10
0.01856	-5.31422e-10	-1.63451e-09			0.01856	-4.77454e-10	-4.69998e-10
0.01858	-5.27044e-10	-1.63763e-09			0.01858	-4.6995e-10	-4.62494e-10
0.0186	-5.23292e-10	-1.63888e-09			0.0186	-4.64321e-10	-4.58117e-10
0.01862	-5.20791e-10	-1.63201e-09			0.01862	-4.59631e-10	-4.56554e-10
0.01864	-5.16413e-10	-1.62638e-09			0.01864	-4.56505e-10	-4.57492e-10
0.01866	-5.13287e-10	-1.61887e-09			0.01866	-4.52753e-10	-4.58742e-10
0.01868	-5.15163e-10	-1.61199e-09			0.01868	-4.53065e-10	-4.61869e-10
0.0187	-5.13912e-10	-1.60324e-09			0.0187	-4.51189e-10	-4.59993e-10
0.01872	-5.1016e-10	-1.59636e-09			0.01872	-4.49626e-10	-4.57804e-10
0.01874	-5.12036e-10	-1.58948e-09			0.01874	-4.46187e-10	-4.57492e-10
0.01876	-5.13912e-10	-1.58385e-09			0.01876	-4.42435e-10	-4.57179e-10
0.01878	-5.12661e-10	-1.57885e-09			0.01878	-4.3837e-10	-4.59368e-10
0.0188	-5.13912e-10	-1.57823e-09			0.0188	-4.38057e-10	-4.5843e-10
0.01882	-5.12661e-10	-1.5776e-09			0.01882	-4.36494e-10	-4.56241e-10
0.01884	-5.08909e-10	-1.57948e-09			0.01884	-4.38683e-10	-4.53427e-10
0.01886	-5.07659e-10	-1.57948e-09			0.01886	-4.3837e-10	-4.49987e-10
0.01888	-5.07659e-10	-1.5776e-09			0.01888	-4.37119e-10	-4.45297e-10
0.0189	-5.08909e-10	-1.57322e-09			0.0189	-4.37119e-10	-4.41858e-10
0.01892	-5.07033e-10	-1.57135e-09			0.01892	-4.38057e-10	-4.41858e-10
0.01894	-5.11411e-10	-1.56697e-09			0.01894	-4.35869e-10	-4.42171e-10
0.01896	-5.12036e-10	-1.56384e-09			0.01896	-4.3368e-10	-4.43109e-10
0.01898	-5.07033e-10	-1.56197e-09			0.01898	-4.30866e-10	-4.40607e-10
0.019	-5.03281e-10	-1.55634e-09			0.019	-4.29615e-10	-4.37168e-10
0.01902	-5.01405e-10	-1.55071e-09			0.01902	-4.26488e-10	-4.31227e-10
0.01904	-5.01405e-10	-1.54446e-09			0.01904	-4.23049e-10	-4.24036e-10
0.01906	-4.94527e-10	-1.54321e-09			0.01906	-4.23674e-10	-4.1747e-10
0.01908	-4.93276e-10	-1.53946e-09			0.01908	-4.25238e-10	-4.11216e-10
0.0191	-4.86397e-10	-1.53445e-09			0.0191	-4.26488e-10	-4.07152e-10
0.01912	-4.8327e-10	-1.5332e-09			0.01912	-4.28677e-10	-4.01211e-10
0.01914	-4.73265e-10	-1.53008e-09			0.01914	-4.26801e-10	-3.99335e-10
0.01916	-4.72014e-10	-1.53383e-09			0.01916	-4.243e-10	-3.96521e-10
0.01918	-4.7264e-10	-1.53695e-09			0.01918	-4.17421e-10	-3.9871e-10
0.0192	-4.73265e-10	-1.54446e-09			0.0192	-4.09604e-10	-4.01524e-10
0.01922	-4.76392e-10	-1.54383e-09			0.01922	-4.03038e-10	-4.05276e-10
0.01924	-4.75141e-10	-1.53946e-09			0.01924	-3.98661e-10	-4.06526e-10
0.01926	-4.7389e-10	-1.5307e-09			0.01926	-3.97723e-10	-4.04963e-10
0.01928	-4.69513e-10	-1.5232e-09			0.01928	-3.95847e-10	-4.01836e-10
0.0193	-4.65136e-10	-1.51194e-09			0.0193	-3.91469e-10	-4.02149e-10
0.01932	-4.58257e-10	-1.50131e-09			0.01932	-3.91157e-10	-4.00273e-10
0.01934	-4.50127e-10	-1.49318e-09			0.01934	-3.87717e-10	-3.97459e-10
0.01936	-4.47001e-10	-1.48317e-09			0.01936	-3.86467e-10	-3.96208e-10
0.01938	-4.41373e-10	-1.47505e-09			0.01938	-3.83027e-10	-3.94645e-10
0.0194	-4.32618e-10	-1.46817e-09			0.0194	-3.81777e-10	-3.95583e-10
0.01942	-4.29491e-10	-1.46629e-09			0.01942	-3.86467e-10	-3.9402e-10
0.01944	-4.22612e-10	-1.46504e-09			0.01944	-3.90219e-10	-3.93707e-10
0.01946	-4.1761e-10	-1.46504e-09			0.01946	-3.93345e-10	-3.91206e-10
0.01948	-4.13232e-10	-1.46692e-09			0.01948	-3.96785e-10	-3.89329e-10
0.0195	-4.16359e-10	-1.46441e-09			0.0195	-3.9741e-10	-3.88391e-10
0.01952	-4.13858e-10	-1.46004e-09			0.01952	-3.98348e-10	-3.84014e-10
0.01954	-4.15734e-10	-1.45316e-09			0.01954	-3.95221e-10	-3.82763e-10
0.01956	-4.16984e-10	-1.4444e-09			0.01956	-3.90531e-10	-3.79011e-10
0.01958	-4.18235e-10	-1.4394e-09			0.01958	-3.8803e-10	-3.75572e-10
0.0196	-4.24488e-10	-1.43878e-09			0.0196	-3.83965e-10	-3.70882e-10
0.01962	-4.25739e-10	-1.4394e-09			0.01962	-3.80839e-10	-3.67443e-10
0.01964	-4.30116e-10	-1.43815e-09			0.01964	-3.76149e-10	-3.64629e-10
0.01966	-4.30742e-10	-1.43127e-09			0.01966	-3.72396e-10	-3.6244e-10
0.01968	-4.30742e-10	-1.42502e-09			0.01968	-3.69582e-10	-3.63691e-10
0.0197	-4.25739e-10	-1.41501e-09			0.0197	-3.65205e-10	-3.64629e-10
0.01972	-4.21362e-10	-1.41189e-09			0.01972	-3.63016e-10	-3.66192e-10
0.01974	-4.16359e-10	-1.40626e-09			0.01974	-3.60515e-10	-3.65879e-10
0.01976	-4.13232e-10	-1.40313e-09			0.01976	-3.60202e-10	-3.63691e-10
0.01978	-4.06979e-10	-1.39313e-09			0.01978	-3.58639e-10	-3.62127e-10
0.0198	-3.98224e-10	-1.39187e-09			0.0198	-3.57701e-10	-3.59938e-10
0.01982	-3.93847e-10	-1.38687e-09			0.01982	-3.57076e-10	-3.56499e-10
0.01984	-3.89469e-10	-1.38312e-09			0.01984	-3.56138e-10	-3.51809e-10
0.01986	-3.9072e-10	-1.38562e-09			0.01986	-3.53949e-10	-3.49933e-10
0.01988	-3.97599e-10	-1.38812e-09			0.01988	-3.52386e-10	-3.47119e-10
0.0199	-4.03227e-10	-1.39438e-09			0.0199	-3.48634e-10	-3.4837e-10
0.01992	-4.02601e-10	-1.39813e-09			0.01992	-3.4707e-10	-3.48995e-10
0.01994	-4.06354e-10	-1.40188e-09			0.01994	-3.45507e-10	-3.49933e-10
0.01996	-4.05103e-10	-1.4e-09			0.01996	-3.46132e-10	-3.51809e-10
0.01998	-4.001e-10	-1.39438e-09			0.01998	-3.43318e-10	-3.54623e-10
0.02	-3.98224e-10	-1.38312e-09			0.02	-3.43943e-10	-3.53685e-10
0.02002	-3.96973e-10	-1.37874e-09			0.02002	-3.44256e-10	-3.53372e-10
0.02004	-3.97599e-10	-1.36749e-09			0.02004	-3.43943e-10	-3.50871e-10
0.02006	-3.98224e-10	-1.35623e-09			0.02006	-3.42067e-10	-3.47119e-10
0.02008	-4.01351e-10	-1.3506e-09			0.02008	-3.41442e-10	-3.43367e-10
0.0201	-4.00725e-10	-1.33872e-09			0.0201	-3.36752e-10	-3.41491e-10
0.02012	-4.01976e-10	-1.33622e-09			0.02012	-3.33313e-10	-3.40553e-10
0.02014	-4.01351e-10	-1.32684e-09			0.02014	-3.30811e-10	-3.41178e-10
0.02016	-3.94472e-10	-1.32184e-09			0.02016	-3.2831e-10	-3.44305e-10
0.02018	-3.91345e-10	-1.32246e-09			0.02018	-3.30186e-10	-3.4368e-10
0.0202	-3.86968e-10	-1.32496e-09			0.0202	-3.33313e-10	-3.4493e-10
0.02022	-3.85092e-10	-1.32684e-09			0.02022	-3.38003e-10	-3.41491e-10
0.02024	-3.83841e-10	-1.32684e-09			0.02024	-3.38003e-10	-3.38677e-10
0.02026	-3.81965e-10	-1.33059e-09			0.02026	-3.36439e-10	-3.343e-10
0.02028	-3.77588e-10	-1.32746e-09			0.02028	-3.34876e-10	-3.31173e-10
0.0203	-3.75712e-10	-1.32184e-09			0.0203	-3.29561e-10	-3.27421e-10
0.02032	-3.66957e-10	-1.31371e-09			0.02032	-3.23933e-10	-3.24607e-10
0.02034	-3.63205e-10	-1.3012e-09			0.02034	-3.19243e-10	-3.22105e-10
0.02036	-3.56952e-10	-1.29307e-09			0.02036	-3.16741e-10	-3.20542e-10
0.02038	-3.56952e-10	-1.28932e-09			0.02038	-3.16116e-10	-3.18979e-10
0.0204	-3.55076e-10	-1.28932e-09			0.0204	-3.15803e-10	-3.20542e-10
0.02042	-3.57577e-10	-1.28682e-09			0.02042	-3.18617e-10	-3.22731e-10
0.02044	-3.55076e-10	-1.28994e-09			0.02044	-3.1893e-10	-3.23043e-10
0.02046	-3.56952e-10	-1.29182e-09			0.02046	-3.21744e-10	-3.22418e-10
0.02048	-3.56952e-10	-1.29307e-09			0.02048	-3.21431e-10	-3.19291e-10
0.0205	-3.56952e-10	-1.28807e-09			0.0205	-3.22682e-10	-3.15539e-10
0.02052	-3.53825e-10	-1.28744e-09			0.02052	-3.2362e-10	-3.10224e-10
0.02054	-3.55701e-10	-1.28244e-09			0.02054	-3.23307e-10	-3.08035e-10
0.02056	-3.51949e-10	-1.27744e-09			0.02056	-3.24558e-10	-3.07097e-10
0.02058	-3.50698e-10	-1.27243e-09			0.02058	-3.21431e-10	-3.05847e-10
0.0206	-3.51324e-10	-1.26743e-09			0.0206	-3.17679e-10	-3.04283e-10
0.02062	-3.5445e-10	-1.25743e-09			0.02062	-3.12676e-10	-3.01782e-10
0.02064	-3.50073e-10	-1.2518e-09			0.02064	-3.05485e-10	-2.97717e-10
0.02066	-3.45696e-10	-1.24492e-09			0.02066	-3.03296e-10	-2.96779e-10
0.02068	-3.41318e-10	-1.23179e-09			0.02068	-2.99544e-10	-2.96154e-10
0.0207	-3.36941e-10	-1.22866e-09			0.0207	-3.0017e-10	-2.98342e-10
0.02072	-3.33189e-10	-1.22178e-09			0.02072	-3.01733e-10	-3.04596e-10
0.02074	-3.27561e-10	-1.22178e-09			0.02074	-3.05485e-10	-3.08661e-10
0.02076	-3.30062e-10	-1.22366e-09			0.02076	-3.08299e-10	-3.11475e-10
0.02078	-3.28811e-10	-1.23054e-09			0.02078	-3.11426e-10	-3.10849e-10
0.0208	-3.30687e-10	-1.24429e-09			0.0208	-3.1424e-10	-3.08973e-10
0.02082	-3.35065e-10	-1.25555e-09			0.02082	-3.15178e-10	-3.03971e-10
0.02084	-3.40693e-10	-1.26431e-09			0.02084	-3.12989e-10	-3.00844e-10
0.02086	-3.47572e-10	-1.26493e-09			0.02086	-3.09237e-10	-2.95528e-10
0.02088	-3.52574e-10	-1.2618e-09			0.02088	-3.06423e-10	-2.93027e-10
0.0209	-3.56326e-10	-1.24805e-09			0.0209	-3.07986e-10	-2.93027e-10
0.02092	-3.51324e-10	-1.23241e-09			0.02092	-3.10175e-10	-2.90526e-10
0.02094	-3.52574e-10	-1.21615e-09			0.02094	-3.08924e-10	-2.87712e-10
0.02096	-3.49448e-10	-1.19864e-09			0.02096	-3.06736e-10	-2.81771e-10
0.02098	-3.39442e-10	-1.18614e-09			0.02098	-3.02671e-10	-2.76143e-10
0.021	-3.30687e-10	-1.17988e-09			0.021	-2.9548e-10	-2.73329e-10
0.02102	-3.21933e-10	-1.17863e-09			0.02102	-2.90164e-10	-2.76143e-10
0.02104	-3.15054e-10	-1.17738e-09			0.02104	-2.87038e-10	-2.77081e-10
0.02106	-3.11302e-10	-1.17551e-09			0.02106	-2.82347e-10	-2.77394e-10
0.02108	-3.0755e-10	-1.17926e-09			0.02108	-2.7797e-10	-2.77706e-10
0.0211	-3.088e-10	-1.17988e-09			0.0211	-2.76094e-10	-2.77081e-10
0.02112	-3.10676e-10	-1.17926e-09			0.02112	-2.74531e-10	-2.76768e-10
0.02114	-3.15054e-10	-1.17613e-09			0.02114	-2.74843e-10	-2.73016e-10
0.02116	-3.14428e-10	-1.17301e-09			0.02116	-2.75469e-10	-2.7458e-10
0.02118	-3.11927e-10	-1.16738e-09			0.02118	-2.77345e-10	-2.77706e-10
0.0212	-3.13178e-10	-1.16112e-09			0.0212	-2.78908e-10	-2.78019e-10
0.02122	-3.11927e-10	-1.15675e-09			0.02122	-2.79533e-10	-2.78019e-10
0.02124	-3.11302e-10	-1.15675e-09			0.02124	-2.79533e-10	-2.74892e-10
0.02126	-3.11302e-10	-1.163e-09			0.02126	-2.81409e-10	-2.69889e-10
0.02128	-3.06924e-10	-1.163e-09			0.02128	-2.83285e-10	-2.6645e-10
0.0213	-3.02547e-10	-1.16925e-09			0.0213	-2.85161e-10	-2.60822e-10
0.02132	-3.02547e-10	-1.16425e-09			0.02132	-2.84223e-10	-2.57383e-10
0.02134	-2.9942e-10	-1.15487e-09			0.02134	-2.86412e-10	-2.55819e-10
0.02136	-2.98795e-10	-1.15049e-09			0.02136	-2.861e-10	-2.54256e-10
0.02138	-3.03798e-10	-1.14487e-09			0.02138	-2.84223e-10	-2.58321e-10
0.0214	-3.0755e-10	-1.14049e-09			0.0214	-2.82347e-10	-2.60822e-10
0.02142	-3.088e-10	-1.13674e-09			0.02142	-2.79533e-10	-2.63323e-10
0.02144	-3.14428e-10	-1.13611e-09			0.02144	-2.73905e-10	-2.63636e-10
0.02146	-3.20057e-10	-1.13423e-09			0.02146	-2.71091e-10	-2.60822e-10
0.02148	-3.20057e-10	-1.13549e-09			0.02148	-2.68277e-10	-2.56757e-10
0.0215	-3.1693e-10	-1.13861e-09			0.0215	-2.67652e-10	-2.54569e-10
0.02152	-3.15054e-10	-1.13986e-09			0.02152	-2.67339e-10	-2.56445e-10
0.02154	-3.11927e-10	-1.13924e-09			0.02154	-2.66714e-10	-2.55507e-10
0.02156	-3.05048e-10	-1.13799e-09			0.02156	-2.67027e-10	-2.5707e-10
0.02158	-2.98795e-10	-1.13236e-09			0.02158	-2.69841e-10	-2.54569e-10
0.0216	-2.91916e-10	-1.12423e-09			0.0216	-2.6859e-10	-2.49566e-10
0.02162	-2.92542e-10	-1.11923e-09			0.02162	-2.67965e-10	-2.46439e-10
0.02164	-2.87539e-10	-1.11485e-09			0.02164	-2.67027e-10	-2.42062e-10
0.02166	-2.93792e-10	-1.11047e-09			0.02166	-2.62337e-10	-2.40186e-10
0.02168	-2.95043e-10	-1.10672e-09			0.02168	-2.58272e-10	-2.37684e-10
0.0217	-3.00671e-10	-1.10547e-09			0.0217	-2.55145e-10	-2.3831e-10
0.02172	-3.03172e-10	-1.10234e-09			0.02172	-2.52644e-10	-2.35183e-10
0.02174	-3.03798e-10	-1.10359e-09			0.02174	-2.5108e-10	-2.33932e-10
0.02176	-3.03798e-10	-1.09984e-09			0.02176	-2.52331e-10	-2.33932e-10
0.02178	-3.06924e-10	-1.09734e-09			0.02178	-2.5452e-10	-2.3362e-10
0.0218	-3.06924e-10	-1.09296e-09			0.0218	-2.5577e-10	-2.35183e-10
0.02182	-3.05048e-10	-1.09421e-09			0.02182	-2.56396e-10	-2.36121e-10
0.02184	-3.01296e-10	-1.09484e-09			0.02184	-2.54832e-10	-2.37372e-10
0.02186	-2.95668e-10	-1.09671e-09			0.02186	-2.52956e-10	-2.40498e-10
0.02188	-2.9004e-10	-1.09109e-09			0.02188	-2.50455e-10	-2.46752e-10
0.0219	-2.8879e-10	-1.07983e-09			0.0219	-2.47016e-10	-2.52067e-10
0.02192	-2.87539e-10	-1.0667e-09			0.02192	-2.42951e-10	-2.53631e-10
0.02194	-2.89415e-10	-1.05232e-09			0.02194	-2.4045e-10	-2.50191e-10
0.02196	-2.89415e-10	-1.03981e-09			0.02196	-2.37636e-10	-2.46439e-10
0.02198	-2.85037e-10	-1.03668e-09			0.02198	-2.34196e-10	-2.3956e-10
0.022	-2.80035e-10	-1.03856e-09			0.022	-2.3107e-10	-2.32994e-10
0.02202	-2.78784e-10	-1.04669e-09			0.02202	-2.31695e-10	-2.29242e-10
0.02204	-2.7128e-10	-1.05607e-09			0.02204	-2.33571e-10	-2.2424e-10
0.02206	-2.64401e-10	-1.06982e-09			0.02206	-2.37636e-10	-2.20488e-10
0.02208	-2.66903e-10	-1.07358e-09			0.02208	-2.417e-10	-2.18299e-10
0.0221	-2.65652e-10	-1.07983e-09			0.0221	-2.44514e-10	-2.16423e-10
0.02212	-2.63776e-10	-1.08108e-09			0.02212	-2.43889e-10	-2.18299e-10
0.02214	-2.63151e-10	-1.07795e-09			0.02214	-2.42013e-10	-2.21426e-10
0.02216	-2.61275e-10	-1.0717e-09			0.02216	-2.38886e-10	-2.24865e-10
0.02218	-2.63776e-10	-1.06732e-09			0.02218	-2.36698e-10	-2.27992e-10
0.0222	-2.69404e-10	-1.06107e-09			0.0222	-2.37636e-10	-2.30806e-10
0.02222	-2.71905e-10	-1.05794e-09			0.02222	-2.39199e-10	-2.31118e-10
0.02224	-2.75657e-10	-1.05544e-09			0.02224	-2.41388e-10	-2.29555e-10
0.02226	-2.75657e-10	-1.05919e-09			0.02226	-2.43576e-10	-2.26116e-10
0.02228	-2.74407e-10	-1.06545e-09			0.02228	-2.43264e-10	-2.24865e-10
0.0223	-2.70655e-10	-1.0742e-09			0.0223	-2.44202e-10	-2.22051e-10
0.02232	-2.68153e-10	-1.08296e-09			0.02232	-2.42326e-10	-2.20175e-10
0.02234	-2.68153e-10	-1.08046e-09			0.02234	-2.37323e-10	-2.21426e-10
0.02236	-2.66903e-10	-1.0717e-09			0.02236	-2.33571e-10	-2.22364e-10
0.02238	-2.67528e-10	-1.05857e-09			0.02238	-2.3232e-10	-2.25178e-10
0.0224	-2.68153e-10	-1.04043e-09			0.0224	-2.32008e-10	-2.2549e-10
0.02242	-2.65652e-10	-1.0223e-09			0.02242	-2.31382e-10	-2.26428e-10
0.02244	-2.66277e-10	-1.01292e-09			0.02244	-2.31382e-10	-2.24865e-10
0.02246	-2.70029e-10	-1.01354e-09			0.02246	-2.31695e-10	-2.24552e-10
0.02248	-2.70029e-10	-1.01417e-09			0.02248	-2.32008e-10	-2.21426e-10
0.0225	-2.70655e-10	-1.0273e-09			0.0225	-2.29819e-10	-2.21426e-10
0.02252	-2.74407e-10	-1.03481e-09			0.02252	-2.26067e-10	-2.18924e-10
0.02254	-2.75032e-10	-1.04231e-09			0.02254	-2.22002e-10	-2.18299e-10
0.02256	-2.70655e-10	-1.04856e-09			0.02256	-2.14185e-10	-2.18612e-10
0.02258	-2.72531e-10	-1.04481e-09			0.02258	-2.0887e-10	-2.17986e-10
0.0226	-2.73781e-10	-1.03793e-09			0.0226	-2.03867e-10	-2.17674e-10
0.02262	-2.73156e-10	-1.02605e-09			0.02262	-2.01366e-10	-2.15485e-10
0.02264	-2.74407e-10	-1.01667e-09			0.02264	-2.01053e-10	-2.17361e-10
0.02266	-2.75657e-10	-1.00104e-09			0.02266	-2.02304e-10	-2.14547e-10
0.02268	-2.72531e-10	-1.00041e-09			0.02268	-2.05743e-10	-2.12671e-10
0.0227	-2.74407e-10	-1.00041e-09			0.0227	-2.11997e-10	-2.14234e-10
0.02272	-2.76908e-10	-9.9666e-10			0.02272	-2.15749e-10	-2.14234e-10
0.02274	-2.78784e-10	-9.92282e-10			0.02274	-2.22002e-10	-2.15485e-10
0.02276	-2.80035e-10	-9.91657e-10			0.02276	-2.24503e-10	-2.17361e-10
0.02278	-2.79409e-10	-9.92908e-10			0.02278	-2.21689e-10	-2.17048e-10
0.0228	-2.76908e-10	-9.93533e-10			0.0228	-2.16687e-10	-2.17361e-10
0.02282	-2.69404e-10	-9.97285e-10			0.02282	-2.10433e-10	-2.15172e-10
0.02284	-2.65652e-10	-1.00104e-09			0.02284	-2.0418e-10	-2.15485e-10
0.02286	-2.60024e-10	-1.00166e-09			0.02286	-2.01991e-10	-2.16736e-10
0.02288	-2.55647e-10	-9.94784e-10			0.02288	-2.01366e-10	-2.17361e-10
0.0229	-2.48768e-10	-9.83528e-10			0.0229	-2.04805e-10	-2.1611e-10
0.02292	-2.46892e-10	-9.74148e-10			0.02292	-2.11684e-10	-2.15798e-10
0.02294	-2.46892e-10	-9.6977e-10			0.02294	-2.17937e-10	-2.1486e-10
0.02296	-2.48142e-10	-9.66018e-10			0.02296	-2.18875e-10	-2.12358e-10
0.02298	-2.48142e-10	-9.71021e-10			0.02298	-2.21377e-10	-2.11107e-10
0.023	-2.54396e-10	-9.72271e-10			0.023	-2.19188e-10	-2.09857e-10
0.02302	-2.53145e-10	-9.78525e-10			0.02302	-2.19813e-10	-2.12358e-10
0.02304	-2.55647e-10	-9.82902e-10			0.02304	-2.19188e-10	-2.11733e-10
0.02306	-2.619e-10	-9.84778e-10			0.02306	-2.15749e-10	-2.12983e-10
0.02308	-2.65027e-10	-9.85404e-10			0.02308	-2.10121e-10	-2.14234e-10
0.0231	-2.67528e-10	-9.81026e-10			0.0231	-2.06369e-10	-2.15172e-10
0.02312	-2.68779e-10	-9.75398e-10			0.02312	-1.99803e-10	-2.15798e-10
0.02314	-2.67528e-10	-9.67269e-10			0.02314	-1.96676e-10	-2.18924e-10
0.02316	-2.62525e-10	-9.64142e-10			0.02316	-1.95738e-10	-2.22051e-10
0.02318	-2.58148e-10	-9.61015e-10			0.02318	-1.94174e-10	-2.20488e-10
0.0232	-2.54396e-10	-9.64142e-10			0.0232	-1.96988e-10	-2.15798e-10
0.02322	-2.49393e-10	-9.66018e-10			0.02322	-1.98239e-10	-2.07981e-10
0.02324	-2.46266e-10	-9.73522e-10			0.02324	-1.97926e-10	-1.97975e-10
0.02326	-2.45641e-10	-9.74148e-10			0.02326	-1.97614e-10	-1.90159e-10
0.02328	-2.45641e-10	-9.74148e-10			0.02328	-1.97926e-10	-1.88595e-10
0.0233	-2.45016e-10	-9.71646e-10			0.0233	-1.96988e-10	-1.91097e-10
0.02332	-2.45016e-10	-9.72897e-10			0.02332	-1.96363e-10	-1.96725e-10
0.02334	-2.46266e-10	-9.64767e-10			0.02334	-1.93862e-10	-2.01415e-10
0.02336	-2.48142e-10	-9.58514e-10			0.02336	-1.94174e-10	-2.07668e-10
0.02338	-2.4439e-10	-9.5101e-10			0.02338	-1.92298e-10	-2.10169e-10
0.0234	-2.46266e-10	-9.51635e-10			0.0234	-1.9011e-10	-2.09544e-10
0.02342	-2.4439e-10	-9.52261e-10			0.02342	-1.89172e-10	-2.08293e-10
0.02344	-2.45641e-10	-9.49759e-10			0.02344	-1.87608e-10	-2.03916e-10
0.02346	-2.46266e-10	-9.37252e-10			0.02346	-1.88859e-10	-2.01415e-10
0.02348	-2.42514e-10	-9.29748e-10			0.02348	-1.89484e-10	-1.95474e-10
0.0235	-2.46266e-10	-9.21619e-10			0.0235	-1.92298e-10	-1.91409e-10
0.02352	-2.48768e-10	-9.20368e-10			0.02352	-1.94174e-10	-1.88595e-10
0.02354	-2.5252e-10	-9.25996e-10			0.02354	-1.93236e-10	-1.8797e-10
0.02356	-2.53145e-10	-9.38503e-10			0.02356	-1.91048e-10	-1.8797e-10
0.02358	-2.61275e-10	-9.52886e-10			0.02358	-1.86983e-10	-1.90159e-10
0.0236	-2.65652e-10	-9.6039e-10			0.0236	-1.85732e-10	-1.92973e-10
0.02362	-2.62525e-10	-9.69145e-10			0.02362	-1.83231e-10	-1.96725e-10
0.02364	-2.60024e-10	-9.67269e-10			0.02364	-1.83856e-10	-1.98601e-10
0.02366	-2.50018e-10	-9.64142e-10			0.02366	-1.86983e-10	-1.98913e-10
0.02368	-2.43765e-10	-9.56638e-10			0.02368	-1.87608e-10	-1.96725e-10
0.0237	-2.36886e-10	-9.49134e-10			0.0237	-1.8542e-10	-1.91722e-10
0.02372	-2.32509e-10	-9.49134e-10			0.02372	-1.83544e-10	-1.87657e-10
0.02374	-2.31884e-10	-9.50385e-10			0.02374	-1.78541e-10	-1.84531e-10
0.02376	-2.28132e-10	-9.5101e-10			0.02376	-1.74164e-10	-1.8328e-10
0.02378	-2.30008e-10	-9.50385e-10			0.02378	-1.726e-10	-1.86094e-10
0.0238	-2.32509e-10	-9.46007e-10			0.0238	-1.7604e-10	-1.90784e-10
0.02382	-2.32509e-10	-9.42255e-10			0.02382	-1.81355e-10	-1.91097e-10
0.02384	-2.30008e-10	-9.38503e-10			0.02384	-1.85732e-10	-1.90159e-10
0.02386	-2.28132e-10	-9.35376e-10			0.02386	-1.88234e-10	-1.91097e-10
0.02388	-2.27506e-10	-9.35376e-10			0.02388	-1.87608e-10	-1.90784e-10
0.0239	-2.30633e-10	-9.38503e-10			0.0239	-1.88546e-10	-1.91097e-10
0.02392	-2.30008e-10	-9.44131e-10			0.02392	-1.8667e-10	-1.91722e-10
0.02394	-2.30633e-10	-9.47258e-10			0.02394	-1.8542e-10	-1.92035e-10
0.02396	-2.30008e-10	-9.50385e-10			0.02396	-1.82918e-10	-1.95474e-10
0.02398	-2.33134e-10	-9.47883e-10			0.02398	-1.84794e-10	-1.94223e-10
0.024	-2.29382e-10	-9.43506e-10			0.024	-1.83231e-10	-1.92973e-10
0.02402	-2.30008e-10	-9.30999e-10			0.02402	-1.82918e-10	-1.89533e-10
0.02404	-2.26255e-10	-9.20368e-10			0.02404	-1.83856e-10	-1.87032e-10
0.02406	-2.23754e-10	-9.10988e-10			0.02406	-1.82918e-10	-1.82029e-10
0.02408	-2.20627e-10	-9.02233e-10			0.02408	-1.83856e-10	-1.84531e-10
0.0241	-2.17501e-10	-8.95355e-10			0.0241	-1.86983e-10	-1.85156e-10
0.02412	-2.1625e-10	-8.94104e-10			0.02412	-1.86983e-10	-1.88283e-10
0.02414	-2.11873e-10	-8.92853e-10			0.02414	-1.88546e-10	-1.87657e-10
0.02416	-2.04369e-10	-8.89101e-10			0.02416	-1.8542e-10	-1.85156e-10
0.02418	-2.04369e-10	-8.89727e-10			0.02418	-1.84169e-10	-1.79215e-10
0.0242	-2.00617e-10	-8.90352e-10			0.0242	-1.81355e-10	-1.76088e-10
0.02422	-2.00617e-10	-8.87851e-10			0.02422	-1.80104e-10	-1.73274e-10
0.02424	-2.03118e-10	-8.85975e-10			0.02424	-1.79479e-10	-1.7515e-10
0.02426	-2.13123e-10	-8.87225e-10			0.02426	-1.78541e-10	-1.80466e-10
0.02428	-2.20002e-10	-8.85975e-10			0.02428	-1.78228e-10	-1.82342e-10
0.0243	-2.3501e-10	-8.83473e-10			0.0243	-1.77916e-10	-1.82654e-10
0.02432	-2.42514e-10	-8.85349e-10			0.02432	-1.77603e-10	-1.83592e-10
0.02434	-2.45641e-10	-8.82223e-10			0.02434	-1.74789e-10	-1.82342e-10
0.02436	-2.42514e-10	-8.77845e-10			0.02436	-1.75414e-10	-1.82342e-10
0.02438	-2.41889e-10	-8.74093e-10			0.02438	-1.726e-10	-1.82654e-10
0.0244	-2.34385e-10	-8.6784e-10			0.0244	-1.73226e-10	-1.84218e-10
0.02442	-2.31258e-10	-8.73468e-10			0.02442	-1.73851e-10	-1.84531e-10
0.02444	-2.24379e-10	-8.80972e-10			0.02444	-1.76352e-10	-1.84843e-10
0.02446	-2.20002e-10	-8.90352e-10			0.02446	-1.79792e-10	-1.80778e-10
0.02448	-2.17501e-10	-8.96605e-10			0.02448	-1.81668e-10	-1.77026e-10
0.0245	-2.18751e-10	-9.04735e-10			0.0245	-1.80417e-10	-1.73274e-10
0.02452	-2.15625e-10	-9.06611e-10			0.02452	-1.7729e-10	-1.72336e-10
0.02454	-2.1625e-10	-9.07236e-10			0.02454	-1.73851e-10	-1.72962e-10
0.02456	-2.20627e-10	-8.99732e-10			0.02456	-1.66972e-10	-1.77026e-10
0.02458	-2.18126e-10	-8.94104e-10			0.02458	-1.62595e-10	-1.82967e-10
0.0246	-2.19377e-10	-8.87851e-10			0.0246	-1.56029e-10	-1.8797e-10
0.02462	-2.11873e-10	-8.87851e-10			0.02462	-1.54778e-10	-1.90471e-10
0.02464	-2.10622e-10	-8.89101e-10			0.02464	-1.55716e-10	-1.8797e-10
0.02466	-2.02493e-10	-8.87851e-10			0.02466	-1.59468e-10	-1.87657e-10
0.02468	-1.99366e-10	-8.85349e-10			0.02468	-1.63845e-10	-1.86719e-10
0.0247	-1.92487e-10	-8.82848e-10			0.0247	-1.67597e-10	-1.88283e-10
0.02472	-1.91862e-10	-8.76594e-10			0.02472	-1.71037e-10	-1.8797e-10
0.02474	-1.91236e-10	-8.6909e-10			0.02474	-1.73226e-10	-1.88595e-10
0.02476	-1.93738e-10	-8.64088e-10			0.02476	-1.73226e-10	-1.87345e-10
0.02478	-1.98741e-10	-8.64713e-10			0.02478	-1.73538e-10	-1.81091e-10
0.0248	-2.02493e-10	-8.6784e-10			0.0248	-1.72288e-10	-1.75776e-10
0.02482	-2.21253e-10	-8.75344e-10			0.02482	-1.73226e-10	-1.73274e-10
0.02484	-2.28757e-10	-8.81597e-10			0.02484	-1.74789e-10	-1.72649e-10
0.02486	-2.40638e-10	-8.87851e-10			0.02486	-1.76352e-10	-1.75776e-10
0.02488	-2.4314e-10	-8.92228e-10			0.02488	-1.73538e-10	-1.7984e-10
0.0249	-2.48142e-10	-8.90352e-10			0.0249	-1.6791e-10	-1.82654e-10
0.02492	-2.41889e-10	-8.83473e-10			0.02492	-1.62907e-10	-1.86407e-10
0.02494	-2.36261e-10	-8.71592e-10			0.02494	-1.56341e-10	-1.83592e-10
0.02496	-2.29382e-10	-8.59085e-10			0.02496	-1.52277e-10	-1.83905e-10
0.02498	-2.25005e-10	-8.44077e-10			0.02498	-1.53215e-10	-1.82342e-10
0.025	-2.13749e-10	-8.40325e-10			0.025	-1.54153e-10	-1.8328e-10
0.02502	-2.07495e-10	-8.37198e-10			0.02502	-1.56967e-10	-1.83905e-10
0.02504	-1.95614e-10	-8.44077e-10			0.02504	-1.57279e-10	-1.83592e-10
0.02506	-1.91862e-10	-8.45953e-10			0.02506	-1.58843e-10	-1.82654e-10
0.02508	-1.91236e-10	-8.49079e-10			0.02508	-1.56967e-10	-1.78902e-10
0.0251	-1.89986e-10	-8.5033e-10			0.0251	-1.58217e-10	-1.77339e-10
0.02512	-1.95614e-10	-8.53457e-10			0.02512	-1.56654e-10	-1.72962e-10
0.02514	-2.00617e-10	-8.49079e-10			0.02514	-1.57905e-10	-1.69522e-10
0.02516	-2.03118e-10	-8.47203e-10			0.02516	-1.58843e-10	-1.64832e-10
0.02518	-2.07495e-10	-8.41575e-10			0.02518	-1.60406e-10	-1.60455e-10
0.0252	-2.09371e-10	-8.4095e-10			0.0252	-1.6322e-10	-1.5639e-10
0.02522	-2.03743e-10	-8.34697e-10			0.02522	-1.66659e-10	-1.5639e-10
0.02524	-1.98741e-10	-8.32195e-10			0.02524	-1.65409e-10	-1.60142e-10
0.02526	-1.94988e-10	-8.32195e-10			0.02526	-1.67597e-10	-1.65145e-10
0.02528	-1.91236e-10	-8.32821e-10			0.02528	-1.67597e-10	-1.71711e-10
0.0253	-1.90611e-10	-8.37823e-10			0.0253	-1.65409e-10	-1.77964e-10
0.02532	-1.8936e-10	-8.34071e-10			0.02532	-1.66034e-10	-1.79528e-10
0.02534	-1.90611e-10	-8.35322e-10			0.02534	-1.63533e-10	-1.81404e-10
0.02536	-1.93738e-10	-8.27193e-10			0.02536	-1.63845e-10	-1.75776e-10
0.02538	-1.9749e-10	-8.25942e-10			0.02538	-1.65409e-10	-1.71711e-10
0.0254	-2.01867e-10	-8.24691e-10			0.0254	-1.66034e-10	-1.69522e-10
0.02542	-2.08746e-10	-8.29069e-10			0.02542	-1.69474e-10	-1.67959e-10
0.02544	-2.07495e-10	-8.30319e-10			0.02544	-1.67597e-10	-1.65145e-10
0.02546	-2.08746e-10	-8.33446e-10			0.02546	-1.62595e-10	-1.62018e-10
0.02548	-2.03743e-10	-8.34697e-10			0.02548	-1.57279e-10	-1.60142e-10
0.0255	-1.98115e-10	-8.32821e-10			0.0255	-1.51964e-10	-1.56078e-10
0.02552	-1.92487e-10	-8.35322e-10			0.02552	-1.50713e-10	-1.5639e-10
0.02554	-1.8936e-10	-8.24066e-10			0.02554	-1.54465e-10	-1.58892e-10
0.02556	-1.87484e-10	-8.15311e-10			0.02556	-1.54465e-10	-1.6108e-10
0.02558	-1.84358e-10	-8.05306e-10			0.02558	-1.56654e-10	-1.63269e-10
0.0256	-1.73102e-10	-8.01554e-10			0.0256	-1.57279e-10	-1.63894e-10
0.02562	-1.63721e-10	-7.99052e-10			0.02562	-1.58217e-10	-1.64832e-10
0.02564	-1.62471e-10	-8.00928e-10			0.02564	-1.55716e-10	-1.62956e-10
0.02566	-1.61845e-10	-8.04055e-10			0.02566	-1.53527e-10	-1.60768e-10
0.02568	-1.63721e-10	-8.07182e-10			0.02568	-1.49463e-10	-1.63269e-10
0.0257	-1.6935e-10	-8.12184e-10			0.0257	-1.49463e-10	-1.67021e-10
0.02572	-1.78104e-10	-8.10308e-10			0.02572	-1.47899e-10	-1.70773e-10
0.02574	-1.84358e-10	-8.13435e-10			0.02574	-1.46336e-10	-1.72024e-10
0.02576	-1.88735e-10	-8.08432e-10			0.02576	-1.47274e-10	-1.71711e-10
0.02578	-1.94363e-10	-8.02804e-10			0.02578	-1.44147e-10	-1.6921e-10
0.0258	-1.95614e-10	-8.01554e-10			0.0258	-1.42584e-10	-1.6921e-10
0.02582	-1.94988e-10	-8.02179e-10			0.02582	-1.43209e-10	-1.69835e-10
0.02584	-1.93738e-10	-8.05306e-10			0.02584	-1.45711e-10	-1.68584e-10
0.02586	-1.91236e-10	-8.07807e-10			0.02586	-1.51964e-10	-1.67959e-10
0.02588	-1.93738e-10	-8.06556e-10			0.02588	-1.55091e-10	-1.64832e-10
0.0259	-1.90611e-10	-8.05306e-10			0.0259	-1.56654e-10	-1.62331e-10
0.02592	-1.8811e-10	-8.00928e-10			0.02592	-1.5384e-10	-1.61706e-10
0.02594	-1.8811e-10	-8.05306e-10			0.02594	-1.54153e-10	-1.57641e-10
0.02596	-1.88735e-10	-8.05931e-10			0.02596	-1.50401e-10	-1.53576e-10
0.02598	-1.8936e-10	-8.09058e-10			0.02598	-1.48525e-10	-1.52951e-10
0.026	-1.86859e-10	-8.09683e-10			0.026	-1.48837e-10	-1.54514e-10
0.02602	-1.8811e-10	-8.11559e-10			0.02602	-1.50713e-10	-1.54201e-10
0.02604	-1.87484e-10	-8.13435e-10			0.02604	-1.50713e-10	-1.55765e-10
0.02606	-1.86859e-10	-8.09683e-10			0.02606	-1.49775e-10	-1.57641e-10
0.02608	-1.91236e-10	-8.10308e-10			0.02608	-1.50088e-10	-1.6108e-10
0.0261	-1.88735e-10	-8.07807e-10			0.0261	-1.46961e-10	-1.61706e-10
0.02612	-1.8811e-10	-8.0343e-10			0.02612	-1.45085e-10	-1.63582e-10
0.02614	-1.84983e-10	-8.0468e-10			0.02614	-1.42271e-10	-1.62331e-10
0.02616	-1.84358e-10	-8.05931e-10			0.02616	-1.42897e-10	-1.62018e-10
0.02618	-1.82482e-10	-8.07807e-10			0.02618	-1.43209e-10	-1.6108e-10
0.0262	-1.78104e-10	-8.1406e-10			0.0262	-1.47274e-10	-1.62331e-10
0.02622	-1.76854e-10	-8.14686e-10			0.02622	-1.4915e-10	-1.65458e-10
0.02624	-1.75603e-10	-8.1406e-10			0.02624	-1.51651e-10	-1.6577e-10
0.02626	-1.76228e-10	-8.09683e-10			0.02626	-1.51651e-10	-1.67959e-10
0.02628	-1.76228e-10	-7.97176e-10			0.02628	-1.50088e-10	-1.64832e-10
0.0263	-1.74978e-10	-7.92173e-10			0.0263	-1.49775e-10	-1.63894e-10
0.02632	-1.73727e-10	-7.82168e-10			0.02632	-1.47587e-10	-1.62644e-10
0.02634	-1.71851e-10	-7.79041e-10			0.02634	-1.42897e-10	-1.61393e-10
0.02636	-1.74352e-10	-7.74664e-10			0.02636	-1.39144e-10	-1.60768e-10
0.02638	-1.72476e-10	-7.74664e-10			0.02638	-1.34767e-10	-1.60142e-10
0.0264	-1.74352e-10	-7.79041e-10			0.0264	-1.33829e-10	-1.57954e-10
0.02642	-1.75603e-10	-7.78416e-10			0.02642	-1.32578e-10	-1.53889e-10
0.02644	-1.75603e-10	-7.86545e-10			0.02644	-1.37268e-10	-1.53263e-10
0.02646	-1.80606e-10	-7.90923e-10			0.02646	-1.39144e-10	-1.50449e-10
0.02648	-1.80606e-10	-7.96551e-10			0.02648	-1.41959e-10	-1.50449e-10
0.0265	-1.82482e-10	-7.99678e-10			0.0265	-1.41021e-10	-1.52013e-10
0.02652	-1.89986e-10	-8.05306e-10			0.02652	-1.36643e-10	-1.57641e-10
0.02654	-1.91236e-10	-8.09683e-10			0.02654	-1.28201e-10	-1.62956e-10
0.02656	-1.9749e-10	-8.10934e-10			0.02656	-1.23824e-10	-1.67021e-10
0.02658	-2.05619e-10	-8.11559e-10			0.02658	-1.23511e-10	-1.7046e-10
0.0266	-2.10622e-10	-8.06556e-10			0.0266	-1.2695e-10	-1.71086e-10
0.02662	-2.14999e-10	-7.96551e-10			0.02662	-1.34142e-10	-1.68272e-10
0.02664	-2.09371e-10	-7.87171e-10			0.02664	-1.3977e-10	-1.66396e-10
0.02666	-1.99366e-10	-7.78416e-10			0.02666	-1.46023e-10	-1.61706e-10
0.02668	-1.86234e-10	-7.73413e-10			0.02668	-1.44147e-10	-1.58579e-10
0.0267	-1.76854e-10	-7.6716e-10			0.0267	-1.39144e-10	-1.56078e-10
0.02672	-1.64347e-10	-7.64033e-10			0.02672	-1.31953e-10	-1.56703e-10
0.02674	-1.54967e-10	-7.72163e-10			0.02674	-1.25074e-10	-1.55452e-10
0.02676	-1.50589e-10	-7.79667e-10			0.02676	-1.20697e-10	-1.56078e-10
0.02678	-1.49339e-10	-7.87171e-10			0.02678	-1.19446e-10	-1.59204e-10
0.0268	-1.48713e-10	-7.9405e-10			0.0268	-1.23824e-10	-1.5983e-10
0.02682	-1.59969e-10	-8.00303e-10			0.02682	-1.28201e-10	-1.58266e-10
0.02684	-1.68724e-10	-7.99052e-10			0.02684	-1.29452e-10	-1.55765e-10
0.02686	-1.76228e-10	-7.97802e-10			0.02686	-1.31328e-10	-1.53889e-10
0.02688	-1.80606e-10	-7.95926e-10			0.02688	-1.31953e-10	-1.51075e-10
0.0269	-1.82482e-10	-7.87796e-10			0.0269	-1.3164e-10	-1.50449e-10
0.02692	-1.83732e-10	-7.82168e-10			0.02692	-1.29764e-10	-1.51387e-10
0.02694	-1.80606e-10	-7.82168e-10			0.02694	-1.30702e-10	-1.53889e-10
0.02696	-1.82482e-10	-7.80917e-10			0.02696	-1.29139e-10	-1.58266e-10
0.02698	-1.80606e-10	-7.8592e-10			0.02698	-1.27576e-10	-1.63269e-10
0.027	-1.83732e-10	-7.90297e-10			0.027	-1.28201e-10	-1.66708e-10
0.02702	-1.81231e-10	-7.95926e-10			0.02702	-1.28826e-10	-1.68272e-10
0.02704	-1.83107e-10	-8.02804e-10			0.02704	-1.29139e-10	-1.68584e-10
0.02706	-1.7873e-10	-8.06556e-10			0.02706	-1.3039e-10	-1.68584e-10
0.02708	-1.67473e-10	-8.10308e-10			0.02708	-1.34767e-10	-1.67021e-10
0.0271	-1.58719e-10	-8.07182e-10			0.0271	-1.34454e-10	-1.67021e-10
0.02712	-1.53091e-10	-8.02179e-10			0.02712	-1.36018e-10	-1.66708e-10
0.02714	-1.46212e-10	-7.97802e-10			0.02714	-1.33204e-10	-1.67646e-10
0.02716	-1.43711e-10	-7.89047e-10			0.02716	-1.29452e-10	-1.64832e-10
0.02718	-1.47463e-10	-7.83419e-10			0.02718	-1.25387e-10	-1.64207e-10
0.0272	-1.5184e-10	-7.75915e-10			0.0272	-1.25387e-10	-1.62018e-10
0.02722	-1.54341e-10	-7.69036e-10			0.02722	-1.27576e-10	-1.59517e-10
0.02724	-1.58093e-10	-7.69036e-10			0.02724	-1.31015e-10	-1.57954e-10
0.02726	-1.60595e-10	-7.70287e-10			0.02726	-1.29452e-10	-1.53889e-10
0.02728	-1.68724e-10	-7.72163e-10			0.02728	-1.24762e-10	-1.50762e-10
0.0273	-1.71226e-10	-7.75915e-10			0.0273	-1.20072e-10	-1.45447e-10
0.02732	-1.706e-10	-7.77165e-10			0.02732	-1.13506e-10	-1.42633e-10
0.02734	-1.74352e-10	-7.79041e-10			0.02734	-1.09128e-10	-1.42633e-10
0.02736	-1.80606e-10	-7.80292e-10			0.02736	-1.0819e-10	-1.44509e-10
0.02738	-1.82482e-10	-7.79041e-10			0.02738	-1.10379e-10	-1.49824e-10
0.0274	-1.82482e-10	-7.79041e-10			0.0274	-1.16007e-10	-1.55765e-10
0.02742	-1.83107e-10	-7.74664e-10			0.02742	-1.23198e-10	-1.60455e-10
0.02744	-1.81856e-10	-7.73413e-10			0.02744	-1.3039e-10	-1.62331e-10
0.02746	-1.78104e-10	-7.74664e-10			0.02746	-1.35705e-10	-1.5983e-10
0.02748	-1.78104e-10	-7.72788e-10			0.02748	-1.37268e-10	-1.5514e-10
0.0275	-1.71851e-10	-7.79041e-10			0.0275	-1.36956e-10	-1.52325e-10
0.02752	-1.68724e-10	-7.79667e-10			0.02752	-1.35705e-10	-1.48261e-10
0.02754	-1.61845e-10	-7.82168e-10			0.02754	-1.32891e-10	-1.48573e-10
0.02756	-1.56217e-10	-7.82168e-10			0.02756	-1.31015e-10	-1.51387e-10
0.02758	-1.54967e-10	-7.77791e-10			0.02758	-1.26012e-10	-1.517e-10
0.0276	-1.46837e-10	-7.65284e-10			0.0276	-1.22886e-10	-1.50137e-10
0.02762	-1.44961e-10	-7.58405e-10			0.02762	-1.19134e-10	-1.48573e-10
0.02764	-1.44961e-10	-7.56529e-10			0.02764	-1.19759e-10	-1.49199e-10
0.02766	-1.49964e-10	-7.52152e-10			0.02766	-1.19759e-10	-1.46072e-10
0.02768	-1.53091e-10	-7.50276e-10			0.02768	-1.2101e-10	-1.44821e-10
0.0277	-1.57468e-10	-7.484e-10			0.0277	-1.24762e-10	-1.43883e-10
0.02772	-1.54967e-10	-7.46524e-10			0.02772	-1.24449e-10	-1.44196e-10
0.02774	-1.59344e-10	-7.44022e-10			0.02774	-1.257e-10	-1.45759e-10
0.02776	-1.6122e-10	-7.41521e-10			0.02776	-1.21948e-10	-1.44509e-10
0.02778	-1.63096e-10	-7.46524e-10			0.02778	-1.19446e-10	-1.42945e-10
0.0278	-1.6935e-10	-7.55278e-10			0.0278	-1.18196e-10	-1.46072e-10
0.02782	-1.73727e-10	-7.62157e-10			0.02782	-1.19759e-10	-1.49511e-10
0.02784	-1.85608e-10	-7.65284e-10			0.02784	-1.19134e-10	-1.52013e-10
0.02786	-1.86234e-10	-7.66535e-10			0.02786	-1.22573e-10	-1.54201e-10
0.02788	-1.94988e-10	-7.62783e-10			0.02788	-1.22886e-10	-1.5639e-10
0.0279	-1.91862e-10	-7.5903e-10			0.0279	-1.2226e-10	-1.55452e-10
0.02792	-1.86234e-10	-7.5778e-10			0.02792	-1.20384e-10	-1.54514e-10
0.02794	-1.80606e-10	-7.52777e-10			0.02794	-1.21635e-10	-1.54514e-10
0.02796	-1.71851e-10	-7.49025e-10			0.02796	-1.21322e-10	-1.54827e-10
0.02798	-1.65597e-10	-7.50276e-10			0.02798	-1.25387e-10	-1.5514e-10
0.028	-1.59969e-10	-7.47149e-10			0.028	-1.29452e-10	-1.56078e-10
0.02802	-1.56217e-10	-7.47774e-10			0.02802	-1.3164e-10	-1.58892e-10
0.02804	-1.57468e-10	-7.45898e-10			0.02804	-1.34454e-10	-1.57328e-10
0.02806	-1.57468e-10	-7.42772e-10			0.02806	-1.33204e-10	-1.55765e-10
0.02808	-1.66223e-10	-7.38394e-10			0.02808	-1.30702e-10	-1.50762e-10
0.0281	-1.69975e-10	-7.32141e-10			0.0281	-1.30077e-10	-1.44509e-10
0.02812	-1.67473e-10	-7.34642e-10			0.02812	-1.26325e-10	-1.39506e-10
0.02814	-1.68724e-10	-7.33392e-10			0.02814	-1.24136e-10	-1.36379e-10
0.02816	-1.68099e-10	-7.28389e-10			0.02816	-1.23824e-10	-1.36067e-10
0.02818	-1.67473e-10	-7.29639e-10			0.02818	-1.23198e-10	-1.35754e-10
0.0282	-1.65597e-10	-7.29639e-10			0.0282	-1.22573e-10	-1.38881e-10
0.02822	-1.53716e-10	-7.32141e-10			0.02822	-1.24449e-10	-1.41382e-10
0.02824	-1.52465e-10	-7.35893e-10			0.02824	-1.26638e-10	-1.42945e-10
0.02826	-1.49964e-10	-7.42146e-10			0.02826	-1.26012e-10	-1.43571e-10
0.02828	-1.44336e-10	-7.484e-10			0.02828	-1.25074e-10	-1.42633e-10
0.0283	-1.41209e-10	-7.54028e-10			0.0283	-1.21948e-10	-1.41695e-10
0.02832	-1.41835e-10	-7.62783e-10			0.02832	-1.21322e-10	-1.40131e-10
0.02834	-1.34956e-10	-7.6716e-10			0.02834	-1.20072e-10	-1.43258e-10
0.02836	-1.33705e-10	-7.70912e-10			0.02836	-1.19134e-10	-1.4701e-10
0.02838	-1.31829e-10	-7.70912e-10			0.02838	-1.19134e-10	-1.52013e-10
0.0284	-1.28702e-10	-7.62157e-10			0.0284	-1.16945e-10	-1.55765e-10
0.02842	-1.2495e-10	-7.52777e-10			0.02842	-1.1632e-10	-1.57641e-10
0.02844	-1.30578e-10	-7.39645e-10			0.02844	-1.16007e-10	-1.6108e-10
0.02846	-1.31204e-10	-7.28389e-10			0.02846	-1.17258e-10	-1.60142e-10
0.02848	-1.41209e-10	-7.24011e-10			0.02848	-1.17258e-10	-1.58266e-10
0.0285	-1.4246e-10	-7.20885e-10			0.0285	-1.17883e-10	-1.53889e-10
0.02852	-1.48713e-10	-7.25887e-10			0.02852	-1.18821e-10	-1.51075e-10
0.02854	-1.53091e-10	-7.31516e-10			0.02854	-1.20072e-10	-1.47323e-10
0.02856	-1.57468e-10	-7.35893e-10			0.02856	-1.21322e-10	-1.4232e-10
0.02858	-1.59969e-10	-7.4027e-10			0.02858	-1.21322e-10	-1.37317e-10
0.0286	-1.6935e-10	-7.42772e-10			0.0286	-1.18821e-10	-1.37317e-10
0.02862	-1.73102e-10	-7.3902e-10			0.02862	-1.17883e-10	-1.37943e-10
0.02864	-1.7873e-10	-7.37144e-10			0.02864	-1.16632e-10	-1.42633e-10
0.02866	-1.71851e-10	-7.33392e-10			0.02866	-1.18196e-10	-1.46072e-10
0.02868	-1.66223e-10	-7.28389e-10			0.02868	-1.1757e-10	-1.47635e-10
0.0287	-1.61845e-10	-7.23386e-10			0.0287	-1.19446e-10	-1.48261e-10
0.02872	-1.58093e-10	-7.22761e-10			0.02872	-1.19446e-10	-1.4701e-10
0.02874	-1.54967e-10	-7.32766e-10			0.02874	-1.19759e-10	-1.44196e-10
0.02876	-1.50589e-10	-7.36518e-10			0.02876	-1.19134e-10	-1.43883e-10
0.02878	-1.50589e-10	-7.41521e-10			0.02878	-1.1632e-10	-1.43258e-10
0.0288	-1.47463e-10	-7.4027e-10			0.0288	-1.16945e-10	-1.44196e-10
0.02882	-1.44336e-10	-7.32141e-10			0.02882	-1.1632e-10	-1.45134e-10
0.02884	-1.41835e-10	-7.19009e-10			0.02884	-1.18196e-10	-1.45134e-10
0.02886	-1.41209e-10	-7.10254e-10			0.02886	-1.18508e-10	-1.44196e-10
0.02888	-1.41209e-10	-7.00248e-10			0.02888	-1.22573e-10	-1.45447e-10
0.0289	-1.41835e-10	-6.98998e-10			0.0289	-1.26638e-10	-1.42945e-10
0.02892	-1.46837e-10	-7.00874e-10			0.02892	-1.28201e-10	-1.41069e-10
0.02894	-1.46837e-10	-7.07753e-10			0.02894	-1.30702e-10	-1.40757e-10
0.02896	-1.46212e-10	-7.17133e-10			0.02896	-1.31953e-10	-1.40444e-10
0.02898	-1.48713e-10	-7.20259e-10			0.02898	-1.29452e-10	-1.39506e-10
0.029	-1.46212e-10	-7.27763e-10			0.029	-1.27263e-10	-1.40131e-10
0.02902	-1.50589e-10	-7.34642e-10			0.02902	-1.22573e-10	-1.40131e-10
0.02904	-1.49339e-10	-7.3902e-10			0.02904	-1.20072e-10	-1.38255e-10
0.02906	-1.52465e-10	-7.42772e-10			0.02906	-1.19134e-10	-1.35441e-10
0.02908	-1.45587e-10	-7.3902e-10			0.02908	-1.20697e-10	-1.34191e-10
0.0291	-1.47463e-10	-7.38394e-10			0.0291	-1.25387e-10	-1.34191e-10
0.02912	-1.38083e-10	-7.35893e-10			0.02912	-1.29764e-10	-1.33878e-10
0.02914	-1.39959e-10	-7.30265e-10			0.02914	-1.32578e-10	-1.35441e-10
0.02916	-1.39959e-10	-7.25887e-10			0.02916	-1.33829e-10	-1.37317e-10
0.02918	-1.41209e-10	-7.15882e-10			0.02918	-1.33516e-10	-1.38568e-10
0.0292	-1.43711e-10	-7.07127e-10			0.0292	-1.28826e-10	-1.42007e-10
0.02922	-1.48088e-10	-7.00248e-10			0.02922	-1.27576e-10	-1.43883e-10
0.02924	-1.48713e-10	-6.97747e-10			0.02924	-1.27263e-10	-1.43258e-10
0.02926	-1.5184e-10	-6.89618e-10			0.02926	-1.3039e-10	-1.44509e-10
0.02928	-1.49964e-10	-6.92744e-10			0.02928	-1.34454e-10	-1.4701e-10
0.0293	-1.48088e-10	-6.97747e-10			0.0293	-1.38206e-10	-1.46385e-10
0.02932	-1.46837e-10	-7.0275e-10			0.02932	-1.38832e-10	-1.46072e-10
0.02934	-1.39959e-10	-7.13381e-10			0.02934	-1.34767e-10	-1.45134e-10
0.02936	-1.31204e-10	-7.18383e-10			0.02936	-1.3039e-10	-1.42945e-10
0.02938	-1.26826e-10	-7.17758e-10			0.02938	-1.24136e-10	-1.39506e-10
0.0294	-1.20573e-10	-7.18383e-10			0.0294	-1.20697e-10	-1.36692e-10
0.02942	-1.20573e-10	-7.14006e-10			0.02942	-1.18508e-10	-1.35441e-10
0.02944	-1.19948e-10	-7.09629e-10			0.02944	-1.15069e-10	-1.35754e-10
0.02946	-1.24325e-10	-7.08378e-10			0.02946	-1.12568e-10	-1.36067e-10
0.02948	-1.25576e-10	-7.09629e-10			0.02948	-1.11317e-10	-1.39819e-10
0.0295	-1.29328e-10	-7.13381e-10			0.0295	-1.1163e-10	-1.41382e-10
0.02952	-1.29953e-10	-7.22135e-10			0.02952	-1.14756e-10	-1.42633e-10
0.02954	-1.31204e-10	-7.31516e-10			0.02954	-1.19446e-10	-1.42945e-10
0.02956	-1.36832e-10	-7.34017e-10			0.02956	-1.26325e-10	-1.43571e-10
0.02958	-1.37457e-10	-7.36518e-10			0.02958	-1.32578e-10	-1.43883e-10
0.0296	-1.43711e-10	-7.32141e-10			0.0296	-1.35705e-10	-1.38568e-10
0.02962	-1.43085e-10	-7.24011e-10			0.02962	-1.37894e-10	-1.36379e-10
0.02964	-1.49339e-10	-7.18383e-10			0.02964	-1.33516e-10	-1.34816e-10
0.02966	-1.48088e-10	-7.10879e-10			0.02966	-1.27263e-10	-1.32627e-10
0.02968	-1.44336e-10	-7.05251e-10			0.02968	-1.20697e-10	-1.34816e-10
0.0297	-1.47463e-10	-6.95246e-10			0.0297	-1.1288e-10	-1.3763e-10
0.02972	-1.45587e-10	-6.96496e-10			0.02972	-1.10379e-10	-1.38881e-10
0.02974	-1.44961e-10	-6.96496e-10			0.02974	-1.10379e-10	-1.40757e-10
0.02976	-1.44336e-10	-7.00248e-10			0.02976	-1.13818e-10	-1.39819e-10
0.02978	-1.49964e-10	-7.0275e-10			0.02978	-1.1757e-10	-1.38255e-10
0.0298	-1.54341e-10	-7.05251e-10			0.0298	-1.20697e-10	-1.36067e-10
0.02982	-1.54341e-10	-7.03375e-10			0.02982	-1.25387e-10	-1.29501e-10
0.02984	-1.5184e-10	-6.97122e-10			0.02984	-1.28201e-10	-1.2825e-10
0.02986	-1.48713e-10	-6.92119e-10			0.02986	-1.29452e-10	-1.25123e-10
0.02988	-1.46212e-10	-6.87742e-10			0.02988	-1.27263e-10	-1.27625e-10
0.0299	-1.40584e-10	-6.82739e-10			0.0299	-1.20697e-10	-1.30751e-10
0.02992	-1.33705e-10	-6.8399e-10			0.02992	-1.1757e-10	-1.33565e-10
0.02994	-1.25576e-10	-6.88992e-10			0.02994	-1.1288e-10	-1.36067e-10
0.02996	-1.21824e-10	-6.93995e-10			0.02996	-1.10379e-10	-1.39193e-10
0.02998	-1.14945e-10	-7.00248e-10			0.02998	-1.11942e-10	-1.39819e-10
0.03	-1.09942e-10	-7.09003e-10			0.03	-1.16007e-10	-1.39506e-10
0.03002	-1.05565e-10	-7.14006e-10			0.03002	-1.18196e-10	-1.40131e-10
0.03004	-1.03689e-10	-7.12755e-10			0.03004	-1.24136e-10	-1.40444e-10
0.03006	-1.08066e-10	-7.07753e-10			0.03006	-1.27263e-10	-1.40131e-10
0.03008	-1.09942e-10	-7.06502e-10			0.03008	-1.27888e-10	-1.38881e-10
0.0301	-1.1432e-10	-7.0275e-10			0.0301	-1.28201e-10	-1.37005e-10
0.03012	-1.18697e-10	-7.03375e-10			0.03012	-1.26638e-10	-1.34191e-10
0.03014	-1.21824e-10	-6.96496e-10			0.03014	-1.257e-10	-1.31064e-10
0.03016	-1.21198e-10	-6.9337e-10			0.03016	-1.22886e-10	-1.28563e-10
0.03018	-1.21198e-10	-6.92744e-10			0.03018	-1.20697e-10	-1.25749e-10
0.0302	-1.20573e-10	-6.91494e-10			0.0302	-1.17883e-10	-1.24498e-10
0.03022	-1.21198e-10	-6.93995e-10			0.03022	-1.15382e-10	-1.22934e-10
0.03024	-1.24325e-10	-6.90868e-10			0.03024	-1.13506e-10	-1.22309e-10
0.03026	-1.26201e-10	-6.88367e-10			0.03026	-1.13506e-10	-1.19182e-10
0.03028	-1.28077e-10	-6.86491e-10			0.03028	-1.11942e-10	-1.2012e-10
0.0303	-1.32454e-10	-6.8399e-10			0.0303	-1.11004e-10	-1.22934e-10
0.03032	-1.38708e-10	-6.84615e-10			0.03032	-1.1288e-10	-1.25436e-10
0.03034	-1.4246e-10	-6.8524e-10			0.03034	-1.14131e-10	-1.26687e-10
0.03036	-1.44336e-10	-6.9462e-10			0.03036	-1.16945e-10	-1.27937e-10
0.03038	-1.46837e-10	-6.97122e-10			0.03038	-1.18508e-10	-1.26061e-10
0.0304	-1.5184e-10	-7.0275e-10			0.0304	-1.21635e-10	-1.26999e-10
0.03042	-1.54967e-10	-7.10254e-10			0.03042	-1.20697e-10	-1.25123e-10
0.03044	-1.53716e-10	-7.16507e-10			0.03044	-1.20072e-10	-1.25123e-10
0.03046	-1.5184e-10	-7.17758e-10			0.03046	-1.17258e-10	-1.24498e-10
0.03048	-1.43085e-10	-7.14631e-10			0.03048	-1.14444e-10	-1.21684e-10
0.0305	-1.35581e-10	-7.10879e-10			0.0305	-1.14131e-10	-1.22309e-10
0.03052	-1.28702e-10	-7.02124e-10			0.03052	-1.1632e-10	-1.23247e-10
0.03054	-1.16821e-10	-6.92744e-10			0.03054	-1.18508e-10	-1.23247e-10
0.03056	-1.11818e-10	-6.92119e-10			0.03056	-1.18196e-10	-1.27937e-10
0.03058	-1.05565e-10	-6.86491e-10			0.03058	-1.17883e-10	-1.30439e-10
0.0306	-9.74354e-11	-6.84615e-10			0.0306	-1.1757e-10	-1.35754e-10
0.03062	-9.93114e-11	-6.8399e-10			0.03062	-1.20384e-10	-1.37943e-10
0.03064	-9.99367e-11	-6.88992e-10			0.03064	-1.26012e-10	-1.3763e-10
0.03066	-1.05565e-10	-6.92119e-10			0.03066	-1.29764e-10	-1.38881e-10
0.03068	-1.1557e-10	-6.97122e-10			0.03068	-1.33516e-10	-1.3763e-10
0.0307	-1.22449e-10	-7.03375e-10			0.0307	-1.36956e-10	-1.35129e-10
0.03072	-1.27452e-10	-7.07753e-10			0.03072	-1.34454e-10	-1.33565e-10
0.03074	-1.37457e-10	-7.09003e-10			0.03074	-1.29764e-10	-1.33253e-10
0.03076	-1.39333e-10	-7.10879e-10			0.03076	-1.23511e-10	-1.31064e-10
0.03078	-1.41209e-10	-7.07753e-10			0.03078	-1.16007e-10	-1.29813e-10
0.0308	-1.48713e-10	-7.07127e-10			0.0308	-1.11942e-10	-1.29188e-10
0.03082	-1.51215e-10	-6.99623e-10			0.03082	-1.11942e-10	-1.29813e-10
0.03084	-1.48713e-10	-6.95871e-10			0.03084	-1.15069e-10	-1.27937e-10
0.03086	-1.49339e-10	-6.90243e-10			0.03086	-1.18196e-10	-1.27937e-10
0.03088	-1.44961e-10	-6.90868e-10			0.03088	-1.19759e-10	-1.26687e-10
0.0309	-1.39333e-10	-6.91494e-10			0.0309	-1.20384e-10	-1.26999e-10
0.03092	-1.3433e-10	-6.95246e-10			0.03092	-1.19759e-10	-1.26999e-10
0.03094	-1.31829e-10	-6.96496e-10			0.03094	-1.15382e-10	-1.25436e-10
0.03096	-1.33705e-10	-6.97122e-10			0.03096	-1.10066e-10	-1.22309e-10
0.03098	-1.34956e-10	-6.98998e-10			0.03098	-1.09128e-10	-1.20746e-10
0.031	-1.36832e-10	-6.93995e-10			0.031	-1.13818e-10	-1.17932e-10
0.03102	-1.37457e-10	-6.86491e-10			0.03102	-1.17883e-10	-1.16368e-10
0.03104	-1.36832e-10	-6.82114e-10			0.03104	-1.21948e-10	-1.1418e-10
0.03106	-1.37457e-10	-6.78987e-10			0.03106	-1.24762e-10	-1.14805e-10
0.03108	-1.36206e-10	-6.77111e-10			0.03108	-1.25074e-10	-1.16994e-10
0.0311	-1.34956e-10	-6.80863e-10			0.0311	-1.22886e-10	-1.17306e-10
0.03112	-1.33705e-10	-6.83364e-10			0.03112	-1.21948e-10	-1.19808e-10
0.03114	-1.36832e-10	-6.88367e-10			0.03114	-1.20697e-10	-1.16056e-10
0.03116	-1.37457e-10	-6.92119e-10			0.03116	-1.22573e-10	-1.11678e-10
0.03118	-1.37457e-10	-6.98998e-10			0.03118	-1.22886e-10	-1.10115e-10
0.0312	-1.31829e-10	-7.01499e-10			0.0312	-1.22886e-10	-1.06676e-10
0.03122	-1.25576e-10	-7.04001e-10			0.03122	-1.21635e-10	-1.08239e-10
0.03124	-1.18072e-10	-7.00248e-10			0.03124	-1.20072e-10	-1.12929e-10
0.03126	-1.10568e-10	-6.95246e-10			0.03126	-1.16632e-10	-1.17932e-10
0.03128	-1.05565e-10	-6.9337e-10			0.03128	-1.11317e-10	-1.22622e-10
0.0313	-1.04314e-10	-6.91494e-10			0.0313	-1.0819e-10	-1.25123e-10
0.03132	-1.03689e-10	-6.88367e-10			0.03132	-1.07877e-10	-1.27937e-10
0.03134	-1.06815e-10	-6.85866e-10			0.03134	-1.09753e-10	-1.28875e-10
0.03136	-1.13069e-10	-6.82114e-10			0.03136	-1.10379e-10	-1.26374e-10
0.03138	-1.22449e-10	-6.7461e-10			0.03138	-1.15069e-10	-1.26687e-10
0.0314	-1.28702e-10	-6.73984e-10			0.0314	-1.16632e-10	-1.2481e-10
0.03142	-1.29328e-10	-6.73359e-10			0.03142	-1.18196e-10	-1.23872e-10
0.03144	-1.29953e-10	-6.7586e-10			0.03144	-1.21635e-10	-1.21684e-10
0.03146	-1.29328e-10	-6.87116e-10			0.03146	-1.23824e-10	-1.19808e-10
0.03148	-1.24325e-10	-6.93995e-10			0.03148	-1.24762e-10	-1.19182e-10
0.0315	-1.25576e-10	-6.97747e-10			0.0315	-1.25387e-10	-1.20746e-10
0.03152	-1.26826e-10	-6.96496e-10			0.03152	-1.24449e-10	-1.21684e-10
0.03154	-1.24325e-10	-6.88992e-10			0.03154	-1.23824e-10	-1.2481e-10
0.03156	-1.26826e-10	-6.82739e-10			0.03156	-1.22573e-10	-1.23247e-10
0.03158	-1.237e-10	-6.77736e-10			0.03158	-1.19134e-10	-1.22934e-10
0.0316	-1.24325e-10	-6.70232e-10			0.0316	-1.14756e-10	-1.21058e-10
0.03162	-1.2495e-10	-6.65229e-10			0.03162	-1.11004e-10	-1.18244e-10
0.03164	-1.21198e-10	-6.6648e-10			0.03164	-1.06627e-10	-1.17619e-10
0.03166	-1.17446e-10	-6.65229e-10			0.03166	-1.06939e-10	-1.17932e-10
0.03168	-1.13069e-10	-6.65229e-10			0.03168	-1.07252e-10	-1.22934e-10
0.0317	-1.09317e-10	-6.6648e-10			0.0317	-1.0819e-10	-1.27937e-10
0.03172	-1.03063e-10	-6.68981e-10			0.03172	-1.13818e-10	-1.32002e-10
0.03174	-1.02438e-10	-6.77736e-10			0.03174	-1.16945e-10	-1.34816e-10
0.03176	-1.05565e-10	-6.76486e-10			0.03176	-1.1757e-10	-1.36379e-10
0.03178	-1.0619e-10	-6.78987e-10			0.03178	-1.19759e-10	-1.35754e-10
0.0318	-1.18072e-10	-6.80863e-10			0.0318	-1.21948e-10	-1.36067e-10
0.03182	-1.21198e-10	-6.75235e-10			0.03182	-1.2226e-10	-1.37317e-10
0.03184	-1.28077e-10	-6.69607e-10			0.03184	-1.2226e-10	-1.37317e-10
0.03186	-1.31204e-10	-6.65229e-10			0.03186	-1.21948e-10	-1.36067e-10
0.03188	-1.28702e-10	-6.63353e-10			0.03188	-1.20384e-10	-1.31689e-10
0.0319	-1.28702e-10	-6.65229e-10			0.0319	-1.1632e-10	-1.26687e-10
0.03192	-1.32454e-10	-6.70232e-10			0.03192	-1.1288e-10	-1.21371e-10
0.03194	-1.31204e-10	-6.80238e-10			0.03194	-1.10066e-10	-1.17932e-10
0.03196	-1.3433e-10	-6.82114e-10			0.03196	-1.06627e-10	-1.13867e-10
0.03198	-1.35581e-10	-6.84615e-10			0.03198	-1.035e-10	-1.15118e-10
0.032	-1.37457e-10	-6.8399e-10			0.032	-9.94354e-11	-1.1543e-10
0.03202	-1.36832e-10	-6.78362e-10			0.03202	-9.91227e-11	-1.16681e-10
0.03204	-1.36832e-10	-6.70857e-10			0.03204	-1.00999e-10	-1.17306e-10
0.03206	-1.34956e-10	-6.68356e-10			0.03206	-1.05689e-10	-1.1887e-10
0.03208	-1.30578e-10	-6.64604e-10			0.03208	-1.11004e-10	-1.19182e-10
0.0321	-1.28702e-10	-6.63979e-10			0.0321	-1.15069e-10	-1.22934e-10
0.03212	-1.25576e-10	-6.63979e-10			0.03212	-1.15069e-10	-1.2481e-10
0.03214	-1.21198e-10	-6.65855e-10			0.03214	-1.13506e-10	-1.25123e-10
0.03216	-1.24325e-10	-6.67105e-10			0.03216	-1.15382e-10	-1.21996e-10
0.03218	-1.21198e-10	-6.71483e-10			0.03218	-1.13193e-10	-1.17932e-10
0.0322	-1.20573e-10	-6.71483e-10			0.0322	-1.16632e-10	-1.14492e-10
0.03222	-1.18697e-10	-6.70857e-10			0.03222	-1.15694e-10	-1.12616e-10
0.03224	-1.17446e-10	-6.68981e-10			0.03224	-1.17258e-10	-1.11053e-10
0.03226	-1.1432e-10	-6.63979e-10			0.03226	-1.1632e-10	-1.1074e-10
0.03228	-1.13694e-10	-6.60227e-10			0.03228	-1.14444e-10	-1.13554e-10
0.0323	-1.14945e-10	-6.63353e-10			0.0323	-1.1163e-10	-1.18244e-10
0.03232	-1.09317e-10	-6.62728e-10			0.03232	-1.08815e-10	-1.21371e-10
0.03234	-1.12444e-10	-6.58976e-10			0.03234	-1.07565e-10	-1.21684e-10
0.03236	-1.10568e-10	-6.60852e-10			0.03236	-1.08815e-10	-1.20433e-10
0.03238	-1.11193e-10	-6.63353e-10			0.03238	-1.11942e-10	-1.17932e-10
0.0324	-1.08692e-10	-6.63979e-10			0.0324	-1.18196e-10	-1.11366e-10
0.03242	-1.13069e-10	-6.63353e-10			0.03242	-1.22573e-10	-1.07614e-10
0.03244	-1.1432e-10	-6.6648e-10			0.03244	-1.24136e-10	-1.04174e-10
0.03246	-1.1432e-10	-6.70232e-10			0.03246	-1.23511e-10	-1.03549e-10
0.03248	-1.2495e-10	-6.68981e-10			0.03248	-1.19134e-10	-9.91716e-11
0.0325	-1.31829e-10	-6.70857e-10			0.0325	-1.13818e-10	-1.02611e-10
0.03252	-1.36832e-10	-6.67105e-10			0.03252	-1.0819e-10	-1.05112e-10
0.03254	-1.40584e-10	-6.64604e-10			0.03254	-1.06314e-10	-1.08239e-10
0.03256	-1.37457e-10	-6.6648e-10			0.03256	-1.05063e-10	-1.10115e-10
0.03258	-1.38083e-10	-6.70232e-10			0.03258	-1.04438e-10	-1.13554e-10
0.0326	-1.31204e-10	-6.75235e-10			0.0326	-1.05376e-10	-1.13242e-10
0.03262	-1.29328e-10	-6.83364e-10			0.03262	-1.0819e-10	-1.12616e-10
0.03264	-1.25576e-10	-6.88367e-10			0.03264	-1.0819e-10	-1.08552e-10
0.03266	-1.20573e-10	-6.88367e-10			0.03266	-1.11317e-10	-1.04487e-10
0.03268	-1.16821e-10	-6.8399e-10			0.03268	-1.14444e-10	-1.03549e-10
0.0327	-1.16196e-10	-6.78362e-10			0.0327	-1.16632e-10	-1.02298e-10
0.03272	-1.14945e-10	-6.72108e-10			0.03272	-1.18196e-10	-1.05425e-10
0.03274	-1.13694e-10	-6.69607e-10			0.03274	-1.18821e-10	-1.08552e-10
0.03276	-1.14945e-10	-6.72108e-10			0.03276	-1.16632e-10	-1.1074e-10
0.03278	-1.14945e-10	-6.7586e-10			0.03278	-1.11942e-10	-1.11366e-10
0.0328	-1.1557e-10	-6.77736e-10			0.0328	-1.06627e-10	-1.11678e-10
0.03282	-1.12444e-10	-6.79612e-10			0.03282	-1.01937e-10	-1.12616e-10
0.03284	-1.1557e-10	-6.78362e-10			0.03284	-1.01311e-10	-1.12929e-10
0.03286	-1.16196e-10	-6.77736e-10			0.03286	-1.04125e-10	-1.14805e-10
0.03288	-1.19948e-10	-6.72108e-10			0.03288	-1.06939e-10	-1.16368e-10
0.0329	-1.23074e-10	-6.72733e-10			0.0329	-1.11004e-10	-1.16994e-10
0.03292	-1.237e-10	-6.68356e-10			0.03292	-1.14131e-10	-1.16681e-10
0.03294	-1.27452e-10	-6.70232e-10			0.03294	-1.1757e-10	-1.16368e-10
0.03296	-1.30578e-10	-6.65855e-10			0.03296	-1.18821e-10	-1.11991e-10
0.03298	-1.30578e-10	-6.62728e-10			0.03298	-1.1757e-10	-1.09177e-10
0.033	-1.28077e-10	-6.65229e-10			0.033	-1.1632e-10	-1.06676e-10
0.03302	-1.2495e-10	-6.65855e-10			0.03302	-1.14756e-10	-1.04174e-10
0.03304	-1.26201e-10	-6.65229e-10			0.03304	-1.13193e-10	-1.048e-10
0.03306	-1.27452e-10	-6.65855e-10			0.03306	-1.13506e-10	-1.05425e-10
0.03308	-1.2495e-10	-6.73359e-10			0.03308	-1.12568e-10	-1.03549e-10
0.0331	-1.27452e-10	-6.70857e-10			0.0331	-1.13506e-10	-1.03549e-10
0.03312	-1.2495e-10	-6.69607e-10			0.03312	-1.12255e-10	-1.02298e-10
0.03314	-1.19322e-10	-6.70232e-10			0.03314	-1.09441e-10	-1.0011e-10
0.03316	-1.16821e-10	-6.72108e-10			0.03316	-1.06939e-10	-9.85462e-11
0.03318	-1.1432e-10	-6.65855e-10			0.03318	-1.02875e-10	-1.0011e-10
0.0332	-1.1432e-10	-6.65229e-10			0.0332	-1.035e-10	-1.02298e-10
0.03322	-1.16821e-10	-6.65229e-10			0.03322	-1.01624e-10	-1.07926e-10
0.03324	-1.16196e-10	-6.69607e-10			0.03324	-1.00061e-10	-1.11678e-10
0.03326	-1.1557e-10	-6.7586e-10			0.03326	-9.56833e-11	-1.13867e-10
0.03328	-1.20573e-10	-6.76486e-10			0.03328	-9.19313e-11	-1.13867e-10
0.0333	-1.19948e-10	-6.76486e-10			0.0333	-8.81792e-11	-1.13867e-10
0.03332	-1.18697e-10	-6.70232e-10			0.03332	-8.78666e-11	-1.13867e-10
0.03334	-1.22449e-10	-6.64604e-10			0.03334	-8.69286e-11	-1.1418e-10
0.03336	-1.24325e-10	-6.59601e-10			0.03336	-9.00553e-11	-1.1543e-10
0.03338	-1.27452e-10	-6.59601e-10			0.03338	-9.38073e-11	-1.16056e-10
0.0334	-1.29953e-10	-6.60852e-10			0.0334	-9.66213e-11	-1.1543e-10
0.03342	-1.31204e-10	-6.65855e-10			0.03342	-1.02875e-10	-1.12929e-10
0.03344	-1.33705e-10	-6.68356e-10			0.03344	-1.06314e-10	-1.0949e-10
0.03346	-1.3308e-10	-6.68356e-10			0.03346	-1.08815e-10	-1.06363e-10
0.03348	-1.34956e-10	-6.68356e-10			0.03348	-1.1163e-10	-1.02924e-10
0.0335	-1.30578e-10	-6.65855e-10			0.0335	-1.16945e-10	-1.01673e-10
0.03352	-1.26201e-10	-6.67105e-10			0.03352	-1.17258e-10	-1.02298e-10
0.03354	-1.19948e-10	-6.67731e-10			0.03354	-1.16945e-10	-1.01986e-10
0.03356	-1.19322e-10	-6.72733e-10			0.03356	-1.14756e-10	-1.03236e-10
0.03358	-1.14945e-10	-6.77736e-10			0.03358	-1.09128e-10	-1.04487e-10
0.0336	-1.1432e-10	-6.8524e-10			0.0336	-1.00999e-10	-1.05738e-10
0.03362	-1.13694e-10	-6.85866e-10			0.03362	-9.412e-11	-1.07926e-10
0.03364	-1.18697e-10	-6.89618e-10			0.03364	-9.00553e-11	-1.07926e-10
0.03366	-1.19322e-10	-6.86491e-10			0.03366	-8.72412e-11	-1.06988e-10
0.03368	-1.23074e-10	-6.77111e-10			0.03368	-8.59906e-11	-1.07926e-10
0.0337	-1.18697e-10	-6.67105e-10			0.0337	-8.75539e-11	-1.048e-10
0.03372	-1.17446e-10	-6.55224e-10			0.03372	-8.81792e-11	-1.02924e-10
0.03374	-1.19322e-10	-6.48345e-10			0.03374	-9.16186e-11	-9.94842e-11
0.03376	-1.20573e-10	-6.43968e-10			0.03376	-9.53707e-11	-9.69829e-11
0.03378	-1.21198e-10	-6.43968e-10			0.03378	-9.91227e-11	-9.91716e-11
0.0338	-1.24325e-10	-6.45844e-10			0.0338	-1.04438e-10	-1.01986e-10
0.03382	-1.25576e-10	-6.55849e-10			0.03382	-1.10379e-10	-1.10428e-10
0.03384	-1.22449e-10	-6.62728e-10			0.03384	-1.1288e-10	-1.13867e-10
0.03386	-1.17446e-10	-6.67105e-10			0.03386	-1.13818e-10	-1.16681e-10
0.03388	-1.16196e-10	-6.73359e-10			0.03388	-1.13506e-10	-1.15118e-10
0.0339	-1.13069e-10	-6.76486e-10			0.0339	-1.1163e-10	-1.12616e-10
0.03392	-1.1432e-10	-6.7461e-10			0.03392	-1.10066e-10	-1.0605e-10
0.03394	-1.09942e-10	-6.75235e-10			0.03394	-1.08503e-10	-1.02298e-10
0.03396	-1.09942e-10	-6.72108e-10			0.03396	-1.05376e-10	-1.02611e-10
0.03398	-1.0619e-10	-6.7586e-10			0.03398	-1.04125e-10	-1.048e-10
0.034	-1.07441e-10	-6.75235e-10			0.034	-1.035e-10	-1.06676e-10
0.03402	-1.08066e-10	-6.70232e-10			0.03402	-1.04751e-10	-1.06363e-10
0.03404	-1.04314e-10	-6.65855e-10			0.03404	-1.04751e-10	-1.06363e-10
0.03406	-1.02438e-10	-6.59601e-10			0.03406	-1.06001e-10	-1.05112e-10
0.03408	-1.04939e-10	-6.56475e-10			0.03408	-1.03813e-10	-1.01048e-10
0.0341	-1.06815e-10	-6.50221e-10			0.0341	-1.00061e-10	-9.60449e-11
0.03412	-1.13694e-10	-6.48971e-10			0.03412	-9.53707e-11	-9.41688e-11
0.03414	-1.1557e-10	-6.49596e-10			0.03414	-9.00553e-11	-9.29181e-11
0.03416	-1.20573e-10	-6.50221e-10			0.03416	-8.84919e-11	-9.32308e-11
0.03418	-1.237e-10	-6.48345e-10			0.03418	-9.03679e-11	-9.22928e-11
0.0342	-1.26826e-10	-6.45219e-10			0.0342	-9.44327e-11	-9.44815e-11
0.03422	-1.29328e-10	-6.42092e-10			0.03422	-9.91227e-11	-9.66702e-11
0.03424	-1.27452e-10	-6.3959e-10			0.03424	-1.01311e-10	-1.00422e-10
0.03426	-1.19322e-10	-6.45219e-10			0.03426	-1.03813e-10	-1.03236e-10
0.03428	-1.16196e-10	-6.53348e-10			0.03428	-1.04125e-10	-1.048e-10
0.0343	-1.09942e-10	-6.61477e-10			0.0343	-1.02562e-10	-1.04174e-10
0.03432	-1.04314e-10	-6.61477e-10			0.03432	-1.01937e-10	-1.03862e-10
0.03434	-1.03063e-10	-6.63353e-10			0.03434	-9.97481e-11	-1.03236e-10
0.03436	-9.80607e-11	-6.55849e-10			0.03436	-1.00373e-10	-1.00422e-10
0.03438	-9.74354e-11	-6.51472e-10			0.03438	-1.02249e-10	-1.02924e-10
0.0344	-1.02438e-10	-6.51472e-10			0.0344	-1.02875e-10	-1.0136e-10
0.03442	-1.01813e-10	-6.54599e-10			0.03442	-1.05063e-10	-1.00422e-10
0.03444	-1.04939e-10	-6.62728e-10			0.03444	-1.05063e-10	-9.91716e-11
0.03446	-1.08692e-10	-6.65855e-10			0.03446	-1.06001e-10	-9.51068e-11
0.03448	-1.11818e-10	-6.73984e-10			0.03448	-1.04438e-10	-9.32308e-11
0.0345	-1.17446e-10	-6.79612e-10			0.0345	-1.06627e-10	-9.35435e-11
0.03452	-1.23074e-10	-6.83364e-10			0.03452	-1.10066e-10	-9.29181e-11
0.03454	-1.24325e-10	-6.78987e-10			0.03454	-1.10066e-10	-9.41688e-11
0.03456	-1.237e-10	-6.76486e-10			0.03456	-1.12568e-10	-9.60449e-11
0.03458	-1.2495e-10	-6.73359e-10			0.03458	-1.1163e-10	-9.63575e-11
0.0346	-1.16196e-10	-6.64604e-10			0.0346	-1.11317e-10	-9.63575e-11
0.03462	-1.13694e-10	-6.52723e-10			0.03462	-1.08503e-10	-9.72955e-11
0.03464	-1.11193e-10	-6.38965e-10			0.03464	-1.02562e-10	-9.47942e-11
0.03466	-1.03063e-10	-6.3834e-10			0.03466	-9.81847e-11	-9.38562e-11
0.03468	-1.0619e-10	-6.41466e-10			0.03468	-9.28693e-11	-9.19801e-11
0.0347	-1.08692e-10	-6.4772e-10			0.0347	-8.84919e-11	-8.97914e-11
0.03472	-1.11193e-10	-6.571e-10			0.03472	-8.59906e-11	-8.82281e-11
0.03474	-1.14945e-10	-6.62728e-10			0.03474	-8.56779e-11	-8.69774e-11
0.03476	-1.21198e-10	-6.67105e-10			0.03476	-8.88046e-11	-8.63521e-11
0.03478	-1.26826e-10	-6.62103e-10			0.03478	-9.19313e-11	-8.82281e-11
0.0348	-1.26201e-10	-6.55224e-10			0.0348	-9.56833e-11	-8.94788e-11
0.03482	-1.28077e-10	-6.49596e-10			0.03482	-9.63087e-11	-9.16675e-11
0.03484	-1.26826e-10	-6.42717e-10			0.03484	-1.00061e-10	-9.47942e-11
0.03486	-1.2495e-10	-6.45844e-10			0.03486	-1.00061e-10	-9.72955e-11
0.03488	-1.16821e-10	-6.46469e-10			0.03488	-1.01624e-10	-1.00422e-10
0.0349	-1.12444e-10	-6.51472e-10			0.0349	-1.035e-10	-1.0011e-10
0.03492	-1.09942e-10	-6.57725e-10			0.03492	-1.03813e-10	-1.00422e-10
0.03494	-1.08692e-10	-6.62728e-10			0.03494	-1.05063e-10	-9.91716e-11
0.03496	-1.04939e-10	-6.65229e-10			0.03496	-1.035e-10	-9.76082e-11
0.03498	-1.10568e-10	-6.65855e-10			0.03498	-1.03813e-10	-9.63575e-11
0.035	-1.1557e-10	-6.64604e-10			0.035	-9.97481e-11	-9.47942e-11
0.03502	-1.19948e-10	-6.59601e-10			0.03502	-9.56833e-11	-9.29181e-11
0.03504	-1.23074e-10	-6.56475e-10			0.03504	-9.25566e-11	-8.97914e-11
0.03506	-1.27452e-10	-6.571e-10			0.03506	-9.09933e-11	-8.66647e-11
0.03508	-1.26201e-10	-6.62728e-10			0.03508	-9.47453e-11	-8.57267e-11
0.0351	-1.22449e-10	-6.70232e-10			0.0351	-9.5058e-11	-8.60394e-11
0.03512	-1.21824e-10	-6.63979e-10			0.03512	-9.7872e-11	-8.44761e-11
0.03514	-1.17446e-10	-6.65229e-10			0.03514	-9.72467e-11	-8.69774e-11
0.03516	-1.13694e-10	-6.56475e-10			0.03516	-9.72467e-11	-8.88534e-11
0.03518	-1.09942e-10	-6.44593e-10			0.03518	-9.47453e-11	-9.13548e-11
0.0352	-1.05565e-10	-6.35213e-10			0.0352	-9.34946e-11	-9.60449e-11
0.03522	-1.03689e-10	-6.36464e-10			0.03522	-9.412e-11	-1.00422e-10
0.03524	-9.99367e-11	-6.41466e-10			0.03524	-9.63087e-11	-1.048e-10
0.03526	-9.74354e-11	-6.50221e-10			0.03526	-9.94354e-11	-1.09177e-10
0.03528	-9.4934e-11	-6.53973e-10			0.03528	-1.035e-10	-1.1074e-10
0.0353	-9.55594e-11	-6.52097e-10			0.0353	-1.06939e-10	-1.0949e-10
0.03532	-9.55594e-11	-6.45844e-10			0.03532	-1.09128e-10	-1.08864e-10
0.03534	-9.55594e-11	-6.34588e-10			0.03534	-1.06627e-10	-1.04487e-10
0.03536	-9.74354e-11	-6.28334e-10			0.03536	-1.02875e-10	-9.91716e-11
0.03538	-9.80607e-11	-6.29585e-10			0.03538	-9.881e-11	-9.57322e-11
0.0354	-9.80607e-11	-6.35838e-10			0.0354	-9.3182e-11	-9.35435e-11
0.03542	-9.86861e-11	-6.46469e-10			0.03542	-8.91173e-11	-9.19801e-11
0.03544	-1.01187e-10	-6.60227e-10			0.03544	-8.75539e-11	-9.29181e-11
0.03546	-1.03689e-10	-6.68356e-10			0.03546	-8.75539e-11	-9.54195e-11
0.03548	-1.08066e-10	-6.68356e-10			0.03548	-8.81792e-11	-9.63575e-11
0.0355	-1.10568e-10	-6.70232e-10			0.0355	-8.88046e-11	-9.85462e-11
0.03552	-1.18072e-10	-6.65855e-10			0.03552	-9.16186e-11	-9.69829e-11
0.03554	-1.16821e-10	-6.57725e-10			0.03554	-9.53707e-11	-9.66702e-11
0.03556	-1.19322e-10	-6.49596e-10			0.03556	-9.63087e-11	-9.60449e-11
0.03558	-1.1432e-10	-6.40841e-10			0.03558	-9.66213e-11	-9.57322e-11
0.0356	-1.09942e-10	-6.40216e-10			0.0356	-9.5058e-11	-9.66702e-11
0.03562	-1.1432e-10	-6.35838e-10			0.03562	-8.94299e-11	-9.76082e-11
0.03564	-1.11818e-10	-6.35213e-10			0.03564	-8.53652e-11	-9.85462e-11
0.03566	-1.08066e-10	-6.3834e-10			0.03566	-8.31765e-11	-9.79209e-11
0.03568	-1.08692e-10	-6.40216e-10			0.03568	-8.44272e-11	-9.51068e-11
0.0357	-1.11193e-10	-6.45844e-10			0.0357	-8.69286e-11	-9.35435e-11
0.03572	-1.07441e-10	-6.53348e-10			0.03572	-9.1306e-11	-9.10421e-11
0.03574	-1.06815e-10	-6.60852e-10			0.03574	-9.5996e-11	-8.88534e-11
0.03576	-1.03063e-10	-6.6648e-10			0.03576	-9.6934e-11	-8.97914e-11
0.03578	-1.02438e-10	-6.63979e-10			0.03578	-9.5996e-11	-8.94788e-11
0.0358	-1.02438e-10	-6.62103e-10			0.0358	-9.412e-11	-8.60394e-11
0.03582	-1.01813e-10	-6.55849e-10			0.03582	-9.25566e-11	-8.44761e-11
0.03584	-1.01187e-10	-6.49596e-10			0.03584	-8.97426e-11	-8.47887e-11
0.03586	-1.04314e-10	-6.45844e-10			0.03586	-8.75539e-11	-8.41634e-11
0.03588	-9.93114e-11	-6.50847e-10			0.03588	-8.59906e-11	-8.44761e-11
0.0359	-9.93114e-11	-6.53973e-10			0.0359	-8.88046e-11	-8.54141e-11
0.03592	-1.01187e-10	-6.56475e-10			0.03592	-8.97426e-11	-8.51014e-11
0.03594	-9.93114e-11	-6.60852e-10			0.03594	-9.25566e-11	-8.69774e-11
0.03596	-9.61847e-11	-6.65855e-10			0.03596	-9.1306e-11	-8.76028e-11
0.03598	-9.681e-11	-6.62103e-10			0.03598	-9.09933e-11	-8.79154e-11
0.036	-1.03689e-10	-6.53348e-10			0.036	-9.06806e-11	-8.91661e-11
0.03602	-1.04314e-10	-6.41466e-10			0.03602	-8.94299e-11	-9.13548e-11
0.03604	-1.07441e-10	-6.33337e-10			0.03604	-8.84919e-11	-9.10421e-11
0.03606	-1.07441e-10	-6.33962e-10			0.03606	-8.84919e-11	-9.13548e-11
0.03608	-1.09317e-10	-6.33337e-10			0.03608	-8.81792e-11	-9.10421e-11
0.0361	-1.09317e-10	-6.40841e-10			0.0361	-8.53652e-11	-8.85408e-11
0.03612	-1.04314e-10	-6.46469e-10			0.03612	-8.13005e-11	-9.04168e-11
0.03614	-1.01187e-10	-6.52097e-10			0.03614	-7.69231e-11	-9.35435e-11
0.03616	-1.04939e-10	-6.52097e-10			0.03616	-7.66105e-11	-9.63575e-11
0.03618	-1.0619e-10	-6.53348e-10			0.03618	-7.78611e-11	-9.82335e-11
0.0362	-1.08066e-10	-6.53973e-10			0.0362	-8.06752e-11	-1.03236e-10
0.03622	-1.08066e-10	-6.52097e-10			0.03622	-8.34892e-11	-1.05425e-10
0.03624	-1.11193e-10	-6.55224e-10			0.03624	-8.59906e-11	-1.02611e-10
0.03626	-1.10568e-10	-6.57725e-10			0.03626	-8.84919e-11	-9.91716e-11
0.03628	-1.10568e-10	-6.62728e-10			0.03628	-8.84919e-11	-9.35435e-11
0.0363	-1.13069e-10	-6.60227e-10			0.0363	-8.84919e-11	-8.82281e-11
0.03632	-1.12444e-10	-6.52723e-10			0.03632	-8.81792e-11	-8.51014e-11
0.03634	-1.1432e-10	-6.42092e-10			0.03634	-8.81792e-11	-8.57267e-11
0.03636	-1.1557e-10	-6.40216e-10			0.03636	-9.03679e-11	-8.3538e-11
0.03638	-1.16821e-10	-6.34588e-10			0.03638	-8.91173e-11	-8.19747e-11
0.0364	-1.13694e-10	-6.34588e-10			0.0364	-8.81792e-11	-8.04113e-11
0.03642	-1.0619e-10	-6.36464e-10			0.03642	-9.00553e-11	-7.85353e-11
0.03644	-1.07441e-10	-6.32712e-10			0.03644	-8.84919e-11	-7.91607e-11
0.03646	-1.05565e-10	-6.30836e-10			0.03646	-8.53652e-11	-8.10367e-11
0.03648	-1.11818e-10	-6.31461e-10			0.03648	-8.66159e-11	-8.19747e-11
0.0365	-1.1432e-10	-6.36464e-10			0.0365	-8.44272e-11	-8.57267e-11
0.03652	-1.11193e-10	-6.42717e-10			0.03652	-8.34892e-11	-8.76028e-11
0.03654	-1.08692e-10	-6.46469e-10			0.03654	-8.41145e-11	-8.91661e-11
0.03656	-1.05565e-10	-6.54599e-10			0.03656	-8.47399e-11	-8.91661e-11
0.03658	-1.03063e-10	-6.60227e-10			0.03658	-8.81792e-11	-8.91661e-11
0.0366	-9.80607e-11	-6.59601e-10			0.0366	-9.2244e-11	-8.82281e-11
0.03662	-9.86861e-11	-6.52723e-10			0.03662	-9.53707e-11	-9.07295e-11
0.03664	-9.681e-11	-6.571e-10			0.03664	-9.881e-11	-9.41688e-11
0.03666	-1.00562e-10	-6.51472e-10			0.03666	-1.03187e-10	-9.72955e-11
0.03668	-1.02438e-10	-6.47095e-10			0.03668	-1.00373e-10	-1.00422e-10
0.0367	-1.03063e-10	-6.42717e-10			0.0367	-1.01624e-10	-1.03549e-10
0.03672	-1.04314e-10	-6.37089e-10			0.03672	-9.94354e-11	-1.01986e-10
0.03674	-1.02438e-10	-6.35838e-10			0.03674	-9.47453e-11	-9.94842e-11
0.03676	-1.04939e-10	-6.32086e-10			0.03676	-9.34946e-11	-9.32308e-11
0.03678	-1.03063e-10	-6.25208e-10			0.03678	-9.34946e-11	-9.01041e-11
0.0368	-1.03689e-10	-6.27709e-10			0.0368	-9.47453e-11	-8.85408e-11
0.03682	-1.02438e-10	-6.27709e-10			0.03682	-9.412e-11	-8.63521e-11
0.03684	-9.99367e-11	-6.33962e-10			0.03684	-9.1306e-11	-8.51014e-11
0.03686	-9.86861e-11	-6.33337e-10			0.03686	-9.09933e-11	-8.32254e-11
0.03688	-9.4934e-11	-6.36464e-10			0.03688	-8.75539e-11	-7.94733e-11
0.0369	-9.43087e-11	-6.33962e-10			0.0369	-8.56779e-11	-7.75973e-11
0.03692	-9.86861e-11	-6.30836e-10			0.03692	-8.56779e-11	-7.82227e-11
0.03694	-1.0619e-10	-6.28334e-10			0.03694	-8.44272e-11	-8.10367e-11
0.03696	-1.07441e-10	-6.22081e-10			0.03696	-8.59906e-11	-8.60394e-11
0.03698	-1.11818e-10	-6.22706e-10			0.03698	-9.09933e-11	-8.82281e-11
0.037	-1.08066e-10	-6.24582e-10			0.037	-9.5996e-11	-9.16675e-11
0.03702	-1.0619e-10	-6.27084e-10			0.03702	-1.00999e-10	-8.97914e-11
0.03704	-1.0619e-10	-6.33337e-10			0.03704	-1.04751e-10	-9.01041e-11
0.03706	-1.02438e-10	-6.33337e-10			0.03706	-1.05376e-10	-8.51014e-11
0.03708	-1.01187e-10	-6.38965e-10			0.03708	-1.035e-10	-8.47887e-11
0.0371	-9.61847e-11	-6.42092e-10			0.0371	-1.01311e-10	-8.1662e-11
0.03712	-9.61847e-11	-6.40841e-10			0.03712	-9.66213e-11	-7.94733e-11
0.03714	-9.80607e-11	-6.40216e-10			0.03714	-9.00553e-11	-7.6034e-11
0.03716	-1.02438e-10	-6.31461e-10			0.03716	-8.50525e-11	-7.38453e-11
0.03718	-9.93114e-11	-6.25833e-10			0.03718	-7.91118e-11	-7.32199e-11
0.0372	-1.00562e-10	-6.18954e-10			0.0372	-7.50471e-11	-7.00932e-11
0.03722	-9.99367e-11	-6.18329e-10			0.03722	-7.25457e-11	-7.22819e-11
0.03724	-9.93114e-11	-6.25208e-10			0.03724	-7.19204e-11	-7.32199e-11
0.03726	-9.55594e-11	-6.2896e-10			0.03726	-7.12951e-11	-7.6034e-11
0.03728	-9.61847e-11	-6.33962e-10			0.03728	-7.09824e-11	-8.00987e-11
0.0373	-9.24327e-11	-6.35213e-10			0.0373	-7.22331e-11	-8.60394e-11
0.03732	-8.86806e-11	-6.32086e-10			0.03732	-7.59851e-11	-8.76028e-11
0.03734	-9.18073e-11	-6.31461e-10			0.03734	-8.06752e-11	-9.07295e-11
0.03736	-9.43087e-11	-6.31461e-10			0.03736	-8.72412e-11	-9.01041e-11
0.03738	-9.74354e-11	-6.35213e-10			0.03738	-9.34946e-11	-9.04168e-11
0.0374	-1.02438e-10	-6.45219e-10			0.0374	-9.75594e-11	-8.79154e-11
0.03742	-1.08066e-10	-6.53973e-10			0.03742	-9.91227e-11	-8.69774e-11
0.03744	-1.10568e-10	-6.58976e-10			0.03744	-9.91227e-11	-8.79154e-11
0.03746	-1.16821e-10	-6.62728e-10			0.03746	-9.91227e-11	-8.94788e-11
0.03748	-1.18072e-10	-6.52723e-10			0.03748	-9.7872e-11	-8.94788e-11
0.0375	-1.21198e-10	-6.45844e-10			0.0375	-9.63087e-11	-9.10421e-11
0.03752	-1.19948e-10	-6.35838e-10			0.03752	-9.44327e-11	-9.32308e-11
0.03754	-1.17446e-10	-6.25833e-10			0.03754	-9.3182e-11	-9.69829e-11
0.03756	-1.12444e-10	-6.22081e-10			0.03756	-9.3182e-11	-1.0011e-10
0.03758	-1.05565e-10	-6.31461e-10			0.03758	-9.00553e-11	-1.02611e-10
0.0376	-1.03689e-10	-6.37089e-10			0.0376	-8.50525e-11	-9.72955e-11
0.03762	-1.0619e-10	-6.42092e-10			0.03762	-8.13005e-11	-8.94788e-11
0.03764	-1.05565e-10	-6.48345e-10			0.03764	-8.09878e-11	-8.29127e-11
0.03766	-1.04939e-10	-6.50847e-10			0.03766	-8.38019e-11	-7.82227e-11
0.03768	-1.04314e-10	-6.45844e-10			0.03768	-8.69286e-11	-7.32199e-11
0.0377	-1.08066e-10	-6.42092e-10			0.0377	-9.1306e-11	-7.38453e-11
0.03772	-1.04939e-10	-6.36464e-10			0.03772	-9.06806e-11	-7.94733e-11
0.03774	-1.03689e-10	-6.27709e-10			0.03774	-9.2244e-11	-8.54141e-11
0.03776	-1.01187e-10	-6.18954e-10			0.03776	-8.75539e-11	-8.85408e-11
0.03778	-9.61847e-11	-6.16453e-10			0.03778	-8.63032e-11	-9.07295e-11
0.0378	-9.24327e-11	-6.13952e-10			0.0378	-8.38019e-11	-9.13548e-11
0.03782	-8.99313e-11	-6.1145e-10			0.03782	-8.59906e-11	-9.16675e-11
0.03784	-8.74299e-11	-6.1145e-10			0.03784	-8.72412e-11	-9.07295e-11
0.03786	-8.80553e-11	-6.12701e-10			0.03786	-9.00553e-11	-8.69774e-11
0.03788	-8.61793e-11	-6.12701e-10			0.03788	-9.412e-11	-8.41634e-11
0.0379	-9.05566e-11	-6.16453e-10			0.0379	-9.44327e-11	-7.66593e-11
0.03792	-8.68046e-11	-6.17078e-10			0.03792	-9.25566e-11	-7.07186e-11
0.03794	-9.05566e-11	-6.2083e-10			0.03794	-9.06806e-11	-6.57158e-11
0.03796	-8.9306e-11	-6.25208e-10			0.03796	-8.72412e-11	-6.57158e-11
0.03798	-9.18073e-11	-6.29585e-10			0.03798	-8.63032e-11	-6.54032e-11
0.038	-8.9306e-11	-6.3021e-10			0.038	-8.47399e-11	-7.13439e-11
0.03802	-9.05566e-11	-6.2896e-10			0.03802	-8.41145e-11	-7.91607e-11
0.03804	-9.36833e-11	-6.2896e-10			0.03804	-8.31765e-11	-8.69774e-11
0.03806	-8.99313e-11	-6.22081e-10			0.03806	-8.53652e-11	-9.13548e-11
0.03808	-9.24327e-11	-6.15202e-10			0.03808	-8.81792e-11	-9.47942e-11
0.0381	-9.55594e-11	-6.17078e-10			0.0381	-8.91173e-11	-9.04168e-11
0.03812	-9.61847e-11	-6.12701e-10			0.03812	-9.19313e-11	-8.60394e-11
0.03814	-9.55594e-11	-6.14577e-10			0.03814	-9.34946e-11	-8.0724e-11
0.03816	-9.36833e-11	-6.21456e-10			0.03816	-9.38073e-11	-7.91607e-11
0.03818	-8.99313e-11	-6.24582e-10			0.03818	-9.1306e-11	-7.791e-11
0.0382	-8.99313e-11	-6.23957e-10			0.0382	-9.1306e-11	-7.66593e-11
0.03822	-9.1182e-11	-6.24582e-10			0.03822	-8.78666e-11	-7.6972e-11
0.03824	-9.18073e-11	-6.22081e-10			0.03824	-8.44272e-11	-7.25946e-11
0.03826	-9.36833e-11	-6.1958e-10			0.03826	-8.28639e-11	-7.07186e-11
0.03828	-9.74354e-11	-6.1958e-10			0.03828	-7.94245e-11	-7.19692e-11
0.0383	-9.99367e-11	-6.18954e-10			0.0383	-7.78611e-11	-7.6034e-11
0.03832	-1.05565e-10	-6.1958e-10			0.03832	-7.66105e-11	-8.13494e-11
0.03834	-1.02438e-10	-6.17078e-10			0.03834	-7.56724e-11	-8.97914e-11
0.03836	-1.08066e-10	-6.2083e-10			0.03836	-7.94245e-11	-9.26055e-11
0.03838	-1.09317e-10	-6.25833e-10			0.03838	-7.81738e-11	-9.19801e-11
0.0384	-1.03689e-10	-6.30836e-10			0.0384	-8.25512e-11	-9.13548e-11
0.03842	-1.03689e-10	-6.33337e-10			0.03842	-8.59906e-11	-8.85408e-11
0.03844	-9.93114e-11	-6.33337e-10			0.03844	-8.94299e-11	-8.57267e-11
0.03846	-9.93114e-11	-6.35838e-10			0.03846	-9.1306e-11	-8.26e-11
0.03848	-9.74354e-11	-6.33337e-10			0.03848	-9.19313e-11	-8.19747e-11
0.0385	-1.00562e-10	-6.30836e-10			0.0385	-9.19313e-11	-8.41634e-11
0.03852	-9.86861e-11	-6.3834e-10			0.03852	-8.97426e-11	-8.60394e-11
0.03854	-9.74354e-11	-6.37714e-10			0.03854	-8.53652e-11	-8.72901e-11
0.03856	-9.80607e-11	-6.33962e-10			0.03856	-8.25512e-11	-8.94788e-11
0.03858	-9.86861e-11	-6.27709e-10			0.03858	-7.91118e-11	-8.76028e-11
0.0386	-9.86861e-11	-6.1145e-10			0.0386	-7.50471e-11	-8.88534e-11
0.03862	-1.03063e-10	-6.00194e-10			0.03862	-7.34838e-11	-8.97914e-11
0.03864	-1.04314e-10	-5.90814e-10			0.03864	-7.34838e-11	-9.01041e-11
0.03866	-1.03063e-10	-5.91439e-10			0.03866	-7.72358e-11	-8.94788e-11
0.03868	-1.06815e-10	-5.98318e-10			0.03868	-7.84865e-11	-8.88534e-11
0.0387	-1.04939e-10	-6.09574e-10			0.0387	-8.44272e-11	-8.88534e-11
0.03872	-1.04939e-10	-6.12076e-10			0.03872	-8.72412e-11	-8.66647e-11
0.03874	-1.01187e-10	-6.18329e-10			0.03874	-8.78666e-11	-8.29127e-11
0.03876	-1.03063e-10	-6.18329e-10			0.03876	-8.72412e-11	-8.10367e-11
0.03878	-9.99367e-11	-6.13952e-10			0.03878	-8.19258e-11	-7.66593e-11
0.0388	-9.86861e-11	-6.13326e-10			0.0388	-7.94245e-11	-7.63466e-11
0.03882	-9.74354e-11	-6.09574e-10			0.03882	-7.66105e-11	-7.35326e-11
0.03884	-9.99367e-11	-6.12701e-10			0.03884	-7.69231e-11	-7.38453e-11
0.03886	-9.93114e-11	-6.17078e-10			0.03886	-8.03625e-11	-7.32199e-11
0.03888	-9.93114e-11	-6.20205e-10			0.03888	-8.19258e-11	-7.29073e-11
0.0389	-1.01813e-10	-6.27709e-10			0.0389	-8.16132e-11	-7.5096e-11
0.03892	-1.03689e-10	-6.29585e-10			0.03892	-8.19258e-11	-7.75973e-11
0.03894	-1.03063e-10	-6.25833e-10			0.03894	-8.38019e-11	-7.91607e-11
0.03896	-1.03063e-10	-6.21456e-10			0.03896	-8.22385e-11	-8.3538e-11
0.03898	-1.05565e-10	-6.22081e-10			0.03898	-8.28639e-11	-8.44761e-11
0.039	-1.0619e-10	-6.15202e-10			0.039	-8.25512e-11	-8.41634e-11
0.03902	-1.09317e-10	-6.14577e-10			0.03902	-8.19258e-11	-8.41634e-11
0.03904	-1.09942e-10	-6.12076e-10			0.03904	-8.34892e-11	-8.47887e-11
0.03906	-1.12444e-10	-6.20205e-10			0.03906	-8.41145e-11	-8.3538e-11
0.03908	-1.06815e-10	-6.23332e-10			0.03908	-8.50525e-11	-8.29127e-11
0.0391	-9.74354e-11	-6.2083e-10			0.0391	-8.56779e-11	-8.13494e-11
0.03912	-9.55594e-11	-6.2083e-10			0.03912	-8.91173e-11	-8.0724e-11
0.03914	-8.74299e-11	-6.13326e-10			0.03914	-9.2244e-11	-8.10367e-11
0.03916	-8.30526e-11	-6.12076e-10			0.03916	-9.25566e-11	-8.29127e-11
0.03918	-7.93005e-11	-6.15202e-10			0.03918	-9.38073e-11	-8.47887e-11
0.0392	-7.80498e-11	-6.17704e-10			0.0392	-9.1306e-11	-8.41634e-11
0.03922	-7.61738e-11	-6.29585e-10			0.03922	-8.88046e-11	-8.26e-11
0.03924	-7.93005e-11	-6.40841e-10			0.03924	-8.63032e-11	-8.22874e-11
0.03926	-8.18019e-11	-6.45844e-10			0.03926	-8.41145e-11	-8.13494e-11
0.03928	-8.49286e-11	-6.45219e-10			0.03928	-8.09878e-11	-8.19747e-11
0.0393	-8.80553e-11	-6.43968e-10			0.0393	-8.03625e-11	-8.3538e-11
0.03932	-8.9306e-11	-6.35213e-10			0.03932	-8.03625e-11	-8.91661e-11
0.03934	-9.4934e-11	-6.30836e-10			0.03934	-7.91118e-11	-8.88534e-11
0.03936	-1.02438e-10	-6.2896e-10			0.03936	-7.59851e-11	-8.82281e-11
0.03938	-1.08066e-10	-6.33962e-10			0.03938	-7.44218e-11	-8.44761e-11
0.0394	-1.1432e-10	-6.32086e-10			0.0394	-7.06697e-11	-7.94733e-11
0.03942	-1.1432e-10	-6.2896e-10			0.03942	-6.97317e-11	-7.63466e-11
0.03944	-1.18697e-10	-6.27084e-10			0.03944	-7.06697e-11	-7.63466e-11
0.03946	-1.11818e-10	-6.2083e-10			0.03946	-6.87937e-11	-8.0724e-11
0.03948	-1.13694e-10	-6.22706e-10			0.03948	-6.8481e-11	-8.63521e-11
0.0395	-1.05565e-10	-6.24582e-10			0.0395	-7.03571e-11	-9.07295e-11
0.03952	-1.02438e-10	-6.24582e-10			0.03952	-7.31711e-11	-9.54195e-11
0.03954	-9.80607e-11	-6.23332e-10			0.03954	-7.28584e-11	-9.51068e-11
0.03956	-1.00562e-10	-6.1958e-10			0.03956	-7.50471e-11	-9.19801e-11
0.03958	-9.4934e-11	-6.15202e-10			0.03958	-7.50471e-11	-8.85408e-11
0.0396	-9.36833e-11	-6.14577e-10			0.0396	-7.41091e-11	-8.26e-11
0.03962	-8.99313e-11	-6.22706e-10			0.03962	-7.47344e-11	-7.75973e-11
0.03964	-8.49286e-11	-6.34588e-10			0.03964	-7.62978e-11	-7.22819e-11
0.03966	-7.93005e-11	-6.43342e-10			0.03966	-7.75485e-11	-7.32199e-11
0.03968	-7.93005e-11	-6.46469e-10			0.03968	-8.09878e-11	-7.47833e-11
0.0397	-7.74245e-11	-6.47095e-10			0.0397	-7.81738e-11	-7.75973e-11
0.03972	-7.74245e-11	-6.3834e-10			0.03972	-7.87991e-11	-8.04113e-11
0.03974	-7.61738e-11	-6.34588e-10			0.03974	-7.56724e-11	-8.13494e-11
0.03976	-7.99258e-11	-6.27084e-10			0.03976	-7.47344e-11	-7.9786e-11
0.03978	-8.55539e-11	-6.28334e-10			0.03978	-7.28584e-11	-7.72846e-11
0.0398	-9.05566e-11	-6.3021e-10			0.0398	-7.31711e-11	-7.6034e-11
0.03982	-9.43087e-11	-6.34588e-10			0.03982	-7.22331e-11	-7.22819e-11
0.03984	-9.99367e-11	-6.32712e-10			0.03984	-7.50471e-11	-7.04059e-11
0.03986	-1.05565e-10	-6.33962e-10			0.03986	-7.50471e-11	-7.19692e-11
0.03988	-1.09942e-10	-6.36464e-10			0.03988	-7.47344e-11	-7.63466e-11
0.0399	-1.14945e-10	-6.30836e-10			0.0399	-7.59851e-11	-8.29127e-11
0.03992	-1.13069e-10	-6.25833e-10			0.03992	-7.31711e-11	-8.88534e-11
0.03994	-1.12444e-10	-6.22706e-10			0.03994	-7.34838e-11	-9.41688e-11
[truncated: 2,252 more rows]
