# Supplementary material for: Inherent fast inactivation particle of Nav channels as a new binding site for a neurotoxin
Source: EMBO J. 2025 Apr 22;44(11):3180–209. doi: 10.1038/s44318-025-00438-9 (PMC12130229; doi:10.1038/s44318-025-00438-9)
Supplement: Supplementary file 6 — Source data Fig. 2 [file 44318_2025_438_MOESM6_ESM.zip › Figure 2/2F.xlsx]

## Sheet: Sheet1
	WT(μM)
	0.005	0.061254	0.0802368	0.0605982
	0.02	0.0695379	0.0741906	0.139926	0.0763223	0.185922	0.0526411	0.145366	0.120975	0.110855	0.155836	0.181764	0.331588	0.102462
	0.04	0.445936	0.195261	0.44604	0.424241	0.263701	0.358337	0.482928	0.207927	0.438955	0.219373	0.114505	0.299689	0.318959	0.422742
	0.1	0.908682	0.641549	0.930507	0.909895	0.304446	0.876232	0.525781	0.553366	0.979543	0.970417	0.935847	0.23574
	0.2	0.967385	0.927348	0.915923	0.866272	0.786118	0.959898	0.93926	0.905327	0.598683	0.613071	0.898564	0.728427	0.730082	0.712976	0.811668	0.919717	0.664768
	0.4	0.983542	0.913989	0.684976	0.880397	0.979027	0.997627	0.961955	0.924423	0.944493
	M45A(μM)
	0.04	0.095497	0.08357	0.071311	0.079712	0.151618	0.034363
	0.1	0.217273	0.089391	0.141646	0.160234	0.463487	0.521106	0.060754	0.140843
	0.2	0.104273	0.233329	0.413097	0.749685	0.371554	0.250955
	0.4	0.171017	0.287052	0.787203	0.31794	0.718361	0.659236	0.446592	0.905081	0.982085	0.549358	0.899372	0.492367	0.50518	0.717796	0.213895
	1	0.872736	0.959658	0.983039	0.959374	0.849232	0.824917	0.937698
	E60A(μM)
	0.2	0.062	0.113	0.038	0.017989	0.150839	0.059482
	0.4	0.129	0.272	0.09	0.143	0.193	0.38306	0.151226	0.065821
	1	0.468	0.929	0.641	0.255	0.274	0.41	0.284587	0.610397	0.885151	0.444443
	1.6	0.568	0.575	0.686
	2	0.985	0.963	0.867	0.94	0.716493	0.555302	0.575266
	4	0.918762	0.699547	0.82528
	T66A(μM)
	0.02	0.053756	0.055246	0.075226	0.052	0.059481	0.069336
	0.04	0.124981	0.080452	0.051663	0.074099	0.228506	0.144605
	0.4	0.256458	0.430928	0.746827	0.586382	0.388132	0.653627	0.155979	0.483583	0.604418	0.504379	0.542504	0.705855
	1.6	0.598031	0.969394	0.803321	0.733558	0.934409	0.96357
	4	0.869	0.9378	0.94043	0.960068	0.90727
