# Supplementary material for: Inherent fast inactivation particle of Nav channels as a new binding site for a neurotoxin
Source: EMBO J. 2025 Apr 22;44(11):3180–209. doi: 10.1038/s44318-025-00438-9 (PMC12130229; doi:10.1038/s44318-025-00438-9)
Supplement: Supplementary file 6 — Source data Fig. 2 [file 44318_2025_438_MOESM6_ESM.zip › Figure 2/Figure 2A/2A right panel.xlsx]

## Sheet: Sheet1
	Right panel
	rpTx1	rpTx1-8K/A	rpTx1-Ntermi
	30	8.1081	33.3333
	29.6296	8.6957	35.2941
	18.5185	15.3846	18.1818
	34.2857	16.6667	27.5862
	58.3333	13.3333	19.5122
	11.7647	0	30.3571
	37.5	0	31.8182
	18.1818	7.4074	21.7391
		6.8966
		6.25
