# Supplementary material for: Inherent fast inactivation particle of Nav channels as a new binding site for a neurotoxin
Source: EMBO J. 2025 Apr 22;44(11):3180–209. doi: 10.1038/s44318-025-00438-9 (PMC12130229; doi:10.1038/s44318-025-00438-9)
Supplement: Supplementary file 7 — Source data Fig. 3 [file 44318_2025_438_MOESM7_ESM.zip]

Archive with 14 entries (13 files):
- Figure 3/
- __MACOSX/._Figure 3
- Figure 3/3B.xlsx
- __MACOSX/Figure 3/._3B.xlsx
- Figure 3/3C.xlsx
- __MACOSX/Figure 3/._3C.xlsx
- Figure 3/3D.xlsx
- __MACOSX/Figure 3/._3D.xlsx
- Figure 3/3E.xlsx
- __MACOSX/Figure 3/._3E.xlsx
- Figure 3/3F.xlsx
- __MACOSX/Figure 3/._3F.xlsx
- Figure 3/3A.xlsx
- __MACOSX/Figure 3/._3A.xlsx
