# Supplementary material for: Inherent fast inactivation particle of Nav channels as a new binding site for a neurotoxin
Source: EMBO J. 2025 Apr 22;44(11):3180–209. doi: 10.1038/s44318-025-00438-9 (PMC12130229; doi:10.1038/s44318-025-00438-9)
Supplement: Supplementary file 7 — Source data Fig. 3 [file 44318_2025_438_MOESM7_ESM.zip › Figure 3/3B.xlsx]

## Sheet: Sheet1
rNav1.8 WT	L1429A	G1430A	G1431A	Q1432A	D1433A	I1434A	M1436A	T1437A	E1438A	E1439A	K1441A	K1442A
0.912987	0.99377	0.898809	0.578391	0.793595	0.962304	0.490899	0.165703	0.171394	0.730937	0.953081	0.960434	0.991998
0.944832	0.565924	0.524628	0.347239	0.789854	0.561191	0.609236	0.191735	0.241115	0.830175	0.891673	1.00242	0.988658
0.975561	0.544664	0.25209	0.382019	0.69289	0.866663	0.516508	0.118162	0.174437	0.98519	0.980776	1.02488	0.967545
0.632616	0.966259	0.540018	0.42459	0.978274	0.972022	0.380866	0.118162	0.203066	0.923261	0.964191	0.698827	0.992777
0.97086	0.900618	0.323516	0.310036	0.952547	0.9986	0.62065	0.181272	0.157454	0.972201	0.655169	0.987052	1.00662
0.602863	0.8214	0.319482	0.731416	0.663298	0.519447	0.468246	0.058841	0.162297	0.928294	0.985302	0.816915	0.974267
0.858437	1.00661	0.232674	0.428161	0.8247	0.440503	0.96655		0.263411	0.954843	0.88412	0.497845	0.94641
0.875	0.986097	0.416897		0.451214		0.883486		0.25772				0.792394
0.611708		0.770066		0.576776		0.641045		0.26507
0.60432
0.970685
0.808965
0.983135
0.771851
0.951838
0.991269
0.651318
0.952042
0.94609
0.997127
