# Supplementary material for: Inherent fast inactivation particle of Nav channels as a new binding site for a neurotoxin
Source: EMBO J. 2025 Apr 22;44(11):3180–209. doi: 10.1038/s44318-025-00438-9 (PMC12130229; doi:10.1038/s44318-025-00438-9)
Supplement: Supplementary file 7 — Source data Fig. 3 [file 44318_2025_438_MOESM7_ESM.zip › Figure 3/3C.xlsx]

## Sheet: Sheet1
Nav1.8 WT
0.005	0.061254	0.0802368	0.0605982
0.02	0.0695379	0.0741906	0.139926	0.0763223	0.185922	0.0526411	0.145366	0.120975	0.110855	0.155836	0.181764	0.331588	0.102462
0.04	0.445936	0.195261	0.44604	0.424241	0.263701	0.358337	0.482928	0.207927	0.438955	0.219373	0.114505	0.299689	0.318959	0.422742
0.1	0.908682	0.641549	0.930507	0.909895	0.304446	0.876232	0.525781	0.553366	0.979543	0.970417	0.935847	0.23574
0.2	0.967385	0.927348	0.915923	0.866272	0.786118	0.959898	0.93926	0.905327	0.598683	0.613071	0.898564	0.728427	0.730082	0.712976	0.811668	0.919717	0.664768
0.4	0.983542	0.913989	0.684976	0.880397	0.979027	0.997627	0.961955	0.924423	0.944493
G1430A
1	0.908244	0.921634	0.916341	0.954525
0.4	0.537042	0.686351	0.96384	0.824865	0.978367	0.964522	0.682427
0.2	0.760694	0.282224	0.598317	0.454717	0.207655	0.339396	0.523296
0.1	0.223596	0.177106	0.261337	0.175994	0.156761	0.31298
0.02	0.0859849	0.0781142	0.0772986	0.0228818
G1431A
0.02	0.0805367	0.0575675	0.207908	0.107137	0.0616637	0.0832219
0.1	0.22328	0.415354	0.425073	0.435183	0.117991	0.4235
0.2	0.913897	0.768052	0.867164	0.918329	0.414245	0.269934	0.337849	0.790759	0.773767
0.4	0.981577	0.936334	0.851748	0.878988
1	0.927282	0.909187	0.91977
I1434A
0.02	0.251781	0.166525	0.219773	0.245532	0.399168	0.225401
0.04	0.235201	0.272324	0.430616	0.344055	0.287882
0.1	0.533632	0.408739	0.693636	0.390555	0.492474
0.2	0.656671	0.678154	0.40872	0.440293	0.604776	0.695972	0.469402
0.4	0.923609	0.818455	0.926766	0.655876	0.965698
0.8	0.960243	0.972357	0.731018	0.94528
M1436A
0.1	0.107036	0.116716	0.10611	0.137124	0.0843175	0.0755674
0.8	0.211765	0.237133	0.279615	0.167804	0.441763	0.238678
1.2	0.556058	0.410956	0.39849	0.409119	0.54571
2	0.696478	0.737468	0.693518	0.628467	0.720027	0.643904	0.663004
4	0.991059	0.809828	0.673632
T1437A
0.1	0.0613194	0.0980218	0.0454595	0.0790152	0.0716141	0.126739
0.2	0.112666	0.110072	0.16276	0.126838	0.0838776	0.0988596
0.4	0.122144	0.136867	0.185988	0.119004	0.371844	0.104165	0.128853
0.8	0.350122	0.409896	0.279862	0.581189	0.280022
2	0.873714	0.915452	0.824228	0.730205	0.857905	0.867742
