# Supplementary material for: Inherent fast inactivation particle of Nav channels as a new binding site for a neurotoxin
Source: EMBO J. 2025 Apr 22;44(11):3180–209. doi: 10.1038/s44318-025-00438-9 (PMC12130229; doi:10.1038/s44318-025-00438-9)
Supplement: Supplementary file 7 — Source data Fig. 3 [file 44318_2025_438_MOESM7_ESM.zip › Figure 3/3D.xlsx]

## Sheet: Sheet1
	Time (s)	7.8125nM	15.625nM	31.25 nM	62.5nM	125nM	250nM
	-60	-0.48928	-0.36736	-0.083	0.198193	0.121362	0.471558
	-59	-0.02638	-0.23928	0.095679	0.124121	0.355848	0.317322
	-58	0.461615	0.224622	0.181195	0.261212	0.775995	0.67865
	-57	0.00853	0.145776	-0.03962	0.146661	0.526751	0.688354
	-56	-0.33109	-0.36	0.013233	0.262745	0.396827	0.055176
	-55	-0.09443	0.038318	-0.03746	0.439837	0.45783	0.642273
	-54	-0.09865	0.096228	-0.21023	0.096777	0.217174	0.609497
	-53	0.119301	0.067701	0.062452	0.305738		0.280945
	-52	0.0748	0.158814	0.442414	0.733735	0.241304	0.316895
	-51	0.164867	-0.1099	0.249108	0.527551	0.403551	0.889954
	-50	-0.12135	-0.09908	0.114721	0.145544	0.263622	0.550842
	-49	-0.56043	-0.07222	-0.05504	0.071429	0.211309	0.344604
	-48	-0.36481	-0.25282	0.049518	0.122516	0.113349	0.093079
	-47	0.068348	-0.18112	0.061865	0.092688	0.274366	0.284912
	-46	0.103003	0.034802	0.244763	0.106396	0.352563	0.45166
	-45	-0.1957	0.099011	-0.08513	-0.07463	0.184106	0.479004
	-44	-0.17963	0.126941	-0.19987	0.12746	0.237921	0.432556
	-43	0.048481	0.184302	0.019843	0.409247	0.322309	0.314514
	-42	0.121277	0.43335	0.198791	0.556519	0.167175	0.465332
	-41	-0.12326	0.055297	-0.09628	0.133758	0.092498	0.704041
	-40	-0.17098	-0.16904	-0.17609	0.182062	-0.01719	0.122375
	-39	0.031073	-0.15642	-0.08492	0.095075	0.115167	0.14624
	-38	-0.14592	-0.25999	0.058923	0.328393	0.228869	0.226685
	-37	-0.28164	-0.01494	0.298291	0.254895	0.07821	0.399353
	-36	-0.16925	-0.07031	0.015992	0.05658	0.14087	0.086426
	-35	-0.19826	-0.14749	-0.17391		-0.06762	0.062988
	-34	-0.17025	-0.11094	0.060297	0.044245	-0.27812	-0.03619
	-33	-0.20695	0.00553	-0.05737	-0.05157	-0.04805	0.088745
	-32	-0.33627	-0.32543	-0.50609	-0.17138	0.00277	-0.0304
	-31	-0.22817	-0.22611	-0.02436	0.29278	-0.12638	-0.44092
	-30	-0.09163	-0.0295	0.205053	-0.03878	0.256603	0.297791
	-29	-0.08349	-0.15891	-0.09177	-0.33518	0.159777	0.24585
	-28	-0.15285	-0.26517	-0.05134	0.073603	-0.18498	-0.05658
	-27	-0.22014	-0.06033	0.113471	0.051276	-0.04933	0.171204
	-26	-0.20108	0.032471	0.039093	0.141388	-0.02933	0.156738
	-25	-0.04172	-0.05903	0.122852	0.069629	-0.1285	0.359863
	-24	0.013655	-0.04117	0.335138	0.330011	0.00716	0.120056
	-23	0.427326	0.213477	0.708991	0.465949	0.238752	0.399292
	-22	0.031394	0.191515	0.140917	0.134203	0.464757	0.369202
	-21	-0.3811	-0.08147	-0.29555	-0.1335	0.061211	0.066467
	-20	-0.28072	-0.16979	-0.0302	-0.0537	-0.19736	-0.15424
	-19	0.012159	-0.24845	0.053675	-0.04563	-0.29219	-0.06555
	-18	0.0945	-0.09316	-0.2539	-0.27038	-0.20461	0.290344
	-17	-0.08608	-0.05247	-0.18976	0.07348	-0.04387	0.291504
	-16	-0.10811	0.032874	0.143775	0.00345	0.050367	-0.06824
	-15	-0.16165	-0.06012	0.068756	-0.14102	-0.13321	-0.01202
	-14	0.00613	-0.47737	-0.15236	-0.16218	-0.08731	0.142639
	-13	-0.09669	-0.36738	-0.10368	-0.1237	-0.39654	-0.18933
	-12	-0.22333	-0.11751	-0.22648	0.080829	-0.38006	-0.09717
	-11	-0.33924	-0.01851	-0.27324	-0.15648	-0.26257	-0.11316
	-10	-0.03163	-0.21543	0.088251	-0.0915	-0.08116	0.058289
	-9	-0.14058	-0.32822	-0.07746	0.038934	-0.0601	0.286011
	-8	0.037109	-0.24396	-0.16156	-0.0675	-0.16193	0.00128
	-7	-0.02402	-0.07831	0.194733	-0.04831	-0.186	-0.19794
	-6	0.361513	0.225159	0.492921	0.376038	-0.15045	-0.0257
	-5	-0.28109	-0.10572	-0.14771		-0.18599	0.085632
	-4	-0.24772	-0.46949	-0.18528	-0.34549	-0.48887	0.049316
	-3	0.451555	0.262752	0.30392	0.259303	-0.26316	0.055603
	-2	3.58123	2.9759	4.52372	3.75101	1.79558	-0.07135
	-1	13.9983	10.6611	15.3938	10.1102	2.54505	0.444275
	0	19.8708	15.9542	16.5798	5.96535	-3.12344	1.90161
	1	19.0277	18.5737	14.2303	7.28377	5.31955	6.3009
	2	13.4601	13.5706	10.4458	8.33717	9.63278	13.8645
	3	8.21509	8.89565	7.75698	8.74953	13.51	22.0997
	4	4.92146	5.74202	6.74803	9.93156	16.5755	29.6896
	5	3.08751	4.10028	6.32525	11.3849	20.1895	37.8188
	6	2.36233	3.59991	6.28177	13.3879	24.2975	45.5985
	7	1.995	3.57814	6.75834	15.0864	28.2508	53.2017
	8	1.88645	3.63136	7.71321	16.8123	31.9644	61.0032
	9	1.98111	3.60542	8.2707	18.78	35.776	68.493
	10	2.04506	3.78298	9.01516	20.6674	39.4164	75.8564
	11	1.93715	4.09061	10.1204	22.4551	43.0191	83.081
	12	2.14944	4.49749	10.8084	24.2365	46.673	90.2043
	13	2.3499	4.90194	11.7089	26.0288	50.1834	97.5291
	14	2.48919	5.2094	12.3965	27.773	53.7246	104.957
	15	2.57397	5.87078	13.2743	29.7465	57.3348	111.701
	16	2.93303	6.22872	14.1447	31.5509	61.0112	118.627
	17	3.06468	6.71122	14.8899	33.1656	64.6245	125.775
	18	3.40337	7.0734	15.882	34.8956	68.1248	132.548
	19	3.41592	7.26648	16.5249	36.3822	71.3689	139.169
	20	3.31214	7.5793	17.354	38.1852	74.7953	145.545
	21	3.75026	8.13784	18.0426	39.9901	78.4573	152.009
	22	3.90416	8.58317	18.6059	41.6648	81.6491	158.615
	23	4.03911	8.75936	19.3794	43.3161	84.8059	164.722
	24	4.23235	9.1915	20.2204	44.9778	88.1642	170.807
	25	4.47254	9.69691	20.9819	46.6607	91.3994	176.937
	26	4.69462	10.0332	21.7826	48.4767	94.5399	183.125
	27	4.81885	10.511	22.6157	49.8914	97.7297	188.952
	28	4.7727	10.8828	23.4384	51.3161	100.749	194.708
	29	5.00109	11.0274	24.1663	52.9568	103.815	200.331
	30	5.28949	11.4206	24.8401	54.415	106.976	206.049
	31	5.48586	11.815	25.6599	55.9055	109.783	211.346
	32	5.6726	12.2646	26.2351	57.6925	112.949	216.967
	33	5.63542	12.6817	26.9135	59.1611	116.083	222.108
	34	5.8704	13.093	27.7645	60.4406	118.685	227.154
	35	6.16174	13.3522	28.5428	62.0682	121.45	232.116
	36	6.35344	13.5567	29.2459	63.6169	124.481	237.231
	37	6.31634	14.0243	29.896	64.7564	127.201	241.938
	38	6.48832	14.2589	30.5323	66.3623	129.854	246.579
	39	6.8978	14.5778	31.1347	67.8706	132.418	251.376
	40	6.99014	14.9931	31.9614	69.1363	135.042	255.99
	41	7.03384	15.4019	32.7079	70.6579	137.823	260.363
	42	7.37885	15.602	33.3401	71.8795	140.45	264.615
	43	6.86767	15.8531	33.6615	72.8919	142.704	268.77
	44	6.9429	16.0892	34.2911	74.3212	145.309	272.626
	45	7.60871	16.5555	35.1036	75.9023	147.955	276.54
	46	8.13897	16.8488	35.9246	77.2242	150.676	280.216
	47	8.22967	17.3741	36.5098	78.5413	153.129	284.406
	48	8.16362	17.711	37.0959	80.0244	155.558	287.952
	49	8.24737	17.6899	37.709	81.0558	158.011	291.441
	50	8.41127	17.8056	38.2329	82.1637	160.074	294.27
	51	8.35482	18.0896	38.7952	83.4268	162.087	297.683
	52	8.74785	18.7986	39.7256	84.7756	164.675	300.87
	53	9.15693	19.0993	40.3225	85.8841	166.902	304.047
	54	9.03461	19.4094	40.9003	87.0807	168.817	307.125
	55	9.16896	19.6909	41.3309	88.3512	171.115	309.823
	56	9.32256	19.6653	41.7194	89.4185	173.314	312.557
	57	9.21497	19.8035	42.2294	90.4347	174.883	315.024
	58	9.39702	20.2052	42.8758	91.691	177.106	317.678
	59	9.70798	20.7166	43.7354	92.9693	179.324	320.244
	60	9.80283	20.9906	44.072	93.9099	181.295	322.806
	61	9.98464	21.2465	44.85	94.8968	183.151	324.951
	62	10.0513	21.4578	45.2045	96.054	184.957	327.081
	63	10.019	21.6453	45.7515	97.2546	186.889	329.107
	64	10.2161	22.1098	46.2438	98.3191	188.573	331.446
	65	10.6277	22.4411	46.9903	99.6305	190.329	333.523
	66	10.7788	22.7242	47.5807	100.486	192.232	335.383
	67	10.8851	22.9553	48.0172	101.523	193.754	337.315
	68	11.186	23.2601	48.5511	102.821	195.389	338.981
	69	11.2216	23.3766	49.234	103.664	196.979	340.587
	70	11.3788	23.7962	49.7872	104.687	198.658	342.216
	71	11.4285	24.0865	49.9571	105.594	200.498	343.839
	72	11.3885	24.1162	50.5429	106.429	201.932	345.293
	73	11.3268	24.328	51.1221	107.44	203.175	346.737
	74	11.6569	24.7625	51.5195	108.303	204.5	347.876
	75	11.9348	25.095	51.9762	109.123	205.989	349.233
	76	12.0031	25.0912	52.2462	110.007	207.451	350.6
	77	12.1053	25.3705	52.9002	111.015	208.762	351.653
	78	12.0579	25.5738	53.2693	111.8	210.244	352.812
	79	11.9783	25.7502	53.9496	112.821	211.511	354.049
	80	12.2469	26.0888	54.4083	113.492	212.75	354.808
	81	12.5485	26.2394	54.7658	114.459	213.886	355.664
	82	12.6155	26.4848	55.2382	115.392	215.005	356.876
	83	12.5913	26.803	55.297	115.928	216.33	357.766
	84	12.7484	26.8995	55.6734	116.472	217.463	358.622
	85	12.7876	27.0732	56.3242	117.323	218.664	359.007
	86	13.2237	27.4259	56.8018	118.488	219.733	359.953
	87	13.1034	27.504	57.0217	118.967	220.951	360.943
	88	13.101	27.7957	57.7777	119.847	221.864	361.635
	89	13.2206	28.1594	58.2303	120.866	223.08	362.526
	90	13.3675	28.3572	58.5341	121.461	224.279	363.175
	91	13.4362	28.396	58.8508	122.39	225.185	363.949
	92	13.6224	28.9173	59.3163	123.135	225.987	364.493
	93	13.8726	29.252	59.7274	123.743	227.033	365.081
	94	14.0725	29.4007	59.9571	124.429	228.154	365.44
	95	13.8883	29.2655	60.1889	125.156	228.945	366.22
	96	13.9226	29.5227	60.6553	125.798	229.9	366.654
	97	14.2118	29.8328	61.0619	126.31	230.639	367.113
	98	14.1119	30.1423	61.5773	127.087	231.613	367.54
	99	14.1767	30.0668	62.034	127.664	232.413	367.909
	100	14.273	30.3208	62.2204	128.422	233.185	368.329
	101	14.4588	30.5342	62.5213	129.025	234.023	368.709
	102	14.5221	30.5718	62.8989	129.518	234.605	369.056
	103	14.5894	30.7968	63.2168	130.276	235.539	369.461
	104	14.4554	30.85	63.6039	130.798	236.147	369.997
	105	14.7608	31.2903	63.9006	131.356	236.778	370.209
	106	15.0752	31.5296	64.2239	132.01	237.494	370.537
	107	15.0301	31.4101	64.6589	132.935	238.183	370.839
	108	15.1203	31.652	65.0702	133.34	239.114	371.336
	109	15.1767	32.1172	65.2398	133.976	239.848	371.612
	110	15.2683	32.1048	65.6493	134.511	240.327	371.675
	111	15.2618	32.2528	65.9804	134.798	240.903	372.01
	112	15.1848	32.3387	66.2368	135.281	241.503	372.137
	113	15.2916	32.5178	66.5837	135.82	241.994	372.454
	114	15.1999	32.865	67.1079	136.611	242.453	372.822
	115	15.4622	32.9774	67.3562	137.07	243.122	372.918
	116	15.8007	33.2421	67.7738	137.851	243.741	372.965
	117	15.9338	33.3467	67.9833	138.193	244.358	373.392
	118	15.8471	33.4241	68.1399	138.419	244.769	373.571
	119	15.8242	33.4877	68.3959	138.945	245.251	373.442
	120	15.6785	33.6146	68.6888	139.589	245.916	373.719
	121	15.851	33.8625	68.8273	140.084	246.276	374.075
	122	16.1302	33.9993	69.2438	140.212	246.665	374.248
	123	16.3028	34.2765	69.7045	140.87	247.171	374.272
	124	16.3974	34.734	70.1575	141.684	247.759	374.568
	125	16.4468	34.4356	70.3928	142.092	248.262	374.644
	126	16.3584	34.5604	70.6885	142.371	248.764	374.848
	127	16.3492	34.7021	70.8615	142.74	249.128	374.912
	128	16.5856	35.0579	71.3481	143.289	249.361	374.83
	129	16.8263	35.1618	71.5612	143.84	249.898	375.085
	130	16.652	35.294	71.6344	144.107	250.265	375.438
	131	16.946	35.4301	71.9924	144.533	250.647	375.426
	132	17.2299	35.7323	72.4313	145.131	251.21	375.619
	133	17.1591	35.9809	72.7274	145.381	251.645	375.713
	134	17.1268	35.9663	72.9026	145.728	251.644	375.828
	135	17.021	36.1865	73.2318	146.093	252.1	375.893
	136	16.9975	36.182	73.5301	146.666	252.386	375.666
	137	17.1202	36.3457	73.8194	146.998	252.662	375.906
	138	17.1066	36.3256	73.8785	147.062	253.017	376.278
	139	17.2562	36.3463	73.9614	147.36	253.237	376.051
	140	17.4504	36.46	74.2176	148.02	253.541	375.895
	141	17.4814	36.9072	74.5906	148.32	253.809	376.083
	142	17.6299	37.082	74.7941	148.701	254.315	376.419
	143	17.7164	37.0426	75.0197	148.974	254.667	376.579
	144	17.8012	37.2143	75.2867	149.187	254.85	376.497
	145	17.7917	37.5087	75.8198	149.521	254.965	376.357
	146	17.7373	37.467	75.7543	149.741	255.256	376.562
	147	17.861	37.5191	75.9959	149.999	255.484	376.338
	148	17.983	37.8788	76.1602	150.204	255.695	376.546
	149	17.894	37.9084	76.4627	150.751	255.87	376.581
	150	18.1306	37.9879	76.7458	151.261	256.231	376.544
	151	18.2211	38.2217	76.8797	151.339	256.497	376.752
	152	18.5766	38.4726	77.1507	151.637	256.69	377.059
	153	18.4171	38.4903	77.5338	151.968	256.988	377.051
	154	18.3606	38.4663	77.7178	152.338	257.099	377.048
	155	18.6902	38.5583	77.8771	152.385	257.342	377.158
	156	18.4551	38.7753	78.014	152.674	257.611	376.917
	157	18.432	38.8838	78.2352	152.776	257.726	376.862
	158	18.4574	39.2075	78.3573	153.176	258.027	377.071
	159	18.5638	39.1868	78.543	153.42	257.906	377.116
	160	18.8023	39.0799	78.7672	153.721	258.192	376.858
	161	18.5244	39.1045	78.6291	153.776	258.386	376.878
	162	18.6625	39.4013	78.9658	153.958	258.311	376.732
	163	18.8486	39.6307	79.2692	154.224	258.61	376.946
	164	18.9964	39.6364	79.5616	154.645	259.099	377.081
	165	19.3697	39.7411	79.7816	154.901	259.398	377.138
	166	19.072	39.7493	79.6837	154.899	259.424	377.407
	167	18.9332	39.9166	80.057	155.35	259.481	377.041
	168	19.3339	40.2543	80.3346	155.767	259.663	376.943
	169	19.3392	40.229	80.381	155.827	260.057	377.236
	170	19.5184	40.4141	80.633	156.185	259.951	377.109
	171	19.7071	40.577	80.972	156.373	260.074	377.454
	172	19.5454	40.6023	81.2388	156.588	260.294	377.556
	173	19.7432	40.9353	81.4042	156.783	260.43	377.26
	174	19.7129	41.0038	81.5218	156.939	260.712	377.436
	175	19.6425	41.0595	81.5901	156.984	260.766	377.274
	176	19.6831	41.1622	81.7052	157.408	260.796	377.1
	177	19.8659	41.0351	81.9755	157.652	261.036	377.614
	178	20.083	41.3495	82.3349	157.978	261.079	377.515
	179	20.1215	41.7119	82.241	158.059	261.548	377.479
	180	20.084	41.6051	82.3751	157.979	261.72	377.557
	181	20.1361	41.6696	82.5458	158.113	261.425	377.333
	182	20.3183	41.922	82.8392	158.495	261.525	377.423
	183	20.2588	42.0362	82.9431	158.829	261.81	377.631
	184	20.5584	42.0198	83.2154	159.008	262.072	377.719
	185	20.3614	42.1082	83.313	159.086	262.307	377.838
	186	20.3684	42.155	83.4927	159.274	262.225	377.436
	187	20.2984	42.3486	83.334	159.257	262.311	377.484
	188	20.4749	42.3919	83.5337	159.556	262.175	377.32
	189	20.608	42.5486	83.9377	159.965	262.237	377.404
	190	20.5381	42.6757	84.1532	160	262.646	377.85
	191	20.6555	42.8124	84.2776	160.356	262.769	377.733
	192	20.6354	42.8202	84.3997	160.364	262.847	377.669
	193	20.717	42.7068	84.1991	160.333	262.604	377.56
	194	20.7715	42.8478	84.411	160.499	262.76	377.551
	195	20.5379	42.7292	84.5896	160.429	262.263	377.597
	196	21.2767	43.5798	85.0374	160.952	263.374	377.738
	197	17.3184	40.6684	81.691	158.485	261.184	377.814
	198	5.70774	31.9643	70.8804	152.867	257.705	376.792
	199	2.42139	29.9909	69.128	154.673	265.289	374.711
	200	2.47389	24.8298	70.7876	154.929	261.013	375.028
	201	8.2212	29.6932	74.9486	155.193	258.448	370.611
	202	13.1096	34.4938	77.6975	154.553	254.933	364.172
	203	16.2718	37.5515	79.0232	153.689	251.081	357.586
	204	17.8251	39.1944	79.7808	152.406	247.614	351.166
	205	19.0233	40.1004	79.909	151.036	244.914	345.667
	206	19.6784	40.3829	79.5526	149.849	242.245	340.399
	207	19.6442	40.3468	79.0062	148.365	239.113	334.904
	208	19.5655	40.3212	78.4952	147.228	236.228	329.836
	209	19.5745	40.186	77.8717	145.974	233.767	325.086
	210	19.498	39.8189	77.4927	144.066	230.72	320.265
	211	19.4312	39.8592	77.0179	142.997	228.039	315.631
	212	19.4438	39.6276	76.1062	141.545	225.609	311.416
	213	19.0234	38.8255	75.4642	139.917	222.692	306.663
	214	19.136	38.5757	74.7634	138.867	220.231	302.138
	215	18.9215	38.2405	74.1589	137.546	217.647	297.773
	216	18.6625	38.2225	73.4414	135.893	214.975	293.83
	217	18.6208	37.85	72.7358	134.646	212.78	289.828
	218	18.3018	37.1833	72.2413	133.219	209.996	285.436
	219	18.3294	37.0743	71.6743	132.116	207.485	281.667
	220	18.2965	36.8604	70.81	130.935	205.302	278.145
	221	17.8732	36.2842	70.132	129.485	202.779	274.046
	222	17.8758	36.1021	69.7032	128.333	200.444	270.483
	223	17.8198	35.9156	68.8766	126.964	198.451	267.088
	224	17.4674	35.3748	68.0428	125.47	195.98	263.437
	225	17.3816	34.9951	67.5138	124.453	193.842	259.797
	226	17.3398	34.7255	67.1204	123.203	191.745	256.301
	227	17.2012	34.7139	67.029	122.255	189.351	253.029
	228	17.3765	34.6728	66.0411	121.235	187.453	250.183
	229	17.0539	34.2087	65.3368	119.931	185.499	246.786
	230	16.7964	33.8957	64.9049	118.649	183.237	243.579
	231	17.0805	33.7241	64.385	117.64	181.304	240.594
	232	16.9307	33.2322	63.773	116.508	179.261	237.46
	233	16.4199	32.9792	63.2507	115.155	177.2	234.427
	234	16.3204	32.5999	62.6241	113.929	175.305	231.469
	235	16.2482	32.1954	62.0996	112.806	173.31	228.524
	236	16.3007	32.177	61.4885	111.958	171.511	226.082
	237	15.9206	31.8201	60.7814	110.926	169.774	223.432
	238	15.6845	31.4302	60.5731	109.905	167.728	220.417
	239	15.9998	31.5732	60.0886	108.844	165.979	217.812
	240	15.724	31.4213	59.3947	107.689	164.307	215.406
	241	15.2954	30.9843	58.6974	106.396	162.386	212.611
	242	15.3633	30.7117	58.1916	105.587	160.613	210.032
	243	15.1813	30.2996	57.8829	104.647	158.867	207.528
	244	15.0363	30.0322	57.3359	103.516	157.206	205.06
	245	14.8886	29.8361	56.5759	102.424	155.418	202.618
	246	14.947	29.4024	56.3218	101.246	153.646	200.066
	247	14.7546	29.2607	55.8512	100.404	152.194	197.914
	248	14.542	29.0252	54.999	99.3181	150.696	195.702
	249	14.3297	28.4683	54.6319	98.1537	148.698	193.179
	250	14.4493	28.5004	54.333	97.6916	147.253	190.958
	251	14.4609	28.5677	53.6576	96.6658	145.921	188.975
	252	14.1942	28.2231	53.5891	95.6476	143.801	186.463
	253	14.2524	28.2245	53.0546	95.1827	142.661	184.655
	254	14.1557	27.7206	52.4493	94.1043	141.478	182.743
	255	13.7353	27.2917	52.0125	92.9153	139.657	180.44
	256	13.664	27.081	51.3802	92.0399	138.27	178.502
	257	13.7897	26.8987	51.0497	91.0532	136.84	176.113
	258	13.8096	26.8277	50.979	90.1605	135.335	174.056
	259	13.7894	26.7732	50.4753	89.5624	134.201	172.704
	260	13.1898	26.3075	49.8341	88.6051	132.492	170.863
	261	13.1022	26.2079	49.3716	87.8766	131.286	168.551
	262	13.1094	26.1941	48.9884	86.8095	130.058	166.813
	263	12.8976	25.6283	48.4266	85.7417	128.524	164.984
	264	12.9737	25.4298	48.0982	85.493	127.306	163.108
	265	13.0187	25.6255	47.5973	84.595	126.206	161.508
	266	12.6585	25.1754	47.3395	83.6339	124.737	159.769
	267	12.7072	25.061	47.0368	83.1918	123.611	158.081
	268	12.844	24.9934	46.7566	82.5292	122.563	156.421
	269	12.4502	24.5566	46.098	81.469	120.985	154.832
	270	12.4896	24.674	45.5148	80.8264	119.703	153.22
	271	12.4216	24.1829	45.2114	80.0289	118.621	151.472
	272	12.0722	23.8002	45.1259	79.2403	117.336	149.664
	273	12.2784	23.8676	44.8796	78.8081	116.505	148.238
	274	11.9832	23.781	44.2113	77.9671	115.354	146.742
	275	11.7968	23.6394	43.5851	76.9807	113.762	144.986
	276	12.2108	23.5104	43.511	76.3703	112.657	143.556
	277	11.9081	23.118	43.0759	75.5176	111.427	142.045
	278	11.8175	22.8884	42.8423	74.9758	110.681	140.64
	279	11.9671	22.9625	42.6601	74.5155	109.93	139.441
	280	11.5222	22.8381	42.0184	73.6163	108.409	137.881
	281	11.5621	22.5905	41.6496	72.9784	107.104	136.419
	282	11.5917	22.1508	41.2889	72.1841	106.261	134.692
	283	11.2686	21.853	41.0083	71.595	105.02	133.222
	284	11.4522	21.9062	40.7918	71.2815	104.253	132.213
	285	11.4827	21.6167	40.5692	70.3516	103.581	130.823
	286	11.1287	21.4334	40.1402	69.5628	102.272	129.364
	287	10.9271	21.743	39.6461	69.0089	101.229	128.306
	288	10.7954	21.373	39.0857	68.4973	99.9852	126.634
	289	10.7388	21.0958	39.0434	68.0523	99.1805	125.27
	290	10.999	21.1975	38.8815	67.2923	98.4823	124.353
	291	11.0468	21.0235	38.6401	66.7951	97.3611	123.028
	292	10.9785	20.9483	38.3183	66.1132	96.5575	121.832
	293	10.869	20.8535	37.9921	65.4814	95.6014	120.925
	294	10.2665	20.2283	37.5464	64.8026	94.4828	119.398
	295	10.3563	19.9953	37.1779	64.3434	93.534	117.936
	296	10.5741	19.9199	36.9811	63.7189	92.6576	116.854
	297	10.4976	19.7793	36.9448	63.1123	91.794	115.691
	298	10.2637	19.9788	36.4737	62.7791	90.9145	114.805
	299	10.109	19.4851	36.0323	62.2366	90.2356	113.624
	300	9.84181	19.4022	35.8476	61.4053	89.0918	112.625
	301	9.98402	19.2241	35.3417	61.1155	88.2165	111.249
	302	10.0457	19.1635	35.1533	60.6306	87.4923	109.958
	303	9.97685	18.9863	34.8469	59.921	86.499	109.004
	304	9.93353	18.9149	34.5651	59.481	85.9838	108.046
	305	10.0527	18.6983	34.6589	59.0408	85.1418	106.942
	306	9.89806	19.0049	34.2235	58.6703	84.2533	106.071
	307	9.68088	18.637	33.8003	57.9494	83.6048	104.922
	308	9.51828	18.2305	33.8421	57.406	82.7338	103.794
	309	9.97202	18.3517	33.7363	57.2898	81.9562	102.965
	310	9.62161	18.0115	33.1054	56.3694	81.2547	102.059
	311	9.16869	17.7341	32.7267	55.8071	80.0181	100.506
	312	9.5952	17.8847	32.8152	56.0487	79.676	99.6673
	313	9.54795	17.8415	32.5259	55.3598	79.2321	99.1868
	314	9.22718	17.8078	32.4961	54.503	78.2311	97.895
	315	9.2134	17.5931	31.9219	54.282	77.4254	96.9989
	316	8.87535	17.2934	31.5362	53.569	76.5225	96.0001
	317	8.95513	17.1351	31.653	53.1858	75.9177	95.0286
	318	9.25253	17.2214	31.2629	52.9938	75.6315	94.5505
	319	8.87997	16.7511	30.8293	52.2624	74.4834	93.3638
	320	8.79466	16.7943	30.9035	52.0553	73.9676	92.4333
	321	8.86	16.8015	30.702	51.5324	73.5557	91.9271
	322	8.60846	16.6411	30.2408	51.0326	72.4564	90.8134
	323	8.59642	16.656	29.7587	50.7528	72.0919	89.8993
	324	8.42433	16.1669	29.4554	50.235	71.3617	89.0083
	325	8.32845	15.8493	29.1033	49.724	70.3771	88.0634
	326	8.87265	16.2991	29.2651	49.5377	70.1071	87.2825
	327	8.56142	16.0465	29.0289	49.1203	69.6672	86.7614
	328	8.19673	15.998	28.6109	48.4456	68.6303	85.6083
	329	8.31024	16.0582	28.5724	48.1864	68.334	84.8786
	330	8.07889	15.5455	28.5379	47.9113	67.7056	84.1505
	331	7.95418	15.5351	28.4171	47.4284	66.9045	83.4783
	332	8.05943	15.6797	27.942	46.9341	66.3242	82.6368
	333	7.94084	15.2307	27.6395	46.5071	65.6018	81.7809
	334	7.85731	15.1368	27.4553	46.2233	65.2678	81.095
	335	7.72226	15.1749	27.2682	45.7896	64.9298	80.5704
	336	7.56609	14.8207	27.0169	45.2579	64.0832	79.863
	337	7.79738	14.9106	27.0244	45.2458	63.4989	78.9841
	338	7.79611	14.673	26.8233	44.5983	63.3036	78.4017
	339	7.23248	14.5004	26.633	44.2345	62.3024	77.5134
	340	7.59926	14.7304	26.4386	44.0393	61.9891	77.2212
	341	7.80283	14.5453	26.1334	43.5521	61.6789	76.4876
	342	7.5151	14.3339	26.1403	43.2442	60.8409	75.5185
	343	7.39534	14.2229	25.7522	42.8772	60.3633	74.9114
	344	7.32197	13.8583	25.4577	42.4663	59.7015	74.0618
	345	7.21485	13.9299	25.2817	42.1254	59.0021	73.3169
	346	7.56209	14.233	25.4471	42.3337	58.96	72.9888
	347	7.66294	14.0933	25.2097	42.0244	58.6985	72.6372
	348	7.40086	13.7563	24.7416	41.2208	58.1035	72.0079
	349	7.09044	13.5694	24.5302	40.8836	57.4499	71.1443
	350	6.94367	13.4376	24.5249	40.5338	56.399	70.215
	351	7.22575	13.6575	24.5044	40.4755	56.4232	69.7794
	352	6.99	13.4857	24.1608	39.8849	56.0784	69.3032
	353	6.9255	13.1312	23.9655	39.8528	55.0606	68.4263
	354	7.22113	13.3026	23.9008	39.7508	55.0962	68.3787
	355	6.87464	12.9382	23.5939	39.227	54.85	67.59
	356	6.58834	13.1534	23.5511	38.9038	53.909	66.72
	357	7.15462	13.1364	23.4128	38.9416	53.6943	66.456
	358	7.03259	13.0392	23.2769	38.4847	53.5754	65.908
	359	6.52804	12.659	23.0596	37.8716	52.9221	65.0216
	360	6.64015	12.6142	22.9798	37.8543	52.2677	64.4763
	361	6.63346	12.725	22.9461	37.653	51.81	63.9161
	362	6.49015	12.861	22.7053	37.2393	51.4299	63.6486
	363	6.46652	12.6497	22.4184	36.7097	51.1375	63.1392
	364	6.44426	12.4243	22.3879	36.562	50.5321	62.338
	365	6.80574	12.5371	22.2547	36.6577	50.4358	62.118
	366	6.80834	12.6102	22.1399	36.3601	50.2434	61.7571
	367	6.40138	12.2491	21.8084	35.9161	49.4687	61.0884
	368	6.3181	12.0962	21.4797	35.6219	48.8242	60.3052
	369	6.25799	11.9944	21.751	35.4021	48.6003	59.5544
	370	6.21202	12.0825	21.6065	35.0931	48.1779	59.5204
	371	6.37261	12.0599	20.994	35.065	47.9627	59.152
	372	6.55749	11.6418	21.1306	34.6903	47.5945	58.5688
	373	6.30003	11.7577	21.1788	34.2201	47.2145	58.0681
	374	6.22952	11.7937	20.9153	34.1813	46.7948	57.595
	375	6.06688	11.6216	20.4641	33.5668	46.2465	57.088
	376	5.86937	11.4871	20.1918	33.1937	45.8081	56.4064
	377	6.04589	11.467	20.2588	33.2728	45.5886	56.1895
	378	5.94189	11.1532	20.1395	32.95	45.2816	55.797
	379	5.89044	11.1909	19.7649	32.8781	44.9171	55.2294
	380	5.81795	11.2483	19.7375	32.6038	44.6802	54.5056
	381	5.71812	10.9611	19.6885	31.8689	43.9339	53.8294
	382	5.69329	10.9994	19.5497	31.8794	43.7646	53.8251
	383	5.55027	10.6336	19.3072	31.6673	43.6142	53.4716
	384	5.34169	10.4524	19.2519	31.3703	42.9639	52.7228
	385	5.79113	10.6735	19.1606	31.6047	42.8605	52.4298
	386	5.54029	10.648	18.8564	31.2341	42.7113	52.2372
	387	5.43356	10.5775	18.6841	30.6481	42.2302	51.7728
	388	5.45222	10.5543	18.4477	30.4296	41.9393	51.4032
	389	5.23111	10.2004	18.262	30.2397	41.3612	50.6923
	390	5.43855	10.3387	18.2617	30.1104	41.1822	50.0048
	391	5.44171	10.5879	18.4299	29.8189	41.0365	50.2521
	392	5.12733	9.89937	18.104	29.3149	40.4748	49.8083
	393	5.31252	9.97843	17.9773	29.5678	40.0829	49.0872
	394	5.51414	10.2758	18.0283	29.6298	39.984	48.8575
	395	5.15145	10.1895	17.9803	29.1572	39.456	48.5345
	396	5.21237	10.2004	17.573	29.1479	39.5616	48.1122
	397	5.36678	9.86241	17.4823	28.8482	39.2168	47.7872
	398	5.35042	9.57913	17.652	28.3512	38.6438	47.2036
	399	5.50725	10.037	17.2581	28.3513	38.5351	47.172
	400	5.00918	9.54125	17.0967	28.0853	38.2515	46.6954
	401	4.88232	9.54606	17.1879	27.7796	37.8647	46.1653
	402	5.18245	9.88155	16.9647	27.7979	37.9579	46.0579
	403	5.07434	9.531	17.1581	27.5061	37.6265	45.6447
	404	5.14016	9.63256	16.9173	27.2974	37.2677	45.3423
	405	5.00988	9.40434	16.4934	27.0277	36.9387	44.9118
	406	4.70895	8.99822	16.3642	26.7989	36.2474	44.4767
	407	4.8489	9.4691	16.4205	26.7919	36.3383	44.2657
	408	5.12728	9.49541	16.3509	26.934	36.5946	44.0161
	409	4.68447	8.96769	16.3257	26.2366	35.857	43.6563
	410	4.71298	9.04998	16.042	26.1157	35.6168	43.3259
	411	4.92721	9.25078	16.0887	26.0976	35.6475	43.0462
	412	4.5694	9.12372	15.952	25.8196	35.1499	42.8056
	413	4.71234	9.1745	15.7899	25.8965	34.864	42.5071
	414	4.83042	8.74739	15.8665	25.693	34.7599	42.1735
	415	4.62662	8.67811	15.6818	25.2427	34.1703	41.9235
	416	4.74412	8.7931	15.3353	25.0802	34.0951	41.4579
	417	4.8038	8.66919	15.5784	25.3037	33.8416	41.0356
	418	4.64123	8.63427	15.3946	24.8906	33.6968	40.8177
	419	4.42232	8.30351	15.1228	24.4286	33.3707	40.6415
	420	4.36738	8.11623	15.2846	24.5423	33.1218	39.9778
	421	4.58301	8.52179	15.0121	24.4352	32.8811	40.0138
	422	4.44614	8.40272	14.6736	24.0677	32.5664	39.593
	423	4.15413	8.15573	14.6188	23.6203	31.9979	39.0345
	424	4.56116	8.48114	14.7567	23.8117	32.2893	39.2079
	425	4.50175	8.31979	14.8235	23.7484	32.4245	39.1946
	426	4.20617	7.95238	14.3901	23.3732	31.6807	38.6013
	427	4.21073	7.78035	14.2657	23.3098	31.2924	38.2509
	428	4.1121	7.74201	14.0395	23.239	31.2536	37.9501
	429	4.14824	7.66697	14.2652	22.8491	30.9672	37.6868
	430	4.34847	7.82762	14.2433	22.8924	30.8146	37.7958
	431	4.22394	7.81598	13.8279	22.638	30.6536	37.2224
	432	4.29615	7.64882	14.0388	22.488	30.4313	37.0771
	433	4.3057	7.81319	13.8712	22.2524	30.3944	36.8591
	434	3.88168	7.49876	13.6206	21.9768	29.8993	36.4329
	435	4.24479	7.55624	13.7902	22.3672	29.8874	36.3013
	436	4.56645	7.64962	13.7717	22.295	30.109	36.3845
	437	4.0719	7.46125	13.8464	21.7643	29.3938	35.9227
	438	3.99521	7.61756	13.6078	21.8011	29.0038	35.5685
	439	4.09324	7.52663	13.3194	21.5369	29.0513	35.4024
	440	4.08726	7.376	13.4346	21.238	28.853	34.838
	441	4.0478	7.4595	13.2331	21.2475	28.7413	34.9649
	442	4.10285	7.00514	13.1895	21.1691	28.4988	34.6138
	443	3.89816	7.10278	13.0399	20.8742	28.1367	34.327
	444	3.71281	7.20516	12.8174	20.6901	27.89	34.1419
	445	3.89679	6.96686	12.9283	20.3834	27.5729	33.6208
	446	3.9261	7.32271	13.0541	20.4404	27.3135	33.5251
	447	3.93658	7.02214	12.7227	20.2465	27.4768	33.709
	448	3.68077	6.64774	12.6674	20.0033	26.9842	33.2783
	449	3.96217	7.17734	12.5201	20.2727	27.0594	32.8606
	450	3.71073	6.96473	12.3606	20.1469	26.9178	32.9114
	451	3.42683	6.46169	12.3441	19.6604	26.2119	32.5645
	452	4.01894	6.79472	12.3873	19.9427	26.3901	32.2712
	453	3.78797	6.7309	12.1555	19.8355	26.4656	32.0071
	454	3.5744	6.79241	12.2959	19.5954	26.1085	31.7134
	455	3.76129	7.02588	12.379	19.6614	26.2216	31.82
	456	3.79257	6.55291	11.9976	19.3277	26.0525	31.5098
	457	3.52325	6.41435	11.6962	18.9297	25.4338	31.0212
	458	3.45368	6.3459	11.4713	18.8404	25.139	30.8513
	459	3.36758	6.1444	11.6218	18.6541	25.1243	30.5669
	460	3.54225	6.34372	11.7861	18.7821	25.2133	30.3173
	461	3.52809	6.60403	11.5466	19.0012	24.9818	30.549
	462	3.18336	6.15604	11.4795	18.3615	24.657	30.1962
	463	3.50363	6.20794	11.4026	18.2374	24.5335	29.6599
	464	3.61021	6.40811	11.5581	18.3948	24.6212	29.7357
	465	3.15077	6.30758	11.4384	17.9337	24.3373	29.5447
	466	3.31668	6.37146	11.2707	18.1987	24.2354	29.2665
	467	3.50867	5.99176	11.1658	18.1149	24.1379	29.2903
	468	3.21922	5.95815	11.1919	17.5751	23.7063	29.1325
	469	3.45656	6.14494	11.0893	17.8181	23.6631	28.9493
	470	3.28429	5.80357	10.8795	17.5725	23.7396	28.629
	471	3.06791	5.77864	11.0138	17.463	23.2322	28.3607
	472	3.31254	6.01045	10.6593	17.3131	23.2899	28.3755
	473	3.42171	5.705	10.8435	17.2153	23.2413	28.1106
	474	3.3367	5.87793	10.7523	16.9718	23.0548	28.2079
	475	3.22695	5.93388	10.587	17.0006	22.9204	28.1473
	476	2.92758	5.60651	10.547	16.7129	22.7116	27.7575
	477	2.95295	5.62685	10.4677	16.7563	22.5667	27.5942
	478	2.99943	5.47762	10.3423	16.7208	22.4249	27.1985
	479	2.80204	5.41641	10.4501	16.5845	21.9586	27.0599
	480	3.00765	5.53117	10.2552	16.4793	22.1683	27.0399
	481	3.24771	5.58709	10.1001	16.4493	22.2399	26.9974
	482	2.82436	5.39622	10.0351	16.2643	21.7265	26.6192
	483	2.84774	5.30077	9.82244	16.0907	21.6899	26.5059
	484	3.03787	5.31079	9.81601	15.9679	21.6755	26.2044
	485	2.72688	5.45248	9.98764	15.7423	21.1791	26.195
	486	3.07363	5.5421	10.0098	15.9051	21.3464	26.1732
	487	3.14232	5.34775	9.9628	15.6385	21.2659	26.1067
	488	2.89437	5.61248	9.87456	15.8796	20.9905	25.9688
	489	2.96441	5.48449	9.59423	15.5688	21.1947	25.9677
	490	2.90997	5.17725	9.62933	15.3859	20.6791	25.1852
	491	2.95863	5.36434	9.77568	15.5167	20.7216	25.2383
	492	2.98942	5.34121	9.63714	15.4605	20.8283	25.3087
	493	2.71858	4.9905	9.46883	14.8668	20.2342	24.6493
	494	2.75141	4.84803	9.34998	15.1823	20.2228	24.4532
	495	2.82735	5.02323	9.24298	15.1464	20.1786	24.6095
	496	2.54542	4.88332	9.28036	14.6999	19.8148	24.4193
	497	2.14947	4.47185	8.98747	14.1987	19.5666	24.0806
	498	3.63375	5.61106	9.09519	15.2643	20.0464	23.6931
	499	3.53418	5.35761	9.23126	15.5597	19.7793	23.9255
							24.1435
