# Supplementary material for: Inherent fast inactivation particle of Nav channels as a new binding site for a neurotoxin
Source: EMBO J. 2025 Apr 22;44(11):3180–209. doi: 10.1038/s44318-025-00438-9 (PMC12130229; doi:10.1038/s44318-025-00438-9)
Supplement: Supplementary file 7 — Source data Fig. 3 [file 44318_2025_438_MOESM7_ESM.zip › Figure 3/3E.xlsx]

## Sheet: Sheet1
	rpTx1 (μM)	IFMT			IFMA			IFAT			IAMT			AFMT			IAAA			AAAA
	0.0117		5.35793			-0.00899	0.19617		0.283672	0.259242		0.305644	0.142687		3.32175	3.30973		-0.16872	1.24287	0.241292	-0.54963
	0.0234	5.30761	6.18967		0.339489	0.159773	0.415467	0.098452	0.832722	0.747121	0.315092	0.900803	0.16015	3.99294	4.15588	4.20573	0.670643	0.144165	1.21243	0.244883	-0.03218	0.1
	0.0469	6.13493	7.0007		0.884677	0.344246	0.482442	0.416653	1.19205	1.02688	0.603978	1.25096	0.545539	5.0688	5.02488	5.60942	0.914225	0.25124	1.82267	0.518666	-0.09651	0.4
	0.09375	7.04872	7.78878		1.00896	0.697055	0.726333	1.08576	1.85306	1.64068	1.29943	1.54896	1.1768	5.98624	5.76574	6.29432	1.20801	0.282015	1.65554	0.552012	0.092692	0.4
	0.1875	7.7652	8.54211		0.794027	0.925374	0.922709	1.78911	2.23792	1.68608	2.06064	2.01726	1.47374	7.2693	6.22432	6.82796	0.845732	0.164743	1.39085	0.903727	0.278596	0.7
	0.375	8.20179	8.68309		1.52367	1.6484	1.60835	3.10301	3.55535	2.6306	2.76053	2.89249	2.54118	7.27479	7.25577	8.02999	1.66894	0.571085	1.80519	0.801178	0.142447	0.6
	0.75	8.92572	9.32118		1.99754	2.51747	2.32245	4.38142	4.65062	4.36233	4.10927	4.11794	3.62375	8.03633	7.8353	8.59185	1.88124	0.685287	1.75465	1.36012	0.35308	0.4
