# Supplementary material for: Inherent fast inactivation particle of Nav channels as a new binding site for a neurotoxin
Source: EMBO J. 2025 Apr 22;44(11):3180–209. doi: 10.1038/s44318-025-00438-9 (PMC12130229; doi:10.1038/s44318-025-00438-9)
Supplement: Supplementary file 7 — Source data Fig. 3 [file 44318_2025_438_MOESM7_ESM.zip › Figure 3/3F.xlsx]

## Sheet: Sheet1
	IFMT						AFMT		IAMT		IFAT		IFMA		IAAA		AAAA
	1:0	1:2	1:8	1:20	1:40		1:40		1:60		1:60		1:60		1:100		1:100
	0.912987	0.424	1	0.446	0.402		0.5369		1		0.952		0.99		0.873		0.97
	0.944832	0.932	1	0.406	0.249		0.3504		0.442		0.887		0.836		0.998		0.963
	0.975561	1	1	0.312	0.309		0.9525		0.964		1		1		0.443		0.997
	0.632616	0.702	0.274	0.54	0.184		0.7831		0.741		0.61		0.893		0.892		0.977
	0.97086	0.774	0.646	0.198	0.374		0.274		0.92		1		0.99		0.986		0.996
	0.602863		0.489	0.315	0.178		0.2365		0.475		1		0.506		0.911		0.827
	0.858437		0.483	0.572	0.063		0.602		1		0.968		0.77		0.701
	0.875		0.549	0.676			0.727		0.802		0.586		0.853		0.976
	0.611708		0.473	0.221			0.315		0.876		1		0.975		1
	0.60432		0.573	0.208			0.619		0.861		1
	0.970685			0.54			0.439		1		1
	0.808965										0.755
	0.983135										0.916
	0.771851										0.982
	0.951838
	0.991269
	0.651318
	0.952042
	0.94609
	0.997127
