# Supplementary material for: Inherent fast inactivation particle of Nav channels as a new binding site for a neurotoxin
Source: EMBO J. 2025 Apr 22;44(11):3180–209. doi: 10.1038/s44318-025-00438-9 (PMC12130229; doi:10.1038/s44318-025-00438-9)
Supplement: Supplementary file 7 — Source data Fig. 3 [file 44318_2025_438_MOESM7_ESM.zip › Figure 3/3A.xlsx]

## Sheet: Sheet1
rNav1.8 WT					G1430A					G1431A					I1434A					M1436A					T1437A
time	control	rpTx1			time	control	rpTx1			time	control	rpTx1			time	control	rpTx1			time	control	rpTx1			time	control	rpTx1
0	-2.76745e-13	-3.28538e-12			0	1.83728e-11	1.62025e-11			0	2.42801e-12	-2.06912e-11			0	-3.96e-12	1.6339e-12			0	1.4206e-11	1.08654e-11			0	7.26696e-12	1.33672e-12
2e-05	-3.35726e-12	-3.91066e-12			2e-05	2.65022e-11	1.49518e-11			2e-05	-6.92945e-13	-1.78824e-11			2e-05	-6.6e-12	1.6339e-12			2e-05	7.96407e-12	1.74194e-11			2e-05	1.22605e-11	4.00433e-13
4e-05	-6.7682e-12	-1.58662e-13			4e-05	2.61896e-11	1.24505e-11			4e-05	-2.56552e-12	-1.10163e-11			4e-05	-6.2e-12	3.82259e-12			4e-05	2.03425e-12	1.80436e-11			4e-05	1.13242e-11	7.12529e-13
6e-05	-1.02179e-11	-5.78672e-12			6e-05	2.21249e-11	9.32375e-12			6e-05	-2.87761e-12	-2.27759e-12			6e-05	-4.16e-12	6.01128e-12			6e-05	4.73768e-13	1.5859e-11			6e-05	1.00758e-11	-8.47951e-13
8e-05	-1.36765e-11	-7.66277e-12			8e-05	1.80601e-11	5.57171e-12			8e-05	-7.24696e-12	1.17667e-11			8e-05	-1.93e-12	4.7606e-12			8e-05	-1.08671e-12	8.05657e-12			8e-05	1.19484e-11	-2.72053e-12
0.0001	-1.73993e-11	-1.32908e-11			0.0001	1.55588e-11	4.94637e-12			0.0001	-9.74372e-12	2.42506e-11			0.0001	1.53e-12	5.38594e-12			0.0001	-1.08671e-12	-6.82111e-13			0.0001	8.82744e-12	-6.77777e-12
0.00012	-2.17073e-11	-1.76682e-11			0.00012	1.61841e-11	7.7604e-12			0.00012	-1.31768e-11	3.5486e-11			0.00012	6.4e-12	3.50992e-12			0.00012	-3.58348e-12	-5.98774e-12			0.00012	7.57905e-12	-8.96244e-12
0.00014	-2.66435e-11	-2.51722e-11			0.00014	1.49334e-11	1.21378e-11			0.00014	-1.59856e-11	4.45368e-11			0.00014	8.64e-12	1.32123e-12			0.00014	-6.39234e-12	-5.36355e-12			0.00014	7.89115e-12	-1.17713e-11
0.00016	-3.17242e-11	-3.45524e-11			0.00016	1.30574e-11	1.33885e-11			0.00016	-1.50494e-11	4.76577e-11			0.00016	1.13e-11	-8.67461e-13			0.00016	-7.64072e-12	-4.11516e-12			0.00016	8.82744e-12	-1.48923e-11
0.00018	-3.59372e-11	-3.26763e-11			0.00018	5.86601e-12	1.27631e-11			0.00018	-1.22405e-11	4.5161e-11			0.00018	1.25e-11	-1.4928e-12			0.00018	-2.64719e-12	-2.55469e-12			0.00018	9.13953e-12	-1.67648e-11
0.0002	-3.8049e-11	-3.33017e-11			0.0002	-3.82677e-12	9.32375e-12			0.0002	-6.62276e-12	3.76707e-11			0.0002	1.29e-11	2.25924e-12			0.0002	3.59473e-12	-1.6184e-12			0.0002	9.45163e-12	-1.77011e-11
0.00022	-3.70702e-11	-3.64284e-11			0.00022	-1.25815e-11	8.38574e-12			0.00022	-1.62923e-12	2.8932e-11			0.00022	1.15e-11	7.26196e-12			0.00022	1.20213e-11	-2.86678e-12			0.00022	9.45163e-12	-1.55165e-11
0.00024	-3.26949e-11	-4.20565e-11			0.00024	-2.13363e-11	6.82239e-12			0.00024	1.80382e-12	1.86328e-11			0.00024	9.86e-12	9.45065e-12			0.00024	1.88874e-11	-5.36355e-12			0.00024	3.8339e-12	-1.42681e-11
0.00026	-2.54938e-11	-4.95605e-11			0.00026	-2.66517e-11	6.50972e-12			0.00026	3.3643e-12	9.58205e-12			0.00026	8.84e-12	1.50787e-11			0.00026	2.51293e-11	-1.16055e-11			0.00026	1.96133e-12	-1.14592e-11
0.00028	-1.67735e-11	-5.70646e-11			0.00028	-2.79024e-11	8.81655e-13			0.00028	6.48526e-12	2.71594e-12			0.00028	6.61e-12	1.50787e-11			0.00028	2.63777e-11	-1.72232e-11			0.00028	-3.96849e-12	-7.40196e-12
0.0003	-8.16725e-12	-5.89406e-11			0.0003	-2.2587e-11	-8.81112e-12			0.0003	2.74011e-12	-3.52597e-12			0.0003	6.4e-12	1.53914e-11			0.0003	2.63777e-11	-2.12804e-11			0.0003	-8.02574e-12	-2.40843e-12
0.00032	-1.1245e-12	-5.95659e-11			0.00032	-1.69589e-11	-2.00672e-11			0.00032	1.17963e-12	-6.64693e-12			0.00032	2.75e-12	1.03887e-11			0.00032	2.51293e-11	-2.22167e-11			0.00032	-8.64993e-12	1.64882e-12
0.00034	3.48348e-12	-5.51885e-11			0.00034	-1.28942e-11	-2.63207e-11			0.00034	-3.50181e-12	-8.51951e-12			0.00034	-3.03e-13	3.19725e-12			0.00034	2.35689e-11	-2.09683e-11			0.00034	-8.96202e-12	7.26654e-12
0.00036	5.50479e-12	-4.83098e-11			0.00036	-7.89148e-12	-2.81967e-11			0.00036	-5.99857e-12	-1.16405e-11			0.00036	-3.15e-12	-4.6195e-12			0.00036	2.4193e-11	-2.03441e-11			0.00036	-5.52897e-12	1.25722e-11
0.00038	5.34887e-12	-4.33071e-11			0.00038	-5.07745e-12	-2.03799e-11			0.00038	-1.25526e-11	-1.72582e-11			0.00038	-8.23e-12	-8.68422e-12			0.00038	2.48172e-11	-1.81595e-11			0.00038	-5.35438e-13	1.69415e-11
0.0004	3.68432e-12	-3.70537e-11			0.0004	-7.00063e-13	-7.24777e-12			0.0004	-1.66098e-11	-2.00671e-11			0.0004	-9.04e-12	-1.14982e-11			0.0004	2.51293e-11	-1.6599e-11			0.0004	1.02504e-12	1.97504e-11
0.00042	1.16452e-12	-3.45524e-11			0.00042	8.63287e-13	7.7604e-12			0.00042	-1.94187e-11	-2.19396e-11			0.00042	-1.21e-11	-8.05888e-12			0.00042	2.57535e-11	-1.16055e-11			0.00042	4.77019e-12	1.94383e-11
0.00044	-1.68952e-12	-3.51776e-11			0.00044	5.50617e-13	2.27686e-11			0.00044	-2.12913e-11	-1.91308e-11			0.00044	-1.17e-11	-5.24484e-12			0.00044	2.51293e-11	-7.54822e-12			0.00044	3.20971e-12	2.13109e-11
0.00046	-4.44675e-12	-3.70537e-11			0.00046	5.50617e-13	3.24613e-11			0.00046	-2.12913e-11	-1.60098e-11			0.00046	-1.07e-11	-1.4928e-12			0.00046	2.60656e-11	-2.55469e-12			0.00046	3.20971e-12	2.1935e-11
0.00048	-6.6943e-12	-3.51776e-11			0.00048	2.37947e-13	3.40247e-11			0.00048	-2.06671e-11	-1.44493e-11			0.00048	-6.2e-12	5.38594e-12			0.00048	2.26326e-11	2.54177e-13			0.00048	4.77019e-12	2.13109e-11
0.0005	-8.03587e-12	-3.64284e-11			0.0005	-7.47231e-14	3.5588e-11			0.0005	-1.87945e-11	-1.16405e-11			0.0005	-3.15e-12	9.45065e-12			0.0005	1.98237e-11	2.75094e-12			0.0005	5.08229e-12	2.06867e-11
0.00052	-8.17804e-12	-2.95496e-11			0.00052	-1.01273e-12	3.2774e-11			0.00052	-1.84824e-11	-1.07042e-11			0.00052	-1.12e-12	1.66421e-11			0.00052	1.57665e-11	1.19046e-12			0.00052	6.33067e-12	1.75657e-11
0.00054	-7.01807e-12	-2.70483e-11			0.00054	1.8013e-12	2.43319e-11			0.00054	-2.0355e-11	-1.008e-11			0.00054	-9.13e-13	1.97688e-11			0.00054	8.27616e-12	8.78368e-13			0.00054	9.76372e-12	1.50689e-11
0.00056	-4.66805e-12	-2.26709e-11			0.00056	3.67732e-12	1.77658e-11			0.00056	-2.25397e-11	-7.27112e-12			0.00056	-3.56e-12	2.53968e-11			0.00056	1.61674e-13	-5.98774e-12			0.00056	1.41331e-11	1.35085e-11
0.00058	-1.40349e-12	-1.95442e-11			0.00058	9.93072e-12	1.08871e-11			0.00058	-2.62848e-11	-4.77436e-12			0.00058	-4.37e-12	3.10249e-11			0.00058	-8.57701e-12	-7.86031e-12			0.00058	1.75661e-11	1.10117e-11
0.0006	2.40944e-12	-1.204e-11			0.0006	1.68095e-11	6.50972e-12			0.0006	-2.59727e-11	5.31271e-13			0.0006	-7.21e-12	3.32136e-11			0.0006	-1.76278e-11	-1.28538e-11			0.0006	1.60056e-11	9.45121e-12
0.00062	6.3682e-12	-1.39161e-11			0.00062	2.11868e-11	1.50699e-12			0.00062	-2.65969e-11	6.77319e-12			0.00062	-9.25e-12	3.47769e-11			0.00062	-2.54302e-11	-1.78474e-11			0.00062	1.22605e-11	5.08187e-12
0.00064	1.00561e-11	-1.07894e-11			0.00064	2.43136e-11	-3.18306e-12			0.00064	-2.50364e-11	1.23909e-11			0.00064	-9.86e-12	3.03996e-11			0.00064	-2.88632e-11	-2.37772e-11			0.00064	1.03879e-11	3.83349e-12
0.00066	1.30515e-11	-1.204e-11			0.00066	2.40009e-11	-7.24777e-12			0.00066	-2.19155e-11	1.9257e-11			0.00066	-7.62e-12	2.28955e-11			0.00066	-2.76149e-11	-2.72103e-11			0.00066	6.33067e-12	7.12529e-13
0.00068	1.49537e-11	-1.14148e-11			0.00068	1.83728e-11	-1.06871e-11			0.00068	-1.69219e-11	1.98812e-11			0.00068	-5.59e-12	1.1014e-11			0.00068	-1.98125e-11	-2.84586e-11			0.00068	3.52181e-12	8.83369e-14
0.0007	1.54462e-11	-1.32908e-11			0.0007	8.99271e-12	-1.06871e-11			0.0007	-1.00558e-11	1.70723e-11			0.0007	-3.15e-12	-5.54791e-13			0.0007	-6.39234e-12	-2.68982e-11			0.0007	2.58552e-12	-5.35855e-13
0.00072	1.44095e-11	-1.76682e-11			0.00072	1.48863e-12	-6.30976e-12			0.00072	-4.75019e-12	1.14546e-11			0.00072	-2.95e-12	-8.37155e-12			0.00072	8.58826e-12	-2.40893e-11			0.00072	1.33714e-12	4.00433e-13
0.00074	1.20354e-11	-2.45469e-11			0.00074	-3.82677e-12	3.38302e-12			0.00074	2.11592e-12	-2.27759e-12			0.00074	-4.98e-12	-1.39996e-11			0.00074	3.07471e-11	-1.6599e-11			0.00074	7.12945e-13	4.00433e-13
0.00076	8.84585e-12	-3.3927e-11			0.00076	-4.76478e-12	9.94909e-12			0.00076	9.60622e-12	-1.38251e-11			0.00076	-5.38e-12	-1.58756e-11			0.00076	4.85365e-11	-9.42079e-12			0.00076	3.20971e-12	-5.35855e-13
0.00078	5.56574e-12	-4.14311e-11			0.00078	-4.45211e-12	1.65152e-11			0.00078	1.45998e-11	-2.44364e-11			0.00078	-7.21e-12	-1.43123e-11			0.00078	6.57018e-11	-1.93049e-12			0.00078	4.77019e-12	-3.65681e-12
0.0008	2.89045e-12	-5.20619e-11			0.0008	-3.5141e-12	1.83912e-11			0.0008	1.89691e-11	-3.00541e-11			0.0008	-6.6e-12	-9.30956e-12			0.0008	7.56889e-11	3.99933e-12			0.0008	7.57905e-12	-5.21729e-12
0.00082	1.27135e-12	-5.01859e-11			0.00082	-2.26342e-12	1.55772e-11			0.00082	2.11538e-11	-3.34872e-11			0.00082	-5.79e-12	-5.24484e-12			0.00082	7.6001e-11	8.36867e-12			0.00082	8.51534e-12	-9.27454e-12
0.00084	8.00537e-13	-5.26872e-11			0.00084	-1.95075e-12	9.01108e-12			0.00084	2.27142e-11	-3.03662e-11			0.00084	-3.35e-12	-2.74348e-12			0.00084	7.06953e-11	1.36743e-11			0.00084	6.01857e-12	-1.17713e-11
0.00086	1.21021e-12	-5.33126e-11			0.00086	-2.26342e-12	5.68985e-13			0.00086	2.42747e-11	-2.56848e-11			0.00086	-2.95e-12	-8.67461e-13			0.00086	5.60268e-11	1.86678e-11			0.00086	4.146e-12	-1.48923e-11
0.00088	1.94777e-12	-4.95605e-11			0.00088	-3.82677e-12	-9.12379e-12			0.00088	2.45868e-11	-1.85066e-11			0.00088	1.12e-12	-2.43081e-12			0.00088	4.07341e-11	2.14767e-11			0.00088	-2.23343e-13	-1.58285e-11
0.0009	2.30853e-12	-4.33071e-11			0.0009	-3.87393e-13	-1.31885e-11			0.0009	2.48989e-11	-9.76789e-12			0.0009	2.54e-12	-3.99416e-12			0.0009	2.32568e-11	2.17888e-11			0.0009	1.02504e-12	-1.52044e-11
0.00092	1.6109e-12	-3.89298e-11			0.00092	2.73931e-12	-1.41265e-11			0.00092	2.58352e-11	2.19175e-13			0.00092	6e-12	-5.24484e-12			0.00092	6.09149e-12	1.9292e-11			0.00092	1.96133e-12	-1.23955e-11
0.00094	-5.8138e-13	-4.08057e-11			0.00094	5.55334e-12	-1.25632e-11			0.00094	2.5211e-11	8.02157e-12			0.00094	1.01e-11	-4.93217e-12			0.00094	-9.5133e-12	1.02412e-11			0.00094	6.95486e-12	-1.05229e-11
0.00096	-4.28172e-12	-4.14311e-11			0.00096	8.0547e-12	-5.05908e-12			0.00096	2.55231e-11	1.20788e-11			0.00096	1.53e-11	-2.11814e-12			0.00096	-2.69907e-11	-3.70015e-13			0.00096	1.3821e-11	-6.77777e-12
0.00098	-9.00344e-12	-4.45578e-11			0.00098	8.99271e-12	4.00836e-12			0.00098	2.61473e-11	1.76965e-11			0.00098	1.86e-11	1.32123e-12			0.00098	-4.00987e-11	-1.25418e-11			0.00098	2.16234e-11	-2.09633e-12
0.001	-1.38638e-11	-5.14365e-11			0.001	7.11669e-12	1.21378e-11			0.001	2.42747e-11	1.83207e-11			0.001	2.12e-11	6.94929e-12			0.001	-4.41559e-11	-1.972e-11			0.001	2.6929e-11	-8.47951e-13
0.00102	-1.7815e-11	-5.33126e-11			0.00102	3.67732e-12	1.80785e-11			0.00102	1.95933e-11	2.20659e-11			0.00102	2.08e-11	1.289e-11			0.00102	-4.35317e-11	-2.53377e-11			0.00102	3.005e-11	4.14558e-12
0.00104	-1.99456e-11	-5.70646e-11			0.00104	1.17596e-12	2.02672e-11			0.00104	1.45998e-11	1.98812e-11			0.00104	1.88e-11	1.88308e-11			0.00104	-3.54172e-11	-2.59619e-11			0.00104	2.81774e-11	4.45768e-12
0.00106	-1.97267e-11	-5.83153e-11			0.00106	-3.87393e-13	1.62025e-11			0.00106	8.35783e-12	1.80086e-11			0.00106	1.6e-11	1.75801e-11			0.00106	-2.07487e-11	-2.00321e-11			0.00106	2.34959e-11	4.76977e-12
0.00108	-1.70949e-11	-5.58139e-11			0.00108	-1.95075e-12	1.02618e-11			0.00108	6.48526e-12	1.2703e-11			0.00108	1.19e-11	1.50787e-11			0.00108	-2.95928e-12	-1.72232e-11			0.00108	1.78782e-11	6.01816e-12
0.0011	-1.23792e-11	-5.26872e-11			0.0011	-4.13944e-12	1.81967e-12			0.0011	3.05221e-12	9.26995e-12			0.0011	7.22e-12	8.19997e-12			0.0011	1.48302e-11	-1.12934e-11			0.0011	1.00758e-11	1.00754e-11
0.00112	-6.17903e-12	-5.14365e-11			0.00112	-6.01546e-12	-4.43374e-12			0.00112	5.23688e-12	6.149e-12			0.00112	3.15e-12	-2.43081e-12			0.00112	2.82503e-11	-8.17241e-12			0.00112	8.87532e-14	1.44447e-11
0.00114	7.12867e-13	-4.76845e-11			0.00114	-1.25815e-11	-1.22505e-11			0.00114	8.04574e-12	3.34013e-12			0.00114	-2.34e-12	-9.30956e-12			0.00114	3.76132e-11	-3.17888e-12			0.00114	-8.96202e-12	2.00625e-11
0.00116	7.35668e-12	-4.26818e-11			0.00116	-1.32069e-11	-1.38138e-11			0.00116	1.2103e-11	1.77965e-12			0.00116	-7.42e-12	-1.33743e-11			0.00116	4.0422e-11	-4.11516e-12			0.00116	-1.67644e-11	2.88012e-11
0.00118	1.27579e-11	-4.20565e-11			0.00118	-1.47702e-11	-1.00618e-11			0.00118	1.70965e-11	1.15546e-12			0.00118	-1.15e-11	-1.52503e-11			0.00118	3.73011e-11	-9.94207e-13			0.00118	-2.08217e-11	3.31705e-11
0.0012	1.60595e-11	-3.70537e-11			0.0012	-1.47702e-11	-2.87039e-12			0.0012	1.89691e-11	8.43367e-13			0.0012	-1.15e-11	-1.14982e-11			0.0012	3.16833e-11	2.54177e-13			0.0012	-2.36305e-11	3.44189e-11
0.00122	1.6777e-11	-3.26763e-11			0.00122	-1.32069e-11	3.38302e-12			0.00122	1.80328e-11	-2.90178e-12			0.00122	-1.15e-11	-6.8082e-12			0.00122	2.4193e-11	8.78368e-13			0.00122	-2.23821e-11	3.53552e-11
0.00124	1.49498e-11	-3.0175e-11			0.00124	-1.03928e-11	9.94909e-12			0.00124	1.45998e-11	-5.08645e-12			0.00124	-8.23e-12	7.0549e-14			0.00124	1.91995e-11	-6.82111e-13			0.00124	-2.11338e-11	3.62915e-11
0.00126	1.11525e-11	-2.70483e-11			0.00126	-1.13308e-11	1.27631e-11			0.00126	7.73364e-12	-1.13284e-11			0.00126	-4.77e-12	3.82259e-12			0.00126	1.35818e-11	-3.80307e-12			0.00126	-1.5516e-11	3.69156e-11
0.00128	6.35065e-12	-2.89243e-11			0.00128	-1.82096e-11	1.18251e-11			0.00128	-1.31714e-12	-1.50735e-11			0.00128	9.16e-13	4.13526e-12			0.00128	7.96407e-12	-4.42726e-12			0.00128	-9.58622e-12	3.50431e-11
0.0013	1.68623e-12	-3.0175e-11			0.0013	-2.5401e-11	1.05744e-11			0.0013	-9.11953e-12	-1.81945e-11			0.0013	3.15e-12	4.7606e-12			0.0013	3.28263e-12	-8.48451e-12			0.0013	-5.52897e-12	3.28584e-11
0.00132	-1.79521e-12	-2.70483e-11			0.00132	-3.00911e-11	9.32375e-12			0.00132	-1.87945e-11	-1.72582e-11			0.00132	3.96e-12	1.6339e-12			0.00132	-1.39881e-12	-1.12934e-11			0.00132	-2.40801e-12	3.06737e-11
0.00134	-3.4403e-12	-2.82989e-11			0.00134	-3.04037e-11	1.08871e-11			0.00134	-2.25397e-11	-1.53856e-11			0.00134	2.34e-12	-1.80547e-12			0.00134	-6.70443e-12	-1.47264e-11			0.00134	1.64923e-12	2.59923e-11
0.00136	-3.24744e-12	-2.45469e-11			0.00136	-2.6339e-11	1.37011e-11			0.00136	-2.59727e-11	-9.76789e-12			0.00136	2.75e-12	-3.99416e-12			0.00136	-1.1698e-11	-1.6599e-11			0.00136	3.52181e-12	2.09988e-11
0.00138	-1.96409e-12	-2.95496e-11			0.00138	-1.50829e-11	2.08925e-11			0.00138	-2.62848e-11	5.31271e-13			0.00138	2.34e-12	-5.87018e-12			0.00138	-1.23222e-11	-1.53506e-11			0.00138	2.58552e-12	1.72536e-11
0.0014	-8.86593e-13	-2.89243e-11			0.0014	-6.6408e-12	2.55826e-11			0.0014	-2.44122e-11	1.11425e-11			0.0014	4.57e-12	-7.74621e-12			0.0014	-1.01375e-11	-1.22297e-11			0.0014	1.64923e-12	1.13238e-11
0.00142	-1.35584e-12	-2.76737e-11			0.00142	1.8013e-12	2.77713e-11			0.00142	-1.87945e-11	2.08175e-11			0.00142	5.79e-12	-4.30683e-12			0.00142	-8.8891e-12	-7.23612e-12			0.00142	1.02504e-12	3.52139e-12
0.00144	-4.15259e-12	-2.45469e-11			0.00144	8.36737e-12	2.7146e-11			0.00144	-1.34889e-11	3.04925e-11			0.00144	6.2e-12	-3.05615e-12			0.00144	-4.51977e-12	-1.3063e-12			0.00144	-2.09592e-12	-2.72053e-12
0.00146	-9.09422e-12	-2.32963e-11			0.00146	1.18067e-11	2.27686e-11			0.00146	-7.55905e-12	3.2365e-11			0.00146	6.2e-12	-2.11814e-12			0.00146	-2.64719e-12	2.43885e-12			0.00146	-1.78382e-12	-9.27454e-12
0.00148	-1.50642e-11	-1.64174e-11			0.00148	1.71221e-11	1.65152e-11			0.00148	-3.18971e-12	3.11167e-11			0.00148	7.42e-12	-1.18013e-12			0.00148	-1.08671e-12	4.62352e-12			0.00148	-1.15963e-12	-1.17713e-11
0.0015	-2.04564e-11	-1.01641e-11			0.0015	1.77475e-11	1.43265e-11			0.0015	5.55438e-13	2.54989e-11			0.0015	6.2e-12	1.94657e-12			0.0015	-4.62518e-13	2.75094e-12			0.0015	2.27342e-12	-1.48923e-11
0.00152	-2.37994e-11	-5.16133e-12			0.00152	1.71221e-11	1.24505e-11			0.00152	2.42801e-12	1.80086e-11			0.00152	4.57e-12	-5.54791e-13			0.00152	4.73768e-13	-9.94207e-13			0.00152	3.20971e-12	-1.52044e-11
0.00154	-2.42485e-11	-1.40933e-12			0.00154	1.80601e-11	8.69841e-12			0.00154	2.43343e-13	1.02062e-11			0.00154	7.13e-13	1.00856e-12			0.00154	2.03425e-12	-6.61193e-12			0.00154	4.146e-12	-1.67648e-11
0.00156	-2.17725e-11	-5.16133e-12			0.00156	1.55588e-11	5.88438e-12			0.00156	5.55438e-13	4.58852e-12			0.00156	-2.95e-12	3.83219e-13			0.00156	3.90682e-12	-9.42079e-12			0.00156	5.39438e-12	-1.58285e-11
0.00158	-1.70323e-11	-7.03738e-12			0.00158	1.11814e-11	-1.61971e-12			0.00158	-2.87761e-12	2.09175e-12			0.00158	-7.01e-12	6.9589e-13			0.00158	6.40359e-12	-1.03571e-11			0.00158	3.8339e-12	-1.36439e-11
0.0016	-1.11019e-11	-1.64174e-11			0.0016	5.55334e-12	-9.43646e-12			0.0016	-5.99857e-12	-9.29205e-14			0.0016	-9.45e-12	2.25924e-12			0.0016	1.04608e-11	-5.67564e-12			0.0016	3.52181e-12	-1.48923e-11
0.00162	-5.14337e-12	-2.32963e-11			0.00162	-4.13944e-12	-1.60025e-11			0.00162	-5.68648e-12	2.19175e-13			0.00162	-9.45e-12	5.07327e-12			0.00162	1.48302e-11	-3.70015e-13			0.00162	1.33714e-12	-1.11471e-11
0.00164	-1.22908e-13	-2.64229e-11			0.00164	-1.63336e-11	-1.94419e-11			0.00164	-5.99857e-12	8.43367e-13			0.00164	-6.6e-12	8.19997e-12			0.00164	1.51423e-11	3.99933e-12			0.00164	3.8339e-12	-8.65035e-12
0.00166	3.37863e-12	-3.08003e-11			0.00166	-2.8215e-11	-1.91292e-11			0.00166	-4.75019e-12	2.09175e-12			0.00166	-4.77e-12	8.82531e-12			0.00166	1.60786e-11	9.30496e-12			0.00166	8.82744e-12	-3.65681e-12
0.00168	5.21181e-12	-2.70483e-11			0.00168	-3.60318e-11	-1.75659e-11			0.00168	-1.62923e-12	2.40385e-12			0.00168	3.06e-13	5.07327e-12			0.00168	1.73269e-11	1.36743e-11			0.00168	1.31968e-11	-1.78424e-12
0.0017	5.57183e-12	-2.32963e-11			0.0017	-4.25979e-11	-1.25632e-11			0.0017	3.05221e-12	4.58852e-12			0.0017	3.56e-12	-5.54791e-13			0.0017	1.51423e-11	1.5859e-11			0.0017	2.16234e-11	-1.47214e-12
0.00172	4.84006e-12	-1.95442e-11			0.00172	-4.41612e-11	-1.09998e-11			0.00172	6.48526e-12	6.149e-12			0.00172	8.44e-12	-4.93217e-12			0.00172	1.29576e-11	1.61711e-11			0.00172	2.72411e-11	-2.09633e-12
0.00174	3.46324e-12	-1.89189e-11			0.00174	-4.04092e-11	-1.03745e-11			0.00174	1.39756e-11	6.46109e-12			0.00174	1.35e-11	-1.11856e-11			0.00174	1.07729e-11	1.36743e-11			0.00174	3.0362e-11	-1.78424e-12
0.00176	1.90268e-12	-1.89189e-11			0.00176	-3.19671e-11	-1.00618e-11			0.00176	1.80328e-11	7.08528e-12			0.00176	1.45e-11	-1.27489e-11			0.00176	5.7794e-12	9.61705e-12			0.00176	3.0362e-11	-5.35855e-13
0.00178	6.1984e-13	-1.45415e-11			0.00178	-2.10236e-11	-8.49845e-12			0.00178	2.08417e-11	7.08528e-12			0.00178	1.31e-11	-1.39996e-11			0.00178	3.28263e-12	5.8719e-12			0.00178	2.84895e-11	2.8972e-12
0.0018	2.18242e-14	-1.51668e-11			0.0018	-9.7675e-12	-5.68442e-12			0.0018	2.36505e-11	8.02157e-12			0.0018	9.66e-12	-1.39996e-11			0.0018	1.72215e-12	-3.17888e-12			0.0018	2.50564e-11	4.45768e-12
0.00182	3.51918e-13	-1.45415e-11			0.00182	3.67732e-12	-1.61971e-12			0.00182	2.1778e-11	6.77319e-12			0.00182	1.93e-12	-1.30616e-11			0.00182	7.85865e-13	-1.28538e-11			0.00182	2.0375e-11	8.82702e-12
0.00184	1.57908e-12	-1.14148e-11			0.00184	1.36828e-11	1.19432e-12			0.00184	2.05296e-11	5.21271e-12			0.00184	-3.56e-12	-8.99689e-12			0.00184	-4.62518e-13	-2.47135e-11			0.00184	1.56935e-11	1.16359e-11
0.00186	3.36618e-12	-8.91344e-12			0.00186	2.05615e-11	5.88438e-12			0.00186	1.77207e-11	1.77965e-12			0.00186	-7.82e-12	-9.30956e-12			0.00186	-1.50424e-13	-3.2828e-11			0.00186	1.00758e-11	1.41326e-11
0.00188	5.16655e-12	-1.26654e-11			0.00188	2.27502e-11	4.00836e-12			0.00188	1.30393e-11	-4.05016e-13			0.00188	-1.11e-11	-1.11856e-11			0.00188	-3.58348e-12	-3.75094e-11			0.00188	1.02504e-12	1.66294e-11
0.0019	6.42957e-12	-1.51668e-11			0.0019	2.08742e-11	8.81655e-13			0.0019	1.05425e-11	-7.27112e-12			0.0019	-1.19e-11	-1.21236e-11			0.0019	-7.64072e-12	-3.9382e-11			0.0019	-8.02574e-12	1.60052e-11
0.00192	6.81271e-12	-1.82935e-11			0.00192	1.14941e-11	-6.81696e-13			0.00192	4.30059e-12	-1.03921e-11			0.00192	-1.29e-11	-1.18109e-11			0.00192	-7.95282e-12	-3.6261e-11			0.00192	-1.45797e-11	1.72536e-11
0.00194	6.30067e-12	-2.57976e-11			0.00194	-3.87393e-13	-2.55772e-12			0.00194	-3.80849e-13	-1.60098e-11			0.00194	-1.29e-11	-1.27489e-11			0.00194	-1.10738e-11	-2.72103e-11			0.00194	-2.14459e-11	1.41326e-11
0.00196	5.18904e-12	-3.3927e-11			0.00196	-1.50829e-11	-1.61971e-12			0.00196	-2.25342e-12	-1.88187e-11			0.00196	-1.13e-11	-9.30956e-12			0.00196	-1.10738e-11	-2.00321e-11			0.00196	-2.39426e-11	1.10117e-11
0.00198	3.9801e-12	-3.89298e-11			0.00198	-2.6339e-11	1.50699e-12			0.00198	-2.87761e-12	-1.85066e-11			0.00198	-9.45e-12	-5.87018e-12			0.00198	-8.8891e-12	-1.19176e-11			0.00198	-2.39426e-11	5.08187e-12
0.002	3.23342e-12	-4.26818e-11			0.002	-3.47811e-11	4.6337e-12			0.002	-1.94133e-12	-1.6634e-11			0.002	-4.37e-12	-5.54791e-13			0.002	-4.51977e-12	-5.36355e-12			0.002	-1.89491e-11	2.8972e-12
0.00202	3.38726e-12	-4.95605e-11			0.00202	-3.94712e-11	7.44773e-12			0.00202	-1.31714e-12	-1.03921e-11			0.00202	-1e-13	6.63662e-12			0.00202	4.73768e-13	-1.3063e-12			0.00202	-1.17709e-11	7.12529e-13
0.00204	4.57574e-12	-5.01859e-11			0.00204	-3.79078e-11	1.08871e-11			0.00204	-6.92945e-13	-4.46226e-12			0.00204	7.62e-12	1.35154e-11			0.00204	7.96407e-12	3.06304e-12			0.00204	-5.52897e-12	-8.47951e-13
0.00206	6.50776e-12	-5.58139e-11			0.00206	-2.91531e-11	1.33885e-11			0.00206	8.67534e-13	2.40385e-12			0.00206	1.17e-11	2.03941e-11			0.00206	1.4206e-11	5.8719e-12			0.00206	2.58552e-12	-2.40843e-12
0.00208	8.52825e-12	-5.14365e-11			0.00208	-1.57082e-11	1.58898e-11			0.00208	1.80382e-12	8.64576e-12			0.00208	1.6e-11	2.53968e-11			0.00208	1.70148e-11	4.93561e-12			0.00208	1.03879e-11	-8.47951e-13
0.0021	9.88606e-12	-4.70591e-11			0.0021	3.05198e-12	1.40138e-11			0.0021	2.43343e-13	1.45756e-11			0.0021	1.86e-11	2.57095e-11			0.0021	1.85753e-11	2.43885e-12			0.0021	1.75661e-11	-2.09633e-12
0.00212	1.01173e-11	-3.89298e-11			0.00212	2.21249e-11	1.21378e-11			0.00212	-1.62923e-12	1.9257e-11			0.00212	1.82e-11	2.50842e-11			0.00212	1.85753e-11	-4.73936e-12			0.00212	2.00629e-11	-3.65681e-12
0.00214	9.30453e-12	-3.08003e-11			0.00214	3.83837e-11	8.69841e-12			0.00214	-5.06229e-12	2.01933e-11			0.00214	1.58e-11	1.88308e-11			0.00214	1.4206e-11	-9.73289e-12			0.00214	2.41201e-11	-4.281e-12
0.00216	8.0378e-12	-2.89243e-11			0.00216	4.58878e-11	4.32103e-12			0.00216	-7.87115e-12	2.01933e-11			0.00216	1.35e-11	1.13267e-11			0.00216	9.21245e-12	-1.47264e-11			0.00216	2.19355e-11	-9.27454e-12
0.00218	7.06482e-12	-2.51722e-11			0.00218	4.74511e-11	-3.69026e-13			0.00218	-8.49534e-12	1.70723e-11			0.00218	1.07e-11	1.94657e-12			0.00218	2.34634e-12	-1.41022e-11			0.00218	1.63177e-11	-1.3956e-11
0.0022	6.8607e-12	-2.70483e-11			0.0022	3.93217e-11	-1.30704e-12			0.0022	-1.068e-11	1.39514e-11			0.0022	6.61e-12	-8.05888e-12			0.0022	-6.39234e-12	-1.50385e-11			0.0022	1.41331e-11	-1.70769e-11
0.00222	7.37078e-12	-2.64229e-11			0.00222	3.49443e-11	-3.18306e-12			0.00222	-1.03679e-11	8.64576e-12			0.00222	3.15e-12	-1.90023e-11			0.00222	-1.60673e-11	-1.25418e-11			0.00222	1.13242e-11	-1.80132e-11
0.00224	8.08618e-12	-3.33017e-11			0.00224	2.90036e-11	-3.49573e-12			0.00224	-7.87115e-12	2.09175e-12			0.00224	-7.1e-13	-2.77571e-11			0.00224	-2.35576e-11	-1.0045e-11			0.00224	8.20325e-12	-1.67648e-11
0.00226	8.36875e-12	-3.51776e-11			0.00226	2.61896e-11	-4.12107e-12			0.00226	-1.94133e-12	-1.6534e-12			0.00226	-3.15e-12	-3.21345e-11			0.00226	-2.97995e-11	-7.23612e-12			0.00226	1.25726e-11	-1.27076e-11
0.00228	7.79151e-12	-3.76791e-11			0.00228	2.36882e-11	-5.37175e-12			0.00228	4.92478e-12	-5.39855e-12			0.00228	-5.99e-12	-3.11965e-11			0.00228	-3.01116e-11	-6.61193e-12			0.00228	1.63177e-11	-8.02615e-12
0.0023	6.26657e-12	-3.33017e-11			0.0023	1.64968e-11	-4.74641e-12			0.0023	9.29412e-12	-7.58322e-12			0.0023	-5.99e-12	-2.77571e-11			0.0023	-2.94874e-11	-6.92403e-12			0.0023	2.16234e-11	-2.40843e-12
0.00232	3.94285e-12	-3.2051e-11			0.00232	6.80402e-12	-5.63554e-14			0.00232	1.39756e-11	-8.8316e-12			0.00232	-6.81e-12	-2.24417e-11			0.00232	-2.38697e-11	-1.03571e-11			0.00232	2.28717e-11	7.12529e-13
0.00234	1.01303e-12	-2.76737e-11			0.00234	-5.07745e-12	7.44773e-12			0.00234	1.5536e-11	-5.39855e-12			0.00234	-6.4e-12	-1.71263e-11			0.00234	-1.70036e-11	-1.47264e-11			0.00234	2.47443e-11	1.96091e-12
0.00236	-2.35429e-12	-2.51722e-11			0.00236	-1.57082e-11	1.58898e-11			0.00236	1.74086e-11	-1.02921e-12			0.00236	-5.18e-12	-1.05602e-11			0.00236	-7.95282e-12	-1.94079e-11			0.00236	2.53685e-11	2.5851e-12
0.00238	-5.92407e-12	-2.26709e-11			0.00238	-2.1649e-11	2.40192e-11			0.00238	1.80328e-11	5.8369e-12			0.00238	-1.73e-12	-3.68149e-12			0.00238	3.90682e-12	-2.15925e-11			0.00238	2.22476e-11	4.14558e-12
0.0024	-9.23759e-12	-2.45469e-11			0.0024	-2.22743e-11	3.02727e-11			0.0024	2.08417e-11	9.89415e-12			0.0024	2.54e-12	3.19725e-12			0.0024	1.54544e-11	-2.00321e-11			0.0024	1.53814e-11	3.20929e-12
0.00242	-1.15717e-11	-2.39215e-11			0.00242	-1.66462e-11	2.77713e-11			0.00242	2.30263e-11	1.48877e-11			0.00242	9.25e-12	1.13267e-11			0.00242	2.76261e-11	-1.41022e-11			0.00242	7.57905e-12	6.01816e-12
0.00244	-1.20919e-11	-2.76737e-11			0.00244	-7.89148e-12	2.12052e-11			0.00244	2.14659e-11	1.70723e-11			0.00244	1.31e-11	2.00814e-11			0.00244	3.66769e-11	-4.42726e-12			0.00244	8.87532e-14	7.57864e-12
0.00246	-1.01594e-11	-2.82989e-11			0.00246	1.48863e-12	1.62025e-11			0.00246	2.20901e-11	1.61361e-11			0.00246	1.8e-11	2.63348e-11			0.00246	4.26067e-11	4.62352e-12			0.00246	-5.52897e-12	6.01816e-12
0.00248	-5.65659e-12	-2.89243e-11			0.00248	1.05561e-11	1.05744e-11			0.00248	2.27142e-11	1.48877e-11			0.00248	1.96e-11	2.69602e-11			0.00248	4.3543e-11	1.39864e-11			0.00248	-9.58622e-12	2.5851e-12
0.0025	8.20032e-13	-2.45469e-11			0.0025	1.77475e-11	7.7604e-12			0.0025	2.45868e-11	7.70947e-12			0.0025	1.8e-11	2.35208e-11			0.0025	3.54285e-11	1.99162e-11			0.0025	-8.96202e-12	-3.34472e-12
0.00252	8.02599e-12	-2.26709e-11			0.00252	2.24375e-11	4.6337e-12			0.00252	2.39626e-11	-2.58969e-12			0.00252	1.58e-11	1.60167e-11			0.00252	2.54414e-11	2.33493e-11			0.00252	-7.71364e-12	-7.40196e-12
0.00254	1.44124e-11	-1.70428e-11			0.00254	2.55642e-11	3.07035e-12			0.00254	2.24021e-11	-1.25768e-11			0.00254	9.25e-12	7.57463e-12			0.00254	8.27616e-12	2.21009e-11			0.00254	-8.02574e-12	-9.58663e-12
0.00256	1.86139e-11	-1.57922e-11			0.00256	2.55642e-11	4.00836e-12			0.00256	1.64723e-11	-2.16275e-11			0.00256	3.56e-12	-3.36882e-12			0.00256	-9.2012e-12	2.17888e-11			0.00256	-8.64993e-12	-1.36439e-11
0.00258	1.98711e-11	-1.51668e-11			0.00258	2.30629e-11	6.19705e-12			0.00258	6.48526e-12	-2.84936e-11			0.00258	-1e-13	-8.99689e-12			0.00258	-2.26213e-11	1.96041e-11			0.00258	-7.71364e-12	-1.23955e-11
0.0026	1.82278e-11	-1.95442e-11			0.0026	1.61841e-11	9.01108e-12			0.0026	-2.87761e-12	-3.00541e-11			0.0026	-3.35e-12	-1.08729e-11			0.0026	-3.16721e-11	1.42985e-11			0.0026	-8.02574e-12	-1.27076e-11
0.00262	1.44508e-11	-1.70428e-11			0.00262	7.74203e-12	1.21378e-11			0.00262	-1.41131e-11	-2.84936e-11			0.00262	-6.2e-12	-9.62223e-12			0.00262	-3.7914e-11	9.61705e-12			0.00262	-6.77735e-12	-9.27454e-12
0.00264	9.73995e-12	-1.14148e-11			0.00264	-2.88876e-12	1.68278e-11			0.00264	-2.3788e-11	-2.3188e-11			0.00264	-6.6e-12	-5.87018e-12			0.00264	-3.69777e-11	4.93561e-12			0.00264	-4.59268e-12	-6.77777e-12
0.00266	5.29879e-12	-1.07894e-11			0.00266	-1.66462e-11	1.80785e-11			0.00266	-2.78453e-11	-1.56977e-11			0.00266	-8.23e-12	-4.30683e-12			0.00266	-3.29205e-11	1.81466e-12			0.00266	-1.47173e-12	-3.96891e-12
0.00268	1.9202e-12	-1.26654e-11			0.00268	-2.79024e-11	1.80785e-11			0.00268	-3.25267e-11	-5.39855e-12			0.00268	-6.4e-12	-5.54791e-13			0.00268	-2.88632e-11	8.78368e-13			0.00268	-5.35438e-13	4.00433e-13
0.0027	-2.74452e-13	-8.28805e-12			0.0027	-3.66571e-11	1.37011e-11			0.0027	-3.37751e-11	3.65223e-12			0.0027	-5.59e-12	2.88458e-12			0.0027	-1.98125e-11	2.43885e-12			0.0027	-1.15963e-12	2.5851e-12
0.00272	-1.7873e-12	-1.39161e-11			0.00272	-4.22852e-11	6.50972e-12			0.00272	-3.0342e-11	1.11425e-11			0.00272	-3.35e-12	2.88458e-12			0.00272	-1.23222e-11	3.68723e-12			0.00272	-2.09592e-12	3.52139e-12
0.00274	-3.41355e-12	-1.57922e-11			0.00274	-4.41612e-11	3.38302e-12			0.00274	-2.6909e-11	1.83207e-11			0.00274	-7.1e-13	-2.43081e-12			0.00274	-4.83186e-12	4.62352e-12			0.00274	-2.40801e-12	7.89073e-12
0.00276	-5.77733e-12	-1.57922e-11			0.00276	-4.32232e-11	-3.18306e-12			0.00276	-2.19155e-11	2.2378e-11			0.00276	1.12e-12	-6.18285e-12			0.00276	-7.74616e-13	6.80819e-12			0.00276	-5.21688e-12	1.22601e-11
0.00278	-8.96763e-12	-1.64174e-11			0.00278	-3.82205e-11	-5.05908e-12			0.00278	-1.25526e-11	2.33143e-11			0.00278	3.56e-12	-1.33743e-11			0.00278	5.4673e-12	7.74448e-12			0.00278	-3.6564e-12	1.31964e-11
0.0028	-1.24641e-11	-1.82935e-11			0.0028	-3.10291e-11	-6.62243e-12			0.0028	-2.25342e-12	2.26901e-11			0.0028	5.39e-12	-1.7439e-11			0.0028	1.13971e-11	6.184e-12			0.0028	-1.15963e-12	1.41326e-11
0.00282	-1.53548e-11	-2.20456e-11			0.00282	-2.19616e-11	-5.99709e-12			0.00282	4.61268e-12	1.86328e-11			0.00282	7.83e-12	-1.8377e-11			0.00282	1.38939e-11	7.12028e-12			0.00282	3.8339e-12	1.63173e-11
0.00284	-1.67606e-11	-2.76737e-11			0.00284	-1.10182e-11	-2.24505e-12			0.00284	9.91831e-12	1.36393e-11			0.00284	8.44e-12	-1.52503e-11			0.00284	1.57665e-11	5.55981e-12			0.00284	6.95486e-12	1.5381e-11
0.00286	-1.61996e-11	-3.2051e-11			0.00286	6.17868e-12	-5.63554e-14			0.00286	1.24151e-11	5.21271e-12			0.00286	8.03e-12	-1.18109e-11			0.00286	1.45181e-11	5.66273e-13			0.00286	1.00758e-11	1.91262e-11
0.00288	-1.37463e-11	-4.01804e-11			0.00288	2.08742e-11	5.25904e-12			0.00288	1.05425e-11	-1.3413e-12			0.00288	7.42e-12	-6.18285e-12			0.00288	1.17092e-11	-4.73936e-12			0.00288	7.89115e-12	2.25592e-11
0.0029	-9.9302e-12	-4.51831e-11			0.0029	3.2443e-11	8.38574e-12			0.0029	7.42155e-12	-5.71064e-12			0.0029	4.57e-12	-3.36882e-12			0.0029	7.96407e-12	-8.7966e-12			0.0029	6.64277e-12	2.75528e-11
0.00292	-5.4873e-12	-4.76845e-11			0.00292	3.86964e-11	1.11998e-11			0.00292	3.6764e-12	-9.1437e-12			0.00292	3.76e-12	-5.54791e-13			0.00292	1.72215e-12	-1.28538e-11			0.00292	1.96133e-12	3.56673e-11
0.00294	-1.10049e-12	-4.76845e-11			0.00294	3.93217e-11	9.63642e-12			0.00294	1.49173e-12	-1.16405e-11			0.00294	1.73e-12	-2.42121e-13			0.00294	2.03425e-12	-1.69111e-11			0.00294	-8.47534e-13	4.1285e-11
0.00296	2.73748e-12	-4.39324e-11			0.00296	3.30683e-11	1.08871e-11			0.00296	-1.00504e-12	-1.41372e-11			0.00296	3.56e-12	-3.68149e-12			0.00296	4.53102e-12	-1.72232e-11			0.00296	-4.28059e-12	4.7839e-11
0.00298	5.72789e-12	-3.9555e-11			0.00298	2.46262e-11	9.01108e-12			0.00298	1.17963e-12	-1.47614e-11			0.00298	4.37e-12	-3.05615e-12			0.00298	9.52455e-12	-1.50385e-11			0.00298	-3.3443e-12	4.97116e-11
0.003	7.69324e-12	-2.70483e-11			0.003	1.49334e-11	9.32375e-12			0.003	2.42801e-12	-1.32009e-11			0.003	7.22e-12	-3.99416e-12			0.003	1.38939e-11	-1.16055e-11			0.003	8.87532e-14	5.096e-11
0.00302	8.50216e-12	-2.20456e-11			0.00302	7.11669e-12	1.11998e-11			0.00302	5.86107e-12	-1.32009e-11			0.00302	8.64e-12	-5.55751e-12			0.00302	1.67027e-11	-7.23612e-12			0.00302	2.27342e-12	4.84632e-11
0.00304	8.05502e-12	-1.204e-11			0.00304	5.50617e-13	1.33885e-11			0.00304	8.04574e-12	-1.32009e-11			0.00304	9.05e-12	-6.8082e-12			0.00304	1.51423e-11	-2.24259e-12			0.00304	3.8339e-12	4.34697e-11
0.00306	6.30793e-12	-2.03461e-12			0.00306	-1.63807e-12	1.58898e-11			0.00306	1.17909e-11	-1.13284e-11			0.00306	8.84e-12	-6.8082e-12			0.00306	1.17092e-11	2.12675e-12			0.00306	6.01857e-12	3.44189e-11
0.00308	3.32797e-12	4.84411e-12			0.00308	-2.26342e-12	1.55772e-11			0.00308	1.5536e-11	-1.008e-11			0.00308	7.22e-12	-4.30683e-12			0.00308	1.23334e-11	5.55981e-12			0.00308	1.03879e-11	2.13109e-11
0.0031	-6.68823e-13	7.97084e-12			0.0031	-7.00063e-13	1.37011e-11			0.0031	1.74086e-11	-1.008e-11			0.0031	4.17e-12	2.25924e-12			0.0031	1.38939e-11	9.30496e-12			0.0031	1.25726e-11	6.64235e-12
0.00312	-5.3268e-12	7.34545e-12			0.00312	2.73931e-12	1.11998e-11			0.00312	1.42877e-11	-7.27112e-12			0.00312	1.03e-13	1.1014e-11			0.00312	1.51423e-11	1.2738e-11			0.00312	1.81903e-11	-8.33825e-12
0.00314	-1.01745e-11	4.21873e-12			0.00314	5.55334e-12	4.32103e-12			0.00314	1.08546e-11	-1.3413e-12			0.00314	-2.34e-12	2.22701e-11			0.00314	1.70148e-11	1.5859e-11			0.00314	2.16234e-11	-2.33188e-11
0.00316	-1.46637e-11	-1.40933e-12			0.00316	8.99271e-12	-9.94366e-13			0.00316	8.04574e-12	5.21271e-12			0.00316	-6.2e-12	3.29009e-11			0.00316	1.63907e-11	1.96041e-11			0.00316	2.16234e-11	-3.48664e-11
0.00318	-1.82303e-11	-6.41199e-12			0.00318	7.74203e-12	-6.30976e-12			0.00318	1.80382e-12	1.42635e-11			0.00318	-9.25e-12	4.00923e-11			0.00318	1.54544e-11	1.86678e-11			0.00318	1.91266e-11	-4.51656e-11
0.0032	-2.04073e-11	-9.53871e-12			0.0032	5.55334e-12	-1.06871e-11			0.0032	-1.62923e-12	1.95691e-11			0.0032	-1.13e-11	4.3219e-11			0.0032	1.26455e-11	1.71074e-11			0.0032	1.3821e-11	-4.95349e-11
0.00322	-2.09586e-11	-1.26654e-11			0.00322	2.37947e-13	-1.31885e-11			0.00322	-7.87115e-12	2.20659e-11			0.00322	-1.25e-11	3.8529e-11			0.00322	8.27616e-12	1.18017e-11			0.00322	6.33067e-12	-4.89107e-11
0.00324	-1.99536e-11	-1.82935e-11			0.00324	-8.51682e-12	-1.41265e-11			0.00324	-9.43163e-12	2.14417e-11			0.00324	-1.05e-11	2.88362e-11			0.00324	4.53102e-12	6.49609e-12			0.00324	4.00849e-13	-4.42293e-11
0.00326	-1.77396e-11	-1.89189e-11			0.00326	-1.38322e-11	-1.35012e-11			0.00326	-9.74372e-12	1.70723e-11			0.00326	-5.99e-12	1.53914e-11			0.00326	1.41006e-12	-1.6184e-12			0.00326	-5.21688e-12	-3.54906e-11
0.00328	-1.48402e-11	-1.82935e-11			0.00328	-1.97729e-11	-8.49845e-12			0.00328	-1.03679e-11	1.30151e-11			0.00328	-1.52e-12	3.19725e-12			0.00328	-1.39881e-12	-6.61193e-12			0.00328	-9.89831e-12	-2.58156e-11
0.0033	-1.18063e-11	-2.01695e-11			0.0033	-2.57137e-11	-5.37175e-12			0.0033	-7.87115e-12	3.65223e-12			0.0033	2.54e-12	-7.12087e-12			0.0033	-4.20767e-12	-1.25418e-11			0.0033	-9.58622e-12	-1.83253e-11
0.00332	-9.07299e-12	-2.01695e-11			0.00332	-2.66517e-11	1.19432e-12			0.00332	-7.24696e-12	-1.02921e-12			0.00332	4.98e-12	-1.18109e-11			0.00332	-6.39234e-12	-1.37901e-11			0.00332	-1.02104e-11	-1.23955e-11
0.00334	-6.85774e-12	-1.57922e-11			0.00334	-2.66517e-11	8.69841e-12			0.00334	-2.56552e-12	-3.52597e-12			0.00334	6e-12	-1.36869e-11			0.00334	-8.26491e-12	-1.28538e-11			0.00334	-8.96202e-12	-9.27454e-12
0.00336	-5.16159e-12	-1.57922e-11			0.00336	-2.4463e-11	1.43265e-11			0.00336	1.80382e-12	-2.27759e-12			0.00336	4.37e-12	-1.27489e-11			0.00336	-1.04496e-11	-9.42079e-12			0.00336	-8.33783e-12	-6.46568e-12
0.00338	-3.87548e-12	-1.14148e-11			0.00338	-2.00856e-11	1.99545e-11			0.00338	6.79736e-12	-1.3413e-12			0.00338	3.56e-12	-1.21236e-11			0.00338	-1.5131e-11	-4.11516e-12			0.00338	-5.21688e-12	-2.72053e-12
0.0034	-2.92047e-12	-6.41199e-12			0.0034	-1.38322e-11	2.05799e-11			0.0034	1.24151e-11	1.15546e-12			0.0034	1.73e-12	-1.02476e-11			0.0034	-1.91883e-11	-2.24259e-12			0.0034	-5.84107e-12	-2.23759e-13
0.00342	-2.30679e-12	-7.83939e-13			0.00342	-8.82949e-12	1.77658e-11			0.00342	1.5536e-11	4.58852e-12			0.00342	2.14e-12	-1.02476e-11			0.00342	-2.26213e-11	-1.3063e-12			0.00342	-6.15316e-12	4.14558e-12
0.00344	-2.08127e-12	3.59345e-12			0.00344	-3.20143e-12	9.94909e-12			0.00344	1.8657e-11	4.90061e-12			0.00344	2.95e-12	-6.8082e-12			0.00344	-2.35576e-11	5.66273e-13			0.00344	-9.27412e-12	7.57864e-12
0.00346	-2.23713e-12	6.72006e-12			0.00346	4.30266e-12	4.32103e-12			0.00346	1.80328e-11	3.34013e-12			0.00346	2.54e-12	-5.24484e-12			0.00346	-2.35576e-11	1.19046e-12			0.00346	-1.11467e-11	1.03875e-11
0.00348	-2.66646e-12	1.04722e-11			0.00348	1.14941e-11	2.56315e-13			0.00348	2.02175e-11	2.09175e-12			0.00348	3.76e-12	-2.43081e-12			0.00348	-1.98125e-11	4.31142e-12			0.00348	-1.58281e-11	1.06996e-11
0.0035	-3.18737e-12	1.23482e-11			0.0035	1.89982e-11	-2.24505e-12			0.0035	2.05296e-11	-1.02921e-12			0.0035	7.42e-12	2.57191e-12			0.0035	-1.35705e-11	3.99933e-12			0.0035	-1.70765e-11	1.03875e-11
0.00352	-3.6365e-12	1.17228e-11			0.00352	2.40009e-11	-4.12107e-12			0.00352	1.8657e-11	-2.90178e-12			0.00352	9.45e-12	4.13526e-12			0.00352	-5.45605e-12	4.62352e-12			0.00352	-2.08217e-11	6.95444e-12
0.00354	-3.97605e-12	9.84678e-12			0.00354	2.49389e-11	-2.55772e-12			0.00354	1.67844e-11	-7.58322e-12			0.00354	1.27e-11	6.94929e-12			0.00354	3.28263e-12	5.55981e-12			0.00354	-2.207e-11	4.45768e-12
0.00356	-4.34983e-12	8.59611e-12			0.00356	2.14995e-11	-1.30704e-12			0.00356	1.45998e-11	-9.76789e-12			0.00356	1.29e-11	8.19997e-12			0.00356	1.17092e-11	6.49609e-12			0.00356	-2.14459e-11	-8.47951e-13
0.00358	-5.02038e-12	2.34278e-12			0.00358	1.33701e-11	1.81967e-12			0.00358	1.05425e-11	-1.03921e-11			0.00358	1.17e-11	6.01128e-12			0.00358	1.67027e-11	8.36867e-12			0.00358	-1.95733e-11	-8.02615e-12
0.0036	-6.21519e-12	-7.83939e-13			0.0036	5.24067e-12	2.75768e-12			0.0036	6.79736e-12	-8.51951e-12			0.0036	8.64e-12	2.25924e-12			0.0036	2.20084e-11	8.36867e-12			0.0036	-1.64523e-11	-1.48923e-11
0.00362	-7.98491e-12	-7.83939e-13			0.00362	-3.82677e-12	8.07307e-12			0.00362	6.79736e-12	-2.58969e-12			0.00362	3.15e-12	-1.18013e-12			0.00362	2.35689e-11	5.55981e-12			0.00362	-1.2083e-11	-2.01979e-11
0.00364	-1.01897e-11	3.59345e-12			0.00364	-1.13308e-11	1.05744e-11			0.00364	7.42155e-12	1.15546e-12			0.00364	-1.12e-12	-4.93217e-12			0.00364	2.63777e-11	-6.82111e-13			0.00364	-3.6564e-12	-2.30068e-11
0.00366	-1.25859e-11	6.72006e-12			0.00366	-1.13308e-11	7.7604e-12			0.00366	9.91831e-12	7.08528e-12			0.00366	-4.98e-12	-1.18109e-11			0.00366	2.60656e-11	-5.36355e-12			0.00366	4.45809e-12	-2.30068e-11
0.00368	-1.49233e-11	1.23482e-11			0.00368	-7.89148e-12	3.07035e-12			0.00368	1.36635e-11	1.14546e-11			0.00368	-5.79e-12	-1.39996e-11			0.00368	2.4193e-11	-1.25418e-11			0.00368	1.44452e-11	-2.17584e-11
0.0037	-1.69603e-11	2.11029e-11			0.0037	-7.47231e-14	-5.05908e-12			0.0037	1.77207e-11	1.23909e-11			0.0037	-5.59e-12	-1.68136e-11			0.0037	1.91995e-11	-1.53506e-11			0.0037	2.13113e-11	-1.80132e-11
0.00372	-1.84433e-11	2.61057e-11			0.00372	1.11814e-11	-1.25632e-11			0.00372	1.83449e-11	1.11425e-11			0.00372	-4.37e-12	-1.46249e-11			0.00372	1.63907e-11	-1.50385e-11			0.00372	2.6929e-11	-1.3956e-11
0.00374	-1.91039e-11	3.4235e-11			0.00374	2.14995e-11	-1.35012e-11			0.00374	1.95933e-11	9.26995e-12			0.00374	-2.54e-12	-1.21236e-11			0.00374	1.57665e-11	-1.31659e-11			0.00374	2.88016e-11	-1.05229e-11
0.00376	-1.86966e-11	3.61111e-11			0.00376	2.61896e-11	-1.41265e-11			0.00376	1.70965e-11	4.90061e-12			0.00376	-1.93e-12	-1.05602e-11			0.00376	1.57665e-11	-9.42079e-12			0.00376	2.53685e-11	-6.77777e-12
0.00378	-1.70608e-11	4.29898e-11			0.00378	2.61896e-11	-1.00618e-11			0.00378	1.17909e-11	3.34013e-12			0.00378	-1.12e-12	-8.99689e-12			0.00378	1.63907e-11	-8.17241e-12			0.00378	2.34959e-11	-1.78424e-12
0.0038	-1.41912e-11	4.11139e-11			0.0038	2.36882e-11	-5.68442e-12			0.0038	8.35783e-12	4.90061e-12			0.0038	1.03e-13	-6.8082e-12			0.0038	1.88874e-11	-6.29984e-12			0.0038	2.0375e-11	3.20929e-12
0.00382	-1.02953e-11	3.4235e-11			0.00382	1.49334e-11	-2.55772e-12			0.00382	3.98849e-12	7.39738e-12			0.00382	1.32e-12	-4.93217e-12			0.00382	1.48302e-11	-5.36355e-12			0.00382	1.50694e-11	1.25722e-11
0.00384	-5.81775e-12	2.4855e-11			0.00384	9.61805e-12	3.07035e-12			0.00384	8.67534e-13	9.26995e-12			0.00384	2.95e-12	-3.36882e-12			0.00384	9.83664e-12	-2.86678e-12			0.00384	1.44452e-11	1.78778e-11
0.00386	-1.37943e-12	1.61002e-11			0.00386	5.24067e-12	3.69569e-12			0.00386	-1.62923e-12	1.23909e-11			0.00386	4.57e-12	3.83219e-13			0.00386	2.03425e-12	-4.73936e-12			0.00386	9.76372e-12	2.72407e-11
0.00388	2.36701e-12	3.59345e-12			0.00388	2.42664e-12	5.88438e-12			0.00388	-1.31714e-12	1.23909e-11			0.00388	5.18e-12	4.44793e-12			0.00388	-4.83186e-12	-3.80307e-12			0.00388	7.26696e-12	3.28584e-11
0.0039	4.92845e-12	-2.03461e-12			0.0039	-1.3254e-12	4.00836e-12			0.0039	-6.87533e-14	1.14546e-11			0.0039	5.59e-12	8.82531e-12			0.0039	-8.8891e-12	-4.42726e-12			0.0039	4.77019e-12	3.50431e-11
0.00392	6.12149e-12	-5.16133e-12			0.00392	-7.47231e-14	3.07035e-12			0.00392	2.43343e-13	1.02062e-11			0.00392	2.54e-12	1.07013e-11			0.00392	-1.23222e-11	-5.05145e-12			0.00392	1.96133e-12	3.44189e-11
0.00394	6.09778e-12	-4.53605e-12			0.00394	-3.20143e-12	3.38302e-12			0.00394	5.55438e-13	7.08528e-12			0.00394	-1.73e-12	1.35154e-11			0.00394	-1.48189e-11	-3.80307e-12			0.00394	-1.15963e-12	2.59923e-11
0.00396	5.22778e-12	4.66727e-13			0.00396	-5.70279e-12	5.68985e-13			0.00396	5.55438e-13	4.58852e-12			0.00396	-5.79e-12	1.289e-11			0.00396	-1.45068e-11	-9.94207e-13			0.00396	-6.15316e-12	1.81899e-11
0.00398	3.91355e-12	6.09478e-12			0.00398	-6.95347e-12	-2.24505e-12			0.00398	-3.80849e-13	2.19175e-13			0.00398	-9.65e-12	1.1014e-11			0.00398	-1.10738e-11	1.50256e-12			0.00398	-1.08346e-11	4.76977e-12
0.004	2.42027e-12	1.29735e-11			0.004	-8.51682e-12	-4.43374e-12			0.004	-3.80849e-13	-1.02921e-12			0.004	-1.11e-11	1.0076e-11			0.004	-4.20767e-12	3.99933e-12			0.004	-1.73886e-11	-8.96244e-12
0.00402	8.28109e-13	1.73509e-11			0.00402	-8.51682e-12	-7.56044e-12			0.00402	-2.56552e-12	-6.02274e-12			0.00402	-1.01e-11	1.07013e-11			0.00402	2.97053e-12	6.184e-12			0.00402	-2.08217e-11	-1.83253e-11
0.00404	-8.81809e-13	2.42296e-11			0.00404	-3.82677e-12	-1.06871e-11			0.00404	-2.25342e-12	-1.13284e-11			0.00404	-6.6e-12	1.07013e-11			0.00404	1.1085e-11	7.12028e-12			0.00404	-2.67515e-11	-2.80003e-11
0.00406	-2.66218e-12	2.17283e-11			0.00406	2.73931e-12	-1.13125e-11			0.00406	-6.92945e-13	-1.47614e-11			0.00406	-4.37e-12	1.13267e-11			0.00406	1.7639e-11	6.49609e-12			0.00406	-2.89362e-11	-3.14333e-11
0.00408	-4.2813e-12	2.04776e-11			0.00408	1.30574e-11	-8.49845e-12			0.00408	-2.56552e-12	-1.6634e-11			0.00408	-1e-13	1.25774e-11			0.00408	2.076e-11	1.19046e-12			0.00408	-3.04966e-11	-3.20575e-11
0.0041	-5.33468e-12	1.29735e-11			0.0041	2.58769e-11	-2.24505e-12			0.0041	-6.92945e-13	-1.6634e-11			0.0041	1.73e-12	1.25774e-11			0.0041	2.45051e-11	-9.94207e-13			0.0041	-2.92483e-11	-3.08091e-11
0.00412	-5.38154e-12	7.34545e-12			0.00412	3.83837e-11	2.13234e-12			0.00412	-4.75019e-12	-1.25768e-11			0.00412	3.35e-12	1.07013e-11			0.00412	2.57535e-11	-2.86678e-12			0.00412	-2.30063e-11	-2.73761e-11
0.00414	-4.12542e-12	2.96806e-12			0.00414	4.36991e-11	8.38574e-12			0.00414	-5.68648e-12	-9.45579e-12			0.00414	3.56e-12	7.57463e-12			0.00414	2.26326e-11	-5.98774e-12			0.00414	-1.5516e-11	-2.51914e-11
0.00416	-1.54751e-12	-2.65999e-12			0.00416	4.55751e-11	1.37011e-11			0.00416	-5.68648e-12	-5.71064e-12			0.00416	4.37e-12	4.44793e-12			0.00416	1.82632e-11	-5.67564e-12			0.00416	-4.90478e-12	-2.45672e-11
0.00418	2.06705e-12	-1.07894e-11			0.00418	4.46371e-11	1.52645e-11			0.00418	-5.06229e-12	2.19175e-13			0.00418	5.59e-12	-3.68149e-12			0.00418	9.21245e-12	-4.73936e-12			0.00418	6.95486e-12	-2.45672e-11
0.0042	6.206e-12	-2.14202e-11			0.0042	3.7133e-11	1.74532e-11			0.0042	-2.25342e-12	4.27642e-12			0.0042	5.59e-12	-1.21236e-11			0.0042	1.41006e-12	-2.86678e-12			0.0042	1.60056e-11	-2.42551e-11
0.00422	1.02624e-11	-2.95496e-11			0.00422	2.86909e-11	1.62025e-11			0.00422	2.43343e-13	1.05183e-11			0.00422	6.2e-12	-2.18164e-11			0.00422	-6.39234e-12	-3.70015e-13			0.00422	2.53685e-11	-2.45672e-11
0.00424	1.36633e-11	-3.9555e-11			0.00424	2.24375e-11	1.27631e-11			0.00424	2.11592e-12	1.42635e-11			0.00424	5.59e-12	-2.77571e-11			0.00424	-1.5131e-11	8.78368e-13			0.00424	2.97379e-11	-2.051e-11
0.00426	1.59606e-11	-4.70591e-11			0.00426	1.43081e-11	6.82239e-12			0.00426	3.6764e-12	1.89449e-11			0.00426	5.39e-12	-3.33852e-11			0.00426	-1.73157e-11	-9.94207e-13			0.00426	3.005e-11	-1.83253e-11
0.00428	1.68932e-11	-5.33126e-11			0.00428	5.86601e-12	-6.81696e-13			0.00428	7.10945e-12	1.61361e-11			0.00428	4.78e-12	-3.30725e-11			0.00428	-1.70036e-11	-4.42726e-12			0.00428	2.81774e-11	-1.45802e-11
0.0043	1.64437e-11	-5.83153e-11			0.0043	1.48863e-12	-9.74913e-12			0.0043	1.02304e-11	9.26995e-12			0.0043	4.17e-12	-3.30725e-11			0.0043	-1.48189e-11	-1.25418e-11			0.0043	2.44322e-11	-1.0835e-11
0.00432	1.48828e-11	-6.08167e-11			0.00432	-4.45211e-12	-1.69405e-11			0.00432	1.39756e-11	1.15546e-12			0.00432	2.95e-12	-2.90078e-11			0.00432	-8.26491e-12	-1.94079e-11			0.00432	1.7254e-11	-3.34472e-12
0.00434	1.27593e-11	-5.33126e-11			0.00434	-6.95347e-12	-2.44446e-11			0.00434	2.08417e-11	-6.64693e-12			0.00434	7.13e-13	-2.1191e-11			0.00434	-7.74616e-13	-2.37772e-11			0.00434	1.10121e-11	3.83349e-12
0.00436	1.07872e-11	-4.83098e-11			0.00436	-8.82949e-12	-2.66333e-11			0.00436	2.73957e-11	-1.47614e-11			0.00436	1.12e-12	-1.33743e-11			0.00436	8.58826e-12	-2.34651e-11			0.00436	5.39438e-12	1.28843e-11
0.00438	9.64839e-12	-4.20565e-11			0.00438	-7.26614e-12	-2.507e-11			0.00438	3.27013e-11	-1.94429e-11			0.00438	2.14e-12	-4.30683e-12			0.00438	1.7639e-11	-2.3153e-11			0.00438	-8.47534e-13	2.5056e-11
0.0044	9.75097e-12	-3.08003e-11			0.0044	-3.5141e-12	-1.78786e-11			0.0044	3.8319e-11	-2.13154e-11			0.0044	1.93e-12	3.50992e-12			0.0044	2.29447e-11	-2.06562e-11			0.0044	-7.40155e-12	3.37947e-11
0.00442	1.10423e-11	-1.95442e-11			0.00442	2.73931e-12	-9.43646e-12			0.00442	4.08158e-11	-1.91308e-11			0.00442	1.73e-12	7.8873e-12			0.00442	2.60656e-11	-1.47264e-11			0.00442	-1.11467e-11	4.19092e-11
0.00444	1.2958e-11	-8.28805e-12			0.00444	1.24321e-11	-3.69026e-13			0.00444	4.30005e-11	-1.3513e-11			0.00444	9.16e-13	1.0076e-11			0.00444	2.54414e-11	-5.98774e-12			0.00444	-1.33314e-11	4.65906e-11
0.00446	1.45461e-11	-2.65999e-12			0.00446	2.11868e-11	7.7604e-12			0.00446	4.42489e-11	-4.46226e-12			0.00446	-2.34e-12	1.07013e-11			0.00446	2.10721e-11	4.31142e-12			0.00446	-1.23951e-11	4.50301e-11
0.00448	1.47492e-11	4.84411e-12			0.00448	2.93163e-11	1.21378e-11			0.00448	4.33126e-11	5.5248e-12			0.00448	-5.79e-12	6.63662e-12			0.00448	1.88874e-11	1.71074e-11			0.00448	-9.89831e-12	3.8164e-11
0.0045	1.2781e-11	2.96806e-12			0.0045	3.21303e-11	1.15124e-11			0.0045	4.05037e-11	1.30151e-11			0.0045	-7.82e-12	1.6339e-12			0.0045	1.51423e-11	2.64702e-11			0.0045	-9.58622e-12	2.84891e-11
0.00452	8.44981e-12	1.092e-12			0.00452	3.49443e-11	1.11998e-11			0.00452	3.92553e-11	1.73844e-11			0.00452	-7.42e-12	-1.80547e-12			0.00452	1.20213e-11	2.92791e-11			0.00452	-8.64993e-12	1.8502e-11
0.00454	2.29723e-12	-2.65999e-12			0.00454	3.02543e-11	6.19705e-12			0.00454	3.33255e-11	2.33143e-11			0.00454	-6.6e-12	-3.05615e-12			0.00454	1.1085e-11	2.64702e-11			0.00454	-5.84107e-12	6.01816e-12
0.00456	-4.53705e-12	1.092e-12			0.00456	2.40009e-11	2.56315e-13			0.00456	2.42747e-11	2.42506e-11			0.00456	-2.34e-12	-2.11814e-12			0.00456	1.35818e-11	1.55469e-11			0.00456	-6.77735e-12	-4.281e-12
0.00458	-1.06635e-11	-2.03461e-12			0.00458	1.96235e-11	-3.8084e-12			0.00458	1.89691e-11	2.14417e-11			0.00458	5.1e-13	3.82259e-12			0.00458	1.51423e-11	2.75094e-12			0.00458	-6.15316e-12	-1.45802e-11
0.0046	-1.48362e-11	-3.28538e-12			0.0046	1.18067e-11	-5.68442e-12			0.0046	9.29412e-12	1.51998e-11			0.0046	3.56e-12	7.57463e-12			0.0046	1.29576e-11	-1.09813e-11			0.0046	-7.08945e-12	-2.14463e-11
0.00462	-1.6226e-11	-8.91344e-12			0.00462	5.86601e-12	-5.99709e-12			0.00462	2.74011e-12	8.33367e-12			0.00462	4.37e-12	1.35154e-11			0.00462	9.83664e-12	-1.69111e-11			0.00462	-9.89831e-12	-2.7064e-11
0.00464	-1.453e-11	-1.14148e-11			0.00464	2.37947e-13	-4.43374e-12			0.00464	-4.43809e-12	1.15546e-12			0.00464	5.79e-12	1.44534e-11			0.00464	3.90682e-12	-1.972e-11			0.00464	-1.02104e-11	-2.61277e-11
0.00466	-9.97493e-12	-9.53871e-12			0.00466	-6.6408e-12	-3.8084e-12			0.00466	-9.74372e-12	-3.52597e-12			0.00466	6.2e-12	1.22647e-11			0.00466	-4.20767e-12	-1.90958e-11			0.00466	-1.14588e-11	-2.55035e-11
0.00468	-3.29207e-12	-8.91344e-12			0.00468	-1.03928e-11	-3.18306e-12			0.00468	-1.16163e-11	-5.71064e-12			0.00468	6.2e-12	1.16393e-11			0.00468	-1.10738e-11	-1.44143e-11			0.00468	-8.96202e-12	-2.30068e-11
0.0047	4.36254e-12	-6.41199e-12			0.0047	-1.44576e-11	-4.12107e-12			0.0047	-1.44252e-11	-3.52597e-12			0.0047	4.78e-12	5.38594e-12			0.0047	-1.70036e-11	-7.54822e-12			0.0047	-7.08945e-12	-1.86374e-11
0.00472	1.15923e-11	-2.03461e-12			0.00472	-1.50829e-11	-7.87311e-12			0.00472	-1.81703e-11	3.65223e-12			0.00472	3.56e-12	6.9589e-13			0.00472	-1.79399e-11	1.19046e-12			0.00472	-4.59268e-12	-1.52044e-11
0.00474	1.70531e-11	-1.40933e-12			0.00474	-1.25815e-11	-1.13125e-11			0.00474	-1.94187e-11	1.02062e-11			0.00474	2.14e-12	-6.49552e-12			0.00474	-1.98125e-11	7.74448e-12			0.00474	-1.78382e-12	-9.58663e-12
0.00476	1.97758e-11	3.59345e-12			0.00476	-8.20415e-12	-1.25632e-11			0.00476	-2.06671e-11	1.5824e-11			0.00476	-3.03e-13	-1.18109e-11			0.00476	-1.79399e-11	1.21138e-11			0.00476	1.33714e-12	-3.03262e-12
0.00478	1.93689e-11	6.09478e-12			0.00478	-2.26342e-12	-1.00618e-11			0.00478	-1.78582e-11	2.20659e-11			0.00478	-3.03e-13	-1.52503e-11			0.00478	-1.23222e-11	1.11775e-11			0.00478	8.87532e-14	2.27301e-12
0.0048	1.60497e-11	7.34545e-12			0.0048	-3.87393e-13	-6.62243e-12			0.0048	-1.81703e-11	2.30022e-11			0.0048	-1.73e-12	-1.80643e-11			0.0048	-3.58348e-12	6.80819e-12			0.0048	-2.72011e-12	1.03875e-11
0.00482	1.05406e-11	1.04722e-11			0.00482	1.8013e-12	2.56315e-13			0.00482	-1.50494e-11	2.26901e-11			0.00482	1.03e-13	-1.99403e-11			0.00482	6.71569e-12	-2.86678e-12			0.00482	-2.72011e-12	1.38206e-11
0.00484	3.8994e-12	2.34278e-12			0.00484	-1.3254e-12	9.01108e-12			0.00484	-1.16163e-11	1.9257e-11			0.00484	1.32e-12	-2.08784e-11			0.00484	1.7639e-11	-1.03571e-11			0.00484	-1.15963e-12	1.91262e-11
0.00486	-2.69228e-12	-7.83939e-13			0.00486	-3.82677e-12	1.77658e-11			0.00486	-8.49534e-12	1.36393e-11			0.00486	1.32e-12	-2.43177e-11			0.00486	2.85624e-11	-1.94079e-11			0.00486	-1.78382e-12	2.56802e-11
0.00488	-8.14901e-12	-1.40933e-12			0.00488	-5.39012e-12	2.02672e-11			0.00488	-1.94133e-12	9.89415e-12			0.00488	-3.03e-13	-2.61937e-11			0.00488	3.66769e-11	-2.40893e-11			0.00488	-1.47173e-12	2.88012e-11
0.0049	-1.16933e-11	1.71739e-12			0.0049	-3.82677e-12	2.40192e-11			0.0049	4.30059e-12	4.90061e-12			0.0049	-3.35e-12	-2.58811e-11			0.0049	4.29188e-11	-2.81465e-11			0.0049	-2.23343e-13	3.12979e-11
0.00492	-1.29929e-11	2.96806e-12			0.00492	1.17596e-12	2.40192e-11			0.00492	9.60622e-12	1.15546e-12			0.00492	-7.82e-12	-2.2129e-11			0.00492	4.38551e-11	-2.75224e-11			0.00492	2.89762e-12	3.00495e-11
0.00494	-1.21563e-11	8.59611e-12			0.00494	8.0547e-12	2.08925e-11			0.00494	1.39756e-11	-1.6534e-12			0.00494	-1.23e-11	-1.52503e-11			0.00494	4.16704e-11	-2.6274e-11			0.00494	7.26696e-12	2.28713e-11
0.00496	-9.60503e-12	1.73509e-11			0.00496	1.55588e-11	1.71405e-11			0.00496	1.70965e-11	-6.95903e-12			0.00496	-1.7e-11	-1.05602e-11			0.00496	3.60527e-11	-2.34651e-11			0.00496	1.53814e-11	1.5381e-11
0.00498	-5.88048e-12	2.36043e-11			0.00498	2.24375e-11	9.32375e-12			0.00498	1.74086e-11	-1.008e-11			0.00498	-1.6e-11	-3.99416e-12			0.00498	2.45051e-11	-2.22167e-11			0.00498	2.28717e-11	5.70606e-12
0.005	-1.49808e-12	3.04831e-11			0.005	2.58769e-11	2.56315e-13			0.005	1.74086e-11	-1.25768e-11			0.005	-1.47e-11	7.0549e-14			0.005	1.4206e-11	-1.90958e-11			0.005	2.72411e-11	-6.77777e-12
0.00502	3.10136e-12	3.67365e-11			0.00502	2.71276e-11	-9.43646e-12			0.00502	1.49118e-11	-1.44493e-11			0.00502	-1.01e-11	1.00856e-12			0.00502	-1.08671e-12	-1.6599e-11			0.00502	3.22346e-11	-1.67648e-11
0.00504	7.51414e-12	4.29898e-11			0.00504	2.55642e-11	-1.53772e-11			0.00504	1.27272e-11	-1.75703e-11			0.00504	-3.76e-12	-8.67461e-13			0.00504	-1.35705e-11	-1.6599e-11			0.00504	3.28588e-11	-2.55035e-11
0.00506	1.13247e-11	4.17392e-11			0.00506	2.24375e-11	-2.03799e-11			0.00506	8.66993e-12	-1.56977e-11			0.00506	2.54e-12	-4.30683e-12			0.00506	-2.13729e-11	-1.41022e-11			0.00506	2.94258e-11	-3.20575e-11
0.00508	1.41282e-11	4.48659e-11			0.00508	1.89982e-11	-2.16306e-11			0.00508	4.61268e-12	-1.008e-11			0.00508	8.03e-12	-6.8082e-12			0.00508	-2.19971e-11	-1.03571e-11			0.00508	2.47443e-11	-3.42422e-11
0.0051	1.56297e-11	4.98685e-11			0.0051	1.11814e-11	-1.47519e-11			0.0051	-6.92945e-13	-4.15017e-12			0.0051	1.31e-11	-8.05888e-12			0.0051	-1.54431e-11	-7.23612e-12			0.0051	2.06871e-11	-3.29938e-11
0.00512	1.57902e-11	5.67474e-11			0.00512	5.24067e-12	-1.13125e-11			0.00512	-5.37438e-12	-4.05016e-13			0.00512	1.78e-11	-7.74621e-12			0.00512	-5.76815e-12	-5.05145e-12			0.00512	1.66298e-11	-2.86245e-11
0.00514	1.49068e-11	5.86233e-11			0.00514	-1.01273e-12	-7.24777e-12			0.00514	-9.43163e-12	7.39738e-12			0.00514	1.92e-11	-2.74348e-12			0.00514	6.40359e-12	-6.82111e-13			0.00514	1.69419e-11	-2.26947e-11
0.00516	1.35445e-11	6.55021e-11			0.00516	-6.32813e-12	-6.9351e-12			0.00516	-1.84824e-11	1.20788e-11			0.00516	2.08e-11	3.19725e-12			0.00516	1.88874e-11	4.62352e-12			0.00516	1.53814e-11	-1.48923e-11
0.00518	1.22891e-11	6.61274e-11			0.00518	-1.10182e-11	-8.49845e-12			0.00518	-2.41001e-11	1.39514e-11			0.00518	2e-11	7.8873e-12			0.00518	2.51293e-11	8.99286e-12			0.00518	1.47573e-11	-3.96891e-12
0.0052	1.1478e-11	6.61274e-11			0.0052	-1.47702e-11	-1.00618e-11			0.0052	-2.87816e-11	1.36393e-11			0.0052	1.7e-11	1.32027e-11			0.0052	2.70019e-11	1.21138e-11			0.0052	1.63177e-11	4.14558e-12
0.00522	1.10669e-11	6.23754e-11			0.00522	-1.72716e-11	-1.16252e-11			0.00522	-2.94058e-11	1.05183e-11			0.00522	1.31e-11	1.85181e-11			0.00522	2.29447e-11	1.86678e-11			0.00522	1.44452e-11	1.41326e-11
0.00524	1.07259e-11	5.67474e-11			0.00524	-1.78969e-11	-8.18578e-12			0.00524	-2.72211e-11	6.149e-12			0.00524	8.03e-12	2.16448e-11			0.00524	1.32697e-11	2.17888e-11			0.00524	1.13242e-11	2.28713e-11
0.00526	1.0099e-11	5.237e-11			0.00526	-1.75843e-11	-1.61971e-12			0.00526	-2.47243e-11	1.77965e-12			0.00526	3.15e-12	2.07068e-11			0.00526	3.28263e-12	2.52218e-11			0.00526	6.95486e-12	2.41197e-11
0.00528	9.06299e-12	4.61165e-11			0.00528	-1.63336e-11	5.25904e-12			0.00528	-1.97308e-11	-2.58969e-12			0.00528	-1.32e-12	1.72674e-11			0.00528	-7.01653e-12	2.70944e-11			0.00528	7.12945e-13	2.25592e-11
0.0053	7.84641e-12	3.61111e-11			0.0053	-1.38322e-11	1.21378e-11			0.0053	-1.25526e-11	-3.21388e-12			0.0053	-5.18e-12	1.289e-11			0.0053	-1.5131e-11	2.33493e-11			0.0053	-2.40801e-12	1.60052e-11
0.00532	6.95753e-12	3.4235e-11			0.00532	-9.7675e-12	1.15124e-11			0.00532	-8.49534e-12	-2.58969e-12			0.00532	-7.21e-12	6.63662e-12			0.00532	-1.91883e-11	1.55469e-11			0.00532	-3.96849e-12	1.06996e-11
0.00534	6.95838e-12	3.04831e-11			0.00534	-3.82677e-12	8.07307e-12			0.00534	-3.8139e-12	-1.02921e-12			0.00534	-9.04e-12	1.32123e-12			0.00534	-1.91883e-11	2.75094e-12			0.00534	-4.28059e-12	8.83369e-14
0.00536	8.20457e-12	2.54803e-11			0.00536	3.36465e-12	3.07035e-12			0.00536	-1.62923e-12	1.46756e-12			0.00536	-1.09e-11	-4.6195e-12			0.00536	-1.73157e-11	-7.23612e-12			0.00536	-3.96849e-12	-6.46568e-12
0.00538	1.06527e-11	2.11029e-11			0.00538	1.14941e-11	8.81655e-13			0.00538	-2.56552e-12	2.40385e-12			0.00538	-1.31e-11	-6.18285e-12			0.00538	-1.04496e-11	-1.44143e-11			0.00538	-3.96849e-12	-1.48923e-11
0.0054	1.3818e-11	9.84678e-12			0.0054	1.64968e-11	1.19432e-12			0.0054	-4.126e-12	1.77965e-12			0.0054	-9.86e-12	-6.18285e-12			0.0054	4.73768e-13	-1.94079e-11			0.0054	-5.84107e-12	-1.92616e-11
0.00542	1.68981e-11	2.96806e-12			0.00542	1.77475e-11	5.25904e-12			0.00542	-6.62276e-12	2.40385e-12			0.00542	-7.42e-12	-7.74621e-12			0.00542	9.52455e-12	-1.87837e-11			0.00542	-1.02104e-11	-2.14463e-11
0.00544	1.90099e-11	-5.16133e-12			0.00544	1.77475e-11	9.32375e-12			0.00544	-9.11953e-12	1.77965e-12			0.00544	-5.18e-12	-9.9349e-12			0.00544	1.51423e-11	-1.3478e-11			0.00544	-1.48918e-11	-1.83253e-11
0.00546	1.94561e-11	-8.28805e-12			0.00546	1.27448e-11	1.24505e-11			0.00546	-9.74372e-12	2.40385e-12			0.00546	-2.54e-12	-1.36869e-11			0.00546	1.91995e-11	-7.23612e-12			0.00546	-1.89491e-11	-1.36439e-11
0.00548	1.79374e-11	-1.26654e-11			0.00548	6.17868e-12	9.94909e-12			0.00548	-1.16163e-11	2.71594e-12			0.00548	-3.03e-13	-1.5563e-11			0.00548	1.63907e-11	-9.94207e-13			0.00548	-2.5191e-11	-6.77777e-12
0.0055	1.46458e-11	-5.78672e-12			0.0055	3.05198e-12	5.25904e-12			0.0055	-6.31067e-12	2.71594e-12			0.0055	9.16e-13	-1.68136e-11			0.0055	1.17092e-11	4.62352e-12			0.0055	-2.79999e-11	1.02462e-12
0.00552	1.02175e-11	3.59345e-12			0.00552	3.05198e-12	-1.93238e-12			0.00552	-3.80849e-13	1.77965e-12			0.00552	1.53e-12	-1.5563e-11			0.00552	6.09149e-12	6.80819e-12			0.00552	-3.08087e-11	8.51492e-12
0.00554	5.54363e-12	1.10974e-11			0.00554	4.928e-12	-8.49845e-12			0.00554	6.17316e-12	4.27642e-12			0.00554	1.53e-12	-1.58756e-11			0.00554	2.65844e-12	9.92915e-12			0.00554	-3.08087e-11	1.50689e-11
0.00556	1.51479e-12	2.04776e-11			0.00556	6.80402e-12	-1.38138e-11			0.00556	1.2103e-11	2.40385e-12			0.00556	2.14e-12	-1.24363e-11			0.00556	-4.62518e-13	1.08654e-11			0.00556	-2.8312e-11	1.69415e-11
0.00558	-1.24043e-12	2.29789e-11			0.00558	6.80402e-12	-1.06871e-11			0.00558	1.67844e-11	2.40385e-12			0.00558	2.14e-12	-7.43354e-12			0.00558	-4.62518e-13	1.24259e-11			0.00558	-1.92612e-11	1.66294e-11
0.0056	-2.52989e-12	2.29789e-11			0.0056	4.928e-12	-7.24777e-12			0.0056	1.83449e-11	-1.02921e-12			0.0056	3.56e-12	-3.99416e-12			0.0056	-1.39881e-12	1.08654e-11			0.0056	-1.11467e-11	1.60052e-11
0.00562	-2.62374e-12	1.67256e-11			0.00562	5.50617e-13	-2.55772e-12			0.00562	1.83449e-11	-4.77436e-12			0.00562	2.34e-12	-2.43081e-12			0.00562	4.73768e-13	8.68076e-12			0.00562	7.12945e-13	9.45121e-12
0.00564	-2.08566e-12	8.59611e-12			0.00564	-2.26342e-12	-5.63554e-14			0.00564	1.5536e-11	-7.27112e-12			0.00564	1.93e-12	-5.55751e-12			0.00564	4.73768e-13	7.12028e-12			0.00564	9.45163e-12	3.20929e-12
0.00566	-1.50452e-12	-2.65999e-12			0.00566	-5.70279e-12	2.44501e-12			0.00566	1.30393e-11	-1.03921e-11			0.00566	1.12e-12	-6.8082e-12			0.00566	4.73768e-13	7.74448e-12			0.00566	1.50694e-11	-4.5931e-12
0.00568	-1.23462e-12	-1.07894e-11			0.00568	-9.7675e-12	8.81655e-13			0.00568	1.08546e-11	-1.32009e-11			0.00568	2.34e-12	-1.05602e-11			0.00568	1.72215e-12	7.43238e-12			0.00568	1.97508e-11	-1.23955e-11
0.0057	-1.26856e-12	-1.70428e-11			0.0057	-1.22689e-11	8.81655e-13			0.0057	9.60622e-12	-1.22647e-11			0.0057	3.35e-12	-1.21236e-11			0.0057	2.03425e-12	8.99286e-12			0.0057	2.3808e-11	-1.61406e-11
0.00572	-1.28501e-12	-1.64174e-11			0.00572	-1.38322e-11	1.81967e-12			0.00572	9.60622e-12	-1.3513e-11			0.00572	3.76e-12	-1.21236e-11			0.00572	2.65844e-12	6.184e-12			0.00572	2.3808e-11	-1.52044e-11
0.00574	-8.49174e-13	-1.89189e-11			0.00574	-1.35195e-11	8.81655e-13			0.00574	9.91831e-12	-1.03921e-11			0.00574	3.15e-12	-8.37155e-12			0.00574	3.90682e-12	1.19046e-12			0.00574	2.44322e-11	-1.48923e-11
0.00576	3.36028e-13	-1.14148e-11			0.00576	-1.57082e-11	-9.94366e-13			0.00576	1.08546e-11	-9.76789e-12			0.00576	2.14e-12	-6.49552e-12			0.00576	3.28263e-12	-6.92403e-12			0.00576	2.25597e-11	-1.05229e-11
0.00578	2.24259e-12	-1.40933e-12			0.00578	-1.53956e-11	-3.8084e-12			0.00578	1.11667e-11	-1.22647e-11			0.00578	-1.32e-12	-6.49552e-12			0.00578	2.03425e-12	-1.09813e-11			0.00578	2.06871e-11	-4.9052e-12
0.0058	4.4778e-12	9.84678e-12			0.0058	-1.19562e-11	-5.99709e-12			0.0058	1.11667e-11	-1.38251e-11			0.0058	-6.6e-12	-8.37155e-12			0.0058	-2.023e-12	-1.12934e-11			0.0058	1.78782e-11	-3.34472e-12
0.00582	6.43775e-12	2.11029e-11			0.00582	-6.95347e-12	-7.56044e-12			0.00582	1.27272e-11	-1.28888e-11			0.00582	-9.86e-12	-1.24363e-11			0.00582	-6.70443e-12	-6.29984e-12			0.00582	1.50694e-11	-1.16005e-12
0.00584	7.57877e-12	2.79817e-11			0.00584	-1.95075e-12	-8.18578e-12			0.00584	1.2103e-11	-1.10163e-11			0.00584	-9.45e-12	-1.68136e-11			0.00584	-7.95282e-12	-3.70015e-13			0.00584	1.16363e-11	4.00433e-13
0.00586	7.66513e-12	3.23591e-11			0.00586	3.98999e-12	-5.68442e-12			0.00586	1.24151e-11	-8.20741e-12			0.00586	-6.6e-12	-1.77517e-11			0.00586	-1.23222e-11	6.80819e-12			0.00586	7.89115e-12	-8.47951e-13
0.00588	6.84785e-12	3.04831e-11			0.00588	6.80402e-12	5.68985e-13			0.00588	9.91831e-12	-2.58969e-12			0.00588	-1.73e-12	-1.43123e-11			0.00588	-1.07617e-11	7.43238e-12			0.00588	4.146e-12	-2.09633e-12
0.0059	5.54536e-12	2.54803e-11			0.0059	4.61533e-12	4.6337e-12			0.0059	9.60622e-12	3.65223e-12			0.0059	3.35e-12	-7.43354e-12			0.0059	-8.57701e-12	8.99286e-12			0.0059	1.96133e-12	-2.40843e-12
0.00592	4.20669e-12	2.73563e-11			0.00592	2.11397e-12	6.82239e-12			0.00592	7.73364e-12	8.02157e-12			0.00592	8.03e-12	1.94657e-12			0.00592	-4.83186e-12	5.8719e-12			0.00592	-2.40801e-12	-1.47214e-12
0.00594	3.08945e-12	2.29789e-11			0.00594	-3.5141e-12	4.32103e-12			0.00594	1.08546e-11	1.02062e-11			0.00594	1.03e-11	1.1014e-11			0.00594	-5.14396e-12	2.75094e-12			0.00594	-5.84107e-12	2.8972e-12
0.00596	2.1961e-12	2.04776e-11			0.00596	-5.39012e-12	1.19432e-12			0.00596	1.27272e-11	1.05183e-11			0.00596	1.31e-11	1.41407e-11			0.00596	-7.64072e-12	2.54177e-13			0.00596	-7.08945e-12	6.33025e-12
0.00598	1.37771e-12	1.73509e-11			0.00598	-4.45211e-12	-5.68442e-12			0.00598	1.42877e-11	1.23909e-11			0.00598	1.27e-11	1.60167e-11			0.00598	-1.01375e-11	-2.55469e-12			0.00598	-6.15316e-12	9.13911e-12
0.006	4.89103e-13	1.10974e-11			0.006	-1.3254e-12	-1.00618e-11			0.006	1.61602e-11	9.26995e-12			0.006	1.17e-11	1.53914e-11			0.006	-1.66915e-11	-1.93049e-12			0.006	-3.3443e-12	1.38206e-11
0.00602	-4.87843e-13	5.46939e-12			0.00602	8.63287e-13	-1.19378e-11			0.00602	1.45998e-11	1.42635e-11			0.00602	9.66e-12	9.76332e-12			0.00602	-2.1685e-11	-2.55469e-12			0.00602	-2.40801e-12	1.60052e-11
0.00604	-1.42264e-12	-7.83939e-13			0.00604	5.50617e-13	-1.19378e-11			0.00604	1.14788e-11	1.5824e-11			0.00604	5.59e-12	6.94929e-12			0.00604	-2.44939e-11	-5.67564e-12			0.00604	-3.96849e-12	1.81899e-11
0.00606	-2.08786e-12	-6.41199e-12			0.00606	-3.82677e-12	-6.9351e-12			0.00606	8.04574e-12	1.73844e-11			0.00606	1.53e-12	7.26196e-12			0.00606	-2.60544e-11	-5.36355e-12			0.00606	-5.52897e-12	1.8502e-11
0.00608	-2.2493e-12	-5.78672e-12			0.00608	-1.41449e-11	1.19432e-12			0.00608	-6.87533e-14	1.55119e-11			0.00608	-4.57e-12	6.94929e-12			0.00608	-2.69907e-11	-5.98774e-12			0.00608	-1.02104e-11	1.88141e-11
0.0061	-1.76188e-12	-7.03738e-12			0.0061	-2.32123e-11	9.94909e-12			0.0061	-7.87115e-12	1.08304e-11			0.0061	-7.82e-12	6.63662e-12			0.0061	-2.63665e-11	-1.93049e-12			0.0061	-1.48918e-11	2.00625e-11
0.00612	-6.69155e-13	-2.65999e-12			0.00612	-3.13417e-11	2.15179e-11			0.00612	-1.75461e-11	2.71594e-12			0.00612	-1.01e-11	6.32395e-12			0.00612	-2.8239e-11	3.37513e-12			0.00612	-1.89491e-11	2.03746e-11
0.00614	7.41618e-13	1.092e-12			0.00614	-3.72825e-11	3.15233e-11			0.00614	-2.50364e-11	-8.51951e-12			0.00614	-9.45e-12	3.83219e-13			0.00614	-2.66786e-11	8.68076e-12			0.00614	-1.95733e-11	1.72536e-11
0.00616	1.96101e-12	1.71739e-12			0.00616	-3.79078e-11	3.465e-11			0.00616	-3.50235e-11	-1.91308e-11			0.00616	-5.79e-12	-5.24484e-12			0.00616	-3.04237e-11	1.39864e-11			0.00616	-1.95733e-11	1.35085e-11
0.00618	2.42381e-12	6.09478e-12			0.00618	-3.32178e-11	3.24613e-11			0.00618	-3.93928e-11	-2.84936e-11			0.00618	-2.34e-12	-1.14982e-11			0.00618	-3.22963e-11	1.5859e-11			0.00618	-2.14459e-11	8.20283e-12
0.0062	1.73267e-12	7.97084e-12			0.0062	-2.50883e-11	2.15179e-11			0.0062	-3.97049e-11	-3.66081e-11			0.0062	1.93e-12	-1.71263e-11			0.0062	-3.10479e-11	9.61705e-12			0.0062	-2.26942e-11	2.27301e-12
0.00622	-1.40221e-13	1.54748e-11			0.00622	-1.22689e-11	9.94909e-12			0.00622	-3.59598e-11	-3.75444e-11			0.00622	3.35e-12	-1.9315e-11			0.00622	-3.16721e-11	1.81466e-12			0.00622	-2.207e-11	-3.96891e-12
0.00624	-2.80098e-12	2.17283e-11			0.00624	-7.47231e-14	-2.24505e-12			0.00624	-3.09662e-11	-3.50476e-11			0.00624	6e-12	-1.46249e-11			0.00624	-3.07358e-11	-8.48451e-12			0.00624	-2.26942e-11	-7.71406e-12
0.00626	-5.56126e-12	2.11029e-11			0.00626	8.0547e-12	-1.19378e-11			0.00626	-2.47243e-11	-3.06783e-11			0.00626	6.81e-12	-8.37155e-12			0.00626	-3.10479e-11	-1.62869e-11			0.00626	-2.26942e-11	-8.65035e-12
0.00628	-7.68962e-12	2.23537e-11			0.00628	1.61841e-11	-1.60025e-11			0.00628	-1.62977e-11	-2.06912e-11			0.00628	8.23e-12	2.25924e-12			0.00628	-3.16721e-11	-1.81595e-11			0.00628	-1.98854e-11	-6.46568e-12
0.0063	-8.67689e-12	2.4855e-11			0.0063	2.11868e-11	-1.72532e-11			0.0063	-9.11953e-12	-9.45579e-12			0.0063	9.66e-12	1.25774e-11			0.0063	-3.19842e-11	-1.44143e-11			0.0063	-1.80128e-11	-3.65681e-12
0.00632	-8.40877e-12	2.29789e-11			0.00632	2.58769e-11	-1.50645e-11			0.00632	-5.37438e-12	5.31271e-13			0.00632	9.05e-12	2.07068e-11			0.00632	-2.97995e-11	-8.17241e-12			0.00632	-1.42677e-11	-5.35855e-13
0.00634	-7.17148e-12	2.11029e-11			0.00634	2.55642e-11	-1.35012e-11			0.00634	-3.80849e-13	1.30151e-11			0.00634	9.25e-12	2.57095e-11			0.00634	-2.69907e-11	8.78368e-13			0.00634	-1.2083e-11	1.02462e-12
0.00636	-5.50177e-12	1.67256e-11			0.00636	2.55642e-11	-1.00618e-11			0.00636	2.11592e-12	2.14417e-11			0.00636	1.03e-11	2.44588e-11			0.00636	-2.4806e-11	6.80819e-12			0.00636	-3.6564e-12	2.5851e-12
0.00638	-3.93475e-12	8.59611e-12			0.00638	2.21249e-11	-9.43646e-12			0.00638	2.42801e-12	2.92441e-11			0.00638	1.01e-11	1.91434e-11			0.00638	-2.13729e-11	1.24259e-11			0.00638	2.89762e-12	-2.09633e-12
0.0064	-2.76622e-12	4.21873e-12			0.0064	1.43081e-11	-5.37175e-12			0.0064	5.55438e-13	3.39255e-11			0.0064	1.19e-11	1.13267e-11			0.0064	-1.98125e-11	1.05533e-11			0.0064	1.00758e-11	-6.77777e-12
0.00642	-1.92521e-12	-1.58662e-13			0.00642	3.67732e-12	-3.49573e-12			0.00642	1.17963e-12	3.48618e-11			0.00642	1.45e-11	7.8873e-12			0.00642	-2.04367e-11	8.99286e-12			0.00642	1.63177e-11	-9.89873e-12
0.00644	-1.02162e-12	-2.03461e-12			0.00644	-7.89148e-12	-2.24505e-12			0.00644	5.55438e-13	3.14288e-11			0.00644	1.62e-11	5.69861e-12			0.00644	-2.01246e-11	2.43885e-12			0.00644	2.28717e-11	-1.02108e-11
0.00646	4.41959e-13	-3.28538e-12			0.00646	-2.19616e-11	-3.18306e-12			0.00646	-2.87761e-12	2.36264e-11			0.00646	1.51e-11	6.01128e-12			0.00646	-2.19971e-11	-5.98774e-12			0.00646	2.28717e-11	-1.14592e-11
0.00648	2.7687e-12	-1.40933e-12			0.00648	-3.10291e-11	-3.18306e-12			0.00648	-6.62276e-12	1.64482e-11			0.00648	1.31e-11	4.7606e-12			0.00648	-1.8252e-11	-1.28538e-11			0.00648	1.78782e-11	-1.17713e-11
0.0065	5.8364e-12	-4.53605e-12			0.0065	-3.94712e-11	-4.12107e-12			0.0065	-1.068e-11	8.02157e-12			0.0065	8.44e-12	5.69861e-12			0.0065	-1.5131e-11	-1.59748e-11			0.0065	1.44452e-11	-1.20834e-11
0.00652	9.05702e-12	1.092e-12			0.00652	-4.25979e-11	-4.43374e-12			0.00652	-1.47373e-11	2.19175e-13			0.00652	3.56e-12	5.69861e-12			0.00652	-1.20101e-11	-1.50385e-11			0.00652	9.45163e-12	-9.89873e-12
0.00654	1.15786e-11	2.96806e-12			0.00654	-4.13472e-11	-6.62243e-12			0.00654	-1.78582e-11	-6.02274e-12			0.00654	-3.15e-12	2.25924e-12			0.00654	-9.82539e-12	-1.03571e-11			0.00654	2.89762e-12	-4.281e-12
0.00656	1.26243e-11	6.72006e-12			0.00656	-3.35304e-11	-9.74913e-12			0.00656	-1.87945e-11	-1.03921e-11			0.00656	-7.82e-12	1.32123e-12			0.00656	-8.57701e-12	-3.70015e-13			0.00656	-4.90478e-12	-2.72053e-12
0.00658	1.18279e-11	9.84678e-12			0.00658	-2.1649e-11	-1.03745e-11			0.00658	-1.94187e-11	-1.41372e-11			0.00658	-1.09e-11	1.6339e-12			0.00658	-1.20101e-11	8.99286e-12			0.00658	-8.96202e-12	1.33672e-12
0.0066	9.41198e-12	1.10974e-11			0.0066	-1.00802e-11	-1.16252e-11			0.0066	-1.69219e-11	-1.50735e-11			0.0066	-1.25e-11	1.00856e-12			0.0066	-1.73157e-11	1.89799e-11			0.0066	-1.61402e-11	4.14558e-12
0.00662	6.11713e-12	7.34545e-12			0.00662	1.17596e-12	-8.81112e-12			0.00662	-1.25526e-11	-1.38251e-11			0.00662	-1.25e-11	2.57191e-12			0.00662	-2.85511e-11	2.45977e-11			0.00662	-1.98854e-11	7.26654e-12
0.00664	2.93716e-12	3.59345e-12			0.00664	8.68004e-12	-3.49573e-12			0.00664	-6.62276e-12	-1.3513e-11			0.00664	-1.19e-11	2.57191e-12			0.00664	-3.69777e-11	2.5846e-11			0.00664	-2.1758e-11	9.13911e-12
0.00666	7.76636e-13	-1.58662e-13			0.00666	1.14941e-11	5.57171e-12			0.00666	-6.92945e-13	-1.03921e-11			0.00666	-1.11e-11	4.7606e-12			0.00666	-4.35317e-11	2.27251e-11			0.00666	-2.207e-11	1.1948e-11
0.00668	1.92926e-13	-4.53605e-12			0.00668	8.0547e-12	1.27631e-11			0.00668	7.10945e-12	-7.27112e-12			0.00668	-8.84e-12	7.57463e-12			0.00668	-4.16592e-11	1.89799e-11			0.00668	-2.207e-11	1.38206e-11
0.0067	1.28616e-12	-6.41199e-12			0.0067	5.50617e-13	1.93292e-11			0.0067	1.74086e-11	-4.15017e-12			0.0067	-4.16e-12	6.01128e-12			0.0067	-3.7914e-11	1.08654e-11			0.0067	-2.14459e-11	1.60052e-11
0.00672	3.72771e-12	-8.91344e-12			0.00672	-9.45483e-12	2.02672e-11			0.00672	2.64594e-11	1.46756e-12			0.00672	1.12e-12	3.19725e-12			0.00672	-2.94874e-11	2.75094e-12			0.00672	-2.08217e-11	1.56931e-11
0.00674	6.88267e-12	-1.45415e-11			0.00674	-1.60209e-11	2.21432e-11			0.00674	3.33255e-11	5.5248e-12			0.00674	6.2e-12	-5.24484e-12			0.00674	-1.88762e-11	5.66273e-13			0.00674	-1.80128e-11	1.28843e-11
0.00676	9.97097e-12	-1.51668e-11			0.00676	-1.57082e-11	1.49518e-11			0.00676	3.64465e-11	9.89415e-12			0.00676	1.25e-11	-1.27489e-11			0.00676	-4.51977e-12	-1.3063e-12			0.00676	-1.2083e-11	1.06996e-11
0.00678	1.22255e-11	-1.57922e-11			0.00678	-1.53956e-11	9.01108e-12			0.00678	3.73827e-11	8.95786e-12			0.00678	1.27e-11	-2.18164e-11			0.00678	1.01487e-11	-2.24259e-12			0.00678	-2.40801e-12	9.13911e-12
0.0068	1.30384e-11	-7.66277e-12			0.0068	-8.51682e-12	1.50699e-12			0.0068	3.58223e-11	6.77319e-12			0.0068	1.21e-11	-2.74444e-11			0.0068	2.63777e-11	-3.80307e-12			0.0068	4.45809e-12	8.20283e-12
0.00682	1.20727e-11	-1.40933e-12			0.00682	1.17596e-12	-4.12107e-12			0.00682	3.42618e-11	2.19175e-13			0.00682	6.81e-12	-2.68191e-11			0.00682	3.82374e-11	-4.11516e-12			0.00682	9.13953e-12	8.51492e-12
0.00684	9.33805e-12	4.21873e-12			0.00684	9.30538e-12	-8.18578e-12			0.00684	3.1765e-11	-5.39855e-12			0.00684	5.1e-13	-2.05657e-11			0.00684	4.38551e-11	-3.49097e-12			0.00684	9.45163e-12	1.16359e-11
0.00686	5.19956e-12	1.35989e-11			0.00686	1.64968e-11	-1.06871e-11			0.00686	2.8332e-11	-1.008e-11			0.00686	-5.99e-12	-1.02476e-11			0.00686	4.19825e-11	-4.73936e-12			0.00686	8.20325e-12	1.44447e-11
0.00688	2.94929e-13	1.48496e-11			0.00688	2.46262e-11	-1.00618e-11			0.00688	2.55231e-11	-1.44493e-11			0.00688	-9.04e-12	7.0549e-14			0.00688	3.48043e-11	-3.17888e-12			0.00688	6.33067e-12	1.66294e-11
0.0069	-4.60501e-12	1.54748e-11			0.0069	2.86909e-11	-6.30976e-12			0.0069	2.1778e-11	-1.6634e-11			0.0069	-1.11e-11	7.26196e-12			0.0069	2.26326e-11	-1.3063e-12			0.0069	3.20971e-12	1.8502e-11
0.00692	-8.74306e-12	1.61002e-11			0.00692	2.68149e-11	-2.55772e-12			0.00692	1.5536e-11	-1.6634e-11			0.00692	-9.86e-12	1.41407e-11			0.00692	1.23334e-11	1.81466e-12			0.00692	1.33714e-12	2.00625e-11
0.00694	-1.14723e-11	1.04722e-11			0.00694	2.21249e-11	2.44501e-12			0.00694	1.17909e-11	-1.53856e-11			0.00694	-7.21e-12	1.75801e-11			0.00694	7.85865e-13	5.8719e-12			0.00694	2.27342e-12	1.81899e-11
0.00696	-1.23091e-11	4.84411e-12			0.00696	1.11814e-11	9.01108e-12			0.00696	5.23688e-12	-1.13284e-11			0.00696	1.03e-13	1.66421e-11			0.00696	-1.1698e-11	5.55981e-12			0.00696	6.33067e-12	1.41326e-11
0.00698	-1.09823e-11	3.59345e-12			0.00698	-1.01273e-12	1.33885e-11			0.00698	-1.31714e-12	-5.71064e-12			0.00698	5.39e-12	1.4766e-11			0.00698	-2.35576e-11	2.12675e-12			0.00698	1.19484e-11	7.89073e-12
0.007	-7.51003e-12	6.09478e-12			0.007	-1.35195e-11	1.62025e-11			0.007	-1.16163e-11	-1.02921e-12			0.007	9.66e-12	1.1014e-11			0.007	-3.57293e-11	-2.24259e-12			0.007	2.09992e-11	1.64882e-12
0.00702	-2.24857e-12	9.2215e-12			0.00702	-2.0711e-11	1.77658e-11			0.00702	-1.91066e-11	4.90061e-12			0.00702	1.31e-11	4.7606e-12			0.00702	-4.29075e-11	-6.29984e-12			0.00702	2.75532e-11	-5.52939e-12
0.00704	4.16539e-12	1.29735e-11			0.00704	-2.5401e-11	1.77658e-11			0.00704	-2.53485e-11	1.05183e-11			0.00704	1.33e-11	-3.36882e-12			0.00704	-4.69648e-11	-6.61193e-12			0.00704	3.19225e-11	-1.0835e-11
0.00706	1.10064e-11	8.59611e-12			0.00706	-2.10236e-11	1.11998e-11			0.00706	-2.90937e-11	1.39514e-11			0.00706	1.03e-11	-1.05602e-11			0.00706	-4.85253e-11	-2.86678e-12			0.00706	3.3483e-11	-1.61406e-11
0.00708	1.76863e-11	4.66727e-13			0.00708	-1.53956e-11	4.32103e-12			0.00708	-3.3463e-11	1.64482e-11			0.00708	7.62e-12	-1.24363e-11			0.00708	-4.41559e-11	4.31142e-12			0.00708	3.28588e-11	-1.89495e-11
0.0071	2.38661e-11	-8.28805e-12			0.0071	-6.6408e-12	2.56315e-13			0.0071	-3.19025e-11	1.45756e-11			0.0071	3.96e-12	-1.30616e-11			0.0071	-4.00987e-11	1.46106e-11			0.0071	2.47443e-11	-1.98858e-11
0.00712	2.93564e-11	-1.26654e-11			0.00712	-1.95075e-12	-3.18306e-12			0.00712	-2.87816e-11	1.2703e-11			0.00712	-5.07e-13	-8.37155e-12			0.00712	-3.32326e-11	2.83428e-11			0.00712	1.63177e-11	-2.051e-11
0.00714	3.39051e-11	-1.64174e-11			0.00714	-2.88876e-12	-3.49573e-12			0.00714	-1.94187e-11	3.65223e-12			0.00714	-2.95e-12	-1.80547e-12			0.00714	-2.63665e-11	3.45847e-11			0.00714	7.26696e-12	-1.95737e-11
0.00716	3.70798e-11	-1.95442e-11			0.00716	-1.10182e-11	-4.12107e-12			0.00716	-8.49534e-12	-7.27112e-12			0.00716	-2.74e-12	7.8873e-12			0.00716	-2.10608e-11	3.92662e-11			0.00716	-1.47173e-12	-1.83253e-11
0.00718	3.83522e-11	-1.64174e-11			0.00718	-1.69589e-11	-1.93238e-12			0.00718	2.74011e-12	-1.44493e-11			0.00718	-2.13e-12	1.63294e-11			0.00718	-1.76278e-11	4.05145e-11			0.00718	-1.11467e-11	-1.83253e-11
0.0072	3.73311e-11	-5.78672e-12			0.0072	-2.13363e-11	1.81967e-12			0.0072	1.36635e-11	-1.85066e-11			0.0072	-7.1e-13	2.28955e-11			0.0072	-1.10738e-11	3.92662e-11			0.0072	-1.73886e-11	-1.67648e-11
0.00722	3.39772e-11	1.71739e-12			0.00722	-1.75843e-11	1.19432e-12			0.00722	2.36505e-11	-1.63219e-11			0.00722	-1.52e-12	2.35208e-11			0.00722	-7.95282e-12	3.42726e-11			0.00722	-2.207e-11	-1.58285e-11
0.00724	2.86705e-11	9.2215e-12			0.00724	-7.57881e-12	5.88438e-12			0.00724	3.05166e-11	-9.1437e-12			0.00724	-3.15e-12	2.10195e-11			0.00724	-6.70443e-12	2.70944e-11			0.00724	-2.8312e-11	-1.52044e-11
0.00726	2.21083e-11	1.10974e-11			0.00726	5.24067e-12	4.32103e-12			0.00726	3.45739e-11	-2.58969e-12			0.00726	-5.38e-12	1.44534e-11			0.00726	-8.57701e-12	2.21009e-11			0.00726	-2.95603e-11	-1.30197e-11
0.00728	1.51182e-11	1.48496e-11			0.00728	1.58715e-11	1.81967e-12			0.00728	3.39497e-11	2.71594e-12			0.00728	-5.59e-12	4.44793e-12			0.00728	-1.26343e-11	2.05404e-11			0.00728	-3.20571e-11	-1.14592e-11
0.0073	8.48847e-12	1.92269e-11			0.0073	2.27502e-11	3.07035e-12			0.0073	3.05166e-11	6.46109e-12			0.0073	-4.16e-12	-5.87018e-12			0.0073	-1.95004e-11	1.9292e-11			0.0073	-2.98724e-11	-8.96244e-12
0.00732	2.88612e-12	1.98522e-11			0.00732	2.52516e-11	2.13234e-12			0.00732	2.64594e-11	5.5248e-12			0.00732	-3.96e-12	-1.30616e-11			0.00732	-2.76149e-11	2.08525e-11			0.00732	-2.67515e-11	-9.58663e-12
0.00734	-1.14489e-12	2.42296e-11			0.00734	2.27502e-11	2.13234e-12			0.00734	1.95933e-11	3.02804e-12			0.00734	-1.52e-12	-1.86897e-11			0.00734	-3.22963e-11	1.99162e-11			0.00734	-2.36305e-11	-7.08987e-12
0.00736	-3.16791e-12	1.98522e-11			0.00736	1.49334e-11	8.81655e-13			0.00736	1.42877e-11	2.19175e-13			0.00736	-1.73e-12	-1.86897e-11			0.00736	-3.76019e-11	1.99162e-11			0.00736	-2.1758e-11	-1.47214e-12
0.00738	-2.91647e-12	2.29789e-11			0.00738	6.17868e-12	-2.87039e-12			0.00738	8.35783e-12	-3.52597e-12			0.00738	-9.13e-13	-1.96277e-11			0.00738	-4.13471e-11	2.05404e-11			0.00738	-1.89491e-11	4.45768e-12
0.0074	-4.38093e-13	2.17283e-11			0.0074	-1.3254e-12	-5.99709e-12			0.0074	3.3643e-12	-8.8316e-12			0.0074	1.03e-13	-1.6501e-11			0.0074	-4.63406e-11	1.83557e-11			0.0074	-1.77007e-11	1.41326e-11
0.00742	3.78444e-12	1.98522e-11			0.00742	-6.95347e-12	-8.81112e-12			0.00742	2.42801e-12	-1.008e-11			0.00742	1.12e-12	-1.33743e-11			0.00742	-4.72769e-11	1.5859e-11			0.00742	-1.42677e-11	2.38076e-11
0.00744	8.85142e-12	1.48496e-11			0.00744	-1.41449e-11	-1.03745e-11			0.00744	-1.31714e-12	-1.008e-11			0.00744	2.14e-12	-9.62223e-12			0.00744	-4.35317e-11	1.61711e-11			0.00744	-9.27412e-12	2.72407e-11
0.00746	1.36699e-11	1.35989e-11			0.00746	-1.88349e-11	-1.16252e-11			0.00746	-1.31714e-12	-9.76789e-12			0.00746	1.93e-12	-8.99689e-12			0.00746	-3.7914e-11	1.18017e-11			0.00746	-2.72011e-12	2.72407e-11
0.00748	1.72791e-11	1.04722e-11			0.00748	-1.91476e-11	-1.06871e-11			0.00748	-3.18971e-12	-7.58322e-12			0.00748	1.03e-13	-7.43354e-12			0.00748	-2.85511e-11	8.05657e-12			0.00748	2.27342e-12	2.5056e-11
0.0075	1.91012e-11	9.84678e-12			0.0075	-1.78969e-11	-6.30976e-12			0.0075	-4.126e-12	-4.77436e-12			0.0075	-2.54e-12	-5.87018e-12			0.0075	-1.66915e-11	4.93561e-12			0.0075	8.20325e-12	2.09988e-11
0.00752	1.90123e-11	7.97084e-12			0.00752	-1.19562e-11	-2.87039e-12			0.00752	-5.68648e-12	-1.9655e-12			0.00752	-6.2e-12	-1.4928e-12			0.00752	-7.95282e-12	2.54177e-13			0.00752	1.03879e-11	1.56931e-11
0.00754	1.72226e-11	-1.58662e-13			0.00754	-6.6408e-12	1.19432e-12			0.00754	-7.87115e-12	3.65223e-12			0.00754	-1.01e-11	4.44793e-12			0.00754	3.90682e-12	-3.49097e-12			0.00754	9.45163e-12	9.45121e-12
0.00756	1.40837e-11	-3.28538e-12			0.00756	-3.87393e-13	4.32103e-12			0.00756	-1.03679e-11	8.33367e-12			0.00756	-1.11e-11	1.3828e-11			0.00756	1.01487e-11	-6.61193e-12			0.00756	9.13953e-12	2.27301e-12
0.00758	9.93873e-12	-8.28805e-12			0.00758	3.67732e-12	5.25904e-12			0.00758	-1.19284e-11	8.95786e-12			0.00758	-8.84e-12	2.03941e-11			0.00758	1.67027e-11	-8.7966e-12			0.00758	6.33067e-12	-5.35855e-13
0.0076	5.0901e-12	-1.26654e-11			0.0076	4.928e-12	1.50699e-12			0.0076	-1.13042e-11	1.17667e-11			0.0076	-5.79e-12	2.72729e-11			0.0076	1.91995e-11	-5.67564e-12			0.0076	1.64923e-12	-3.96891e-12
0.00762	-1.13808e-13	-1.39161e-11			0.00762	4.30266e-12	-9.94366e-13			0.00762	-8.18324e-12	8.33367e-12			0.00762	-1.73e-12	3.07122e-11			0.00762	1.82632e-11	-1.6184e-12			0.00762	-1.15963e-12	-3.96891e-12
0.00764	-5.1554e-12	-1.14148e-11			0.00764	-7.47231e-14	-4.43374e-12			0.00764	-4.75019e-12	7.08528e-12			0.00764	3.96e-12	2.97742e-11			0.00764	1.95116e-11	8.99286e-12			0.00764	-4.90478e-12	-3.03262e-12
0.00766	-9.31668e-12	-2.65999e-12			0.00766	-1.95075e-12	-4.74641e-12			0.00766	-6.92945e-13	3.96433e-12			0.00766	7.22e-12	2.50842e-11			0.00766	1.57665e-11	1.67953e-11			0.00766	-7.71364e-12	-2.23759e-13
0.00768	-1.18015e-11	4.84411e-12			0.00768	-4.45211e-12	-5.05908e-12			0.00768	1.49173e-12	5.31271e-13			0.00768	8.64e-12	1.94561e-11			0.00768	1.48302e-11	2.49097e-11			0.00768	-9.89831e-12	4.14558e-12
0.0077	-1.1992e-11	1.48496e-11			0.0077	-7.57881e-12	-3.69026e-13			0.0077	3.05221e-12	-7.17112e-13			0.0077	9.66e-12	1.13267e-11			0.0077	7.33988e-12	2.92791e-11			0.0077	-1.33314e-11	6.01816e-12
0.00772	-9.69352e-12	1.86016e-11			0.00772	-9.14216e-12	2.56315e-13			0.00772	5.23688e-12	-2.58969e-12			0.00772	1.13e-11	6.9589e-13			0.00772	1.09796e-12	2.95912e-11			0.00772	-1.14588e-11	6.01816e-12
0.00774	-5.26396e-12	2.17283e-11			0.00774	-1.32069e-11	-3.69026e-13			0.00774	6.79736e-12	-3.21388e-12			0.00774	1.03e-11	-4.93217e-12			0.00774	-4.20767e-12	2.52218e-11			0.00774	-1.02104e-11	4.76977e-12
0.00776	4.3666e-13	2.23537e-11			0.00776	-1.82096e-11	-2.87039e-12			0.00776	8.04574e-12	-5.71064e-12			0.00776	1.09e-11	-9.62223e-12			0.00776	-8.8891e-12	1.9292e-11			0.00776	-1.02104e-11	-5.35855e-13
0.00778	6.24501e-12	2.17283e-11			0.00778	-2.19616e-11	-5.37175e-12			0.00778	1.08546e-11	-7.27112e-12			0.00778	9.45e-12	-1.36869e-11			0.00778	-1.60673e-11	1.36743e-11			0.00778	-9.89831e-12	-3.96891e-12
0.0078	1.09711e-11	1.54748e-11			0.0078	-2.4463e-11	-7.24777e-12			0.0078	1.36635e-11	-1.03921e-11			0.0078	6.4e-12	-1.49376e-11			0.0078	-2.32455e-11	9.92915e-12			0.0078	-7.08945e-12	-7.71406e-12
0.00782	1.36913e-11	1.42242e-11			0.00782	-2.38377e-11	-4.74641e-12			0.00782	1.80328e-11	-1.3513e-11			0.00782	4.98e-12	-1.43123e-11			0.00782	-3.29205e-11	9.92915e-12			0.00782	-3.96849e-12	-7.40196e-12
0.00784	1.40092e-11	1.17228e-11			0.00784	-2.00856e-11	-2.24505e-12			0.00784	2.20901e-11	-1.47614e-11			0.00784	3.76e-12	-1.14982e-11			0.00784	-4.19713e-11	1.33622e-11			0.00784	1.02504e-12	-3.65681e-12
0.00786	1.21917e-11	1.04722e-11			0.00786	-9.45483e-12	2.75768e-12			0.00786	2.67715e-11	-1.25768e-11			0.00786	-5.07e-13	-8.99689e-12			0.00786	-4.94616e-11	1.89799e-11			0.00786	5.08229e-12	-5.35855e-13
0.00788	9.09294e-12	1.61002e-11			0.00788	-1.01273e-12	8.38574e-12			0.00788	2.86441e-11	-9.76789e-12			0.00788	-4.37e-12	-7.43354e-12			0.00788	-5.22704e-11	2.27251e-11			0.00788	9.13953e-12	3.83349e-12
0.0079	5.84632e-12	1.92269e-11			0.0079	1.02434e-11	1.05744e-11			0.0079	3.05166e-11	-2.90178e-12			0.0079	-1.05e-11	-3.68149e-12			0.0079	-4.7589e-11	2.45977e-11			0.0079	1.03879e-11	5.08187e-12
0.00792	3.44383e-12	1.92269e-11			0.00792	2.02488e-11	9.01108e-12			0.00792	3.14529e-11	3.34013e-12			0.00792	-1.62e-11	-2.74348e-12			0.00792	-4.25955e-11	2.11646e-11			0.00792	8.20325e-12	1.06996e-11
0.00794	2.39998e-12	2.54803e-11			0.00794	2.46262e-11	5.57171e-12			0.00794	3.02045e-11	1.05183e-11			0.00794	-1.88e-11	-1.80547e-12			0.00794	-3.51052e-11	1.9292e-11			0.00794	5.70648e-12	1.28843e-11
0.00796	2.64649e-12	2.29789e-11			0.00796	2.52516e-11	2.13234e-12			0.00796	2.58352e-11	1.39514e-11			0.00796	-1.88e-11	-3.05615e-12			0.00796	-2.63665e-11	1.55469e-11			0.00796	4.77019e-12	1.38206e-11
0.00798	3.67166e-12	2.54803e-11			0.00798	2.27502e-11	8.81655e-13			0.00798	1.77207e-11	1.5824e-11			0.00798	-1.68e-11	-4.6195e-12			0.00798	-2.07487e-11	1.33622e-11			0.00798	2.27342e-12	1.28843e-11
0.008	4.79801e-12	2.29789e-11			0.008	1.71221e-11	2.13234e-12			0.008	8.66993e-12	1.76965e-11			0.008	-9.65e-12	-6.18285e-12			0.008	-1.5131e-11	1.39864e-11			0.008	1.33714e-12	1.00754e-11
0.00802	5.45674e-12	1.79763e-11			0.00802	1.24321e-11	2.75768e-12			0.00802	-1.62923e-12	1.5824e-11			0.00802	-1.93e-12	-8.37155e-12			0.00802	-1.29464e-11	1.96041e-11			0.00802	-1.47173e-12	7.26654e-12
0.00804	5.37206e-12	1.54748e-11			0.00804	7.11669e-12	3.07035e-12			0.00804	-1.16163e-11	1.61361e-11			0.00804	5.39e-12	-1.08729e-11			0.00804	-1.07617e-11	2.83428e-11			0.00804	-2.09592e-12	5.39397e-12
0.00806	4.61729e-12	8.59611e-12			0.00806	3.05198e-12	2.56315e-13			0.00806	-2.12913e-11	1.45756e-11			0.00806	1.09e-11	-1.27489e-11			0.00806	-9.82539e-12	3.33363e-11			0.00806	-3.3443e-12	5.39397e-12
0.00808	3.57114e-12	4.84411e-12			0.00808	2.11397e-12	-7.87311e-12			0.00808	-2.50364e-11	1.14546e-11			0.00808	1.39e-11	-9.62223e-12			0.00808	-1.07617e-11	3.95783e-11			0.00808	-3.6564e-12	7.89073e-12
0.0081	2.76829e-12	1.71739e-12			0.0081	-1.01273e-12	-1.47519e-11			0.0081	-2.72211e-11	1.05183e-11			0.0081	1.62e-11	-7.43354e-12			0.0081	-1.07617e-11	4.08266e-11			0.0081	-3.03221e-12	8.20283e-12
0.00812	2.68968e-12	4.21873e-12			0.00812	1.8013e-12	-2.16306e-11			0.00812	-2.31638e-11	8.95786e-12			0.00812	1.78e-11	7.0549e-14			0.00812	-1.13859e-11	4.14508e-11			0.00812	-1.78382e-12	9.13911e-12
0.00814	3.54159e-12	2.96806e-12			0.00814	3.67732e-12	-2.38193e-11			0.00814	-1.78582e-11	5.8369e-12			0.00814	1.58e-11	5.38594e-12			0.00814	-1.1698e-11	3.8642e-11			0.00814	-2.23343e-13	9.13911e-12
0.00816	5.12145e-12	6.09478e-12			0.00816	7.74203e-12	-2.4132e-11			0.00816	-7.87115e-12	5.31271e-13			0.00816	1.33e-11	9.76332e-12			0.00816	-1.60673e-11	3.5521e-11			0.00816	-8.47534e-13	9.76331e-12
0.00818	6.81595e-12	7.97084e-12			0.00818	8.36737e-12	-1.94419e-11			0.00818	2.11592e-12	-5.39855e-12			0.00818	8.03e-12	1.16393e-11			0.00818	-2.19971e-11	2.99033e-11			0.00818	-5.35438e-13	5.39397e-12
0.0082	7.7907e-12	3.59345e-12			0.0082	9.93072e-12	-1.19378e-11			0.0082	8.35783e-12	-1.19526e-11			0.0082	1.53e-12	1.3828e-11			0.0082	-2.94874e-11	2.05404e-11			0.0082	-8.47534e-13	-3.65681e-12
0.00822	7.31822e-12	4.84411e-12			0.00822	8.68004e-12	-2.55772e-12			0.00822	1.61602e-11	-1.6634e-11			0.00822	-5.79e-12	1.50787e-11			0.00822	-3.4481e-11	7.74448e-12			0.00822	1.02504e-12	-1.05229e-11
0.00824	5.13642e-12	9.2215e-12			0.00824	6.80402e-12	6.19705e-12			0.00824	2.08417e-11	-2.19396e-11			0.00824	-9.86e-12	1.60167e-11			0.00824	-3.85382e-11	-4.73936e-12			0.00824	1.33714e-12	-1.86374e-11
0.00826	1.64284e-12	7.97084e-12			0.00826	4.30266e-12	1.55772e-11			0.00826	2.11538e-11	-2.91178e-11			0.00826	-1.25e-11	1.63294e-11			0.00826	-3.94745e-11	-1.56627e-11			0.00826	7.12945e-13	-2.51914e-11
0.00828	-2.21099e-12	1.23482e-11			0.00828	1.8013e-12	2.02672e-11			0.00828	2.20901e-11	-2.9742e-11			0.00828	-1.29e-11	1.66421e-11			0.00828	-4.1035e-11	-2.19046e-11			0.00828	-3.6564e-12	-3.0185e-11
0.0083	-5.29686e-12	1.61002e-11			0.0083	-1.3254e-12	2.27686e-11			0.0083	2.02175e-11	-2.81815e-11			0.0083	-1.19e-11	1.4766e-11			0.0083	-3.7914e-11	-2.37772e-11			0.0083	-8.64993e-12	-2.86245e-11
0.00832	-6.79269e-12	2.17283e-11			0.00832	-2.57609e-12	2.37066e-11			0.00832	1.5536e-11	-1.94429e-11			0.00832	-6.6e-12	1.13267e-11			0.00832	-3.32326e-11	-2.22167e-11			0.00832	-1.58281e-11	-2.61277e-11
0.00834	-6.50161e-12	2.61057e-11			0.00834	-4.45211e-12	2.24559e-11			0.00834	1.17909e-11	-5.71064e-12			0.00834	-1.73e-12	7.57463e-12			0.00834	-2.51181e-11	-1.62869e-11			0.00834	-2.1758e-11	-2.17584e-11
0.00836	-4.8301e-12	3.29844e-11			0.00836	-1.19562e-11	1.52645e-11			0.00836	8.98203e-12	8.95786e-12			0.00836	2.75e-12	1.94657e-12			0.00836	-1.73157e-11	-7.23612e-12			0.00836	-2.61273e-11	-1.30197e-11
0.00838	-2.48043e-12	3.23591e-11			0.00838	-2.00856e-11	9.32375e-12			0.00838	4.61268e-12	2.26901e-11			0.00838	7.42e-12	-4.6195e-12			0.00838	-1.20101e-11	3.99933e-12			0.00838	-2.76878e-11	-8.02615e-12
0.0084	-4.55647e-14	3.04831e-11			0.0084	-2.79024e-11	1.19432e-12			0.0084	-6.87533e-14	3.17409e-11			0.0084	1.03e-11	-1.36869e-11			0.0084	-6.39234e-12	1.42985e-11			0.0084	-2.67515e-11	7.12529e-13
0.00842	2.22758e-12	2.8607e-11			0.00842	-3.79078e-11	-4.43374e-12			0.00842	-1.31714e-12	3.82949e-11			0.00842	1.27e-11	-1.99403e-11			0.00842	-2.64719e-12	2.74065e-11			0.00842	-2.23821e-11	6.64235e-12
0.00844	4.38829e-12	2.67311e-11			0.00844	-4.19725e-11	-6.9351e-12			0.00844	-3.50181e-12	3.29892e-11			0.00844	1.29e-11	-2.33797e-11			0.00844	-2.023e-12	3.36484e-11			0.00844	-1.70765e-11	1.50689e-11
0.00846	6.52092e-12	2.29789e-11			0.00846	-4.13472e-11	-4.43374e-12			0.00846	-4.126e-12	2.26901e-11			0.00846	1.43e-11	-2.65064e-11			0.00846	-7.74616e-13	3.89541e-11			0.00846	-1.17709e-11	2.1935e-11
0.00848	8.52154e-12	1.98522e-11			0.00848	-3.82205e-11	-6.81696e-13			0.00848	-3.8139e-12	1.20788e-11			0.00848	1.41e-11	-2.36924e-11			0.00848	-2.95928e-12	3.58331e-11			0.00848	-5.84107e-12	2.59923e-11
0.0085	1.00728e-11	2.36043e-11			0.0085	-2.8215e-11	5.68985e-13			0.0085	-2.25342e-12	1.15546e-12			0.0085	1.07e-11	-2.18164e-11			0.0085	-3.27138e-12	2.83428e-11			0.0085	-5.35438e-13	3.37947e-11
0.00852	1.08179e-11	3.36098e-11			0.00852	-1.38322e-11	5.68985e-13			0.00852	1.80382e-12	-6.95903e-12			0.00852	7.62e-12	-1.7439e-11			0.00852	-3.89557e-12	2.05404e-11			0.00852	3.52181e-12	3.72277e-11
0.00854	1.05731e-11	3.61111e-11			0.00854	8.63287e-13	-3.8084e-12			0.00854	4.61268e-12	-1.28888e-11			0.00854	6e-12	-1.49376e-11			0.00854	-3.89557e-12	1.21138e-11			0.00854	4.77019e-12	4.06608e-11
0.00856	9.44711e-12	3.86124e-11			0.00856	1.55588e-11	-9.74913e-12			0.00856	8.35783e-12	-1.63219e-11			0.00856	3.96e-12	-1.08729e-11			0.00856	-7.64072e-12	5.24771e-12			0.00856	6.33067e-12	3.97245e-11
0.00858	7.80564e-12	3.98631e-11			0.00858	2.71276e-11	-1.09998e-11			0.00858	1.17909e-11	-1.63219e-11			0.00858	2.34e-12	-6.49552e-12			0.00858	-1.01375e-11	2.43885e-12			0.00858	7.89115e-12	3.72277e-11
0.0086	6.12819e-12	3.4235e-11			0.0086	3.55697e-11	-1.41265e-11			0.0086	1.30393e-11	-1.53856e-11			0.0086	1.93e-12	-1.80547e-12			0.0086	-1.26343e-11	1.81466e-12			0.0086	7.26696e-12	2.66165e-11
0.00862	4.83854e-12	3.17337e-11			0.00862	4.27611e-11	-1.35012e-11			0.00862	1.33514e-11	-1.25768e-11			0.00862	5.1e-13	1.32123e-12			0.00862	-1.60673e-11	4.93561e-12			0.00862	7.89115e-12	1.56931e-11
0.00864	4.18327e-12	2.73563e-11			0.00864	4.49498e-11	-1.25632e-11			0.00864	8.98203e-12	-1.008e-11			0.00864	-1e-13	6.94929e-12			0.00864	-1.5131e-11	6.184e-12			0.00864	1.00758e-11	3.52139e-12
0.00866	4.18481e-12	2.17283e-11			0.00866	4.18231e-11	-1.16252e-11			0.00866	3.05221e-12	-6.33484e-12			0.00866	-1e-13	9.45065e-12			0.00866	-1.54431e-11	1.2738e-11			0.00866	9.76372e-12	-9.27454e-12
0.00868	4.67959e-12	1.73509e-11			0.00868	3.55697e-11	-1.44392e-11			0.00868	-2.25342e-12	-1.9655e-12			0.00868	-2.54e-12	1.32027e-11			0.00868	-1.13859e-11	1.64832e-11			0.00868	7.57905e-12	-1.77011e-11
0.0087	5.37946e-12	1.35989e-11			0.0087	2.80656e-11	-1.47519e-11			0.0087	-9.11953e-12	2.71594e-12			0.0087	-5.18e-12	1.60167e-11			0.0087	-6.70443e-12	1.96041e-11			0.0087	7.57905e-12	-2.3943e-11
0.00872	5.92244e-12	1.10974e-11			0.00872	2.02488e-11	-1.53772e-11			0.00872	-1.44252e-11	7.08528e-12			0.00872	-6.81e-12	1.63294e-11			0.00872	-4.62518e-13	2.14767e-11			0.00872	6.01857e-12	-2.51914e-11
0.00874	5.91183e-12	8.59611e-12			0.00874	1.36828e-11	-1.31885e-11			0.00874	-1.53614e-11	8.02157e-12			0.00874	-8.84e-12	1.63294e-11			0.00874	4.53102e-12	1.71074e-11			0.00874	6.01857e-12	-2.51914e-11
0.00876	4.95839e-12	7.97084e-12			0.00876	7.42936e-12	-8.49845e-12			0.00876	-2.0355e-11	1.02062e-11			0.00876	-9.65e-12	1.57041e-11			0.00876	7.65197e-12	1.42985e-11			0.00876	5.08229e-12	-2.08221e-11
0.00878	2.77357e-12	4.84411e-12			0.00878	8.63287e-13	-4.43374e-12			0.00878	-2.22276e-11	1.11425e-11			0.00878	-1.11e-11	1.50787e-11			0.00878	5.4673e-12	9.92915e-12			0.00878	6.64277e-12	-1.58285e-11
0.0088	-7.07526e-13	4.84411e-12			0.0088	-3.5141e-12	-1.30704e-12			0.0088	-2.59727e-11	1.42635e-11			0.0088	-9.45e-12	1.289e-11			0.0088	1.61674e-13	4.62352e-12			0.0088	6.01857e-12	-9.27454e-12
0.00882	-5.20891e-12	4.66727e-13			0.00882	-8.51682e-12	-1.93238e-12			0.00882	-2.97179e-11	1.64482e-11			0.00882	-9.04e-12	1.22647e-11			0.00882	-1.07617e-11	8.78368e-13			0.00882	5.08229e-12	-3.03262e-12
0.00884	-1.00662e-11	2.96806e-12			0.00884	-1.35195e-11	-1.93238e-12			0.00884	-2.90937e-11	1.83207e-11			0.00884	-7.01e-12	1.1952e-11			0.00884	-2.10608e-11	-9.94207e-13			0.00884	6.01857e-12	3.83349e-12
0.00886	-1.43045e-11	4.21873e-12			0.00886	-1.78969e-11	-4.43374e-12			0.00886	-2.87816e-11	1.61361e-11			0.00886	-3.35e-12	1.03887e-11			0.00886	-3.136e-11	1.50256e-12			0.00886	7.26696e-12	6.95444e-12
0.00888	-1.6853e-11	4.21873e-12			0.00888	-2.00856e-11	-5.68442e-12			0.00888	-2.65969e-11	1.08304e-11			0.00888	5.1e-13	8.51264e-12			0.00888	-3.72898e-11	1.50256e-12			0.00888	9.45163e-12	7.89073e-12
0.0089	-1.68703e-11	6.72006e-12			0.0089	-1.60209e-11	-6.81696e-13			0.0089	-2.59727e-11	4.90061e-12			0.0089	3.76e-12	3.19725e-12			0.0089	-4.22834e-11	1.50256e-12			0.0089	1.28847e-11	3.83349e-12
0.00892	-1.40683e-11	7.34545e-12			0.00892	-1.16435e-11	3.07035e-12			0.00892	-2.41001e-11	-2.90178e-12			0.00892	5.59e-12	-5.54791e-13			0.00892	-4.22834e-11	2.12675e-12			0.00892	1.41331e-11	2.27301e-12
0.00894	-8.92369e-12	9.2215e-12			0.00894	-1.28942e-11	6.50972e-12			0.00894	-1.94187e-11	-9.76789e-12			0.00894	7.22e-12	-5.24484e-12			0.00894	-4.32196e-11	2.43885e-12			0.00894	1.63177e-11	-4.9052e-12
0.00896	-2.63895e-12	1.10974e-11			0.00896	-9.14216e-12	7.44773e-12			0.00896	-1.59856e-11	-1.53856e-11			0.00896	6.4e-12	-6.49552e-12			0.00896	-4.00987e-11	5.55981e-12			0.00896	1.25726e-11	-7.71406e-12
0.00898	3.17423e-12	8.59611e-12			0.00898	-1.16435e-11	5.57171e-12			0.00898	-9.11953e-12	-1.94429e-11			0.00898	5.39e-12	-4.6195e-12			0.00898	-3.88503e-11	8.99286e-12			0.00898	9.45163e-12	-1.02108e-11
0.009	7.01837e-12	7.97084e-12			0.009	-8.51682e-12	2.13234e-12			0.009	-3.80849e-13	-1.91308e-11			0.009	4.57e-12	-2.43081e-12			0.009	-3.51052e-11	1.05533e-11			0.009	2.89762e-12	-1.05229e-11
0.00902	8.01493e-12	7.97084e-12			0.00902	-6.01546e-12	-4.43374e-12			0.00902	6.79736e-12	-1.78824e-11			0.00902	2.14e-12	-5.54791e-13			0.00902	-3.26084e-11	1.36743e-11			0.00902	-3.6564e-12	-8.33825e-12
0.00904	6.15063e-12	8.59611e-12			0.00904	-2.88876e-12	-1.00618e-11			0.00904	1.14788e-11	-1.16405e-11			0.00904	-1.12e-12	1.00856e-12			0.00904	-2.76149e-11	1.39864e-11			0.00904	-1.02104e-11	-5.52939e-12
0.00906	2.18637e-12	7.34545e-12			0.00906	-2.26342e-12	-1.41265e-11			0.00906	1.64723e-11	-6.02274e-12			0.00906	-3.76e-12	1.00856e-12			0.00906	-2.63665e-11	1.24259e-11			0.00906	-1.61402e-11	-8.47951e-13
0.00908	-2.67967e-12	-1.58662e-13			0.00908	-3.87393e-13	-1.50645e-11			0.00908	1.49118e-11	2.19175e-13			0.00908	-6.4e-12	7.0549e-14			0.00908	-2.51181e-11	1.21138e-11			0.00908	-2.23821e-11	6.64235e-12
0.0091	-7.18251e-12	-2.03461e-12			0.0091	-3.5141e-12	-1.56899e-11			0.0091	1.33514e-11	6.46109e-12			0.0091	-7.82e-12	-3.68149e-12			0.0091	-2.35576e-11	1.18017e-11			0.0091	-2.67515e-11	1.31964e-11
0.00912	-1.02993e-11	-4.53605e-12			0.00912	-6.01546e-12	-1.28758e-11			0.00912	8.35783e-12	1.17667e-11			0.00912	-8.03e-12	-6.8082e-12			0.00912	-2.32455e-11	1.24259e-11			0.00912	-3.11208e-11	1.50689e-11
0.00914	-1.14581e-11	-3.91066e-12			0.00914	-1.07055e-11	-1.16252e-11			0.00914	4.61268e-12	1.89449e-11			0.00914	-6.4e-12	-1.14982e-11			0.00914	-2.1685e-11	1.71074e-11			0.00914	-3.29934e-11	1.63173e-11
0.00916	-1.06396e-11	-4.53605e-12			0.00916	-1.22689e-11	-1.03745e-11			0.00916	-3.80849e-13	1.9257e-11			0.00916	-2.95e-12	-1.33743e-11			0.00916	-1.79399e-11	1.99162e-11			0.00916	-3.23692e-11	1.10117e-11
0.00918	-8.36957e-12	-2.65999e-12			0.00918	-1.00802e-11	-8.49845e-12			0.00918	-3.18971e-12	1.83207e-11			0.00918	2.54e-12	-1.49376e-11			0.00918	-1.23222e-11	2.14767e-11			0.00918	-2.92483e-11	7.57864e-12
0.0092	-5.56556e-12	4.66727e-13			0.0092	-8.82949e-12	-6.9351e-12			0.0092	-5.37438e-12	1.42635e-11			0.0092	6.61e-12	-1.49376e-11			0.0092	-4.83186e-12	2.21009e-11			0.0092	-2.64394e-11	-5.35855e-13
0.00922	-3.26191e-12	7.34545e-12			0.00922	-5.07745e-12	-2.55772e-12			0.00922	-4.43809e-12	9.89415e-12			0.00922	7.42e-12	-1.27489e-11			0.00922	-7.74616e-13	2.02283e-11			0.00922	-2.26942e-11	-8.33825e-12
0.00924	-2.28655e-12	1.61002e-11			0.00924	2.11397e-12	4.6337e-12			0.00924	-6.62276e-12	2.40385e-12			0.00924	6.4e-12	-6.18285e-12			0.00924	5.15521e-12	1.71074e-11			0.00924	-1.48918e-11	-1.80132e-11
0.00926	-3.00844e-12	1.92269e-11			0.00926	4.61533e-12	8.38574e-12			0.00926	-5.37438e-12	-5.39855e-12			0.00926	3.96e-12	2.25924e-12			0.00926	1.1085e-11	1.2738e-11			0.00926	-8.33783e-12	-2.33188e-11
0.00928	-5.21757e-12	2.11029e-11			0.00928	8.99271e-12	9.63642e-12			0.00928	-5.68648e-12	-1.63219e-11			0.00928	9.16e-13	1.1014e-11			0.00928	1.20213e-11	7.74448e-12			0.00928	-1.47173e-12	-2.58156e-11
0.0093	-8.16153e-12	2.36043e-11			0.0093	8.99271e-12	5.25904e-12			0.0093	-6.31067e-12	-2.3188e-11			0.0093	-1.12e-12	2.32081e-11			0.0093	1.23334e-11	3.68723e-12			0.0093	5.08229e-12	-2.61277e-11
0.00932	-1.0722e-11	1.67256e-11			0.00932	5.86601e-12	-1.93238e-12			0.00932	-6.31067e-12	-2.66211e-11			0.00932	-1.12e-12	3.16502e-11			0.00932	8.90036e-12	8.78368e-13			0.00932	1.00758e-11	-2.17584e-11
0.00934	-1.17143e-11	9.2215e-12			0.00934	4.61533e-12	-1.13125e-11			0.00934	-3.18971e-12	-2.78694e-11			0.00934	7.13e-13	3.60276e-11			0.00934	-4.62518e-13	-3.70015e-13			0.00934	1.31968e-11	-1.48923e-11
0.00936	-1.0253e-11	4.21873e-12			0.00936	4.30266e-12	-1.47519e-11			0.00936	-5.06229e-12	-2.3188e-11			0.00936	1.53e-12	3.50896e-11			0.00936	-1.07617e-11	-3.80307e-12			0.00936	1.35089e-11	-6.15358e-12
0.00938	-6.06083e-12	-1.58662e-13			0.00938	2.42664e-12	-1.28758e-11			0.00938	-3.18971e-12	-1.69461e-11			0.00938	2.34e-12	2.82109e-11			0.00938	-2.10608e-11	-5.67564e-12			0.00938	1.19484e-11	3.83349e-12
0.0094	3.97619e-13	-1.40933e-12			0.0094	1.17596e-12	-8.81112e-12			0.0094	-7.55905e-12	-1.03921e-11			0.0094	3.56e-12	2.07068e-11			0.0094	-2.69907e-11	-5.98774e-12			0.0094	6.33067e-12	1.35085e-11
0.00942	8.01746e-12	-2.03461e-12			0.00942	-1.3254e-12	-3.69026e-13			0.00942	-8.49534e-12	-1.6534e-12			0.00942	3.35e-12	1.1952e-11			0.00942	-3.4481e-11	-2.55469e-12			0.00942	2.27342e-12	1.91262e-11
0.00944	1.53251e-11	-3.91066e-12			0.00944	-6.01546e-12	3.69569e-12			0.00944	-1.03679e-11	3.65223e-12			0.00944	3.15e-12	3.83219e-13			0.00944	-3.47931e-11	2.12675e-12			0.00944	-2.40801e-12	2.31834e-11
0.00946	2.08159e-11	-3.91066e-12			0.00946	-6.95347e-12	4.00836e-12			0.00946	-1.3801e-11	6.77319e-12			0.00946	2.75e-12	-6.18285e-12			0.00946	-3.26084e-11	8.99286e-12			0.00946	-7.40155e-12	2.38076e-11
0.00948	2.32928e-11	-3.91066e-12			0.00948	-8.82949e-12	1.50699e-12			0.00948	-1.47373e-11	9.89415e-12			0.00948	3.56e-12	-9.62223e-12			0.00948	-2.79269e-11	1.21138e-11			0.00948	-1.11467e-11	2.22471e-11
0.0095	2.2146e-11	-2.65999e-12			0.0095	-9.14216e-12	1.19432e-12			0.0095	-1.53614e-11	1.05183e-11			0.0095	5.59e-12	-1.14982e-11			0.0095	-2.04367e-11	1.30501e-11			0.0095	-1.5516e-11	1.47568e-11
0.00952	1.7524e-11	-7.03738e-12			0.00952	-1.32069e-11	5.68985e-13			0.00952	-1.3801e-11	1.08304e-11			0.00952	7.62e-12	-8.99689e-12			0.00952	-1.32584e-11	1.14896e-11			0.00952	-1.83249e-11	6.01816e-12
0.00954	1.03282e-11	-7.03738e-12			0.00954	-1.72716e-11	5.68985e-13			0.00954	-1.22405e-11	9.89415e-12			0.00954	8.64e-12	-5.55751e-12			0.00954	-5.76815e-12	8.05657e-12			0.00954	-1.8637e-11	-3.96891e-12
0.00956	2.037e-12	-5.78672e-12			0.00956	-1.97729e-11	2.44501e-12			0.00956	-8.18324e-12	3.96433e-12			0.00956	9.45e-12	1.32123e-12			0.00956	-4.62518e-13	3.68723e-12			0.00956	-1.77007e-11	-1.36439e-11
0.00958	-5.62058e-12	-1.40933e-12			0.00958	-2.1649e-11	5.68985e-13			0.00958	-5.99857e-12	1.77965e-12			0.00958	7.62e-12	7.0549e-14			0.00958	1.41006e-12	-3.70015e-13			0.00958	-1.70765e-11	-2.051e-11
0.0096	-1.10868e-11	1.092e-12			0.0096	-2.00856e-11	-2.87039e-12			0.0096	-5.06229e-12	-1.3413e-12			0.0096	4.37e-12	1.32123e-12			0.0096	-4.62518e-13	-3.70015e-13			0.0096	-1.2083e-11	-2.33188e-11
0.00962	-1.34086e-11	1.71739e-12			0.00962	-1.78969e-11	-7.87311e-12			0.00962	-5.68648e-12	-1.6534e-12			0.00962	1.73e-12	-3.99416e-12			0.00962	-4.83186e-12	1.81466e-12			0.00962	-5.84107e-12	-2.33188e-11
0.00964	-1.25203e-11	4.21873e-12			0.00964	-1.13308e-11	-9.43646e-12			0.00964	-8.49534e-12	-3.21388e-12			0.00964	-2.34e-12	-7.43354e-12			0.00964	-7.64072e-12	4.31142e-12			0.00964	2.58552e-12	-2.17584e-11
0.00966	-9.2349e-12	1.71739e-12			0.00966	-4.13944e-12	-7.87311e-12			0.00966	-1.00558e-11	-7.17112e-13			0.00966	-8.23e-12	-1.36869e-11			0.00966	-9.82539e-12	7.74448e-12			0.00966	1.13242e-11	-1.67648e-11
0.00968	-4.9196e-12	1.71739e-12			0.00968	2.42664e-12	-1.30704e-12			0.00968	-1.3801e-11	2.40385e-12			0.00968	-9.86e-12	-1.43123e-11			0.00968	-9.82539e-12	7.74448e-12			0.00968	1.94387e-11	-1.23955e-11
0.0097	-1.03221e-12	-3.91066e-12			0.0097	5.24067e-12	4.6337e-12			0.0097	-1.50494e-11	3.02804e-12			0.0097	-1.31e-11	-1.39996e-11			0.0097	-5.14396e-12	2.12675e-12			0.0097	2.66169e-11	-4.5931e-12
0.00972	1.26613e-12	-8.91344e-12			0.00972	4.928e-12	8.69841e-12			0.00972	-1.7234e-11	3.65223e-12			0.00972	-1.33e-11	-8.37155e-12			0.00972	-4.62518e-13	-5.36355e-12			0.00972	3.16104e-11	3.83349e-12
0.00974	1.29736e-12	-1.51668e-11			0.00974	1.48863e-12	8.69841e-12			0.00974	-1.62977e-11	4.58852e-12			0.00974	-1.07e-11	-2.42121e-13			0.00974	4.84311e-12	-1.69111e-11			0.00974	3.16104e-11	1.00754e-11
0.00976	-1.10662e-12	-1.64174e-11			0.00976	-1.3254e-12	3.07035e-12			0.00976	-1.94187e-11	5.21271e-12			0.00976	-5.38e-12	8.19997e-12			0.00976	6.71569e-12	-2.25288e-11			0.00976	3.0362e-11	1.41326e-11
0.00978	-5.63121e-12	-1.95442e-11			0.00978	-5.70279e-12	-2.87039e-12			0.00978	-1.91066e-11	5.21271e-12			0.00978	-5.07e-13	1.75801e-11			0.00978	1.01487e-11	-2.19046e-11			0.00978	2.6929e-11	1.72536e-11
0.0098	-1.15264e-11	-1.82935e-11			0.0098	-8.20415e-12	-1.09998e-11			0.0098	-1.97308e-11	4.90061e-12			0.0098	3.56e-12	2.25828e-11			0.0098	9.52455e-12	-1.6599e-11			0.0098	2.19355e-11	1.88141e-11
0.00982	-1.7714e-11	-1.70428e-11			0.00982	-9.14216e-12	-1.53772e-11			0.00982	-1.84824e-11	5.5248e-12			0.00982	7.42e-12	2.41462e-11			0.00982	7.96407e-12	-4.11516e-12			0.00982	1.7254e-11	1.72536e-11
0.00984	-2.30069e-11	-8.28805e-12			0.00984	-9.7675e-12	-1.69405e-11			0.00984	-1.62977e-11	6.149e-12			0.00984	8.84e-12	2.57095e-11			0.00984	3.28263e-12	1.18017e-11			0.00984	1.10121e-11	1.44447e-11
0.00986	-2.63872e-11	-8.28805e-12			0.00986	-5.39012e-12	-2.00672e-11			0.00986	-1.25526e-11	6.77319e-12			0.00986	9.05e-12	2.10195e-11			0.00986	-1.39881e-12	3.05275e-11			0.00986	5.08229e-12	1.28843e-11
0.00988	-2.7253e-11	-6.41199e-12			0.00988	1.48863e-12	-1.85039e-11			0.00988	-6.31067e-12	3.65223e-12			0.00988	9.25e-12	1.32027e-11			0.00988	-6.39234e-12	4.39476e-11			0.00988	2.58552e-12	8.20283e-12
0.0099	-2.55307e-11	-3.28538e-12			0.0099	1.11814e-11	-1.56899e-11			0.0099	2.74011e-12	5.31271e-13			0.0099	9.25e-12	4.44793e-12			0.0099	-1.01375e-11	4.92532e-11			0.0099	-1.47173e-12	4.45768e-12
0.00992	-2.16356e-11	-7.66277e-12			0.00992	2.14995e-11	-1.16252e-11			0.00992	7.73364e-12	-4.15017e-12			0.00992	7.42e-12	-4.93217e-12			0.00992	-1.48189e-11	4.30113e-11			0.00992	-1.15963e-12	8.83369e-14
0.00994	-1.63395e-11	-8.91344e-12			0.00994	2.93163e-11	-4.43374e-12			0.00994	1.42877e-11	-9.1437e-12			0.00994	4.78e-12	-1.49376e-11			0.00994	-2.01246e-11	3.27121e-11			0.00994	-2.09592e-12	-4.5931e-12
0.00996	-1.05878e-11	-1.26654e-11			0.00996	3.5257e-11	1.81967e-12			0.00996	1.92812e-11	-1.32009e-11			0.00996	5.1e-13	-2.27544e-11			0.00996	-2.19971e-11	1.5859e-11			0.00996	-3.3443e-12	-6.77777e-12
0.00998	-5.32218e-12	-1.32908e-11			0.00998	3.5257e-11	4.94637e-12			0.00998	2.55231e-11	-1.63219e-11			0.00998	-2.34e-12	-3.11965e-11			0.00998	-2.1685e-11	1.19046e-12			0.00998	-3.96849e-12	-5.84148e-12
0.01	-1.30993e-12	-1.07894e-11			0.01	3.18176e-11	2.13234e-12			0.01	2.48989e-11	-1.69461e-11			0.01	-4.37e-12	-3.43232e-11			0.01	-1.63794e-11	-9.1087e-12			0.01	-6.15316e-12	-6.77777e-12
0.01002	9.94967e-13	-7.66277e-12			0.01002	2.74403e-11	-3.8084e-12			0.01002	2.70836e-11	-1.53856e-11			0.01002	-5.38e-12	-3.40105e-11			0.01002	-8.8891e-12	-1.50385e-11			0.01002	-7.08945e-12	-5.84148e-12
0.01004	1.5504e-12	-1.40933e-12			0.01004	2.02488e-11	-8.81112e-12			0.01004	2.67715e-11	-8.8316e-12			0.01004	-4.16e-12	-2.90078e-11			0.01004	-4.62518e-13	-1.6599e-11			0.01004	-9.27412e-12	-5.84148e-12
0.01006	7.72041e-13	9.84678e-12			0.01006	1.27448e-11	-1.19378e-11			0.01006	2.55231e-11	-1.9655e-12			0.01006	-2.13e-12	-1.99403e-11			0.01006	7.33988e-12	-1.50385e-11			0.01006	-1.11467e-11	-5.84148e-12
0.01008	-5.38219e-13	1.10974e-11			0.01008	6.17868e-12	-9.43646e-12			0.01008	2.48989e-11	3.34013e-12			0.01008	1.53e-12	-7.12087e-12			0.01008	1.17092e-11	-1.53506e-11			0.01008	-1.45797e-11	-8.65035e-12
0.0101	-1.41137e-12	1.98522e-11			0.0101	-1.63807e-12	-2.87039e-12			0.0101	2.1778e-11	1.14546e-11			0.0101	4.78e-12	4.7606e-12			0.0101	1.45181e-11	-8.7966e-12			0.0101	-1.64523e-11	-1.0835e-11
0.01012	-1.03524e-12	2.4855e-11			0.01012	-1.13308e-11	8.69841e-12			0.01012	1.95933e-11	1.70723e-11			0.01012	7.83e-12	1.63294e-11			0.01012	1.4206e-11	-3.49097e-12			0.01012	-1.80128e-11	-1.55165e-11
0.01014	9.48668e-13	2.36043e-11			0.01014	-1.75843e-11	1.74532e-11			0.01014	1.5536e-11	1.73844e-11			0.01014	8.84e-12	2.44588e-11			0.01014	1.45181e-11	4.62352e-12			0.01014	-2.08217e-11	-1.86374e-11
0.01016	4.32463e-12	2.4855e-11			0.01016	-2.1649e-11	2.62079e-11			0.01016	1.49118e-11	1.23909e-11			0.01016	1.07e-11	2.75855e-11			0.01016	1.4206e-11	1.30501e-11			0.01016	-2.14459e-11	-2.11342e-11
0.01018	8.44139e-12	2.36043e-11			0.01018	-2.13363e-11	2.77713e-11			0.01018	1.24151e-11	8.95786e-12			0.01018	1.19e-11	2.47715e-11			0.01018	1.29576e-11	2.05404e-11			0.01018	-2.30063e-11	-2.30068e-11
0.0102	1.24938e-11	2.17283e-11			0.0102	-2.10236e-11	2.55826e-11			0.0102	1.5536e-11	2.40385e-12			0.0102	1.03e-11	1.91434e-11			0.0102	9.83664e-12	2.55339e-11			0.0102	-2.5191e-11	-2.3943e-11
0.01022	1.5805e-11	2.29789e-11			0.01022	-2.10236e-11	1.87039e-11			0.01022	1.74086e-11	-2.90178e-12			0.01022	7.83e-12	1.13267e-11			0.01022	2.97053e-12	2.33493e-11			0.01022	-2.36305e-11	-2.61277e-11
0.01024	1.798e-11	1.73509e-11			0.01024	-2.13363e-11	8.07307e-12			0.01024	1.99054e-11	-9.45579e-12			0.01024	3.96e-12	4.13526e-12			0.01024	-4.20767e-12	1.64832e-11			0.01024	-2.207e-11	-2.55035e-11
0.01026	1.89049e-11	1.67256e-11			0.01026	-2.10236e-11	2.44501e-12			0.01026	1.80328e-11	-1.38251e-11			0.01026	-9.13e-13	-1.18013e-12			0.01026	-1.41947e-11	8.99286e-12			0.01026	-1.64523e-11	-2.30068e-11
0.01028	1.86617e-11	1.73509e-11			0.01028	-1.97729e-11	-3.8084e-12			0.01028	1.42877e-11	-1.44493e-11			0.01028	-4.77e-12	-5.54791e-13			0.01028	-2.26213e-11	1.81466e-12			0.01028	-1.08346e-11	-1.86374e-11
0.0103	1.74477e-11	1.61002e-11			0.0103	-1.19562e-11	-9.43646e-12			0.0103	8.04574e-12	-1.44493e-11			0.0103	-9.04e-12	2.25924e-12			0.0103	-2.69907e-11	-9.94207e-13			0.0103	-2.72011e-12	-1.55165e-11
0.01032	1.55256e-11	1.86016e-11			0.01032	-4.45211e-12	-1.13125e-11			0.01032	2.11592e-12	-1.63219e-11			0.01032	-9.86e-12	1.13267e-11			0.01032	-3.07358e-11	-1.3063e-12			0.01032	6.01857e-12	-1.02108e-11
0.01034	1.31885e-11	2.11029e-11			0.01034	6.17868e-12	-1.56899e-11			0.01034	-6.62276e-12	-1.53856e-11			0.01034	-1.15e-11	1.75801e-11			0.01034	-2.91753e-11	2.75094e-12			0.01034	1.3821e-11	-4.9052e-12
0.01036	1.07102e-11	2.54803e-11			0.01036	1.74348e-11	-1.81912e-11			0.01036	-1.3801e-11	-1.81945e-11			0.01036	-1.07e-11	2.13321e-11			0.01036	-2.54302e-11	7.74448e-12			0.01036	2.00629e-11	-1.47214e-12
0.01038	8.28304e-12	2.61057e-11			0.01038	2.08742e-11	-2.06926e-11			0.01038	-1.66098e-11	-1.72582e-11			0.01038	-1.23e-11	2.47715e-11			0.01038	-2.04367e-11	1.33622e-11			0.01038	2.31838e-11	2.5851e-12
0.0104	5.98547e-12	2.8607e-11			0.0104	1.99362e-11	-1.85039e-11			0.0104	-1.75461e-11	-1.75703e-11			0.0104	-1.21e-11	2.41462e-11			0.0104	-1.07617e-11	1.83557e-11			0.0104	2.6929e-11	7.26654e-12
0.01042	3.77928e-12	2.42296e-11			0.01042	1.36828e-11	-1.53772e-11			0.01042	-1.78582e-11	-1.50735e-11			0.01042	-1.27e-11	2.10195e-11			0.01042	-4.62518e-13	2.42856e-11			0.01042	2.47443e-11	1.03875e-11
0.01044	1.56628e-12	1.98522e-11			0.01044	3.98999e-12	-8.81112e-12			0.01044	-1.44252e-11	-8.20741e-12			0.01044	-1.17e-11	1.289e-11			0.01044	1.38939e-11	2.83428e-11			0.01044	2.06871e-11	1.44447e-11
0.01046	-7.22579e-13	1.73509e-11			0.01046	-4.13944e-12	-4.12107e-12			0.01046	-8.49534e-12	-1.02921e-12			0.01046	-7.82e-12	2.25924e-12			0.01046	2.48172e-11	2.80307e-11			0.01046	1.25726e-11	1.56931e-11
0.01048	-3.04525e-12	9.84678e-12			0.01048	-1.19562e-11	-4.12107e-12			0.01048	-2.25342e-12	7.39738e-12			0.01048	-3.96e-12	-1.14982e-11			0.01048	3.16833e-11	2.67823e-11			0.01048	6.01857e-12	1.81899e-11
0.0105	-5.22796e-12	3.59345e-12			0.0105	-1.44576e-11	-8.18578e-12			0.0105	2.11592e-12	1.20788e-11			0.0105	-5.07e-13	-2.46304e-11			0.0105	3.13713e-11	2.45977e-11			0.0105	-1.15963e-12	2.03746e-11
0.01052	-7.03202e-12	-1.58662e-13			0.01052	-1.88349e-11	-1.44392e-11			0.01052	4.30059e-12	1.48877e-11			0.01052	2.75e-12	-3.49485e-11			0.01052	2.48172e-11	2.11646e-11			0.01052	-5.52897e-12	2.34955e-11
0.01054	-8.26457e-12	4.66727e-13			0.01054	-1.94603e-11	-1.78786e-11			0.01054	6.79736e-12	1.45756e-11			0.01054	3.96e-12	-4.15146e-11			0.01054	1.04608e-11	1.89799e-11			0.01054	-9.89831e-12	2.75528e-11
0.01056	-8.83677e-12	-3.91066e-12			0.01056	-2.00856e-11	-1.81912e-11			0.01056	5.54897e-12	1.30151e-11			0.01056	3.15e-12	-3.99512e-11			0.01056	-6.08024e-12	1.52348e-11			0.01056	-1.02104e-11	2.91133e-11
0.01058	-8.74012e-12	-4.53605e-12			0.01058	-2.19616e-11	-1.28758e-11			0.01058	3.3643e-12	7.39738e-12			0.01058	1.73e-12	-3.36978e-11			0.01058	-1.76278e-11	1.05533e-11			0.01058	-1.33314e-11	2.97374e-11
0.0106	-7.98488e-12	-7.66277e-12			0.0106	-2.47757e-11	-7.87311e-12			0.0106	-1.31714e-12	1.77965e-12			0.0106	3.06e-13	-2.49431e-11			0.0106	-2.57423e-11	4.62352e-12			0.0106	-1.45797e-11	2.88012e-11
0.01062	-6.55548e-12	-4.53605e-12			0.01062	-2.4463e-11	-4.43374e-12			0.01062	-5.37438e-12	-3.83807e-12			0.01062	-1e-13	-1.46249e-11			0.01062	-2.69907e-11	-1.6184e-12			0.01062	-1.33314e-11	2.31834e-11
0.01064	-4.41149e-12	-5.16133e-12			0.01064	-2.0711e-11	5.68985e-13			0.01064	-5.99857e-12	-9.76789e-12			0.01064	-1.32e-12	-4.93217e-12			0.01064	-2.41818e-11	-5.67564e-12			0.01064	-1.36435e-11	1.56931e-11
0.01066	-1.53991e-12	-1.58662e-13			0.01066	-1.13308e-11	-5.63554e-14			0.01066	-7.87115e-12	-1.44493e-11			0.01066	-1.93e-12	2.57191e-12			0.01066	-1.76278e-11	-7.54822e-12			0.01066	-1.36435e-11	8.20283e-12
0.01068	1.97908e-12	-1.40933e-12			0.01068	5.50617e-13	1.19432e-12			0.01068	-6.31067e-12	-2.00671e-11			0.01068	5.1e-13	7.8873e-12			0.01068	-1.13859e-11	-1.22297e-11			0.01068	-1.36435e-11	4.00433e-13
0.0107	5.9037e-12	2.34278e-12			0.0107	9.61805e-12	1.81967e-12			0.0107	-5.37438e-12	-1.9755e-11			0.0107	4.37e-12	8.82531e-12			0.0107	-5.45605e-12	-1.53506e-11			0.0107	-1.48918e-11	-6.77777e-12
0.01072	9.82332e-12	4.84411e-12			0.01072	1.68095e-11	-5.63554e-14			0.01072	-1.31714e-12	-1.88187e-11			0.01072	8.44e-12	7.8873e-12			0.01072	-1.7109e-12	-2.19046e-11			0.01072	-1.30193e-11	-1.27076e-11
0.01074	1.3204e-11	3.59345e-12			0.01074	2.18122e-11	-1.30704e-12			0.01074	-1.94133e-12	-1.44493e-11			0.01074	1.21e-11	5.38594e-12			0.01074	3.28263e-12	-2.93949e-11			0.01074	-1.14588e-11	-1.55165e-11
0.01076	1.54837e-11	6.72006e-12			0.01076	2.58769e-11	-6.30976e-12			0.01076	-1.00504e-12	-9.45579e-12			0.01076	1.74e-11	-5.54791e-13			0.01076	8.27616e-12	-3.6261e-11			0.01076	-1.14588e-11	-1.64527e-11
0.01078	1.61983e-11	6.72006e-12			0.01078	3.0567e-11	-1.25632e-11			0.01078	-2.87761e-12	-4.46226e-12			0.01078	2.02e-11	-4.30683e-12			0.01078	1.13971e-11	-3.96941e-11			0.01078	-7.08945e-12	-1.70769e-11
0.0108	1.51151e-11	2.96806e-12			0.0108	3.77584e-11	-1.94419e-11			0.0108	-5.99857e-12	2.09175e-12			0.0108	2.14e-11	-6.8082e-12			0.0108	1.17092e-11	-4.00062e-11			0.0108	-2.72011e-12	-1.58285e-11
0.01082	1.23527e-11	-1.40933e-12			0.01082	4.15104e-11	-2.25686e-11			0.01082	-6.62276e-12	5.5248e-12			0.01082	2.1e-11	-1.02476e-11			0.01082	1.26455e-11	-3.43885e-11			0.01082	3.8339e-12	-1.3956e-11
0.01084	8.41826e-12	-8.91344e-12			0.01084	4.40118e-11	-2.13179e-11			0.01084	-8.18324e-12	9.89415e-12			0.01084	1.84e-11	-9.9349e-12			0.01084	1.38939e-11	-2.56498e-11			0.01084	1.19484e-11	-1.20834e-11
0.01086	4.08835e-12	-1.82935e-11			0.01086	3.68204e-11	-1.60025e-11			0.01086	-4.43809e-12	1.39514e-11			0.01086	1.41e-11	-8.37155e-12			0.01086	1.07729e-11	-1.28538e-11			0.01086	1.78782e-11	-6.46568e-12
0.01088	1.54586e-13	-2.45469e-11			0.01088	2.80656e-11	-6.62243e-12			0.01088	-6.92945e-13	1.5824e-11			0.01088	8.44e-12	-8.68422e-12			0.01088	6.71569e-12	-1.93049e-12			0.01088	2.25597e-11	-1.47214e-12
0.0109	-2.84243e-12	-2.95496e-11			0.0109	1.36828e-11	1.81967e-12			0.0109	4.61268e-12	1.48877e-11			0.0109	1.53e-12	-4.30683e-12			0.0109	3.28263e-12	4.62352e-12			0.0109	2.44322e-11	-5.35855e-13
0.01092	-4.73872e-12	-3.51776e-11			0.01092	1.17596e-12	1.02618e-11			0.01092	8.35783e-12	1.45756e-11			0.01092	-6.4e-12	-2.11814e-12			0.01092	-2.33509e-12	5.24771e-12			0.01092	2.41201e-11	-2.23759e-13
0.01094	-5.66492e-12	-3.33017e-11			0.01094	-8.20415e-12	1.11998e-11			0.01094	1.17909e-11	1.17667e-11			0.01094	-1.21e-11	3.82259e-12			0.01094	-3.58348e-12	5.66273e-13			0.01094	2.00629e-11	-3.65681e-12
0.01096	-5.8298e-12	-2.39215e-11			0.01096	-1.22689e-11	9.63642e-12			0.01096	1.42877e-11	1.30151e-11			0.01096	-1.55e-11	8.82531e-12			0.01096	-6.08024e-12	-5.98774e-12			0.01096	1.22605e-11	-6.15358e-12
0.01098	-5.34672e-12	-1.39161e-11			0.01098	-1.60209e-11	4.6337e-12			0.01098	1.8657e-11	1.20788e-11			0.01098	-1.7e-11	1.4766e-11			0.01098	-6.70443e-12	-8.17241e-12			0.01098	5.70648e-12	-8.65035e-12
0.011	-4.21628e-12	-9.53871e-12			0.011	-2.0711e-11	1.50699e-12			0.011	2.11538e-11	1.36393e-11			0.011	-1.62e-11	2.07068e-11			0.011	-6.70443e-12	-9.73289e-12			0.011	-3.3443e-12	-1.14592e-11
0.01102	-2.46815e-12	-1.58662e-13			0.01102	-2.57137e-11	-6.81696e-13			0.01102	2.27142e-11	1.36393e-11			0.01102	-1.41e-11	2.53968e-11			0.01102	-7.32863e-12	-7.23612e-12			0.01102	-9.27412e-12	-1.33318e-11
0.01104	-3.43245e-13	2.34278e-12			0.01104	-2.88404e-11	-2.24505e-12			0.01104	2.45868e-11	1.30151e-11			0.01104	-1.07e-11	2.63348e-11			0.01104	-5.45605e-12	-2.86678e-12			0.01104	-1.52039e-11	-1.52044e-11
0.01106	1.63725e-12	4.21873e-12			0.01106	-2.75897e-11	-1.61971e-12			0.01106	2.27142e-11	9.89415e-12			0.01106	-7.21e-12	2.28955e-11			0.01106	-4.51977e-12	-6.82111e-13			0.01106	-2.23821e-11	-1.52044e-11
0.01108	2.81426e-12	8.59611e-12			0.01108	-2.10236e-11	-6.81696e-13			0.01108	2.24021e-11	6.77319e-12			0.01108	-3.35e-12	1.75801e-11			0.01108	-2.023e-12	3.37513e-12			0.01108	-2.39426e-11	-1.77011e-11
0.0111	2.6886e-12	8.59611e-12			0.0111	-1.25815e-11	-5.63554e-14			0.0111	2.11538e-11	3.34013e-12			0.0111	-2.13e-12	9.45065e-12			0.0111	-1.08671e-12	4.93561e-12			0.0111	-2.73757e-11	-2.01979e-11
0.01112	1.18303e-12	6.09478e-12			0.01112	-1.95075e-12	1.19432e-12			0.01112	1.8657e-11	3.02804e-12			0.01112	1.12e-12	5.07327e-12			0.01112	-1.50424e-13	5.55981e-12			0.01112	-2.67515e-11	-2.08221e-11
0.01114	-1.27304e-12	4.21873e-12			0.01114	4.928e-12	4.32103e-12			0.01114	1.58481e-11	2.40385e-12			0.01114	3.56e-12	-1.18013e-12			0.01114	4.53102e-12	5.24771e-12			0.01114	-2.1758e-11	-2.01979e-11
0.01116	-3.89163e-12	-7.83939e-13			0.01116	9.30538e-12	8.69841e-12			0.01116	1.2103e-11	-7.17112e-13			0.01116	4.57e-12	-4.93217e-12			0.01116	1.57665e-11	8.99286e-12			0.01116	-2.207e-11	-1.64527e-11
0.01118	-5.83044e-12	4.66727e-13			0.01118	7.74203e-12	1.27631e-11			0.01118	5.86107e-12	-4.15017e-12			0.01118	4.17e-12	-5.24484e-12			0.01118	2.57535e-11	1.05533e-11			0.01118	-2.05096e-11	-8.96244e-12
0.0112	-6.50439e-12	-3.91066e-12			0.0112	5.24067e-12	1.27631e-11			0.0112	1.80382e-12	-1.03921e-11			0.0112	-9.13e-13	-2.74348e-12			0.0112	3.63648e-11	1.49227e-11			0.0112	-1.95733e-11	7.12529e-13
0.01122	-5.7549e-12	-5.16133e-12			0.01122	1.17596e-12	1.21378e-11			0.01122	-4.126e-12	-1.78824e-11			0.01122	-5.38e-12	-2.43081e-12			0.01122	4.44793e-11	1.77315e-11			0.01122	-1.70765e-11	1.25722e-11
0.01124	-3.84509e-12	-3.28538e-12			0.01124	1.8013e-12	8.69841e-12			0.01124	-9.74372e-12	-2.44364e-11			0.01124	-9.25e-12	-2.42121e-13			0.01124	4.44793e-11	1.99162e-11			0.01124	-1.23951e-11	2.59923e-11
0.01126	-1.31648e-12	-2.03461e-12			0.01126	5.55334e-12	1.50699e-12			0.01126	-1.31768e-11	-2.6309e-11			0.01126	-1.01e-11	1.94657e-12			0.01126	4.41672e-11	1.9292e-11			0.01126	-8.02574e-12	3.41068e-11
0.01128	1.19339e-12	-7.83939e-13			0.01128	1.08687e-11	-5.99709e-12			0.01128	-1.78582e-11	-2.41243e-11			0.01128	-9.45e-12	1.94657e-12			0.01128	3.66769e-11	1.61711e-11			0.01128	4.00849e-13	4.09729e-11
0.0113	3.10693e-12	-3.28538e-12			0.0113	1.83728e-11	-1.25632e-11			0.0113	-2.06671e-11	-2.00671e-11			0.0113	-6.6e-12	2.88458e-12			0.0113	2.70019e-11	6.80819e-12			0.0113	1.19484e-11	4.4718e-11
0.01132	4.01021e-12	-3.91066e-12			0.01132	2.24375e-11	-1.75659e-11			0.01132	-2.25397e-11	-1.16405e-11			0.01132	-3.35e-12	7.0549e-14			0.01132	1.63907e-11	-6.82111e-13			0.01132	2.13113e-11	4.28455e-11
0.01134	3.71198e-12	-1.40933e-12			0.01134	2.68149e-11	-2.03799e-11			0.01134	-2.25397e-11	-4.77436e-12			0.01134	1.03e-13	-2.11814e-12			0.01134	6.09149e-12	-7.23612e-12			0.01134	3.19225e-11	3.94124e-11
0.01136	2.27607e-12	-2.65999e-12			0.01136	2.96289e-11	-2.10053e-11			0.01136	-2.44122e-11	1.77965e-12			0.01136	3.76e-12	-6.8082e-12			0.01136	-2.64719e-12	-1.09813e-11			0.01136	3.94128e-11	3.161e-11
0.01138	2.76194e-14	-2.65999e-12			0.01138	3.21303e-11	-2.06926e-11			0.01138	-2.41001e-11	7.39738e-12			0.01138	8.03e-12	-1.08729e-11			0.01138	-7.64072e-12	-1.12934e-11			0.01138	4.12854e-11	2.16229e-11
0.0114	-2.46058e-12	1.092e-12			0.0114	3.40063e-11	-2.00672e-11			0.0114	-2.47243e-11	1.2703e-11			0.0114	1.15e-11	-1.5563e-11			0.0114	-8.57701e-12	-1.19176e-11			0.0114	4.25338e-11	1.00754e-11
0.01142	-4.46473e-12	9.2215e-12			0.01142	3.8071e-11	-2.3194e-11			0.01142	-2.56606e-11	1.48877e-11			0.01142	1.47e-11	-1.68136e-11			0.01142	-8.26491e-12	-1.62869e-11			0.01142	4.06612e-11	-1.16005e-12
0.01144	-5.32657e-12	1.61002e-11			0.01144	3.83837e-11	-2.35066e-11			0.01144	-2.44122e-11	1.55119e-11			0.01144	1.43e-11	-1.61883e-11			0.01144	-6.70443e-12	-1.84716e-11			0.01144	3.56677e-11	-9.58663e-12
0.01146	-4.74745e-12	1.79763e-11			0.01146	3.30683e-11	-2.28813e-11			0.01146	-2.25397e-11	1.67603e-11			0.01146	1.21e-11	-7.74621e-12			0.01146	-2.023e-12	-2.03441e-11			0.01146	2.97379e-11	-1.7389e-11
0.01148	-3.00462e-12	1.92269e-11			0.01148	2.18122e-11	-1.85039e-11			0.01148	-1.84824e-11	1.70723e-11			0.01148	7.62e-12	3.19725e-12			0.01148	2.34634e-12	-1.69111e-11			0.01148	2.66169e-11	-2.36309e-11
0.0115	-9.6613e-13	2.04776e-11			0.0115	3.98999e-12	-1.35012e-11			0.0115	-1.31768e-11	1.80086e-11			0.0115	1.93e-12	1.32027e-11			0.0115	5.4673e-12	-9.1087e-12			0.0115	2.0375e-11	-2.51914e-11
0.01152	1.55454e-13	1.67256e-11			0.01152	-1.57082e-11	-1.03745e-11			0.01152	-5.68648e-12	1.76965e-11			0.01152	-3.15e-12	2.32081e-11			0.01152	1.04608e-11	-5.7919e-14			0.01152	1.41331e-11	-2.55035e-11
0.01154	-7.659e-13	9.2215e-12			0.01154	-3.10291e-11	-7.24777e-12			0.01154	1.49173e-12	1.48877e-11			0.01154	-8.43e-12	2.32081e-11			0.01154	1.20213e-11	8.99286e-12			0.01154	7.26696e-12	-2.3943e-11
0.01156	-4.31543e-12	3.59345e-12			0.01156	-3.97838e-11	-4.12107e-12			0.01156	8.35783e-12	9.58205e-12			0.01156	-1.41e-11	2.10195e-11			0.01156	1.63907e-11	1.67953e-11			0.01156	7.12945e-13	-1.80132e-11
0.01158	-1.02704e-11	-5.78672e-12			0.01158	-3.91585e-11	-4.12107e-12			0.01158	1.27272e-11	3.02804e-12			0.01158	-1.7e-11	1.66421e-11			0.01158	1.51423e-11	2.2413e-11			0.01158	-3.6564e-12	-1.02108e-11
0.0116	-1.76342e-11	-1.51668e-11			0.0116	-3.47811e-11	-5.37175e-12			0.0116	1.36635e-11	-6.95903e-12			0.0116	-1.8e-11	9.45065e-12			0.0116	1.29576e-11	2.14767e-11			0.0116	-8.96202e-12	-5.52939e-12
0.01162	-2.4958e-11	-1.64174e-11			0.01162	-2.88404e-11	-7.24777e-12			0.01162	1.17909e-11	-1.50735e-11			0.01162	-1.74e-11	8.19997e-12			0.01162	1.23334e-11	1.61711e-11			0.01162	-1.33314e-11	4.00433e-13
0.01164	-3.07817e-11	-2.14202e-11			0.01164	-2.6339e-11	-5.37175e-12			0.01164	8.35783e-12	-1.88187e-11			0.01164	-1.66e-11	4.44793e-12			0.01164	1.01487e-11	1.24259e-11			0.01164	-1.52039e-11	1.33672e-12
0.01166	-3.40165e-11	-2.07948e-11			0.01166	-2.3525e-11	-1.30704e-12			0.01166	-6.87533e-14	-1.9755e-11			0.01166	-1.39e-11	4.13526e-12			0.01166	9.21245e-12	2.54177e-13			0.01166	-1.67644e-11	2.5851e-12
0.01168	-3.41094e-11	-1.32908e-11			0.01168	-1.97729e-11	4.94637e-12			0.01168	-7.55905e-12	-1.53856e-11			0.01168	-1.13e-11	2.88458e-12			0.01168	1.04608e-11	-5.67564e-12			0.01168	-2.01975e-11	5.08187e-12
0.0117	-3.09992e-11	-5.16133e-12			0.0117	-1.03928e-11	1.08871e-11			0.0117	-1.75461e-11	-7.89532e-12			0.0117	-8.23e-12	3.19725e-12			0.0117	1.45181e-11	-9.73289e-12			0.0117	-1.8637e-11	6.01816e-12
0.01172	-2.49834e-11	1.092e-12			0.01172	2.42664e-12	1.49518e-11			0.01172	-2.34759e-11	8.43367e-13			0.01172	-5.99e-12	5.69861e-12			0.01172	2.076e-11	-8.7966e-12			0.01172	-1.73886e-11	6.33025e-12
0.01174	-1.66482e-11	1.04722e-11			0.01174	1.71221e-11	1.52645e-11			0.01174	-2.56606e-11	8.64576e-12			0.01174	-2.74e-12	6.94929e-12			0.01174	2.48172e-11	-7.54822e-12			0.01174	-1.5516e-11	5.39397e-12
0.01176	-6.88779e-12	1.42242e-11			0.01176	2.96289e-11	1.24505e-11			0.01176	-2.47243e-11	1.30151e-11			0.01176	-1.32e-12	5.07327e-12			0.01176	2.91866e-11	-2.55469e-12			0.01176	-1.42677e-11	2.8972e-12
0.01178	3.03342e-12	1.48496e-11			0.01178	3.4319e-11	3.38302e-12			0.01178	-2.16034e-11	1.45756e-11			0.01178	1.12e-12	4.13526e-12			0.01178	2.76261e-11	-2.24259e-12			0.01178	-1.11467e-11	3.52139e-12
0.0118	1.15355e-11	1.48496e-11			0.0118	3.3381e-11	-2.55772e-12			0.0118	-1.47373e-11	1.51998e-11			0.0118	1.93e-12	1.94657e-12			0.0118	2.076e-11	-2.24259e-12			0.0118	-8.33783e-12	-1.47214e-12
0.01182	1.69491e-11	4.21873e-12			0.01182	2.43136e-11	-8.81112e-12			0.01182	-1.31768e-11	1.76965e-11			0.01182	2.14e-12	-2.42121e-13			0.01182	1.20213e-11	-6.61193e-12			0.01182	-3.03221e-12	-7.08987e-12
0.01184	1.79107e-11	4.84411e-12			0.01184	1.71221e-11	-1.06871e-11			0.01184	-5.68648e-12	1.64482e-11			0.01184	1.73e-12	-3.68149e-12			0.01184	-1.50424e-13	-1.03571e-11			0.01184	-8.47534e-13	-1.33318e-11
0.01186	1.38023e-11	-7.83939e-13			0.01186	9.30538e-12	-9.43646e-12			0.01186	-2.25342e-12	1.64482e-11			0.01186	1.73e-12	-5.24484e-12			0.01186	-8.8891e-12	-8.7966e-12			0.01186	8.87532e-14	-2.08221e-11
0.01188	5.09514e-12	-2.03461e-12			0.01188	6.80402e-12	-8.49845e-12			0.01188	8.67534e-13	1.17667e-11			0.01188	1.93e-12	-7.12087e-12			0.01188	-1.5131e-11	-5.05145e-12			0.01188	1.02504e-12	-2.61277e-11
0.0119	-6.59549e-12	-2.65999e-12			0.0119	4.61533e-12	-5.05908e-12			0.0119	2.42801e-12	7.08528e-12			0.0119	7.13e-13	-6.18285e-12			0.0119	-1.5131e-11	-3.70015e-13			0.0119	8.87532e-14	-2.67519e-11
0.01192	-1.88069e-11	-7.83939e-13			0.01192	4.61533e-12	-5.37175e-12			0.01192	3.98849e-12	2.19175e-13			0.01192	-1.32e-12	-6.8082e-12			0.01192	-1.07617e-11	3.06304e-12			0.01192	1.96133e-12	-2.51914e-11
0.01194	-2.88287e-11	-1.40933e-12			0.01194	6.49135e-12	-5.05908e-12			0.01194	3.6764e-12	-8.8316e-12			0.01194	-5.07e-13	-6.49552e-12			0.01194	-7.74616e-13	4.62352e-12			0.01194	1.33714e-12	-1.89495e-11
0.01196	-3.44027e-11	-2.65999e-12			0.01196	1.14941e-11	-8.49845e-12			0.01196	1.17963e-12	-1.63219e-11			0.01196	3.06e-13	-8.68422e-12			0.01196	5.15521e-12	7.12028e-12			0.01196	3.20971e-12	-1.11471e-11
0.01198	-3.4312e-11	-8.28805e-12			0.01198	1.24321e-11	-1.19378e-11			0.01198	-1.00504e-12	-2.13154e-11			0.01198	2.34e-12	-8.99689e-12			0.01198	1.13971e-11	3.99933e-12			0.01198	3.52181e-12	-3.65681e-12
0.012	-2.86771e-11	-1.26654e-11			0.012	1.30574e-11	-1.69405e-11			0.012	-6.31067e-12	-2.47485e-11			0.012	2.75e-12	-6.18285e-12			0.012	1.4206e-11	1.50256e-12			0.012	6.33067e-12	6.95444e-12
0.01202	-1.89137e-11	-2.01695e-11			0.01202	1.24321e-11	-2.4132e-11			0.01202	-9.74372e-12	-2.19396e-11			0.01202	2.75e-12	-2.74348e-12			0.01202	1.98237e-11	5.66273e-13			0.01202	6.95486e-12	1.81899e-11
0.01204	-7.36743e-12	-2.64229e-11			0.01204	1.24321e-11	-2.85093e-11			0.01204	-1.44252e-11	-1.85066e-11			0.01204	2.95e-12	1.00856e-12			0.01204	2.10721e-11	1.19046e-12			0.01204	6.33067e-12	2.72407e-11
0.01206	3.27769e-12	-2.95496e-11			0.01206	8.99271e-12	-2.8822e-11			0.01206	-1.84824e-11	-1.22647e-11			0.01206	2.54e-12	5.07327e-12			0.01206	2.3881e-11	5.66273e-13			0.01206	1.03879e-11	3.28584e-11
0.01208	1.06665e-11	-3.70537e-11			0.01208	8.99271e-12	-2.507e-11			0.01208	-1.87945e-11	-4.46226e-12			0.01208	2.14e-12	6.01128e-12			0.01208	2.79382e-11	2.43885e-12			0.01208	1.07e-11	3.75398e-11
0.0121	1.33208e-11	-3.83044e-11			0.0121	7.74203e-12	-2.03799e-11			0.0121	-1.66098e-11	2.09175e-12			0.0121	3.35e-12	6.63662e-12			0.0121	3.19954e-11	4.31142e-12			0.0121	7.26696e-12	3.78519e-11
0.01212	1.09481e-11	-4.14311e-11			0.01212	1.02434e-11	-1.06871e-11			0.01212	-1.56735e-11	8.64576e-12			0.01212	4.57e-12	2.57191e-12			0.01212	3.29317e-11	3.06304e-12			0.01212	4.45809e-12	3.25463e-11
0.01214	4.45852e-12	-4.45578e-11			0.01214	1.08687e-11	1.81967e-12			0.01214	-1.22405e-11	1.20788e-11			0.01214	5.18e-12	1.94657e-12			0.01214	2.85624e-11	-6.82111e-13			0.01214	-2.23343e-13	2.78649e-11
0.01216	-4.27039e-12	-4.01804e-11			0.01216	1.55588e-11	1.46391e-11			0.01216	-1.068e-11	1.42635e-11			0.01216	8.03e-12	2.57191e-12			0.01216	1.82632e-11	-9.1087e-12			0.01216	-7.40155e-12	1.94383e-11
0.01218	-1.28512e-11	-3.14257e-11			0.01218	1.93108e-11	2.33939e-11			0.01218	-8.49534e-12	1.23909e-11			0.01218	7.83e-12	7.26196e-12			0.01218	7.33988e-12	-1.69111e-11			0.01218	-1.5516e-11	1.10117e-11
0.0122	-1.89966e-11	-1.95442e-11			0.0122	2.21249e-11	2.52699e-11			0.0122	-7.24696e-12	9.58205e-12			0.0122	5.79e-12	1.50787e-11			0.0122	-3.58348e-12	-2.37772e-11			0.0122	-1.89491e-11	1.02462e-12
0.01222	-2.11583e-11	-9.53871e-12			0.01222	2.40009e-11	2.62079e-11			0.01222	-5.06229e-12	7.70947e-12			0.01222	2.75e-12	2.13321e-11			0.01222	-9.82539e-12	-2.81465e-11			0.01222	-2.207e-11	-4.281e-12
0.01224	-1.89914e-11	1.71739e-12			0.01224	2.08742e-11	2.27686e-11			0.01224	-2.87761e-12	3.34013e-12			0.01224	-7.1e-13	2.75855e-11			0.01224	-1.1698e-11	-3.22038e-11			0.01224	-2.23821e-11	-8.96244e-12
0.01226	-1.34155e-11	9.2215e-12			0.01226	1.14941e-11	1.65152e-11			0.01226	-6.87533e-14	2.71594e-12			0.01226	-4.37e-12	3.29009e-11			0.01226	-9.5133e-12	-3.06433e-11			0.01226	-1.77007e-11	-9.58663e-12
0.01228	-6.23054e-12	1.29735e-11			0.01228	5.55334e-12	1.37011e-11			0.01228	1.80382e-12	3.96433e-12			0.01228	-8.84e-12	3.32136e-11			0.01228	-4.83186e-12	-2.50256e-11			0.01228	-1.42677e-11	-8.65035e-12
0.0123	5.42812e-13	1.23482e-11			0.0123	5.50617e-13	9.32375e-12			0.0123	8.67534e-13	8.33367e-12			0.0123	-1.19e-11	2.82109e-11			0.0123	7.85865e-13	-1.6599e-11			0.0123	-9.89831e-12	-7.08987e-12
0.01232	5.31577e-12	1.79763e-11			0.01232	-3.5141e-12	7.44773e-12			0.01232	1.49173e-12	1.5824e-11			0.01232	-1.41e-11	2.13321e-11			0.01232	4.21892e-12	-4.42726e-12			0.01232	-4.59268e-12	-4.9052e-12
0.01234	7.32515e-12	1.04722e-11			0.01234	-2.57609e-12	5.57171e-12			0.01234	-1.00504e-12	2.08175e-11			0.01234	-1.84e-11	1.1952e-11			0.01234	8.90036e-12	8.05657e-12			0.01234	-1.15963e-12	-5.84148e-12
0.01236	6.68796e-12	-7.83939e-13			0.01236	5.50617e-13	4.94637e-12			0.01236	5.55438e-13	2.36264e-11			0.01236	-2.27e-11	2.57191e-12			0.01236	8.27616e-12	1.9292e-11			0.01236	3.52181e-12	-7.40196e-12
0.01238	4.15323e-12	-7.03738e-12			0.01238	8.63287e-13	3.38302e-12			0.01238	1.49173e-12	2.2378e-11			0.01238	-2.75e-11	-7.74621e-12			0.01238	8.58826e-12	2.86549e-11			0.01238	6.33067e-12	-1.11471e-11
0.0124	7.17127e-13	-1.51668e-11			0.0124	-7.00063e-13	4.00836e-12			0.0124	4.61268e-12	1.73844e-11			0.0124	-3.08e-11	-1.86897e-11			0.0124	7.33988e-12	3.08396e-11			0.0124	1.00758e-11	-1.05229e-11
0.01242	-2.73845e-12	-1.89189e-11			0.01242	-3.20143e-12	3.38302e-12			0.01242	7.10945e-12	1.05183e-11			0.01242	-3.06e-11	-2.40051e-11			0.01242	7.02778e-12	2.49097e-11			0.01242	1.10121e-11	-1.33318e-11
0.01244	-5.65392e-12	-2.26709e-11			0.01244	-8.51682e-12	2.75768e-12			0.01244	8.35783e-12	2.40385e-12			0.01244	-2.59e-11	-2.86951e-11			0.01244	8.27616e-12	1.67953e-11			0.01244	1.63177e-11	-1.02108e-11
0.01246	-7.84056e-12	-2.32963e-11			0.01246	-1.28942e-11	1.81967e-12			0.01246	8.98203e-12	-6.33484e-12			0.01246	-1.8e-11	-2.83824e-11			0.01246	9.83664e-12	4.93561e-12			0.01246	1.94387e-11	-7.71406e-12
0.01248	-9.39774e-12	-1.89189e-11			0.01248	-1.38322e-11	2.75768e-12			0.01248	7.42155e-12	-1.44493e-11			0.01248	-1.11e-11	-2.80698e-11			0.01248	1.23334e-11	-2.86678e-12			0.01248	2.16234e-11	-4.281e-12
0.0125	-1.05942e-11	-2.07948e-11			0.0125	-1.19562e-11	3.69569e-12			0.0125	4.61268e-12	-2.38122e-11			0.0125	-3.56e-12	-2.46304e-11			0.0125	1.38939e-11	-9.1087e-12			0.0125	2.25597e-11	-8.47951e-13
0.01252	-1.17451e-11	-1.82935e-11			0.01252	-8.51682e-12	6.82239e-12			0.01252	2.43343e-13	-3.19267e-11			0.01252	2.14e-12	-1.80643e-11			0.01252	2.13842e-11	-1.09813e-11			0.01252	2.19355e-11	1.02462e-12
0.01254	-1.30946e-11	-1.70428e-11			0.01254	-3.82677e-12	5.88438e-12			0.01254	-6.62276e-12	-3.25509e-11			0.01254	4.57e-12	-1.02476e-11			0.01254	2.4193e-11	-1.53506e-11			0.01254	1.91266e-11	1.33672e-12
0.01256	-1.47351e-11	-1.26654e-11			0.01256	-6.01546e-12	2.13234e-12			0.01256	-1.34889e-11	-3.19267e-11			0.01256	5.39e-12	3.83219e-13			0.01256	2.54414e-11	-1.59748e-11			0.01256	1.81903e-11	2.5851e-12
0.01258	-1.65891e-11	-8.28805e-12			0.01258	-9.14216e-12	-3.49573e-12			0.01258	-1.75461e-11	-2.44364e-11			0.01258	7.22e-12	9.76332e-12			0.01258	2.66898e-11	-1.50385e-11			0.01258	1.41331e-11	2.5851e-12
0.0126	-1.84623e-11	-3.28538e-12			0.0126	-1.07055e-11	-1.25632e-11			0.0126	-2.3788e-11	-1.63219e-11			0.0126	8.03e-12	1.32027e-11			0.0126	2.70019e-11	-1.16055e-11			0.0126	8.51534e-12	5.39397e-12
0.01262	-2.01117e-11	6.72006e-12			0.01262	-1.03928e-11	-1.91292e-11			0.01262	-2.50364e-11	-6.95903e-12			0.01262	8.84e-12	1.60167e-11			0.01262	2.3881e-11	-5.05145e-12			0.01262	2.89762e-12	7.57864e-12
0.01264	-2.12621e-11	1.79763e-11			0.01264	-4.13944e-12	-2.3194e-11			0.01264	-2.41001e-11	7.39738e-12			0.01264	9.66e-12	1.50787e-11			0.01264	1.95116e-11	1.50256e-12			0.01264	-2.09592e-12	9.45121e-12
0.01266	-2.15694e-11	2.17283e-11			0.01266	8.0547e-12	-2.38193e-11			0.01266	-2.28517e-11	1.76965e-11			0.01266	8.23e-12	1.22647e-11			0.01266	1.57665e-11	6.80819e-12			0.01266	-8.02574e-12	9.13911e-12
0.01268	-2.06094e-11	2.42296e-11			0.01268	1.96235e-11	-2.13179e-11			0.01268	-1.87945e-11	2.86199e-11			0.01268	4.17e-12	1.0076e-11			0.01268	1.26455e-11	9.61705e-12			0.01268	-1.05225e-11	1.03875e-11
0.0127	-1.79671e-11	2.29789e-11			0.0127	2.99416e-11	-2.06926e-11			0.0127	-1.56735e-11	3.48618e-11			0.0127	-2.95e-12	9.13798e-12			0.0127	1.23334e-11	9.61705e-12			0.0127	-1.36435e-11	8.51492e-12
0.01272	-1.34014e-11	1.17228e-11			0.01272	3.27556e-11	-2.03799e-11			0.01272	-1.31768e-11	3.79828e-11			0.01272	-8.23e-12	3.82259e-12			0.01272	1.45181e-11	7.43238e-12			0.01272	-1.67644e-11	8.20283e-12
0.01274	-7.01865e-12	4.84411e-12			0.01274	2.99416e-11	-1.88166e-11			0.01274	-1.3801e-11	3.57981e-11			0.01274	-1.27e-11	1.94657e-12			0.01274	1.79511e-11	8.78368e-13			0.01274	-2.207e-11	6.01816e-12
0.01276	6.34444e-13	-5.78672e-12			0.01276	1.99362e-11	-1.56899e-11			0.01276	-1.19284e-11	3.14288e-11			0.01276	-1.49e-11	-8.67461e-13			0.01276	1.7639e-11	-4.42726e-12			0.01276	-2.64394e-11	5.70606e-12
0.01278	8.57358e-12	-1.07894e-11			0.01278	7.42936e-12	-9.74913e-12			0.01278	-1.068e-11	2.14417e-11			0.01278	-1.41e-11	-2.74348e-12			0.01278	1.60786e-11	-1.12934e-11			0.01278	-2.92483e-11	3.52139e-12
0.0128	1.55086e-11	-1.26654e-11			0.0128	-1.95075e-12	-5.63554e-14			0.0128	-1.00558e-11	1.05183e-11			0.0128	-8.84e-12	-3.99416e-12			0.0128	1.1085e-11	-1.84716e-11			0.0128	-2.79999e-11	4.00433e-13
0.01282	2.01038e-11	-1.14148e-11			0.01282	-1.03928e-11	1.05744e-11			0.01282	-1.28647e-11	5.31271e-13			0.01282	-1.93e-12	-4.6195e-12			0.01282	-7.74616e-13	-2.40893e-11			0.01282	-2.11338e-11	-5.35855e-13
0.01284	2.13258e-11	-1.32908e-11			0.01284	-1.78969e-11	2.02672e-11			0.01284	-1.47373e-11	-7.27112e-12			0.01284	3.35e-12	-4.6195e-12			0.01284	-1.04496e-11	-2.75224e-11			0.01284	-1.23951e-11	-4.281e-12
0.01286	1.87995e-11	-4.53605e-12			0.01286	-2.38377e-11	2.49573e-11			0.01286	-1.66098e-11	-1.41372e-11			0.01286	8.23e-12	-4.93217e-12			0.01286	-1.79399e-11	-2.65861e-11			0.01286	-3.03221e-12	-1.02108e-11
0.01288	1.30435e-11	-7.83939e-13			0.01288	-2.91531e-11	2.65206e-11			0.01288	-1.50494e-11	-1.85066e-11			0.01288	9.45e-12	-2.11814e-12			0.01288	-1.8252e-11	-2.06562e-11			0.01288	6.33067e-12	-1.42681e-11
0.0129	5.45701e-12	5.46939e-12			0.0129	-2.94657e-11	1.93292e-11			0.0129	-1.41131e-11	-1.78824e-11			0.0129	6.81e-12	7.0549e-14			0.0129	-1.66915e-11	-1.25418e-11			0.0129	1.44452e-11	-1.92616e-11
0.01292	-2.01077e-12	1.35989e-11			0.01292	-3.16544e-11	1.02618e-11			0.01292	-1.068e-11	-1.63219e-11			0.01292	3.35e-12	1.6339e-12			0.01292	-6.08024e-12	-3.80307e-12			0.01292	1.7254e-11	-2.3943e-11
0.01294	-7.42859e-12	1.67256e-11			0.01294	-2.8215e-11	2.56315e-13			0.01294	-4.75019e-12	-1.07042e-11			0.01294	-3.03e-13	4.13526e-12			0.01294	4.53102e-12	-3.70015e-13			0.01294	1.88145e-11	-3.0185e-11
0.01296	-9.48648e-12	1.35989e-11			0.01296	-1.91476e-11	-1.22505e-11			0.01296	-6.92945e-13	-2.27759e-12			0.01296	-2.54e-12	5.38594e-12			0.01296	1.70148e-11	8.78368e-13			0.01296	1.50694e-11	-3.29938e-11
0.01298	-7.89237e-12	1.29735e-11			0.01298	-1.03928e-11	-2.10053e-11			0.01298	3.6764e-12	3.34013e-12			0.01298	-2.74e-12	6.63662e-12			0.01298	2.57535e-11	-2.24259e-12			0.01298	1.00758e-11	-3.61148e-11
0.013	-3.42143e-12	8.59611e-12			0.013	8.63287e-13	-2.63207e-11			0.013	9.29412e-12	7.70947e-12			0.013	-4.37e-12	6.32395e-12			0.013	3.0435e-11	-7.54822e-12			0.013	2.58552e-12	-3.26817e-11
0.01302	2.38839e-12	5.46939e-12			0.01302	9.61805e-12	-2.91347e-11			0.01302	1.42877e-11	1.14546e-11			0.01302	-4.98e-12	6.32395e-12			0.01302	3.32438e-11	-1.41022e-11			0.01302	-6.15316e-12	-2.89366e-11
0.01304	7.75518e-12	2.34278e-12			0.01304	1.02434e-11	-2.507e-11			0.01304	1.89691e-11	1.2703e-11			0.01304	-4.98e-12	2.57191e-12			0.01304	3.0435e-11	-1.84716e-11			0.01304	-1.14588e-11	-1.98858e-11
0.01306	1.11716e-11	3.59345e-12			0.01306	4.61533e-12	-1.88166e-11			0.01306	2.24021e-11	8.64576e-12			0.01306	-8.03e-12	-3.05615e-12			0.01306	2.57535e-11	-2.22167e-11			0.01306	-1.73886e-11	-6.77777e-12
0.01308	1.17732e-11	8.59611e-12			0.01308	-4.45211e-12	-1.16252e-11			0.01308	2.36505e-11	8.43367e-13			0.01308	-1.03e-11	-5.55751e-12			0.01308	2.20084e-11	-2.22167e-11			0.01308	-2.01975e-11	4.14558e-12
0.0131	9.48226e-12	1.29735e-11			0.0131	-1.25815e-11	2.75768e-12			0.0131	2.1778e-11	-6.95903e-12			0.0131	-1.03e-11	-1.11856e-11			0.0131	1.54544e-11	-1.972e-11			0.0131	-2.11338e-11	1.56931e-11
0.01312	4.94107e-12	1.86016e-11			0.01312	-1.78969e-11	1.24505e-11			0.01312	1.89691e-11	-1.50735e-11			0.01312	-9.25e-12	-1.46249e-11			0.01312	8.90036e-12	-1.69111e-11			0.01312	-2.1758e-11	2.53681e-11
0.01314	-6.78937e-13	2.98577e-11			0.01314	-1.75843e-11	1.96419e-11			0.01314	1.05425e-11	-1.9755e-11			0.01314	-7.01e-12	-1.8377e-11			0.01314	5.15521e-12	-1.25418e-11			0.01314	-2.14459e-11	3.25463e-11
0.01316	-5.95673e-12	3.48604e-11			0.01316	-1.72716e-11	1.90165e-11			0.01316	3.3643e-12	-1.81945e-11			0.01316	-3.56e-12	-1.96277e-11			0.01316	1.41006e-12	-5.98774e-12			0.01316	-2.08217e-11	3.66036e-11
0.01318	-9.56896e-12	3.73618e-11			0.01318	-1.60209e-11	1.46391e-11			0.01318	-2.25342e-12	-1.3513e-11			0.01318	-2.74e-12	-1.6501e-11			0.01318	2.34634e-12	-1.93049e-12			0.01318	-1.77007e-11	3.87882e-11
0.0132	-1.06604e-11	3.86124e-11			0.0132	-1.66462e-11	7.13506e-12			0.0132	-9.11953e-12	-3.21388e-12			0.0132	-5.38e-12	-1.33743e-11			0.0132	4.84311e-12	4.93561e-12			0.0132	-1.42677e-11	3.87882e-11
0.01322	-9.1248e-12	3.73618e-11			0.01322	-1.69589e-11	-6.81696e-13			0.01322	-1.53614e-11	9.89415e-12			0.01322	-7.42e-12	-9.30956e-12			0.01322	7.33988e-12	1.08654e-11			0.01322	-1.14588e-11	3.44189e-11
0.01324	-5.65297e-12	3.17337e-11			0.01324	-1.47702e-11	-7.56044e-12			0.01324	-1.87945e-11	1.9257e-11			0.01324	-1.01e-11	-1.18013e-12			0.01324	9.21245e-12	1.83557e-11			0.01324	-7.40155e-12	3.31705e-11
0.01326	-1.46641e-12	2.79817e-11			0.01326	-1.35195e-11	-1.35012e-11			0.01326	-2.41001e-11	2.95562e-11			0.01326	-1.21e-11	1.94657e-12			0.01326	8.90036e-12	2.27251e-11			0.01326	-4.28059e-12	3.09858e-11
0.01328	2.16906e-12	2.36043e-11			0.01328	-9.14216e-12	-1.69405e-11			0.01328	-2.6909e-11	3.26771e-11			0.01328	-1.21e-11	3.19725e-12			0.01328	7.96407e-12	2.05404e-11			0.01328	-2.09592e-12	2.44318e-11
0.0133	4.41778e-12	2.36043e-11			0.0133	-5.07745e-12	-1.81912e-11			0.0133	-2.72211e-11	3.2053e-11			0.0133	-1.23e-11	6.94929e-12			0.0133	9.83664e-12	1.2738e-11			0.0133	-1.47173e-12	1.97504e-11
0.01332	5.08787e-12	2.23537e-11			0.01332	-3.87393e-13	-1.66279e-11			0.01332	-2.53485e-11	2.98683e-11			0.01332	-9.25e-12	7.8873e-12			0.01332	1.29576e-11	3.37513e-12			0.01332	1.64923e-12	1.28843e-11
0.01334	4.48732e-12	2.17283e-11			0.01334	1.8013e-12	-1.69405e-11			0.01334	-2.09792e-11	2.67473e-11			0.01334	-4.98e-12	8.19997e-12			0.01334	1.79511e-11	-7.23612e-12			0.01334	4.77019e-12	4.45768e-12
0.01336	3.09309e-12	1.92269e-11			0.01336	2.37947e-13	-9.43646e-12			0.01336	-1.78582e-11	2.01933e-11			0.01336	5.1e-13	8.51264e-12			0.01336	2.29447e-11	-1.47264e-11			0.01336	8.20325e-12	-6.46568e-12
0.01338	1.27738e-12	1.92269e-11			0.01338	-2.26342e-12	-1.61971e-12			0.01338	-1.50494e-11	1.05183e-11			0.01338	3.76e-12	6.32395e-12			0.01338	2.82503e-11	-2.37772e-11			0.01338	1.16363e-11	-1.70769e-11
0.0134	-7.43232e-13	1.79763e-11			0.0134	-4.45211e-12	3.69569e-12			0.0134	-6.93486e-12	2.19175e-13			0.0134	5.79e-12	4.13526e-12			0.0134	3.48043e-11	-2.81465e-11			0.0134	1.69419e-11	-2.48793e-11
0.01342	-2.81907e-12	1.73509e-11			0.01342	-6.6408e-12	1.15124e-11			0.01342	-2.25342e-12	-1.44493e-11			0.01342	6.61e-12	1.94657e-12			0.01342	3.26196e-11	-3.22038e-11			0.01342	1.88145e-11	-2.98729e-11
0.01344	-4.76035e-12	1.61002e-11			0.01344	-6.6408e-12	1.74532e-11			0.01344	4.30059e-12	-2.56848e-11			0.01344	4.98e-12	7.0549e-14			0.01344	3.16833e-11	-3.18917e-11			0.01344	2.34959e-11	-2.98729e-11
0.01346	-6.30939e-12	1.67256e-11			0.01346	-8.82949e-12	1.87039e-11			0.01346	7.10945e-12	-3.56718e-11			0.01346	1.32e-12	-4.93217e-12			0.01346	2.66898e-11	-2.6274e-11			0.01346	2.66169e-11	-2.48793e-11
0.01348	-7.15878e-12	1.98522e-11			0.01348	-8.51682e-12	1.87039e-11			0.01348	1.05425e-11	-4.34742e-11			0.01348	-2.34e-12	-1.24363e-11			0.01348	2.23205e-11	-2.09683e-11			0.01348	2.97379e-11	-1.45802e-11
0.0135	-7.01563e-12	2.29789e-11			0.0135	-9.45483e-12	1.55772e-11			0.0135	1.2103e-11	-4.72194e-11			0.0135	-6.81e-12	-2.0253e-11			0.0135	1.82632e-11	-1.3478e-11			0.0135	2.94258e-11	-4.5931e-12
0.01352	-5.70115e-12	3.23591e-11			0.01352	-1.00802e-11	9.01108e-12			0.01352	1.33514e-11	-5.12766e-11			0.01352	-9.25e-12	-2.77571e-11			0.01352	1.51423e-11	-3.80307e-12			0.01352	2.72411e-11	4.45768e-12
0.01354	-3.29492e-12	3.48604e-11			0.01354	-1.25815e-11	4.32103e-12			0.01354	1.33514e-11	-4.9092e-11			0.01354	-1.01e-11	-2.99458e-11			0.01354	1.32697e-11	1.50256e-12			0.01354	2.19355e-11	1.00754e-11
0.01356	-2.43783e-13	3.86124e-11			0.01356	-1.53956e-11	-5.63554e-14			0.01356	1.30393e-11	-4.56589e-11			0.01356	-1.17e-11	-2.71318e-11			0.01356	1.1085e-11	5.24771e-12			0.01356	1.81903e-11	1.1948e-11
0.01358	2.6688e-12	4.11139e-11			0.01358	-1.53956e-11	-4.43374e-12			0.01358	1.30393e-11	-3.78565e-11			0.01358	-1.17e-11	-1.8377e-11			0.01358	9.21245e-12	7.12028e-12			0.01358	1.28847e-11	1.1948e-11
0.0136	4.56037e-12	4.29898e-11			0.0136	-1.53956e-11	-6.9351e-12			0.0136	1.39756e-11	-2.47485e-11			0.0136	-9.86e-12	-5.55751e-12			0.0136	7.96407e-12	6.80819e-12			0.0136	7.57905e-12	7.89073e-12
0.01362	4.82891e-12	4.73672e-11			0.01362	-1.41449e-11	-8.49845e-12			0.01362	1.39756e-11	-9.45579e-12			0.01362	-5.99e-12	8.19997e-12			0.01362	6.09149e-12	6.80819e-12			0.01362	1.02504e-12	3.83349e-12
0.01364	3.47651e-12	4.79926e-11			0.01364	-1.16435e-11	-1.03745e-11			0.01364	1.45998e-11	5.5248e-12			0.01364	-2.34e-12	2.00814e-11			0.01364	1.72215e-12	5.24771e-12			0.01364	-4.28059e-12	-1.16005e-12
0.01366	1.16806e-12	4.42405e-11			0.01366	-9.7675e-12	-6.62243e-12			0.01366	1.33514e-11	1.83207e-11			0.01366	2.14e-12	2.57095e-11			0.01366	-2.95928e-12	2.43885e-12			0.01366	-9.27412e-12	-1.47214e-12
0.01368	-1.00827e-12	4.29898e-11			0.01368	-1.63807e-12	-5.05908e-12			0.01368	1.17909e-11	2.51868e-11			0.01368	5.39e-12	2.50842e-11			0.01368	-6.39234e-12	1.19046e-12			0.01368	-1.42677e-11	-4.281e-12
0.0137	-1.9695e-12	4.17392e-11			0.0137	5.55334e-12	-3.8084e-12			0.0137	9.91831e-12	2.67473e-11			0.0137	8.84e-12	2.07068e-11			0.0137	-1.1698e-11	-3.17888e-12			0.0137	-1.77007e-11	-6.15358e-12
0.01372	-1.06139e-12	4.04885e-11			0.01372	1.61841e-11	-1.61971e-12			0.01372	7.42155e-12	2.26901e-11			0.01372	1.21e-11	1.16393e-11			0.01372	-1.70036e-11	-6.29984e-12			0.01372	-2.08217e-11	-9.58663e-12
0.01374	1.65672e-12	4.11139e-11			0.01374	2.80656e-11	-6.81696e-13			0.01374	4.61268e-12	1.51998e-11			0.01374	1.35e-11	-2.42121e-13			0.01374	-1.85641e-11	-7.86031e-12			0.01374	-2.39426e-11	-1.0835e-11
0.01376	5.39773e-12	4.17392e-11			0.01376	3.65077e-11	-2.87039e-12			0.01376	-2.56552e-12	6.46109e-12			0.01376	1.35e-11	-8.99689e-12			0.01376	-1.95004e-11	-1.09813e-11			0.01376	-2.67515e-11	-1.7389e-11
0.01378	8.89809e-12	4.29898e-11			0.01378	4.46371e-11	-5.37175e-12			0.01378	-1.00558e-11	-1.02921e-12			0.01378	1.13e-11	-1.49376e-11			0.01378	-1.63794e-11	-1.47264e-11			0.01378	-2.92483e-11	-2.14463e-11
0.0138	1.08773e-11	3.48604e-11			0.0138	4.90145e-11	-6.30976e-12			0.0138	-1.97308e-11	-7.58322e-12			0.0138	9.05e-12	-1.61883e-11			0.0138	-1.5131e-11	-2.03441e-11			0.0138	-2.79999e-11	-2.58156e-11
0.01382	1.0488e-11	3.17337e-11			0.01382	4.74511e-11	-6.30976e-12			0.01382	-2.81574e-11	-1.008e-11			0.01382	6.61e-12	-1.5563e-11			0.01382	-9.82539e-12	-2.47135e-11			0.01382	-2.48789e-11	-2.86245e-11
0.01384	7.59558e-12	2.8607e-11			0.01384	4.43244e-11	-5.05908e-12			0.01384	-3.37751e-11	-9.76789e-12			0.01384	4.17e-12	-1.21236e-11			0.01384	-5.14396e-12	-2.50256e-11			0.01384	-2.08217e-11	-2.95608e-11
0.01386	2.81639e-12	2.11029e-11			0.01386	3.68204e-11	-1.93238e-12			0.01386	-3.78323e-11	-7.58322e-12			0.01386	3.15e-12	-7.12087e-12			0.01386	1.09796e-12	-2.22167e-11			0.01386	-1.52039e-11	-2.76882e-11
0.01388	-2.66181e-12	1.67256e-11			0.01388	2.93163e-11	-2.24505e-12			0.01388	-3.72082e-11	-4.77436e-12			0.01388	1.53e-12	-3.05615e-12			0.01388	6.09149e-12	-1.69111e-11			0.01388	-1.02104e-11	-2.30068e-11
0.0139	-7.41074e-12	8.59611e-12			0.0139	1.74348e-11	-9.94366e-13			0.0139	-3.78323e-11	-2.58969e-12			0.0139	1.03e-13	7.0549e-14			0.0139	7.96407e-12	-1.28538e-11			0.0139	-5.21688e-12	-1.89495e-11
0.01392	-1.01818e-11	3.59345e-12			0.01392	4.928e-12	-9.94366e-13			0.01392	-3.62719e-11	1.46756e-12			0.01392	-2.34e-12	2.88458e-12			0.01392	8.27616e-12	-7.23612e-12			0.01392	-1.47173e-12	-1.42681e-11
0.01394	-1.03031e-11	5.46939e-12			0.01394	-7.57881e-12	3.07035e-12			0.01394	-3.25267e-11	2.09175e-12			0.01394	-5.38e-12	4.44793e-12			0.01394	6.09149e-12	-1.6184e-12			0.01394	2.27342e-12	-8.33825e-12
0.01396	-7.89633e-12	2.96806e-12			0.01396	-2.13363e-11	3.69569e-12			0.01396	-2.81574e-11	2.09175e-12			0.01396	-7.42e-12	2.57191e-12			0.01396	1.72215e-12	1.81466e-12			0.01396	1.02504e-12	-2.40843e-12
0.01398	-3.81578e-12	3.59345e-12			0.01398	-2.88404e-11	5.88438e-12			0.01398	-2.06671e-11	-2.27759e-12			0.01398	-1.03e-11	2.25924e-12			0.01398	-3.58348e-12	3.37513e-12			0.01398	-1.78382e-12	4.00433e-13
0.014	6.93691e-13	6.72006e-12			0.014	-3.25924e-11	5.25904e-12			0.014	-1.28647e-11	-7.89532e-12			0.014	-1.23e-11	2.25924e-12			0.014	-5.45605e-12	5.55981e-12			0.014	-6.77735e-12	3.20929e-12
0.01402	4.44901e-12	7.97084e-12			0.01402	-3.00911e-11	2.44501e-12			0.01402	-3.8139e-12	-1.63219e-11			0.01402	-1.47e-11	2.25924e-12			0.01402	-7.01653e-12	8.99286e-12			0.01402	-1.05225e-11	6.64235e-12
0.01404	6.67682e-12	2.96806e-12			0.01404	-2.79024e-11	-3.18306e-12			0.01404	3.05221e-12	-2.06912e-11			0.01404	-1.57e-11	2.57191e-12			0.01404	-3.89557e-12	8.68076e-12			0.01404	-9.58622e-12	8.51492e-12
0.01406	7.1453e-12	4.66727e-13			0.01406	-2.57137e-11	-7.87311e-12			0.01406	9.29412e-12	-2.19396e-11			0.01406	-1.45e-11	6.01128e-12			0.01406	3.28263e-12	8.99286e-12			0.01406	-7.71364e-12	8.82702e-12
0.01408	6.09255e-12	1.71739e-12			0.01408	-2.8215e-11	-1.09998e-11			0.01408	1.14788e-11	-2.00671e-11			0.01408	-1.21e-11	8.51264e-12			0.01408	1.35818e-11	6.80819e-12			0.01408	-3.03221e-12	1.16359e-11
0.0141	4.04993e-12	1.71739e-12			0.0141	-2.88404e-11	-1.16252e-11			0.0141	1.39756e-11	-1.6634e-11			0.0141	-8.84e-12	1.0076e-11			0.0141	2.29447e-11	-2.24259e-12			0.0141	7.12945e-13	1.31964e-11
0.01412	1.66984e-12	4.84411e-12			0.01412	-2.94657e-11	-7.56044e-12			0.01412	1.77207e-11	-1.25768e-11			0.01412	-4.77e-12	1.1014e-11			0.01412	2.76261e-11	-1.06692e-11			0.01412	5.08229e-12	1.16359e-11
0.01414	-4.32871e-13	6.72006e-12			0.01414	-2.5401e-11	-4.12107e-12			0.01414	1.95933e-11	-6.02274e-12			0.01414	-2.34e-12	1.0076e-11			0.01414	3.19954e-11	-2.15925e-11			0.01414	9.13953e-12	1.10117e-11
0.01416	-1.83062e-12	1.48496e-11			0.01416	-1.88349e-11	-2.24505e-12			0.01416	2.20901e-11	-9.29205e-14			0.01416	2.14e-12	5.07327e-12			0.01416	2.82503e-11	-3.15796e-11			0.01416	9.45163e-12	8.82702e-12
0.01418	-2.3896e-12	1.73509e-11			0.01418	-5.70279e-12	-1.61971e-12			0.01418	2.36505e-11	3.65223e-12			0.01418	6.4e-12	3.83219e-13			0.01418	1.91995e-11	-3.56368e-11			0.01418	8.82744e-12	2.5851e-12
0.0142	-2.26269e-12	2.29789e-11			0.0142	5.86601e-12	-7.87311e-12			0.0142	2.14659e-11	4.27642e-12			0.0142	1.13e-11	-4.30683e-12			0.0142	6.40359e-12	-3.47006e-11			0.0142	7.26696e-12	-8.47951e-13
0.01422	-1.73847e-12	2.61057e-11			0.01422	1.80601e-11	-1.22505e-11			0.01422	2.08417e-11	3.65223e-12			0.01422	1.45e-11	-6.49552e-12			0.01422	-8.26491e-12	-2.90828e-11			0.01422	5.70648e-12	-5.84148e-12
0.01424	-1.0235e-12	3.04831e-11			0.01424	2.49389e-11	-1.50645e-11			0.01424	1.70965e-11	-1.3413e-12			0.01424	1.47e-11	-1.02476e-11			0.01424	-2.1685e-11	-2.09683e-11			0.01424	4.77019e-12	-1.05229e-11
0.01426	-1.18541e-13	3.04831e-11			0.01426	2.68149e-11	-1.25632e-11			0.01426	1.45998e-11	-3.52597e-12			0.01426	1.31e-11	-9.30956e-12			0.01426	-3.04237e-11	-1.37901e-11			0.01426	4.146e-12	-1.23955e-11
0.01428	1.10363e-12	2.36043e-11			0.01428	2.55642e-11	-3.8084e-12			0.01428	1.05425e-11	-5.08645e-12			0.01428	7.62e-12	-8.37155e-12			0.01428	-3.22963e-11	-8.48451e-12			0.01428	-2.23343e-13	-9.89873e-12
0.0143	2.6806e-12	2.8607e-11			0.0143	1.89982e-11	3.38302e-12			0.0143	6.17316e-12	-3.83807e-12			0.0143	3.06e-13	-8.37155e-12			0.0143	-2.69907e-11	-6.92403e-12			0.0143	-8.47534e-13	-6.77777e-12
0.01432	4.39662e-12	3.04831e-11			0.01432	1.24321e-11	1.08871e-11			0.01432	3.05221e-12	-7.17112e-13			0.01432	-5.18e-12	-9.9349e-12			0.01432	-1.70036e-11	-7.23612e-12			0.01432	-5.21688e-12	-3.03262e-12
0.01434	5.82219e-12	2.4855e-11			0.01434	8.99271e-12	1.55772e-11			0.01434	-3.80849e-13	8.43367e-13			0.01434	-9.25e-12	-1.30616e-11			0.01434	-4.20767e-12	-1.03571e-11			0.01434	-5.52897e-12	7.12529e-13
0.01436	6.56002e-12	3.17337e-11			0.01436	8.63287e-13	1.43265e-11			0.01436	-3.8139e-12	1.77965e-12			0.01436	-1.19e-11	-1.7439e-11			0.01436	7.96407e-12	-1.16055e-11			0.01436	-7.40155e-12	3.83349e-12
0.01438	6.52155e-12	2.73563e-11			0.01438	-6.6408e-12	9.94909e-12			0.01438	-5.99857e-12	-1.02921e-12			0.01438	-1.23e-11	-2.08784e-11			0.01438	1.79511e-11	-1.53506e-11			0.01438	-8.96202e-12	7.26654e-12
0.0144	6.02092e-12	2.61057e-11			0.0144	-1.38322e-11	5.88438e-12			0.0144	-8.18324e-12	-5.39855e-12			0.0144	-1.15e-11	-2.33797e-11			0.0144	2.45051e-11	-1.87837e-11			0.0144	-1.48918e-11	4.14558e-12
0.01442	5.6337e-12	2.23537e-11			0.01442	-2.13363e-11	1.19432e-12			0.01442	-8.80744e-12	-9.76789e-12			0.01442	-9.04e-12	-2.2129e-11			0.01442	2.54414e-11	-1.94079e-11			0.01442	-1.67644e-11	4.76977e-12
0.01444	5.92321e-12	2.36043e-11			0.01444	-2.50883e-11	-5.63554e-14			0.01444	-1.00558e-11	-1.38251e-11			0.01444	-7.42e-12	-1.90023e-11			0.01444	2.51293e-11	-2.28409e-11			0.01444	-1.83249e-11	3.83349e-12
0.01446	7.18875e-12	1.98522e-11			0.01446	-2.85277e-11	5.68985e-13			0.01446	-1.09921e-11	-1.81945e-11			0.01446	-2.74e-12	-1.24363e-11			0.01446	2.3881e-11	-2.34651e-11			0.01446	-1.98854e-11	1.96091e-12
0.01448	9.33884e-12	1.73509e-11			0.01448	-3.07164e-11	8.81655e-13			0.01448	-1.19284e-11	-2.06912e-11			0.01448	5.1e-13	-8.05888e-12			0.01448	2.13842e-11	-2.40893e-11			0.01448	-1.48918e-11	-1.47214e-12
0.0145	1.18924e-11	1.29735e-11			0.0145	-3.54065e-11	2.44501e-12			0.0145	-1.25526e-11	-1.9755e-11			0.0145	2.34e-12	-6.18285e-12			0.0145	1.70148e-11	-2.47135e-11			0.0145	-1.23951e-11	-4.9052e-12
0.01452	1.40876e-11	1.23482e-11			0.01452	-3.63445e-11	2.75768e-12			0.01452	-1.25526e-11	-2.03791e-11			0.01452	2.95e-12	-2.11814e-12			0.01452	1.48302e-11	-1.972e-11			0.01452	-8.02574e-12	-1.14592e-11
0.01454	1.50929e-11	1.42242e-11			0.01454	-3.85332e-11	4.94637e-12			0.01454	-1.62977e-11	-1.50735e-11			0.01454	2.95e-12	-1.18013e-12			0.01454	1.17092e-11	-1.37901e-11			0.01454	-3.03221e-12	-1.70769e-11
0.01456	1.42688e-11	1.86016e-11			0.01456	-3.63445e-11	3.38302e-12			0.01456	-1.59856e-11	-1.10163e-11			0.01456	9.16e-13	-8.67461e-13			0.01456	7.02778e-12	-4.42726e-12			0.01456	2.89762e-12	-2.33188e-11
0.01458	1.13906e-11	1.92269e-11			0.01458	-2.88404e-11	3.69569e-12			0.01458	-1.62977e-11	-5.08645e-12			0.01458	-1.12e-12	1.00856e-12			0.01458	7.33988e-12	1.19046e-12			0.01458	1.03879e-11	-3.17454e-11
0.0146	6.71851e-12	2.4855e-11			0.0146	-1.47702e-11	3.07035e-12			0.0146	-1.7234e-11	1.46756e-12			0.0146	-3.96e-12	7.0549e-14			0.0146	7.33988e-12	5.24771e-12			0.0146	1.66298e-11	-3.48664e-11
0.01462	9.0097e-13	2.67311e-11			0.01462	2.73931e-12	2.44501e-12			0.01462	-1.81703e-11	5.8369e-12			0.01462	-5.59e-12	3.83219e-13			0.01462	1.04608e-11	8.36867e-12			0.01462	2.41201e-11	-3.6739e-11
0.01464	-5.24066e-12	2.79817e-11			0.01464	2.08742e-11	4.6337e-12			0.01464	-1.75461e-11	1.05183e-11			0.01464	-7.21e-12	3.83219e-13			0.01464	1.17092e-11	8.68076e-12			0.01464	2.88016e-11	-3.6739e-11
0.01466	-1.09474e-11	1.79763e-11			0.01466	3.3381e-11	9.01108e-12			0.01466	-1.66098e-11	1.48877e-11			0.01466	-9.65e-12	2.88458e-12			0.01466	1.57665e-11	7.74448e-12			0.01466	3.19225e-11	-3.64269e-11
0.01468	-1.56772e-11	9.84678e-12			0.01468	3.96344e-11	1.43265e-11			0.01468	-1.84824e-11	1.39514e-11			0.01468	-1.17e-11	1.94657e-12			0.01468	1.7639e-11	2.75094e-12			0.01468	3.19225e-11	-3.17454e-11
0.0147	-1.91266e-11	2.34278e-12			0.0147	3.86964e-11	1.77658e-11			0.0147	-1.84824e-11	1.48877e-11			0.0147	-1.27e-11	6.9589e-13			0.0147	1.60786e-11	-3.17888e-12			0.0147	2.88016e-11	-2.89366e-11
0.01472	-2.11482e-11	-4.53605e-12			0.01472	3.46317e-11	1.83912e-11			0.01472	-1.66098e-11	1.42635e-11			0.01472	-1.05e-11	7.0549e-14			0.01472	1.32697e-11	-8.7966e-12			0.01472	2.22476e-11	-2.48793e-11
0.01474	-2.16252e-11	-1.07894e-11			0.01474	3.0567e-11	1.30758e-11			0.01474	-1.31768e-11	9.58205e-12			0.01474	-9.04e-12	1.32123e-12			0.01474	8.27616e-12	-1.53506e-11			0.01474	1.50694e-11	-2.01979e-11
0.01476	-2.04205e-11	-1.39161e-11			0.01476	2.90036e-11	3.69569e-12			0.01476	-6.93486e-12	8.02157e-12			0.01476	-5.79e-12	-2.42121e-13			0.01476	1.61674e-13	-1.87837e-11			0.01476	7.89115e-12	-1.61406e-11
0.01478	-1.74629e-11	-1.45415e-11			0.01478	2.77529e-11	-5.68442e-12			0.01478	-2.87761e-12	5.21271e-12			0.01478	-3.35e-12	6.9589e-13			0.01478	-7.95282e-12	-1.6599e-11			0.01478	8.87532e-14	-1.48923e-11
0.0148	-1.294e-11	-1.07894e-11			0.0148	2.27502e-11	-1.35012e-11			0.0148	4.30059e-12	4.90061e-12			0.0148	-2.34e-12	2.25924e-12			0.0148	-1.32584e-11	-1.53506e-11			0.0148	-9.27412e-12	-9.27454e-12
0.01482	-7.45461e-12	-3.28538e-12			0.01482	1.30574e-11	-1.88166e-11			0.01482	1.14788e-11	2.19175e-13			0.01482	-2.74e-12	5.69861e-12			0.01482	-1.88762e-11	-9.42079e-12			0.01482	-1.89491e-11	-5.84148e-12
0.01484	-2.00193e-12	9.2215e-12			0.01484	-7.47231e-14	-1.94419e-11			0.01484	1.52239e-11	-3.83807e-12			0.01484	-3.35e-12	9.13798e-12			0.01484	-2.1685e-11	-5.98774e-12			0.01484	-2.92483e-11	8.83369e-14
0.01486	2.29105e-12	1.86016e-11			0.01486	-1.50829e-11	-2.10053e-11			0.01486	2.27142e-11	-7.58322e-12			0.01486	-3.76e-12	1.50787e-11			0.01486	-1.95004e-11	-4.42726e-12			0.01486	-3.39297e-11	7.57864e-12
0.01488	4.54654e-12	3.11084e-11			0.01488	-2.22743e-11	-1.94419e-11			0.01488	2.80199e-11	-1.28888e-11			0.01488	-2.95e-12	1.66421e-11			0.01488	-1.88762e-11	-3.70015e-13			0.01488	-3.79869e-11	1.25722e-11
0.0149	4.46127e-12	3.61111e-11			0.0149	-2.50883e-11	-1.91292e-11			0.0149	3.23892e-11	-1.63219e-11			0.0149	-1.32e-12	1.88308e-11			0.0149	-1.5131e-11	3.37513e-12			0.0149	-3.73627e-11	1.66294e-11
0.01492	2.4422e-12	3.67365e-11			0.01492	-2.0711e-11	-1.35012e-11			0.01492	3.33255e-11	-1.88187e-11			0.01492	3.76e-12	1.88308e-11			0.01492	-1.13859e-11	1.18017e-11			0.01492	-3.73627e-11	1.8502e-11
0.01494	-4.83583e-13	3.48604e-11			0.01494	-1.28942e-11	-5.37175e-12			0.01494	3.27013e-11	-1.78824e-11			0.01494	7.22e-12	1.63294e-11			0.01494	-7.32863e-12	1.74194e-11			0.01494	-3.45539e-11	1.94383e-11
0.01496	-2.96262e-12	2.8607e-11			0.01496	-5.70279e-12	4.94637e-12			0.01496	2.8332e-11	-1.25768e-11			0.01496	1.11e-11	1.3828e-11			0.01496	-2.95928e-12	2.30372e-11			0.01496	-3.26813e-11	1.5381e-11
0.01498	-3.64353e-12	2.79817e-11			0.01498	-3.20143e-12	1.37011e-11			0.01498	2.20901e-11	-7.89532e-12			0.01498	1.43e-11	1.03887e-11			0.01498	2.97053e-12	2.86549e-11			0.01498	-2.95603e-11	6.64235e-12
0.015	-1.37671e-12	2.17283e-11			0.015	-3.82677e-12	2.18306e-11			0.015	1.77207e-11	-2.90178e-12			0.015	1.31e-11	6.94929e-12			0.015	6.09149e-12	2.80307e-11			0.015	-2.64394e-11	-4.9052e-12
0.01502	4.80222e-12	2.23537e-11			0.01502	-3.20143e-12	2.08925e-11			0.01502	1.36635e-11	-1.9655e-12			0.01502	1.11e-11	4.13526e-12			0.01502	1.07729e-11	2.99033e-11			0.01502	-2.01975e-11	-1.77011e-11
0.01504	1.58051e-11	2.61057e-11			0.01504	-4.45211e-12	1.52645e-11			0.01504	1.17909e-11	5.31271e-13			0.01504	8.44e-12	-1.80547e-12			0.01504	1.04608e-11	2.92791e-11			0.01504	-1.39556e-11	-2.80003e-11
0.01506	3.24486e-11	2.79817e-11			0.01506	2.11397e-12	9.32375e-12			0.01506	9.29412e-12	2.09175e-12			0.01506	7.01e-12	-3.99416e-12			0.01506	8.90036e-12	2.49097e-11			0.01506	-6.15316e-12	-3.45543e-11
0.01508	5.49902e-11	3.36098e-11			0.01508	1.99362e-11	4.32103e-12			0.01508	9.29412e-12	4.58852e-12			0.01508	1.09e-11	4.7606e-12			0.01508	5.4673e-12	2.42856e-11			0.01508	3.20971e-12	-3.82994e-11
0.0151	8.2334e-11	4.36152e-11			0.0151	5.30792e-11	3.38302e-12			0.0151	1.02304e-11	6.77319e-12			0.0151	2e-11	1.85181e-11			0.0151	1.09796e-12	2.5846e-11			0.0151	8.82744e-12	-4.04841e-11
0.01512	1.11364e-10	4.73672e-11			0.01512	8.68476e-11	5.68985e-13			0.01512	1.39756e-11	6.149e-12			0.01512	3.32e-11	3.35263e-11			0.01512	-6.70443e-12	3.11517e-11			0.01512	1.44452e-11	-4.3293e-11
0.01514	1.37001e-10	5.36207e-11			0.01514	1.13112e-10	-5.63554e-14			0.01514	2.36505e-11	5.8369e-12			0.01514	4.75e-11	4.63457e-11			0.01514	-1.35705e-11	3.58331e-11			0.01514	1.41331e-11	-4.89107e-11
0.01516	1.53227e-10	5.73727e-11			0.01516	1.27807e-10	2.75768e-12			0.01516	3.14529e-11	5.5248e-12			0.01516	6.09e-11	6.10412e-11			0.01516	-1.98125e-11	3.95783e-11			0.01516	1.19484e-11	-5.48405e-11
0.01518	1.54779e-10	7.55076e-11			0.01518	1.25306e-10	7.7604e-12			0.01518	4.51851e-11	1.02062e-11			0.01518	7.25e-11	7.47987e-11			0.01518	-2.38697e-11	4.14508e-11			0.01518	7.26696e-12	-5.67131e-11
0.0152	1.38734e-10	1.04899e-10			0.0152	1.12487e-10	1.30758e-11			0.0152	5.73569e-11	2.2378e-11			0.0152	8e-11	8.94942e-11			0.0152	-2.13729e-11	3.73936e-11			0.0152	3.8339e-12	-5.29679e-11
0.01522	1.05305e-10	1.48047e-10			0.01522	9.43517e-11	2.27686e-11			0.01522	6.73439e-11	4.04795e-11			0.01522	8.06e-11	1.02626e-10			0.01522	-1.07617e-11	3.17759e-11			0.01522	5.08229e-12	-3.98599e-11
0.01524	5.74954e-11	2.05578e-10			0.01524	7.37154e-11	3.05853e-11			0.01524	7.48342e-11	6.41988e-11			0.01524	7.23e-11	1.11694e-10			0.01524	7.33988e-12	2.83428e-11			0.01524	1.22605e-11	-1.83253e-11
0.01526	-1.21731e-13	2.7374e-10			0.01526	5.05778e-11	3.68387e-11			0.01526	7.85794e-11	9.50963e-11			0.01526	5.48e-11	1.0888e-10			0.01526	3.10592e-11	2.61581e-11			0.01526	2.31838e-11	1.25722e-11
0.01528	-6.29901e-11	3.52533e-10			0.01528	2.74403e-11	3.93401e-11			0.01528	7.92036e-11	1.20688e-10			0.01528	2.9e-11	1.0075e-10			0.01528	5.91478e-11	2.8967e-11			0.01528	3.56677e-11	4.72148e-11
0.0153	-1.27886e-10	4.43833e-10			0.0153	3.67732e-12	3.465e-11			0.0153	7.60826e-11	1.42223e-10			0.0153	-3.76e-12	8.66802e-11			0.0153	8.22429e-11	3.02154e-11			0.0153	5.28329e-11	8.27937e-11
0.01532	-1.93614e-10	5.36383e-10			0.01532	-1.63336e-11	2.996e-11			0.01532	7.14012e-11	1.56267e-10			0.01532	-4.22e-11	6.07286e-11			0.01532	9.72235e-11	3.14638e-11			0.01532	6.96861e-11	1.14315e-10
0.01534	-2.61021e-10	6.19554e-10			0.01534	-3.60318e-11	2.18306e-11			0.01534	6.35988e-11	1.55019e-10			0.01534	-8.59e-11	3.35263e-11			0.01534	1.02529e-10	2.86549e-11			0.01534	8.12337e-11	1.38035e-10
0.01536	-3.3248e-10	6.89592e-10			0.01536	-4.82259e-11	1.33885e-11			0.01536	5.20513e-11	1.36917e-10			0.01536	-1.35e-10	-5.54791e-13			0.01536	9.22299e-11	2.11646e-11			0.01536	8.71635e-11	1.51767e-10
0.01538	-4.11006e-10	7.34616e-10			0.01538	-5.88567e-11	6.82239e-12			0.01538	4.11279e-11	1.03523e-10			0.01538	-1.91e-10	-4.05766e-11			0.01538	7.47526e-11	7.43238e-12			0.01538	8.74756e-11	1.53327e-10
0.0154	-4.99296e-10	7.57129e-10			0.0154	-7.16762e-11	8.81655e-13			0.0154	2.89562e-11	5.04666e-11			0.0154	-2.55e-10	-8.49757e-11			0.0154	4.76002e-11	-1.25418e-11			0.0154	8.217e-11	1.40844e-10
0.01542	-5.98887e-10	7.42746e-10			0.01542	-8.82477e-11	-5.68442e-12			0.01542	1.5536e-11	-1.9755e-11			0.01542	-3.26e-10	-1.33752e-10			0.01542	1.26455e-11	-3.90699e-11			0.01542	6.56289e-11	1.17436e-10
0.01544	-7.0965e-10	6.90842e-10			0.01544	-1.11698e-10	-1.69405e-11			0.01544	2.43343e-13	-1.03397e-10			0.01544	-4.09e-10	-1.8847e-10			0.01544	-2.88632e-11	-7.184e-11			0.01544	4.56547e-11	8.31058e-11
0.01546	-8.29649e-10	6.11424e-10			0.01546	-1.40776e-10	-3.66388e-11			0.01546	-1.3801e-11	-2.01083e-10			0.01546	-5.01e-10	-2.51942e-10			0.01546	-7.31808e-11	-1.05858e-10			0.01546	1.97508e-11	4.28455e-11
0.01548	-9.55349e-10	5.02615e-10			0.01548	-1.71418e-10	-5.88384e-11			0.01548	-2.75332e-11	-3.08131e-10			0.01548	-6e-10	-3.24168e-10			0.01548	-1.16874e-10	-1.4331e-10			0.01548	-1.08346e-11	-4.5931e-12
0.0155	-1.08208e-09	3.76296e-10			0.0155	-2.0331e-10	-8.07253e-11			0.0155	-4.62589e-11	-4.286e-10			0.0155	-7.08e-10	-4.05463e-10			0.0155	-1.58383e-10	-1.79513e-10			0.0155	-4.29805e-11	-5.79615e-11
0.01552	-1.20474e-09	2.38721e-10			0.01552	-2.3489e-10	-1.06052e-10			0.01552	-6.81056e-11	-5.5812e-10			0.01552	-8.2e-10	-4.97388e-10			0.01552	-1.94586e-10	-2.15404e-10			0.01552	-7.63747e-11	-1.16323e-10
0.01554	-1.31856e-09	8.98904e-11			0.01554	-2.6303e-10	-1.34817e-10			0.01554	-9.65064e-11	-6.94818e-10			0.01554	-9.33e-10	-5.93065e-10			0.01554	-2.31413e-10	-2.52543e-10			0.01554	-1.12578e-10	-1.7687e-10
0.01556	-1.41991e-09	-5.33126e-11			0.01556	-2.96173e-10	-1.63583e-10			0.01556	-1.33022e-10	-8.35885e-10			0.01556	-1.04e-09	-6.94683e-10			0.01556	-2.67304e-10	-2.88747e-10			0.01556	-1.47845e-10	-2.3492e-10
0.01558	-1.50677e-09	-1.89011e-10			0.01558	-3.29629e-10	-1.92036e-10			0.01558	-1.789e-10	-9.77577e-10			0.01558	-1.15e-09	-7.97238e-10			0.01558	-3.0382e-10	-3.25574e-10			0.01558	-1.86857e-10	-2.94842e-10
0.0156	-1.57891e-09	-3.14705e-10			0.0156	-3.72152e-10	-2.2174e-10			0.0156	-2.35077e-10	-1.12114e-09			0.0156	-1.24e-09	-9.00107e-10			0.0156	-3.41895e-10	-3.58032e-10			0.0156	-2.26181e-10	-3.51332e-10
0.01562	-1.6376e-09	-4.27266e-10			0.01562	-4.1874e-10	-2.4988e-10			0.01562	-2.99369e-10	-1.26065e-09			0.01562	-1.33e-09	-9.99223e-10			0.01562	-3.79659e-10	-3.88617e-10			0.01562	-2.67689e-10	-4.02827e-10
0.01564	-1.68507e-09	-5.25445e-10			0.01564	-4.70956e-10	-2.75206e-10			0.01564	-3.72399e-10	-1.39735e-09			0.01564	-1.4e-09	-1.09146e-09			0.01564	-4.1711e-10	-4.15457e-10			0.01564	-3.11695e-10	-4.51514e-10
0.01566	-1.72386e-09	-6.06113e-10			0.01566	-5.24735e-10	-3.03034e-10			0.01566	-4.52608e-10	-1.52936e-09			0.01566	-1.45e-09	-1.17338e-09			0.01566	-4.49568e-10	-4.3824e-10			0.01566	-3.54764e-10	-4.96768e-10
0.01568	-1.75619e-09	-6.83656e-10			0.01568	-5.86019e-10	-3.31799e-10			0.01568	-5.40307e-10	-1.65482e-09			0.01568	-1.49e-09	-1.24529e-09			0.01568	-4.80778e-10	-4.59775e-10			0.01568	-3.97833e-10	-5.4171e-10
0.0157	-1.78362e-09	-7.49942e-10			0.0157	-6.45113e-10	-3.5994e-10			0.0157	-6.35496e-10	-1.77467e-09			0.0157	-1.52e-09	-1.30752e-09			0.0157	-5.05121e-10	-4.80061e-10			0.0157	-4.3903e-10	-5.84155e-10
0.01572	-1.807e-09	-8.18729e-10			0.01572	-7.10461e-10	-3.87455e-10			0.01572	-7.39424e-10	-1.88858e-09			0.01572	-1.53e-09	-1.36161e-09			0.01572	-5.27592e-10	-4.99411e-10			0.01572	-4.7929e-10	-6.26912e-10
0.01574	-1.82673e-09	-8.8439e-10			0.01574	-7.81438e-10	-4.1622e-10			0.01574	-8.48345e-10	-1.99907e-09			0.01574	-1.54e-09	-1.40913e-09			0.01574	-5.49127e-10	-5.23443e-10			0.01574	-5.16742e-10	-6.68421e-10
0.01576	-1.84304e-09	-9.52552e-10			0.01576	-8.52414e-10	-4.45924e-10			0.01576	-9.58827e-10	-2.10362e-09			0.01576	-1.54e-09	-1.44728e-09			0.01576	-5.72846e-10	-5.48098e-10			0.01576	-5.54193e-10	-7.07745e-10
0.01578	-1.85626e-09	-1.01696e-09			0.01578	-9.2808e-10	-4.75315e-10			0.01578	-1.07867e-09	-2.19974e-09			0.01578	-1.54e-09	-1.48011e-09			0.01578	-5.96253e-10	-5.77747e-10			0.01578	-5.92893e-10	-7.49254e-10
0.0158	-1.86688e-09	-1.0845e-09			0.0158	-9.99681e-10	-5.04393e-10			0.0158	-1.19602e-09	-2.28963e-09			0.0158	-1.53e-09	-1.50794e-09			0.0158	-6.19973e-10	-6.07084e-10			0.0158	-6.33154e-10	-7.9045e-10
0.01582	-1.87543e-09	-1.15016e-09			0.01582	-1.06597e-09	-5.35035e-10			0.01582	-1.31493e-09	-2.37265e-09			0.01582	-1.53e-09	-1.52982e-09			0.01582	-6.44628e-10	-6.40479e-10			0.01582	-6.76223e-10	-8.3508e-10
0.01584	-1.88223e-09	-1.2227e-09			0.01584	-1.11943e-09	-5.63488e-10			0.01584	-1.43415e-09	-2.45005e-09			0.01584	-1.52e-09	-1.54796e-09			0.01584	-6.63978e-10	-6.68879e-10			0.01584	-7.22413e-10	-8.82207e-10
0.01586	-1.88717e-09	-1.29274e-09			0.01586	-1.16446e-09	-6.00383e-10			0.01586	-1.55087e-09	-2.52432e-09			0.01586	-1.51e-09	-1.56422e-09			0.01586	-6.80831e-10	-6.90102e-10			0.01586	-7.70476e-10	-9.29021e-10
0.01588	-1.8898e-09	-1.36528e-09			0.01588	-1.20104e-09	-6.37904e-10			0.01588	-1.66697e-09	-2.59111e-09			0.01588	-1.5e-09	-1.57673e-09			0.01588	-6.94252e-10	-7.07891e-10			0.01588	-8.16978e-10	-9.75211e-10
0.0159	-1.88943e-09	-1.42844e-09			0.0159	-1.23325e-09	-6.773e-10			0.0159	-1.77901e-09	-2.65166e-09			0.0159	-1.5e-09	-1.59048e-09			0.0159	-7.06423e-10	-7.14757e-10			0.0159	-8.61608e-10	-1.01672e-09
0.01592	-1.88548e-09	-1.48347e-09			0.01592	-1.26264e-09	-7.13882e-10			0.01592	-1.89043e-09	-2.70971e-09			0.01592	-1.49e-09	-1.60455e-09			0.01592	-7.19843e-10	-7.18502e-10			0.01592	-9.02492e-10	-1.06135e-09
0.01594	-1.87765e-09	-1.53099e-09			0.01594	-1.28859e-09	-7.45462e-10			0.01594	-1.99842e-09	-2.76214e-09			0.01594	-1.49e-09	-1.61925e-09			0.01594	-7.35448e-10	-7.23184e-10			0.01594	-9.37135e-10	-1.09911e-09
0.01596	-1.86606e-09	-1.57289e-09			0.01596	-1.3136e-09	-7.68912e-10			0.01596	-2.10047e-09	-2.8127e-09			0.01596	-1.49e-09	-1.62832e-09			0.01596	-7.52926e-10	-7.26929e-10			0.01596	-9.6772e-10	-1.13469e-09
0.01598	-1.85121e-09	-1.61104e-09			0.01598	-1.33643e-09	-7.88611e-10			0.01598	-2.1991e-09	-2.86232e-09			0.01598	-1.49e-09	-1.63895e-09			0.01598	-7.70715e-10	-7.34419e-10			0.01598	-9.92688e-10	-1.16809e-09
0.016	-1.834e-09	-1.64543e-09			0.016	-1.35519e-09	-8.07683e-10			0.016	-2.29148e-09	-2.91195e-09			0.016	-1.48e-09	-1.64395e-09			0.016	-7.86008e-10	-7.50024e-10			0.016	-1.01516e-09	-1.19555e-09
0.01602	-1.81565e-09	-1.67982e-09			0.01602	-1.37864e-09	-8.35511e-10			0.01602	-2.37543e-09	-2.96063e-09			0.01602	-1.47e-09	-1.6477e-09			0.01602	-7.98492e-10	-7.63444e-10			0.01602	-1.03357e-09	-1.21802e-09
0.01604	-1.79766e-09	-1.71484e-09			0.01604	-1.4024e-09	-8.66778e-10			0.01604	-2.45564e-09	-3.00589e-09			0.01604	-1.46e-09	-1.65114e-09			0.01604	-8.06294e-10	-7.77801e-10			0.01604	-1.0523e-09	-1.23675e-09
0.01606	-1.78146e-09	-1.74236e-09			0.01606	-1.42929e-09	-9.05862e-10			0.01606	-2.5268e-09	-3.04864e-09			0.01606	-1.44e-09	-1.65614e-09			0.01606	-8.07854e-10	-7.91221e-10			0.01606	-1.06541e-09	-1.25422e-09
0.01608	-1.76805e-09	-1.76925e-09			0.01608	-1.46462e-09	-9.48385e-10			0.01608	-2.59046e-09	-3.08922e-09			0.01608	-1.43e-09	-1.66271e-09			0.01608	-8.04109e-10	-8.00272e-10			0.01608	-1.08007e-09	-1.26858e-09
0.0161	-1.75755e-09	-1.80051e-09			0.0161	-1.50214e-09	-9.89657e-10			0.0161	-2.64664e-09	-3.12417e-09			0.0161	-1.42e-09	-1.66896e-09			0.0161	-7.96931e-10	-8.06201e-10			0.0161	-1.09006e-09	-1.28138e-09
0.01612	-1.74914e-09	-1.82678e-09			0.01612	-1.54248e-09	-1.02968e-09			0.01612	-2.69782e-09	-3.15569e-09			0.01612	-1.4e-09	-1.67522e-09			0.01612	-7.89441e-10	-8.09947e-10			0.01612	-1.10192e-09	-1.2923e-09
0.01614	-1.74129e-09	-1.85554e-09			0.01614	-1.58375e-09	-1.06345e-09			0.01614	-2.74214e-09	-3.18222e-09			0.01614	-1.39e-09	-1.68022e-09			0.01614	-7.84135e-10	-8.13068e-10			0.01614	-1.11378e-09	-1.30198e-09
0.01616	-1.73235e-09	-1.87993e-09			0.01616	-1.62596e-09	-1.09346e-09			0.01616	-2.77897e-09	-3.20563e-09			0.01616	-1.37e-09	-1.68053e-09			0.01616	-7.83511e-10	-8.1494e-10			0.01616	-1.12564e-09	-1.30759e-09
0.01618	-1.72113e-09	-1.90432e-09			0.01618	-1.66911e-09	-1.1191e-09			0.01618	-2.81486e-09	-3.22623e-09			0.01618	-1.36e-09	-1.67553e-09			0.01618	-7.88504e-10	-8.17749e-10			0.01618	-1.13812e-09	-1.3129e-09
0.0162	-1.70723e-09	-1.92371e-09			0.0162	-1.71226e-09	-1.13974e-09			0.0162	-2.84638e-09	-3.24714e-09			0.0162	-1.34e-09	-1.67146e-09			0.0162	-7.97555e-10	-8.18685e-10			0.0162	-1.15248e-09	-1.31664e-09
0.01622	-1.69105e-09	-1.94434e-09			0.01622	-1.75103e-09	-1.15631e-09			0.01622	-2.87353e-09	-3.26836e-09			0.01622	-1.33e-09	-1.66834e-09			0.01622	-8.11912e-10	-8.23367e-10			0.01622	-1.16216e-09	-1.32039e-09
0.01624	-1.67345e-09	-1.97123e-09			0.01624	-1.78198e-09	-1.17163e-09			0.01624	-2.89975e-09	-3.28833e-09			0.01624	-1.32e-09	-1.66177e-09			0.01624	-8.25332e-10	-8.26488e-10			0.01624	-1.17121e-09	-1.32601e-09
0.01626	-1.65536e-09	-2.00312e-09			0.01626	-1.80324e-09	-1.18664e-09			0.01626	-2.92191e-09	-3.30831e-09			0.01626	-1.31e-09	-1.65896e-09			0.01626	-8.40937e-10	-8.3273e-10			0.01626	-1.17651e-09	-1.33287e-09
0.01628	-1.63753e-09	-2.03502e-09			0.01628	-1.81669e-09	-1.20071e-09			0.01628	-2.94157e-09	-3.32641e-09			0.01628	-1.3e-09	-1.6599e-09			0.01628	-8.54045e-10	-8.35226e-10			0.01628	-1.18463e-09	-1.33943e-09
0.0163	-1.62042e-09	-2.06878e-09			0.0163	-1.82232e-09	-1.21791e-09			0.0163	-2.95593e-09	-3.33858e-09			0.0163	-1.28e-09	-1.66333e-09			0.0163	-8.64344e-10	-8.37411e-10			0.0163	-1.19056e-09	-1.34941e-09
0.01632	-1.60418e-09	-2.1063e-09			0.01632	-1.82513e-09	-1.23948e-09			0.01632	-2.96654e-09	-3.34919e-09			0.01632	-1.27e-09	-1.66959e-09			0.01632	-8.71522e-10	-8.35538e-10			0.01632	-1.19742e-09	-1.35878e-09
0.01634	-1.5887e-09	-2.13757e-09			0.01634	-1.82701e-09	-1.26137e-09			0.01634	-2.97341e-09	-3.35481e-09			0.01634	-1.26e-09	-1.67803e-09			0.01634	-8.74643e-10	-8.28984e-10			0.01634	-1.20148e-09	-1.36783e-09
0.01636	-1.57368e-09	-2.15883e-09			0.01636	-1.83232e-09	-1.28451e-09			0.01636	-2.9759e-09	-3.35731e-09			0.01636	-1.25e-09	-1.68553e-09			0.01636	-8.76515e-10	-8.22118e-10			0.01636	-1.20679e-09	-1.37781e-09
0.01638	-1.55877e-09	-2.17697e-09			0.01638	-1.83607e-09	-1.31265e-09			0.01638	-2.97809e-09	-3.3598e-09			0.01638	-1.24e-09	-1.6921e-09			0.01638	-8.74019e-10	-8.13068e-10			0.01638	-1.21053e-09	-1.38437e-09
0.0164	-1.54362e-09	-2.1876e-09			0.0164	-1.84327e-09	-1.33797e-09			0.0164	-2.97715e-09	-3.36043e-09			0.0164	-1.24e-09	-1.69523e-09			0.0164	-8.67153e-10	-8.03705e-10			0.0164	-1.21303e-09	-1.38843e-09
0.01642	-1.52811e-09	-2.19198e-09			0.01642	-1.85139e-09	-1.36142e-09			0.01642	-2.97777e-09	-3.36386e-09			0.01642	-1.24e-09	-1.69617e-09			0.01642	-8.63095e-10	-7.95902e-10			0.01642	-1.21584e-09	-1.39248e-09
0.01644	-1.51226e-09	-2.19635e-09			0.01644	-1.85827e-09	-1.38237e-09			0.01644	-2.97902e-09	-3.36698e-09			0.01644	-1.24e-09	-1.69429e-09			0.01644	-8.59662e-10	-7.90909e-10			0.01644	-1.21708e-09	-1.39623e-09
0.01646	-1.49632e-09	-2.19886e-09			0.01646	-1.86484e-09	-1.40144e-09			0.01646	-2.98152e-09	-3.36979e-09			0.01646	-1.24e-09	-1.69054e-09			0.01646	-8.57478e-10	-7.88412e-10			0.01646	-1.21708e-09	-1.40185e-09
0.01648	-1.48064e-09	-2.20886e-09			0.01648	-1.87297e-09	-1.41739e-09			0.01648	-2.98495e-09	-3.37603e-09			0.01648	-1.23e-09	-1.68335e-09			0.01648	-8.54669e-10	-7.89972e-10			0.01648	-1.21802e-09	-1.40778e-09
0.0165	-1.46554e-09	-2.22137e-09			0.0165	-1.88454e-09	-1.43021e-09			0.0165	-2.98589e-09	-3.38165e-09			0.0165	-1.22e-09	-1.67584e-09			0.0165	-8.55605e-10	-7.91221e-10			0.0165	-1.22333e-09	-1.41215e-09
0.01652	-1.45124e-09	-2.242e-09			0.01652	-1.8983e-09	-1.44115e-09			0.01652	-2.98651e-09	-3.38977e-09			0.01652	-1.21e-09	-1.66615e-09			0.01652	-8.5186e-10	-7.99023e-10			0.01652	-1.22801e-09	-1.41464e-09
0.01654	-1.4378e-09	-2.26014e-09			0.01654	-1.9133e-09	-1.45335e-09			0.01654	-2.98558e-09	-3.3985e-09			0.01654	-1.2e-09	-1.65614e-09			0.01654	-8.49363e-10	-8.02768e-10			0.01654	-1.23831e-09	-1.41745e-09
0.01656	-1.42513e-09	-2.28203e-09			0.01656	-1.92737e-09	-1.47054e-09			0.01656	-2.98308e-09	-3.40724e-09			0.01656	-1.18e-09	-1.64739e-09			0.01656	-8.45306e-10	-8.0745e-10			0.01656	-1.24767e-09	-1.4212e-09
0.01658	-1.41308e-09	-2.30016e-09			0.01658	-1.93488e-09	-1.4893e-09			0.01658	-2.97653e-09	-3.41317e-09			0.01658	-1.17e-09	-1.63895e-09			0.01658	-8.41249e-10	-8.07762e-10			0.01658	-1.25859e-09	-1.42432e-09
0.0166	-1.40146e-09	-2.32205e-09			0.0166	-1.94082e-09	-1.51025e-09			0.0166	-2.97153e-09	-3.41629e-09			0.0166	-1.16e-09	-1.62863e-09			0.0166	-8.36879e-10	-8.04953e-10			0.0166	-1.27014e-09	-1.42837e-09
0.01662	-1.39003e-09	-2.33518e-09			0.01662	-1.94426e-09	-1.53183e-09			0.01662	-2.96654e-09	-3.41723e-09			0.01662	-1.14e-09	-1.61956e-09			0.01662	-8.34695e-10	-7.98711e-10			0.01662	-1.28075e-09	-1.42837e-09
0.01664	-1.37845e-09	-2.34393e-09			0.01664	-1.94395e-09	-1.55246e-09			0.01664	-2.95874e-09	-3.41442e-09			0.01664	-1.13e-09	-1.61487e-09			0.01664	-8.3407e-10	-7.8966e-10			0.01664	-1.28699e-09	-1.42993e-09
0.01666	-1.36635e-09	-2.35457e-09			0.01666	-1.95239e-09	-1.56685e-09			0.01666	-2.94781e-09	-3.40943e-09			0.01666	-1.12e-09	-1.61143e-09			0.01666	-8.35007e-10	-7.76864e-10			0.01666	-1.28731e-09	-1.42869e-09
0.01668	-1.35337e-09	-2.36144e-09			0.01668	-1.96083e-09	-1.58498e-09			0.01668	-2.94344e-09	-3.40412e-09			0.01668	-1.12e-09	-1.61206e-09			0.01668	-8.38128e-10	-7.6126e-10			0.01668	-1.28325e-09	-1.42525e-09
0.0167	-1.33933e-09	-2.36269e-09			0.0167	-1.97396e-09	-1.59999e-09			0.0167	-2.93595e-09	-3.40163e-09			0.0167	-1.11e-09	-1.61456e-09			0.0167	-8.39688e-10	-7.42534e-10			0.0167	-1.27701e-09	-1.42432e-09
0.01672	-1.3244e-09	-2.37082e-09			0.01672	-1.98647e-09	-1.61781e-09			0.01672	-2.93034e-09	-3.3985e-09			0.01672	-1.11e-09	-1.618e-09			0.01672	-8.40624e-10	-7.25369e-10			0.01672	-1.26577e-09	-1.42182e-09
0.01674	-1.3092e-09	-2.37145e-09			0.01674	-1.99366e-09	-1.63845e-09			0.01674	-2.92503e-09	-3.39882e-09			0.01674	-1.1e-09	-1.62363e-09			0.01674	-8.38752e-10	-7.10388e-10			0.01674	-1.25672e-09	-1.42026e-09
0.01676	-1.29475e-09	-2.3752e-09			0.01676	-1.99772e-09	-1.66127e-09			0.01676	-2.92066e-09	-3.40006e-09			0.01676	-1.1e-09	-1.62613e-09			0.01676	-8.31262e-10	-6.95719e-10			0.01676	-1.24705e-09	-1.42057e-09
0.01678	-1.28223e-09	-2.38833e-09			0.01678	-1.99804e-09	-1.68472e-09			0.01678	-2.91816e-09	-3.40163e-09			0.01678	-1.1e-09	-1.62957e-09			0.01678	-8.20026e-10	-6.86669e-10			0.01678	-1.23831e-09	-1.42151e-09
0.0168	-1.27262e-09	-2.39959e-09			0.0168	-1.99866e-09	-1.7063e-09			0.0168	-2.91192e-09	-3.40443e-09			0.0168	-1.1e-09	-1.62738e-09			0.0168	-8.0723e-10	-6.81987e-10			0.0168	-1.233e-09	-1.42151e-09
0.01682	-1.26636e-09	-2.40647e-09			0.01682	-2.00148e-09	-1.72881e-09			0.01682	-2.90225e-09	-3.40756e-09			0.01682	-1.1e-09	-1.623e-09			0.01682	-7.94122e-10	-6.81675e-10			0.01682	-1.23175e-09	-1.42057e-09
0.01684	-1.26314e-09	-2.41898e-09			0.01684	-2.00585e-09	-1.74788e-09			0.01684	-2.89351e-09	-3.40818e-09			0.01684	-1.09e-09	-1.61612e-09			0.01684	-7.81638e-10	-6.80739e-10			0.01684	-1.23425e-09	-1.41901e-09
0.01686	-1.26189e-09	-2.43336e-09			0.01686	-2.01023e-09	-1.76101e-09			0.01686	-2.8804e-09	-3.40787e-09			0.01686	-1.09e-09	-1.6083e-09			0.01686	-7.69779e-10	-6.81675e-10			0.01686	-1.23956e-09	-1.4162e-09
0.01688	-1.26099e-09	-2.44086e-09			0.01688	-2.01586e-09	-1.77039e-09			0.01688	-2.86511e-09	-3.40693e-09			0.01688	-1.08e-09	-1.60299e-09			0.01688	-7.6104e-10	-6.79178e-10			0.01688	-1.24829e-09	-1.41464e-09
0.0169	-1.25865e-09	-2.44336e-09			0.0169	-2.01555e-09	-1.77446e-09			0.0169	-2.85169e-09	-3.40756e-09			0.0169	-1.06e-09	-1.59924e-09			0.0169	-7.50741e-10	-6.7637e-10			0.0169	-1.25641e-09	-1.4084e-09
0.01692	-1.25335e-09	-2.44524e-09			0.01692	-2.01305e-09	-1.77696e-09			0.01692	-2.83952e-09	-3.40756e-09			0.01692	-1.05e-09	-1.59423e-09			0.01692	-7.4762e-10	-6.72e-10			0.01692	-1.26546e-09	-1.39966e-09
0.01694	-1.24426e-09	-2.44336e-09			0.01694	-2.01086e-09	-1.77884e-09			0.01694	-2.82766e-09	-3.40818e-09			0.01694	-1.04e-09	-1.59205e-09			0.01694	-7.4918e-10	-6.66383e-10			0.01694	-1.27201e-09	-1.39467e-09
0.01696	-1.2314e-09	-2.44774e-09			0.01696	-2.00929e-09	-1.78415e-09			0.01696	-2.81954e-09	-3.41036e-09			0.01696	-1.04e-09	-1.5933e-09			0.01696	-7.55422e-10	-6.59204e-10			0.01696	-1.27763e-09	-1.38936e-09
0.01698	-1.21564e-09	-2.44899e-09			0.01698	-2.00992e-09	-1.79697e-09			0.01698	-2.81268e-09	-3.4138e-09			0.01698	-1.03e-09	-1.59642e-09			0.01698	-7.65097e-10	-6.53899e-10			0.01698	-1.27919e-09	-1.38718e-09
0.017	-1.19841e-09	-2.45462e-09			0.017	-2.01586e-09	-1.81511e-09			0.017	-2.80581e-09	-3.41348e-09			0.017	-1.03e-09	-1.60111e-09			0.017	-7.76957e-10	-6.4516e-10			0.017	-1.28138e-09	-1.3903e-09
0.01702	-1.1812e-09	-2.45775e-09			0.01702	-2.01492e-09	-1.83418e-09			0.01702	-2.79894e-09	-3.41629e-09			0.01702	-1.03e-09	-1.60518e-09			0.01702	-7.83823e-10	-6.39542e-10			0.01702	-1.28138e-09	-1.39373e-09
0.01704	-1.16527e-09	-2.47025e-09			0.01704	-2.0168e-09	-1.85388e-09			0.01704	-2.79333e-09	-3.41536e-09			0.01704	-1.02e-09	-1.61018e-09			0.01704	-7.91001e-10	-6.34549e-10			0.01704	-1.28075e-09	-1.39592e-09
0.01706	-1.15142e-09	-2.47651e-09			0.01706	-2.01336e-09	-1.87139e-09			0.01706	-2.78646e-09	-3.40943e-09			0.01706	-1.01e-09	-1.60893e-09			0.01706	-7.90689e-10	-6.32364e-10			0.01706	-1.27763e-09	-1.40153e-09
0.01708	-1.14004e-09	-2.48339e-09			0.01708	-2.0071e-09	-1.88264e-09			0.01708	-2.77647e-09	-3.40256e-09			0.01708	-1.01e-09	-1.60893e-09			0.01708	-7.87256e-10	-6.29867e-10			0.01708	-1.27264e-09	-1.40559e-09
0.0171	-1.13123e-09	-2.48901e-09			0.0171	-1.99991e-09	-1.89421e-09			0.0171	-2.76399e-09	-3.3932e-09			0.0171	-1e-09	-1.60424e-09			0.0171	-7.76645e-10	-6.27995e-10			0.0171	-1.2664e-09	-1.40809e-09
0.01712	-1.12491e-09	-2.48839e-09			0.01712	-1.99366e-09	-1.90203e-09			0.01712	-2.75151e-09	-3.38196e-09			0.01712	-9.98e-10	-1.59423e-09			0.01712	-7.61976e-10	-6.26746e-10			0.01712	-1.25891e-09	-1.41308e-09
0.01714	-1.12085e-09	-2.49464e-09			0.01714	-1.99303e-09	-1.91141e-09			0.01714	-2.73496e-09	-3.36761e-09			0.01714	-9.92e-10	-1.58235e-09			0.01714	-7.45435e-10	-6.22065e-10			0.01714	-1.25142e-09	-1.41776e-09
0.01716	-1.11856e-09	-2.49902e-09			0.01716	-1.99741e-09	-1.92392e-09			0.01716	-2.71874e-09	-3.35544e-09			0.01716	-9.89e-10	-1.56703e-09			0.01716	-7.23901e-10	-6.12702e-10			0.01716	-1.24299e-09	-1.42088e-09
0.01718	-1.11728e-09	-2.50965e-09			0.01718	-2.00241e-09	-1.93455e-09			0.01718	-2.69845e-09	-3.34576e-09			0.01718	-9.83e-10	-1.55077e-09			0.01718	-7.05799e-10	-6.06148e-10			0.01718	-1.23643e-09	-1.42432e-09
0.0172	-1.116e-09	-2.52341e-09			0.0172	-2.00648e-09	-1.94955e-09			0.0172	-2.67567e-09	-3.33827e-09			0.0172	-9.74e-10	-1.53702e-09			0.0172	-6.85513e-10	-5.946e-10			0.0172	-1.22926e-09	-1.42432e-09
0.01722	-1.11375e-09	-2.53716e-09			0.01722	-2.00898e-09	-1.96081e-09			0.01722	-2.65226e-09	-3.33702e-09			0.01722	-9.67e-10	-1.52857e-09			0.01722	-6.6866e-10	-5.87422e-10			0.01722	-1.2277e-09	-1.42307e-09
0.01724	-1.1098e-09	-2.54842e-09			0.01724	-2.0071e-09	-1.97332e-09			0.01724	-2.62792e-09	-3.33733e-09			0.01724	-9.6e-10	-1.52545e-09			0.01724	-6.59297e-10	-5.80556e-10			0.01724	-1.22801e-09	-1.41995e-09
0.01726	-1.10386e-09	-2.55843e-09			0.01726	-2.00429e-09	-1.9877e-09			0.01726	-2.60295e-09	-3.34233e-09			0.01726	-9.52e-10	-1.52295e-09			0.01726	-6.53367e-10	-5.74002e-10			0.01726	-1.22926e-09	-1.41495e-09
0.01728	-1.09609e-09	-2.56968e-09			0.01728	-2.00492e-09	-1.99989e-09			0.01728	-2.58141e-09	-3.35044e-09			0.01728	-9.47e-10	-1.52795e-09			0.01728	-6.53055e-10	-5.72754e-10			0.01728	-1.22988e-09	-1.40871e-09
0.0173	-1.08698e-09	-2.57906e-09			0.0173	-2.00585e-09	-2.01584e-09			0.0173	-2.56144e-09	-3.35949e-09			0.0173	-9.41e-10	-1.52982e-09			0.0173	-6.59609e-10	-5.72754e-10			0.0173	-1.22957e-09	-1.40185e-09
0.01732	-1.0771e-09	-2.58782e-09			0.01732	-2.01367e-09	-2.03022e-09			0.01732	-2.54552e-09	-3.3726e-09			0.01732	-9.34e-10	-1.53389e-09			0.01732	-6.64915e-10	-5.72754e-10			0.01732	-1.22894e-09	-1.39529e-09
0.01734	-1.06697e-09	-2.59845e-09			0.01734	-2.02399e-09	-2.04273e-09			0.01734	-2.5371e-09	-3.38415e-09			0.01734	-9.29e-10	-1.53483e-09			0.01734	-6.70844e-10	-5.71505e-10			0.01734	-1.22676e-09	-1.38687e-09
0.01736	-1.05694e-09	-2.6072e-09			0.01736	-2.03212e-09	-2.05305e-09			0.01736	-2.53054e-09	-3.39289e-09			0.01736	-9.23e-10	-1.53483e-09			0.01736	-6.74277e-10	-5.71505e-10			0.01736	-1.22582e-09	-1.37438e-09
0.01738	-1.04718e-09	-2.61471e-09			0.01738	-2.039e-09	-2.06243e-09			0.01738	-2.52648e-09	-3.39757e-09			0.01738	-9.2e-10	-1.53451e-09			0.01738	-6.71469e-10	-5.67448e-10			0.01738	-1.22551e-09	-1.36502e-09
0.0174	-1.03778e-09	-2.62221e-09			0.0174	-2.03837e-09	-2.06618e-09			0.0174	-2.52461e-09	-3.39413e-09			0.0174	-9.17e-10	-1.53201e-09			0.0174	-6.66163e-10	-5.59958e-10			0.0174	-1.22489e-09	-1.35597e-09
0.01742	-1.02885e-09	-2.62659e-09			0.01742	-2.03243e-09	-2.07025e-09			0.01742	-2.5218e-09	-3.38914e-09			0.01742	-9.15e-10	-1.52889e-09			0.01742	-6.53367e-10	-5.50595e-10			0.01742	-1.2252e-09	-1.34629e-09
0.01744	-1.02053e-09	-2.63534e-09			0.01744	-2.0243e-09	-2.07681e-09			0.01744	-2.5165e-09	-3.37884e-09			0.01744	-9.16e-10	-1.52795e-09			0.01744	-6.40883e-10	-5.37799e-10			0.01744	-1.22645e-09	-1.33943e-09
0.01746	-1.01299e-09	-2.63472e-09			0.01746	-2.01211e-09	-2.08776e-09			0.01746	-2.50994e-09	-3.3701e-09			0.01746	-9.16e-10	-1.5267e-09			0.01746	-6.30272e-10	-5.28124e-10			0.01746	-1.22738e-09	-1.33256e-09
0.01748	-1.00624e-09	-2.63909e-09			0.01748	-1.99991e-09	-2.09932e-09			0.01748	-2.50183e-09	-3.36168e-09			0.01748	-9.13e-10	-1.52513e-09			0.01748	-6.20597e-10	-5.22818e-10			0.01748	-1.22988e-09	-1.32819e-09
0.0175	-1.00007e-09	-2.64097e-09			0.0175	-1.98553e-09	-2.11089e-09			0.0175	-2.49559e-09	-3.34982e-09			0.0175	-9.08e-10	-1.52357e-09			0.0175	-6.13419e-10	-5.18761e-10			0.0175	-1.23113e-09	-1.32164e-09
0.01752	-9.93957e-10	-2.64097e-09			0.01752	-1.97615e-09	-2.12152e-09			0.01752	-2.48997e-09	-3.34045e-09			0.01752	-9.02e-10	-1.51763e-09			0.01752	-6.07489e-10	-5.21258e-10			0.01752	-1.2355e-09	-1.3154e-09
0.01754	-9.87233e-10	-2.63847e-09			0.01754	-1.96833e-09	-2.12684e-09			0.01754	-2.48591e-09	-3.32953e-09			0.01754	-8.94e-10	-1.51701e-09			0.01754	-6.03432e-10	-5.21258e-10			0.01754	-1.23893e-09	-1.3104e-09
0.01756	-9.79278e-10	-2.6416e-09			0.01756	-1.96583e-09	-2.12871e-09			0.01756	-2.48185e-09	-3.32267e-09			0.01756	-8.87e-10	-1.51357e-09			0.01756	-5.97814e-10	-5.21882e-10			0.01756	-1.24143e-09	-1.3051e-09
0.01758	-9.69791e-10	-2.6466e-09			0.01758	-1.96521e-09	-2.1309e-09			0.01758	-2.4753e-09	-3.31767e-09			0.01758	-8.81e-10	-1.51013e-09			0.01758	-5.94069e-10	-5.19697e-10			0.01758	-1.2433e-09	-1.3001e-09
0.0176	-9.59005e-10	-2.65285e-09			0.0176	-1.96802e-09	-2.12934e-09			0.0176	-2.46781e-09	-3.31174e-09			0.0176	-8.74e-10	-1.50544e-09			0.0176	-5.9126e-10	-5.15952e-10			0.0176	-1.2433e-09	-1.29542e-09
0.01762	-9.47764e-10	-2.66161e-09			0.01762	-1.96614e-09	-2.13247e-09			0.01762	-2.45564e-09	-3.31174e-09			0.01762	-8.69e-10	-1.50137e-09			0.01762	-5.86891e-10	-5.09086e-10			0.01762	-1.23987e-09	-1.29636e-09
0.01764	-9.37386e-10	-2.66911e-09			0.01764	-1.96427e-09	-2.13622e-09			0.01764	-2.44191e-09	-3.31018e-09			0.01764	-8.66e-10	-1.49074e-09			0.01764	-5.84394e-10	-4.98787e-10			0.01764	-1.23675e-09	-1.29823e-09
0.01766	-9.29299e-10	-2.67286e-09			0.01766	-1.95645e-09	-2.14279e-09			0.01766	-2.42474e-09	-3.31081e-09			0.01766	-8.64e-10	-1.48136e-09			0.01766	-5.8377e-10	-4.87552e-10			0.01766	-1.23207e-09	-1.29761e-09
0.01768	-9.24572e-10	-2.67536e-09			0.01768	-1.95176e-09	-2.15123e-09			0.01768	-2.40695e-09	-3.31486e-09			0.01768	-8.61e-10	-1.47229e-09			0.01768	-5.8533e-10	-4.76316e-10			0.01768	-1.2252e-09	-1.30166e-09
0.0177	-9.23498e-10	-2.67349e-09			0.0177	-1.94457e-09	-2.15467e-09			0.0177	-2.38635e-09	-3.31798e-09			0.0177	-8.61e-10	-1.46854e-09			0.0177	-5.88139e-10	-4.66953e-10			0.0177	-1.22052e-09	-1.30073e-09
0.01772	-9.2543e-10	-2.67724e-09			0.01772	-1.94019e-09	-2.15904e-09			0.01772	-2.36451e-09	-3.32142e-09			0.01772	-8.59e-10	-1.46135e-09			0.01772	-5.89387e-10	-4.61336e-10			0.01772	-1.21771e-09	-1.30104e-09
0.01774	-9.28925e-10	-2.67599e-09			0.01774	-1.94269e-09	-2.16248e-09			0.01774	-2.34204e-09	-3.32547e-09			0.01774	-8.55e-10	-1.46072e-09			0.01774	-5.89075e-10	-4.60087e-10			0.01774	-1.21708e-09	-1.29885e-09
0.01776	-9.32169e-10	-2.67724e-09			0.01776	-1.94832e-09	-2.16905e-09			0.01776	-2.32549e-09	-3.32859e-09			0.01776	-8.5e-10	-1.45947e-09			0.01776	-5.86891e-10	-4.6352e-10			0.01776	-1.21428e-09	-1.29605e-09
0.01778	-9.33485e-10	-2.67912e-09			0.01778	-1.95301e-09	-2.17718e-09			0.01778	-2.31114e-09	-3.32735e-09			0.01778	-8.45e-10	-1.46229e-09			0.01778	-5.79088e-10	-4.65393e-10			0.01778	-1.21053e-09	-1.29417e-09
0.0178	-9.31729e-10	-2.68349e-09			0.0178	-1.95958e-09	-2.19094e-09			0.0178	-2.29709e-09	-3.3236e-09			0.0178	-8.4e-10	-1.46698e-09			0.0178	-5.7347e-10	-4.65705e-10			0.0178	-1.20679e-09	-1.29261e-09
0.01782	-9.26453e-10	-2.68224e-09			0.01782	-1.96271e-09	-2.20501e-09			0.01782	-2.28773e-09	-3.31642e-09			0.01782	-8.38e-10	-1.47229e-09			0.01782	-5.66604e-10	-4.61336e-10			0.01782	-1.19961e-09	-1.2898e-09
0.01784	-9.17861e-10	-2.68037e-09			0.01784	-1.95927e-09	-2.21595e-09			0.01784	-2.27743e-09	-3.30612e-09			0.01784	-8.37e-10	-1.47855e-09			0.01784	-5.56929e-10	-4.51348e-10			0.01784	-1.19524e-09	-1.28637e-09
0.01786	-9.0669e-10	-2.67849e-09			0.01786	-1.9552e-09	-2.22658e-09			0.01786	-2.26557e-09	-3.29426e-09			0.01786	-8.36e-10	-1.48011e-09			0.01786	-5.47254e-10	-4.42922e-10			0.01786	-1.18775e-09	-1.2845e-09
0.01788	-8.94092e-10	-2.67536e-09			0.01788	-1.94801e-09	-2.23252e-09			0.01788	-2.25746e-09	-3.28272e-09			0.01788	-8.37e-10	-1.47636e-09			0.01788	-5.37267e-10	-4.3824e-10			0.01788	-1.18369e-09	-1.27982e-09
0.0179	-8.81491e-10	-2.67536e-09			0.0179	-1.94144e-09	-2.24034e-09			0.0179	-2.24872e-09	-3.26992e-09			0.0179	-8.34e-10	-1.46823e-09			0.0179	-5.26656e-10	-4.3824e-10			0.0179	-1.17901e-09	-1.2795e-09
0.01792	-8.70378e-10	-2.67286e-09			0.01792	-1.93363e-09	-2.25066e-09			0.01792	-2.24154e-09	-3.25931e-09			0.01792	-8.33e-10	-1.45697e-09			0.01792	-5.1979e-10	-4.40425e-10			0.01792	-1.1787e-09	-1.27514e-09
0.01794	-8.6202e-10	-2.67724e-09			0.01794	-1.92487e-09	-2.25879e-09			0.01794	-2.23436e-09	-3.25244e-09			0.01794	-8.33e-10	-1.44759e-09			0.01794	-5.11988e-10	-4.44794e-10			0.01794	-1.17901e-09	-1.2717e-09
0.01796	-8.5715e-10	-2.68349e-09			0.01796	-1.91455e-09	-2.2641e-09			0.01796	-2.22812e-09	-3.24932e-09			0.01796	-8.31e-10	-1.43915e-09			0.01796	-5.08242e-10	-4.48852e-10			0.01796	-1.17807e-09	-1.26952e-09
0.01798	-8.55743e-10	-2.68662e-09			0.01798	-1.90517e-09	-2.27067e-09			0.01798	-2.22094e-09	-3.24995e-09			0.01798	-8.33e-10	-1.43477e-09			0.01798	-5.06994e-10	-4.4854e-10			0.01798	-1.17839e-09	-1.26952e-09
0.018	-8.56959e-10	-2.6935e-09			0.018	-1.89423e-09	-2.27411e-09			0.018	-2.21252e-09	-3.25338e-09			0.018	-8.33e-10	-1.43352e-09			0.018	-5.06058e-10	-4.49164e-10			0.018	-1.17807e-09	-1.26796e-09
0.01802	-8.59316e-10	-2.70038e-09			0.01802	-1.88766e-09	-2.27317e-09			0.01802	-2.20565e-09	-3.25806e-09			0.01802	-8.32e-10	-1.43321e-09			0.01802	-5.04809e-10	-4.41361e-10			0.01802	-1.17682e-09	-1.26764e-09
0.01804	-8.61085e-10	-2.70225e-09			0.01804	-1.88235e-09	-2.27098e-09			0.01804	-2.19535e-09	-3.259e-09			0.01804	-8.29e-10	-1.43165e-09			0.01804	-5.04809e-10	-4.35744e-10			0.01804	-1.17339e-09	-1.26577e-09
0.01806	-8.6078e-10	-2.7035e-09			0.01806	-1.87922e-09	-2.26754e-09			0.01806	-2.1838e-09	-3.25931e-09			0.01806	-8.25e-10	-1.42758e-09			0.01806	-5.05434e-10	-4.21075e-10			0.01806	-1.16933e-09	-1.26234e-09
0.01808	-8.57582e-10	-2.7035e-09			0.01808	-1.87641e-09	-2.26723e-09			0.01808	-2.1735e-09	-3.25463e-09			0.01808	-8.19e-10	-1.42633e-09			0.01808	-5.06682e-10	-4.06095e-10			0.01808	-1.16309e-09	-1.25828e-09
0.0181	-8.51517e-10	-2.7035e-09			0.0181	-1.87328e-09	-2.27004e-09			0.0181	-2.16258e-09	-3.24745e-09			0.0181	-8.13e-10	-1.42539e-09			0.0181	-5.11363e-10	-3.92987e-10			0.0181	-1.15311e-09	-1.25547e-09
0.01812	-8.43294e-10	-2.70476e-09			0.01812	-1.86453e-09	-2.27786e-09			0.01812	-2.15135e-09	-3.23965e-09			0.01812	-8.07e-10	-1.42445e-09			0.01812	-5.14172e-10	-3.81439e-10			0.01812	-1.14811e-09	-1.25298e-09
0.01814	-8.33911e-10	-2.71038e-09			0.01814	-1.85577e-09	-2.28568e-09			0.01814	-2.14042e-09	-3.23122e-09			0.01814	-8.02e-10	-1.42414e-09			0.01814	-5.16357e-10	-3.73325e-10			0.01814	-1.13969e-09	-1.24767e-09
0.01816	-8.24247e-10	-2.71226e-09			0.01816	-1.84483e-09	-2.29756e-09			0.01816	-2.12825e-09	-3.22529e-09			0.01816	-7.96e-10	-1.42571e-09			0.01816	-5.18854e-10	-3.73012e-10			0.01816	-1.13251e-09	-1.24455e-09
0.01818	-8.14836e-10	-2.72039e-09			0.01818	-1.83639e-09	-2.30694e-09			0.01818	-2.11795e-09	-3.22061e-09			0.01818	-7.93e-10	-1.42664e-09			0.01818	-5.16357e-10	-3.7707e-10			0.01818	-1.12814e-09	-1.24299e-09
0.0182	-8.05906e-10	-2.72539e-09			0.0182	-1.82732e-09	-2.31757e-09			0.0182	-2.10921e-09	-3.22092e-09			0.0182	-7.92e-10	-1.42758e-09			0.0182	-5.12924e-10	-3.85496e-10			0.0182	-1.12408e-09	-1.23924e-09
0.01822	-7.97561e-10	-2.72727e-09			0.01822	-1.822e-09	-2.32757e-09			0.01822	-2.10047e-09	-3.22092e-09			0.01822	-7.94e-10	-1.42852e-09			0.01822	-5.123e-10	-3.93611e-10			0.01822	-1.12252e-09	-1.23519e-09
0.01824	-7.89981e-10	-2.73165e-09			0.01824	-1.8195e-09	-2.33414e-09			0.01824	-2.09049e-09	-3.2203e-09			0.01824	-7.96e-10	-1.42352e-09			0.01824	-5.08242e-10	-4.02349e-10			0.01824	-1.11971e-09	-1.22801e-09
0.01826	-7.83494e-10	-2.73477e-09			0.01826	-1.81919e-09	-2.33945e-09			0.01826	-2.08487e-09	-3.21562e-09			0.01826	-7.98e-10	-1.41851e-09			0.01826	-5.03561e-10	-4.04534e-10			0.01826	-1.11846e-09	-1.22333e-09
0.01828	-7.78511e-10	-2.7379e-09			0.01828	-1.82013e-09	-2.34133e-09			0.01828	-2.07894e-09	-3.2125e-09			0.01828	-8e-10	-1.41007e-09			0.01828	-4.97319e-10	-4.05782e-10			0.01828	-1.11628e-09	-1.21958e-09
0.0183	-7.75362e-10	-2.74165e-09			0.0183	-1.82419e-09	-2.33977e-09			0.0183	-2.07238e-09	-3.205e-09			0.0183	-8.02e-10	-1.401e-09			0.0183	-4.8858e-10	-4.02974e-10			0.0183	-1.11534e-09	-1.21396e-09
0.01832	-7.74103e-10	-2.74415e-09			0.01832	-1.82826e-09	-2.3357e-09			0.01832	-2.06926e-09	-3.19751e-09			0.01832	-8.01e-10	-1.39506e-09			0.01832	-4.75784e-10	-3.93611e-10			0.01832	-1.11534e-09	-1.21053e-09
0.01834	-7.74384e-10	-2.74603e-09			0.01834	-1.82638e-09	-2.33258e-09			0.01834	-2.06521e-09	-3.19002e-09			0.01834	-7.99e-10	-1.38819e-09			0.01834	-4.66422e-10	-3.82375e-10			0.01834	-1.11534e-09	-1.20679e-09
0.01836	-7.75464e-10	-2.75103e-09			0.01836	-1.82701e-09	-2.3332e-09			0.01836	-2.06084e-09	-3.18129e-09			0.01836	-7.95e-10	-1.38631e-09			0.01836	-4.56747e-10	-3.7114e-10			0.01836	-1.11565e-09	-1.20679e-09
0.01838	-7.76386e-10	-2.75791e-09			0.01838	-1.82138e-09	-2.3357e-09			0.01838	-2.05616e-09	-3.17536e-09			0.01838	-7.91e-10	-1.38443e-09			0.01838	-4.51753e-10	-3.63025e-10			0.01838	-1.12065e-09	-1.20616e-09
0.0184	-7.76257e-10	-2.75728e-09			0.0184	-1.8145e-09	-2.34289e-09			0.0184	-2.05147e-09	-3.17099e-09			0.0184	-7.87e-10	-1.38568e-09			0.0184	-4.52377e-10	-3.60529e-10			0.0184	-1.12127e-09	-1.2071e-09
0.01842	-7.74498e-10	-2.75478e-09			0.01842	-1.80449e-09	-2.34758e-09			0.01842	-2.04492e-09	-3.16693e-09			0.01842	-7.85e-10	-1.38662e-09			0.01842	-4.52065e-10	-3.58656e-10			0.01842	-1.12127e-09	-1.2071e-09
0.01844	-7.70953e-10	-2.75541e-09			0.01844	-1.79293e-09	-2.35478e-09			0.01844	-2.03837e-09	-3.16194e-09			0.01844	-7.83e-10	-1.38819e-09			0.01844	-4.55186e-10	-3.59904e-10			0.01844	-1.1194e-09	-1.20679e-09
0.01846	-7.6582e-10	-2.75228e-09			0.01846	-1.78323e-09	-2.3579e-09			0.01846	-2.03119e-09	-3.15413e-09			0.01846	-7.8e-10	-1.39006e-09			0.01846	-4.58307e-10	-3.60841e-10			0.01846	-1.11534e-09	-1.20242e-09
0.01848	-7.59506e-10	-2.75416e-09			0.01848	-1.77823e-09	-2.35728e-09			0.01848	-2.02432e-09	-3.15132e-09			0.01848	-7.78e-10	-1.39381e-09			0.01848	-4.61428e-10	-3.58032e-10			0.01848	-1.11097e-09	-1.19961e-09
0.0185	-7.52466e-10	-2.75791e-09			0.0185	-1.7776e-09	-2.35665e-09			0.0185	-2.01995e-09	-3.14727e-09			0.0185	-7.75e-10	-1.39225e-09			0.0185	-4.62052e-10	-3.57096e-10			0.0185	-1.10317e-09	-1.19524e-09
0.01852	-7.45094e-10	-2.76416e-09			0.01852	-1.78104e-09	-2.35196e-09			0.01852	-2.0134e-09	-3.14539e-09			0.01852	-7.73e-10	-1.39131e-09			0.01852	-4.64861e-10	-3.56471e-10			0.01852	-1.09755e-09	-1.19056e-09
0.01854	-7.37651e-10	-2.77167e-09			0.01854	-1.78573e-09	-2.34602e-09			0.01854	-2.00653e-09	-3.14664e-09			0.01854	-7.7e-10	-1.3885e-09			0.01854	-4.62676e-10	-3.55535e-10			0.01854	-1.09443e-09	-1.18931e-09
0.01856	-7.30272e-10	-2.78042e-09			0.01856	-1.78792e-09	-2.33914e-09			0.01856	-2.0006e-09	-3.15039e-09			0.01856	-7.67e-10	-1.38162e-09			0.01856	-4.60804e-10	-3.57408e-10			0.01856	-1.08819e-09	-1.18556e-09
0.01858	-7.23025e-10	-2.7848e-09			0.01858	-1.78855e-09	-2.33351e-09			0.01858	-1.9928e-09	-3.15382e-09			0.01858	-7.64e-10	-1.37505e-09			0.01858	-4.6018e-10	-3.57096e-10			0.01858	-1.08413e-09	-1.18026e-09
0.0186	-7.16008e-10	-2.79543e-09			0.0186	-1.78792e-09	-2.33007e-09			0.0186	-1.98375e-09	-3.15663e-09			0.0186	-7.63e-10	-1.36661e-09			0.0186	-4.58307e-10	-3.58968e-10			0.0186	-1.08195e-09	-1.17589e-09
0.01862	-7.09405e-10	-2.7948e-09			0.01862	-1.78605e-09	-2.33101e-09			0.01862	-1.97158e-09	-3.15819e-09			0.01862	-7.61e-10	-1.35942e-09			0.01862	-4.52689e-10	-3.58656e-10			0.01862	-1.0807e-09	-1.16965e-09
0.01864	-7.03474e-10	-2.79793e-09			0.01864	-1.78323e-09	-2.33633e-09			0.01864	-1.96097e-09	-3.15538e-09			0.01864	-7.56e-10	-1.35661e-09			0.01864	-4.45511e-10	-3.5772e-10			0.01864	-1.08413e-09	-1.16528e-09
0.01866	-6.98514e-10	-2.80231e-09			0.01866	-1.77823e-09	-2.34133e-09			0.01866	-1.94911e-09	-3.15101e-09			0.01866	-7.5e-10	-1.35379e-09			0.01866	-4.349e-10	-3.56471e-10			0.01866	-1.08538e-09	-1.16278e-09
0.01868	-6.94821e-10	-2.80231e-09			0.01868	-1.77104e-09	-2.34883e-09			0.01868	-1.93943e-09	-3.14446e-09			0.01868	-7.42e-10	-1.3541e-09			0.01868	-4.23977e-10	-3.54287e-10			0.01868	-1.08788e-09	-1.15966e-09
0.0187	-6.92616e-10	-2.80231e-09			0.0187	-1.75978e-09	-2.35415e-09			0.0187	-1.93007e-09	-3.13229e-09			0.0187	-7.36e-10	-1.35317e-09			0.0187	-4.13677e-10	-3.54287e-10			0.0187	-1.08881e-09	-1.15716e-09
0.01872	-6.9192e-10	-2.79793e-09			0.01872	-1.74728e-09	-2.35821e-09			0.01872	-1.92664e-09	-3.12199e-09			0.01872	-7.29e-10	-1.35192e-09			0.01872	-4.10869e-10	-3.49293e-10			0.01872	-1.08788e-09	-1.15435e-09
0.01874	-6.92352e-10	-2.7948e-09			0.01874	-1.73102e-09	-2.36009e-09			0.01874	-1.92227e-09	-3.10826e-09			0.01874	-7.25e-10	-1.35192e-09			0.01874	-4.13989e-10	-3.46796e-10			0.01874	-1.08351e-09	-1.14686e-09
0.01876	-6.93018e-10	-2.78542e-09			0.01876	-1.72039e-09	-2.36197e-09			0.01876	-1.91446e-09	-3.09796e-09			0.01876	-7.22e-10	-1.35129e-09			0.01876	-4.21792e-10	-3.41179e-10			0.01876	-1.07851e-09	-1.14156e-09
0.01878	-6.92626e-10	-2.78167e-09			0.01878	-1.71288e-09	-2.36478e-09			0.01878	-1.90697e-09	-3.08766e-09			0.01878	-7.23e-10	-1.35066e-09			0.01878	-4.30843e-10	-3.36497e-10			0.01878	-1.07227e-09	-1.13532e-09
0.0188	-6.89879e-10	-2.77604e-09			0.0188	-1.71194e-09	-2.36603e-09			0.0188	-1.89605e-09	-3.08298e-09			0.0188	-7.25e-10	-1.34848e-09			0.0188	-4.45511e-10	-3.29007e-10			0.0188	-1.06353e-09	-1.1322e-09
0.01882	-6.83981e-10	-2.77792e-09			0.01882	-1.71695e-09	-2.37103e-09			0.01882	-1.88731e-09	-3.07923e-09			0.01882	-7.32e-10	-1.34566e-09			0.01882	-4.53626e-10	-3.2058e-10			0.01882	-1.05448e-09	-1.1297e-09
0.01884	-6.74992e-10	-2.7873e-09			0.01884	-1.72039e-09	-2.37885e-09			0.01884	-1.87857e-09	-3.07705e-09			0.01884	-7.39e-10	-1.34035e-09			0.01884	-4.58931e-10	-3.10593e-10			0.01884	-1.04481e-09	-1.12783e-09
0.01886	-6.63836e-10	-2.7948e-09			0.01886	-1.72289e-09	-2.38886e-09			0.01886	-1.87108e-09	-3.07954e-09			0.01886	-7.44e-10	-1.33347e-09			0.01886	-4.58619e-10	-3.03103e-10			0.01886	-1.03638e-09	-1.1272e-09
0.01888	-6.51993e-10	-2.80544e-09			0.01888	-1.72226e-09	-2.39949e-09			0.01888	-1.86422e-09	-3.07861e-09			0.01888	-7.48e-10	-1.32252e-09			0.01888	-4.5581e-10	-2.99046e-10			0.01888	-1.03076e-09	-1.12658e-09
0.0189	-6.41031e-10	-2.81169e-09			0.0189	-1.71882e-09	-2.41012e-09			0.0189	-1.86016e-09	-3.07798e-09			0.0189	-7.46e-10	-1.31377e-09			0.0189	-4.48008e-10	-2.98734e-10			0.0189	-1.02795e-09	-1.12533e-09
0.01892	-6.32179e-10	-2.80919e-09			0.01892	-1.71226e-09	-2.417e-09			0.01892	-1.85579e-09	-3.07549e-09			0.01892	-7.39e-10	-1.30939e-09			0.01892	-4.40206e-10	-3.00918e-10			0.01892	-1.02577e-09	-1.12065e-09
0.01894	-6.26062e-10	-2.80606e-09			0.01894	-1.70131e-09	-2.42106e-09			0.01894	-1.85205e-09	-3.07549e-09			0.01894	-7.28e-10	-1.30658e-09			0.01894	-4.33339e-10	-3.06848e-10			0.01894	-1.02296e-09	-1.11628e-09
0.01896	-6.22634e-10	-2.80293e-09			0.01896	-1.69131e-09	-2.41793e-09			0.01896	-1.84549e-09	-3.07143e-09			0.01896	-7.17e-10	-1.3047e-09			0.01896	-4.22104e-10	-3.11842e-10			0.01896	-1.02109e-09	-1.10816e-09
0.01898	-6.21281e-10	-2.79731e-09			0.01898	-1.67974e-09	-2.41575e-09			0.01898	-1.83956e-09	-3.06956e-09			0.01898	-7.06e-10	-1.30627e-09			0.01898	-4.14614e-10	-3.16835e-10			0.01898	-1.01516e-09	-1.10099e-09
0.019	-6.21069e-10	-2.79105e-09			0.019	-1.66973e-09	-2.41012e-09			0.019	-1.83113e-09	-3.06612e-09			0.019	-6.99e-10	-1.31033e-09			0.019	-4.04002e-10	-3.16523e-10			0.019	-1.00704e-09	-1.09537e-09
0.01902	-6.21036e-10	-2.7898e-09			0.01902	-1.66035e-09	-2.40418e-09			0.01902	-1.8224e-09	-3.0655e-09			0.01902	-6.97e-10	-1.31596e-09			0.01902	-3.9464e-10	-3.14651e-10			0.01902	-9.98618e-10	-1.09287e-09
0.01904	-6.20441e-10	-2.7898e-09			0.01904	-1.65035e-09	-2.40261e-09			0.01904	-1.81335e-09	-3.06113e-09			0.01904	-6.98e-10	-1.32284e-09			0.01904	-3.84965e-10	-3.11842e-10			0.01904	-9.90503e-10	-1.09256e-09
0.01906	-6.18888e-10	-2.78918e-09			0.01906	-1.64222e-09	-2.4048e-09			0.01906	-1.80305e-09	-3.05926e-09			0.01906	-7.03e-10	-1.32815e-09			0.01906	-3.73729e-10	-3.10281e-10			0.01906	-9.85198e-10	-1.09131e-09
0.01908	-6.16311e-10	-2.78793e-09			0.01908	-1.64253e-09	-2.40699e-09			0.01908	-1.79306e-09	-3.05801e-09			0.01908	-7.07e-10	-1.33284e-09			0.01908	-3.66863e-10	-3.1153e-10			0.01908	-9.8551e-10	-1.08944e-09
0.0191	-6.12879e-10	-2.7848e-09			0.0191	-1.64847e-09	-2.40855e-09			0.0191	-1.78089e-09	-3.05926e-09			0.0191	-7.11e-10	-1.33691e-09			0.0191	-3.62182e-10	-3.10905e-10			0.0191	-9.83013e-10	-1.0885e-09
0.01912	-6.08845e-10	-2.78167e-09			0.01912	-1.65816e-09	-2.40855e-09			0.01912	-1.76934e-09	-3.06487e-09			0.01912	-7.14e-10	-1.33566e-09			0.01912	-3.59373e-10	-3.09345e-10			0.01912	-9.83637e-10	-1.08476e-09
0.01914	-6.04443e-10	-2.7798e-09			0.01914	-1.66973e-09	-2.40637e-09			0.01914	-1.7581e-09	-3.07299e-09			0.01914	-7.17e-10	-1.33065e-09			0.01914	-3.61557e-10	-3.07472e-10			0.01914	-9.83013e-10	-1.08132e-09
0.01916	-5.99847e-10	-2.7848e-09			0.01916	-1.67911e-09	-2.40543e-09			0.01916	-1.74999e-09	-3.07767e-09			0.01916	-7.18e-10	-1.32409e-09			0.01916	-3.62806e-10	-3.04351e-10			0.01916	-9.84886e-10	-1.07758e-09
0.01918	-5.95192e-10	-2.79355e-09			0.01918	-1.68505e-09	-2.40011e-09			0.01918	-1.74219e-09	-3.08204e-09			0.01918	-7.2e-10	-1.31346e-09			0.01918	-3.6499e-10	-3.02479e-10			0.01918	-9.82701e-10	-1.07789e-09
0.0192	-5.90624e-10	-2.79418e-09			0.0192	-1.68724e-09	-2.39792e-09			0.0192	-1.73626e-09	-3.08173e-09			0.0192	-7.18e-10	-1.30627e-09			0.0192	-3.70296e-10	-3.0123e-10			0.0192	-9.82077e-10	-1.07914e-09
0.01922	-5.86346e-10	-2.80731e-09			0.01922	-1.68724e-09	-2.3973e-09			0.01922	-1.72908e-09	-3.07736e-09			0.01922	-7.15e-10	-1.30189e-09			0.01922	-3.7529e-10	-2.97797e-10			0.01922	-9.81765e-10	-1.07914e-09
0.01924	-5.82634e-10	-2.81419e-09			0.01924	-1.68349e-09	-2.39824e-09			0.01924	-1.73158e-09	-3.07236e-09			0.01924	-7.11e-10	-1.30408e-09			0.01924	-3.80907e-10	-2.97173e-10			0.01924	-9.81765e-10	-1.07976e-09
0.01926	-5.79823e-10	-2.82169e-09			0.01926	-1.67474e-09	-2.39949e-09			0.01926	-1.73314e-09	-3.06019e-09			0.01926	-7.04e-10	-1.30376e-09			0.01926	-3.85589e-10	-2.91868e-10			0.01926	-9.81453e-10	-1.08132e-09
0.01928	-5.78237e-10	-2.82607e-09			0.01928	-1.6688e-09	-2.40668e-09			0.01928	-1.73907e-09	-3.04646e-09			0.01928	-6.97e-10	-1.30658e-09			0.01928	-3.91519e-10	-2.85626e-10			0.01928	-9.82077e-10	-1.08382e-09
0.0193	-5.78029e-10	-2.8342e-09			0.0193	-1.66035e-09	-2.41168e-09			0.0193	-1.74188e-09	-3.03429e-09			0.0193	-6.9e-10	-1.30814e-09			0.0193	-3.96824e-10	-2.76575e-10			0.0193	-9.80516e-10	-1.0832e-09
0.01932	-5.79013e-10	-2.83608e-09			0.01932	-1.65254e-09	-2.41575e-09			0.01932	-1.74812e-09	-3.02617e-09			0.01932	-6.84e-10	-1.30752e-09			0.01932	-3.94952e-10	-2.70645e-10			0.01932	-9.78956e-10	-1.08226e-09
0.01934	-5.80597e-10	-2.83858e-09			0.01934	-1.64722e-09	-2.42106e-09			0.01934	-1.745e-09	-3.01806e-09			0.01934	-6.79e-10	-1.30501e-09			0.01934	-3.91206e-10	-2.6097e-10			0.01934	-9.76147e-10	-1.07883e-09
0.01936	-5.81912e-10	-2.84421e-09			0.01936	-1.64222e-09	-2.422e-09			0.01936	-1.74032e-09	-3.01338e-09			0.01936	-6.76e-10	-1.30032e-09			0.01936	-3.82468e-10	-2.58785e-10			0.01936	-9.72714e-10	-1.07259e-09
0.01938	-5.82089e-10	-2.84483e-09			0.01938	-1.63628e-09	-2.42044e-09			0.01938	-1.73251e-09	-3.00994e-09			0.01938	-6.75e-10	-1.29689e-09			0.01938	-3.73105e-10	-2.55976e-10			0.01938	-9.67408e-10	-1.06166e-09
0.0194	-5.80545e-10	-2.84733e-09			0.0194	-1.62565e-09	-2.41731e-09			0.0194	-1.7219e-09	-3.0087e-09			0.0194	-6.77e-10	-1.29157e-09			0.0194	-3.65303e-10	-2.57225e-10			0.0194	-9.62103e-10	-1.05448e-09
0.01942	-5.77121e-10	-2.84921e-09			0.01942	-1.61533e-09	-2.417e-09			0.01942	-1.71379e-09	-3.00901e-09			0.01942	-6.83e-10	-1.28782e-09			0.01942	-3.58749e-10	-2.63155e-10			0.01942	-9.58982e-10	-1.04512e-09
0.01944	-5.72059e-10	-2.84671e-09			0.01944	-1.60689e-09	-2.41606e-09			0.01944	-1.70411e-09	-3.01182e-09			0.01944	-6.88e-10	-1.28156e-09			0.01944	-3.51882e-10	-2.67524e-10			0.01944	-9.56485e-10	-1.04044e-09
0.01946	-5.65883e-10	-2.84546e-09			0.01946	-1.59688e-09	-2.42075e-09			0.01946	-1.69693e-09	-3.01307e-09			0.01946	-6.92e-10	-1.27469e-09			0.01946	-3.45953e-10	-2.71581e-10			0.01946	-9.55237e-10	-1.03638e-09
0.01948	-5.59287e-10	-2.85296e-09			0.01948	-1.59375e-09	-2.42544e-09			0.01948	-1.69163e-09	-3.01182e-09			0.01948	-6.94e-10	-1.2725e-09			0.01948	-3.45016e-10	-2.74702e-10			0.01948	-9.52428e-10	-1.03607e-09
0.0195	-5.53025e-10	-2.84858e-09			0.0195	-1.59063e-09	-2.43075e-09			0.0195	-1.6882e-09	-3.00838e-09			0.0195	-6.95e-10	-1.26968e-09			0.0195	-3.42832e-10	-2.72518e-10			0.0195	-9.51491e-10	-1.03763e-09
0.01952	-5.47813e-10	-2.85296e-09			0.01952	-1.5925e-09	-2.43544e-09			0.01952	-1.68289e-09	-2.99965e-09			0.01952	-6.93e-10	-1.26812e-09			0.01952	-3.4408e-10	-2.71893e-10			0.01952	-9.48995e-10	-1.04044e-09
0.01954	-5.44258e-10	-2.85046e-09			0.01954	-1.59626e-09	-2.43888e-09			0.01954	-1.68008e-09	-2.99028e-09			0.01954	-6.92e-10	-1.26531e-09			0.01954	-3.48137e-10	-2.69397e-10			0.01954	-9.45249e-10	-1.04231e-09
0.01956	-5.42841e-10	-2.84733e-09			0.01956	-1.59813e-09	-2.43638e-09			0.01956	-1.6779e-09	-2.97998e-09			0.01956	-6.88e-10	-1.26124e-09			0.01956	-3.54691e-10	-2.69397e-10			0.01956	-9.44937e-10	-1.04574e-09
0.01958	-5.43891e-10	-2.84546e-09			0.01958	-1.59501e-09	-2.43388e-09			0.01958	-1.6754e-09	-2.97031e-09			0.01958	-6.84e-10	-1.25686e-09			0.01958	-3.60621e-10	-2.69085e-10			0.01958	-9.42128e-10	-1.04699e-09
0.0196	-5.4746e-10	-2.84233e-09			0.0196	-1.59094e-09	-2.42919e-09			0.0196	-1.67041e-09	-2.96032e-09			0.0196	-6.81e-10	-1.25311e-09			0.0196	-3.62806e-10	-2.70333e-10			0.0196	-9.40256e-10	-1.04887e-09
0.01962	-5.53053e-10	-2.83983e-09			0.01962	-1.58e-09	-2.42669e-09			0.01962	-1.66666e-09	-2.9572e-09			0.01962	-6.77e-10	-1.2528e-09			0.01962	-3.64054e-10	-2.71269e-10			0.01962	-9.36823e-10	-1.04855e-09
0.01964	-5.59424e-10	-2.83858e-09			0.01964	-1.57281e-09	-2.42356e-09			0.01964	-1.66198e-09	-2.95658e-09			0.01964	-6.74e-10	-1.25436e-09			0.01964	-3.63742e-10	-2.70333e-10			0.01964	-9.34326e-10	-1.04606e-09
0.01966	-5.64635e-10	-2.84108e-09			0.01966	-1.56499e-09	-2.42012e-09			0.01966	-1.65636e-09	-2.95907e-09			0.01966	-6.74e-10	-1.25686e-09			0.01966	-3.62494e-10	-2.68148e-10			0.01966	-9.32766e-10	-1.04075e-09
0.01968	-5.66534e-10	-2.84608e-09			0.01968	-1.56343e-09	-2.41231e-09			0.01968	-1.65106e-09	-2.96095e-09			0.01968	-6.75e-10	-1.26062e-09			0.01968	-3.62494e-10	-2.66588e-10			0.01968	-9.2902e-10	-1.03201e-09
0.0197	-5.63487e-10	-2.84733e-09			0.0197	-1.56812e-09	-2.40418e-09			0.0197	-1.64263e-09	-2.96344e-09			0.0197	-6.76e-10	-1.26468e-09			0.0197	-3.57188e-10	-2.59097e-10			0.0197	-9.26212e-10	-1.02234e-09
0.01972	-5.55055e-10	-2.84796e-09			0.01972	-1.57406e-09	-2.39699e-09			0.01972	-1.63389e-09	-2.96001e-09			0.01972	-6.77e-10	-1.26687e-09			0.01972	-3.54691e-10	-2.50671e-10			0.01972	-9.22154e-10	-1.01547e-09
0.01974	-5.42253e-10	-2.85109e-09			0.01974	-1.57781e-09	-2.39605e-09			0.01974	-1.62515e-09	-2.95439e-09			0.01974	-6.79e-10	-1.26874e-09			0.01974	-3.52507e-10	-2.39747e-10			0.01974	-9.16849e-10	-1.0058e-09
0.01976	-5.27293e-10	-2.85609e-09			0.01976	-1.57843e-09	-2.39792e-09			0.01976	-1.61735e-09	-2.9469e-09			0.01976	-6.82e-10	-1.27e-09			0.01976	-3.5157e-10	-2.29448e-10			0.01976	-9.11231e-10	-9.99242e-10
0.01978	-5.12935e-10	-2.85984e-09			0.01978	-1.57687e-09	-2.40668e-09			0.01978	-1.61017e-09	-2.93567e-09			0.01978	-6.82e-10	-1.26781e-09			0.01978	-3.52194e-10	-2.2227e-10			0.01978	-9.05925e-10	-9.92376e-10
0.0198	-5.017e-10	-2.86484e-09			0.0198	-1.5703e-09	-2.41324e-09			0.0198	-1.60174e-09	-2.9288e-09			0.0198	-6.83e-10	-1.26968e-09			0.0198	-3.53131e-10	-2.18837e-10			0.0198	-9.04365e-10	-9.90504e-10
0.01982	-4.95213e-10	-2.87047e-09			0.01982	-1.56468e-09	-2.41919e-09			0.01982	-1.59581e-09	-2.92443e-09			0.01982	-6.84e-10	-1.26718e-09			0.01982	-3.56252e-10	-2.21958e-10			0.01982	-9.05301e-10	-9.85198e-10
0.01984	-4.93823e-10	-2.8711e-09			0.01984	-1.56155e-09	-2.41981e-09			0.01984	-1.59207e-09	-2.921e-09			0.01984	-6.82e-10	-1.26218e-09			0.01984	-3.57812e-10	-2.28512e-10			0.01984	-9.08734e-10	-9.83326e-10
0.01986	-4.96595e-10	-2.87235e-09			0.01986	-1.56249e-09	-2.41668e-09			0.01986	-1.58926e-09	-2.92069e-09			0.01986	-6.81e-10	-1.25624e-09			0.01986	-3.59685e-10	-2.37563e-10			0.01986	-9.13104e-10	-9.80829e-10
0.01988	-5.01648e-10	-2.86609e-09			0.01988	-1.56843e-09	-2.41262e-09			0.01988	-1.58676e-09	-2.92006e-09			0.01988	-6.79e-10	-1.24936e-09			0.01988	-3.55315e-10	-2.46614e-10			0.01988	-9.16849e-10	-9.81453e-10
0.0199	-5.06751e-10	-2.85921e-09			0.0199	-1.57625e-09	-2.41043e-09			0.0199	-1.5852e-09	-2.9185e-09			0.0199	-6.8e-10	-1.24186e-09			0.0199	-3.52194e-10	-2.48174e-10			0.0199	-9.19345e-10	-9.80829e-10
0.01992	-5.09978e-10	-2.85109e-09			0.01992	-1.58e-09	-2.41231e-09			0.01992	-1.58115e-09	-2.91476e-09			0.01992	-6.79e-10	-1.23279e-09			0.01992	-3.45016e-10	-2.52231e-10			0.01992	-9.18721e-10	-9.78956e-10
0.01994	-5.10195e-10	-2.84108e-09			0.01994	-1.58156e-09	-2.41887e-09			0.01994	-1.57771e-09	-2.90976e-09			0.01994	-6.78e-10	-1.22466e-09			0.01994	-3.35966e-10	-2.51607e-10			0.01994	-9.14352e-10	-9.77084e-10
0.01996	-5.0723e-10	-2.83608e-09			0.01996	-1.58031e-09	-2.42606e-09			0.01996	-1.57241e-09	-2.90446e-09			0.01996	-6.75e-10	-1.21684e-09			0.01996	-3.26291e-10	-2.50047e-10			0.01996	-9.09046e-10	-9.73651e-10
0.01998	-5.01725e-10	-2.8342e-09			0.01998	-1.57562e-09	-2.43419e-09			0.01998	-1.56492e-09	-2.89915e-09			0.01998	-6.73e-10	-1.21559e-09			0.01998	-3.20361e-10	-2.49422e-10			0.01998	-9.04365e-10	-9.68345e-10
0.02	-4.94789e-10	-2.83858e-09			0.02	-1.56905e-09	-2.43763e-09			0.02	-1.55649e-09	-2.89385e-09			0.02	-6.71e-10	-1.21653e-09			0.02	-3.19737e-10	-2.45989e-10			0.02	-9.0062e-10	-9.64288e-10
0.02002	-4.87611e-10	-2.84546e-09			0.02002	-1.56217e-09	-2.43513e-09			0.02002	-1.54869e-09	-2.89166e-09			0.02002	-6.68e-10	-1.22466e-09			0.02002	-3.17552e-10	-2.39123e-10			0.02002	-8.96875e-10	-9.62103e-10
0.02004	-4.81176e-10	-2.85421e-09			0.02004	-1.5553e-09	-2.43357e-09			0.02004	-1.54401e-09	-2.89041e-09			0.02004	-6.63e-10	-1.2306e-09			0.02004	-3.20049e-10	-2.36314e-10			0.02004	-8.93129e-10	-9.646e-10
0.02006	-4.76109e-10	-2.85734e-09			0.02006	-1.54654e-09	-2.43138e-09			0.02006	-1.54057e-09	-2.89135e-09			0.02006	-6.59e-10	-1.24029e-09			0.02006	-3.21297e-10	-2.34442e-10			0.02006	-8.88448e-10	-9.65848e-10
0.02008	-4.72632e-10	-2.86172e-09			0.02008	-1.53497e-09	-2.43075e-09			0.02008	-1.53589e-09	-2.89104e-09			0.02008	-6.56e-10	-1.24561e-09			0.02008	-3.21297e-10	-2.33506e-10			0.02008	-8.83454e-10	-9.72714e-10
0.0201	-4.70602e-10	-2.86297e-09			0.0201	-1.52122e-09	-2.43169e-09			0.0201	-1.5284e-09	-2.88979e-09			0.0201	-6.52e-10	-1.24967e-09			0.0201	-3.15367e-10	-2.2976e-10			0.0201	-8.78773e-10	-9.75835e-10
0.02012	-4.69587e-10	-2.86172e-09			0.02012	-1.50714e-09	-2.43169e-09			0.02012	-1.52216e-09	-2.89041e-09			0.02012	-6.51e-10	-1.24811e-09			0.02012	-3.09437e-10	-2.24455e-10			0.02012	-8.75028e-10	-9.7802e-10
0.02014	-4.6902e-10	-2.85921e-09			0.02014	-1.49307e-09	-2.42857e-09			0.02014	-1.51779e-09	-2.88948e-09			0.02014	-6.5e-10	-1.24311e-09			0.02014	-3.01947e-10	-2.18213e-10			0.02014	-8.72219e-10	-9.79268e-10
0.02016	-4.68365e-10	-2.85296e-09			0.02016	-1.48119e-09	-2.42231e-09			0.02016	-1.51092e-09	-2.8876e-09			0.02016	-6.49e-10	-1.23498e-09			0.02016	-2.96017e-10	-2.13844e-10			0.02016	-8.70034e-10	-9.7958e-10
0.02018	-4.67267e-10	-2.84233e-09			0.02018	-1.47244e-09	-2.41012e-09			0.02018	-1.50656e-09	-2.88604e-09			0.02018	-6.44e-10	-1.2281e-09			0.02018	-2.94457e-10	-2.10723e-10			0.02018	-8.66601e-10	-9.78956e-10
0.0202	-4.65611e-10	-2.83358e-09			0.0202	-1.46525e-09	-2.40011e-09			0.0202	-1.50063e-09	-2.88011e-09			0.0202	-6.4e-10	-1.22028e-09			0.0202	-2.95393e-10	-2.12283e-10			0.0202	-8.67538e-10	-9.80205e-10
0.02022	-4.63484e-10	-2.83233e-09			0.02022	-1.46368e-09	-2.38792e-09			0.02022	-1.49875e-09	-2.87606e-09			0.02022	-6.35e-10	-1.21465e-09			0.02022	-3.01323e-10	-2.13219e-10			0.02022	-8.67538e-10	-9.77708e-10
0.02024	-4.611e-10	-2.82982e-09			0.02024	-1.464e-09	-2.38041e-09			0.02024	-1.49626e-09	-2.86857e-09			0.02024	-6.33e-10	-1.2109e-09			0.02024	-3.10062e-10	-2.18525e-10			0.02024	-8.69722e-10	-9.75523e-10
0.02026	-4.58762e-10	-2.8367e-09			0.02026	-1.46931e-09	-2.37948e-09			0.02026	-1.49594e-09	-2.86201e-09			0.02026	-6.34e-10	-1.20965e-09			0.02026	-3.15991e-10	-2.21958e-10			0.02026	-8.71595e-10	-9.70842e-10
0.02028	-4.56813e-10	-2.84546e-09			0.02028	-1.474e-09	-2.38448e-09			0.02028	-1.49501e-09	-2.8539e-09			0.02028	-6.37e-10	-1.20996e-09			0.02028	-3.19112e-10	-2.21646e-10			0.02028	-8.71595e-10	-9.63039e-10
0.0203	-4.55584e-10	-2.85671e-09			0.0203	-1.47775e-09	-2.39292e-09			0.0203	-1.49501e-09	-2.84609e-09			0.0203	-6.44e-10	-1.21246e-09			0.0203	-3.22857e-10	-2.19461e-10			0.0203	-8.74092e-10	-9.51492e-10
0.02032	-4.55285e-10	-2.86672e-09			0.02032	-1.48088e-09	-2.40168e-09			0.02032	-1.49501e-09	-2.84079e-09			0.02032	-6.52e-10	-1.21559e-09			0.02032	-3.19737e-10	-2.16028e-10			0.02032	-8.73467e-10	-9.40881e-10
0.02034	-4.55924e-10	-2.87422e-09			0.02034	-1.48276e-09	-2.40793e-09			0.02034	-1.49376e-09	-2.83517e-09			0.02034	-6.58e-10	-1.21841e-09			0.02034	-3.14119e-10	-2.15404e-10			0.02034	-8.75028e-10	-9.29021e-10
0.02036	-4.57281e-10	-2.87422e-09			0.02036	-1.48557e-09	-2.41418e-09			0.02036	-1.49095e-09	-2.82893e-09			0.02036	-6.61e-10	-1.22184e-09			0.02036	-3.06941e-10	-2.1478e-10			0.02036	-8.75652e-10	-9.18098e-10
0.02038	-4.58947e-10	-2.87923e-09			0.02038	-1.48745e-09	-2.41793e-09			0.02038	-1.48533e-09	-2.82456e-09			0.02038	-6.61e-10	-1.22278e-09			0.02038	-3.05068e-10	-2.14468e-10			0.02038	-8.75652e-10	-9.09983e-10
0.0204	-4.60409e-10	-2.8786e-09			0.0204	-1.49276e-09	-2.42169e-09			0.0204	-1.48096e-09	-2.8205e-09			0.0204	-6.57e-10	-1.22278e-09			0.0204	-3.04132e-10	-2.12283e-10			0.0204	-8.7534e-10	-9.01556e-10
0.02042	-4.61142e-10	-2.87735e-09			0.02042	-1.4962e-09	-2.42481e-09			0.02042	-1.4741e-09	-2.81582e-09			0.02042	-6.51e-10	-1.21778e-09			0.02042	-3.03508e-10	-2.11035e-10			0.02042	-8.73467e-10	-8.96875e-10
0.02044	-4.60666e-10	-2.87672e-09			0.02044	-1.49839e-09	-2.42888e-09			0.02044	-1.46567e-09	-2.81301e-09			0.02044	-6.43e-10	-1.21153e-09			0.02044	-3.04444e-10	-2.08226e-10			0.02044	-8.70659e-10	-8.93442e-10
0.02046	-4.5861e-10	-2.87547e-09			0.02046	-1.49776e-09	-2.42857e-09			0.02046	-1.46037e-09	-2.81052e-09			0.02046	-6.35e-10	-1.20559e-09			0.02046	-3.02883e-10	-2.09474e-10			0.02046	-8.68786e-10	-8.92818e-10
0.02048	-4.54791e-10	-2.87485e-09			0.02048	-1.49339e-09	-2.42513e-09			0.02048	-1.45381e-09	-2.81052e-09			0.02048	-6.3e-10	-1.20308e-09			0.02048	-3.01635e-10	-2.09162e-10			0.02048	-8.6348e-10	-8.93754e-10
0.0205	-4.49295e-10	-2.87547e-09			0.0205	-1.48682e-09	-2.422e-09			0.0205	-1.44882e-09	-2.80989e-09			0.0205	-6.27e-10	-1.20027e-09			0.0205	-3.0382e-10	-2.13531e-10			0.0205	-8.60359e-10	-8.95939e-10
0.02052	-4.42527e-10	-2.87422e-09			0.02052	-1.47275e-09	-2.41199e-09			0.02052	-1.44226e-09	-2.8102e-09			0.02052	-6.27e-10	-1.19996e-09			0.02052	-3.06941e-10	-2.16028e-10			0.02052	-8.56926e-10	-8.99372e-10
0.02054	-4.35191e-10	-2.87798e-09			0.02054	-1.46368e-09	-2.4023e-09			0.02054	-1.43384e-09	-2.81208e-09			0.02054	-6.29e-10	-1.2009e-09			0.02054	-3.11934e-10	-2.19149e-10			0.02054	-8.54742e-10	-9.03741e-10
0.02056	-4.28201e-10	-2.87735e-09			0.02056	-1.45274e-09	-2.39292e-09			0.02056	-1.42822e-09	-2.81083e-09			0.02056	-6.31e-10	-1.20183e-09			0.02056	-3.15679e-10	-2.23206e-10			0.02056	-8.51621e-10	-9.09047e-10
0.02058	-4.22532e-10	-2.87798e-09			0.02058	-1.44367e-09	-2.38229e-09			0.02058	-1.42042e-09	-2.81145e-09			0.02058	-6.33e-10	-1.20183e-09			0.02058	-3.16928e-10	-2.26952e-10			0.02058	-8.48188e-10	-9.12168e-10
0.0206	-4.19024e-10	-2.87672e-09			0.0206	-1.43711e-09	-2.37666e-09			0.0206	-1.41355e-09	-2.81114e-09			0.0206	-6.32e-10	-1.20246e-09			0.0206	-3.15991e-10	-2.30385e-10			0.0206	-8.45067e-10	-9.17785e-10
0.02062	-4.18196e-10	-2.87547e-09			0.02062	-1.42898e-09	-2.3676e-09			0.02062	-1.4045e-09	-2.8102e-09			0.02062	-6.28e-10	-1.2059e-09			0.02062	-3.12558e-10	-2.28512e-10			0.02062	-8.40073e-10	-9.20594e-10
0.02064	-4.20103e-10	-2.8736e-09			0.02064	-1.42554e-09	-2.36384e-09			0.02064	-1.39576e-09	-2.80864e-09			0.02064	-6.25e-10	-1.20715e-09			0.02064	-3.06629e-10	-2.282e-10			0.02064	-8.34143e-10	-9.21531e-10
0.02066	-4.24292e-10	-2.87422e-09			0.02066	-1.42179e-09	-2.36103e-09			0.02066	-1.38952e-09	-2.80552e-09			0.02066	-6.22e-10	-1.21372e-09			0.02066	-3.01635e-10	-2.24143e-10			0.02066	-8.28213e-10	-9.23091e-10
0.02068	-4.29839e-10	-2.8711e-09			0.02068	-1.42116e-09	-2.35571e-09			0.02068	-1.38609e-09	-2.80178e-09			0.02068	-6.21e-10	-1.21841e-09			0.02068	-2.97266e-10	-2.17901e-10			0.02068	-8.20411e-10	-9.25276e-10
0.0207	-4.35486e-10	-2.8711e-09			0.0207	-1.42272e-09	-2.34696e-09			0.0207	-1.38297e-09	-2.79585e-09			0.0207	-6.2e-10	-1.22341e-09			0.0207	-2.93833e-10	-2.09162e-10			0.0207	-8.14481e-10	-9.25276e-10
0.02072	-4.3987e-10	-2.86985e-09			0.02072	-1.42429e-09	-2.34071e-09			0.02072	-1.38078e-09	-2.79179e-09			0.02072	-6.2e-10	-1.22591e-09			0.02072	-2.94145e-10	-1.98239e-10			0.02072	-8.10112e-10	-9.25276e-10
0.02074	-4.41826e-10	-2.86672e-09			0.02074	-1.4271e-09	-2.33727e-09			0.02074	-1.38047e-09	-2.7868e-09			0.02074	-6.2e-10	-1.22591e-09			0.02074	-2.95705e-10	-1.85755e-10			0.02074	-8.05431e-10	-9.20594e-10
0.02076	-4.40674e-10	-2.86797e-09			0.02076	-1.4271e-09	-2.33695e-09			0.02076	-1.38016e-09	-2.78149e-09			0.02076	-6.19e-10	-1.22247e-09			0.02076	-2.98202e-10	-1.77016e-10			0.02076	-8.0231e-10	-9.16849e-10
0.02078	-4.3639e-10	-2.86985e-09			0.02078	-1.4221e-09	-2.34071e-09			0.02078	-1.38047e-09	-2.77587e-09			0.02078	-6.15e-10	-1.21997e-09			0.02078	-3.02259e-10	-1.72335e-10			0.02078	-8.01685e-10	-9.10295e-10
0.0208	-4.2962e-10	-2.86985e-09			0.0208	-1.41397e-09	-2.34508e-09			0.0208	-1.38047e-09	-2.77088e-09			0.0208	-6.12e-10	-1.21809e-09			0.0208	-3.04444e-10	-1.73895e-10			0.0208	-8.00749e-10	-9.05302e-10
0.02082	-4.21515e-10	-2.87485e-09			0.02082	-1.40709e-09	-2.34665e-09			0.02082	-1.37922e-09	-2.76589e-09			0.02082	-6.09e-10	-1.21278e-09			0.02082	-3.04132e-10	-1.83258e-10			0.02082	-8.00437e-10	-8.97499e-10
0.02084	-4.13432e-10	-2.88173e-09			0.02084	-1.40084e-09	-2.34915e-09			0.02084	-1.37547e-09	-2.76308e-09			0.02084	-6.06e-10	-1.21403e-09			0.02084	-3.03508e-10	-1.91685e-10			0.02084	-8.00749e-10	-8.95002e-10
0.02086	-4.06582e-10	-2.88548e-09			0.02086	-1.39583e-09	-2.34915e-09			0.02086	-1.37173e-09	-2.76027e-09			0.02086	-6.02e-10	-1.21059e-09			0.02086	-3.00074e-10	-2.04793e-10			0.02086	-8.0231e-10	-8.91882e-10
0.02088	-4.01732e-10	-2.89236e-09			0.02088	-1.39615e-09	-2.34665e-09			0.02088	-1.36674e-09	-2.75777e-09			0.02088	-6.01e-10	-1.20996e-09			0.02088	-2.97266e-10	-2.17277e-10			0.02088	-8.04494e-10	-8.88761e-10
0.0209	-3.99095e-10	-2.88736e-09			0.0209	-1.39896e-09	-2.34571e-09			0.0209	-1.36081e-09	-2.75621e-09			0.0209	-6e-10	-1.20621e-09			0.0209	-2.95705e-10	-2.27264e-10			0.0209	-8.01997e-10	-8.86264e-10
0.02092	-3.98386e-10	-2.8836e-09			0.02092	-1.39865e-09	-2.34196e-09			0.02092	-1.35363e-09	-2.75371e-09			0.02092	-5.99e-10	-1.20746e-09			0.02092	-2.90087e-10	-2.30385e-10			0.02092	-8.00437e-10	-8.82831e-10
0.02094	-3.99002e-10	-2.8786e-09			0.02094	-1.40084e-09	-2.34008e-09			0.02094	-1.35082e-09	-2.75371e-09			0.02094	-5.98e-10	-1.20621e-09			0.02094	-2.85718e-10	-2.32257e-10			0.02094	-7.97628e-10	-8.80334e-10
0.02096	-4.00194e-10	-2.87172e-09			0.02096	-1.40178e-09	-2.34008e-09			0.02096	-1.34676e-09	-2.75371e-09			0.02096	-5.98e-10	-1.20465e-09			0.02096	-2.79164e-10	-2.27888e-10			0.02096	-7.91386e-10	-8.76589e-10
0.02098	-4.01198e-10	-2.86797e-09			0.02098	-1.39959e-09	-2.34321e-09			0.02098	-1.34083e-09	-2.75465e-09			0.02098	-5.98e-10	-1.20308e-09			0.02098	-2.69801e-10	-2.22582e-10			0.02098	-7.88265e-10	-8.70971e-10
0.021	-4.01359e-10	-2.86109e-09			0.021	-1.39677e-09	-2.34727e-09			0.021	-1.33834e-09	-2.75621e-09			0.021	-5.99e-10	-1.20058e-09			0.021	-2.61999e-10	-2.20398e-10			0.021	-7.84208e-10	-8.65978e-10
0.02102	-4.00241e-10	-2.85484e-09			0.02102	-1.39302e-09	-2.34883e-09			0.02102	-1.33303e-09	-2.75808e-09			0.02102	-6e-10	-1.19902e-09			0.02102	-2.56069e-10	-2.16028e-10			0.02102	-7.80775e-10	-8.6192e-10
0.02104	-3.97716e-10	-2.85546e-09			0.02104	-1.39114e-09	-2.34696e-09			0.02104	-1.33147e-09	-2.75902e-09			0.02104	-6.01e-10	-1.19464e-09			0.02104	-2.52948e-10	-2.1478e-10			0.02104	-7.79214e-10	-8.6192e-10
0.02106	-3.94008e-10	-2.85234e-09			0.02106	-1.38614e-09	-2.34477e-09			0.02106	-1.32523e-09	-2.75496e-09			0.02106	-6.03e-10	-1.19245e-09			0.02106	-2.55757e-10	-2.11659e-10			0.02106	-7.79214e-10	-8.6192e-10
0.02108	-3.89655e-10	-2.86109e-09			0.02108	-1.38051e-09	-2.34477e-09			0.02108	-1.32086e-09	-2.74747e-09			0.02108	-6.06e-10	-1.19058e-09			0.02108	-2.62623e-10	-2.08226e-10			0.02108	-7.80463e-10	-8.66914e-10
0.0211	-3.85405e-10	-2.86047e-09			0.0211	-1.37176e-09	-2.34883e-09			0.0211	-1.31368e-09	-2.73905e-09			0.0211	-6.09e-10	-1.1912e-09			0.0211	-2.70737e-10	-2.03232e-10			0.0211	-7.82023e-10	-8.75965e-10
0.02112	-3.82025e-10	-2.86234e-09			0.02112	-1.36488e-09	-2.35603e-09			0.02112	-1.30931e-09	-2.72875e-09			0.02112	-6.12e-10	-1.19308e-09			0.02112	-2.79476e-10	-1.9699e-10			0.02112	-7.82648e-10	-8.86576e-10
0.02114	-3.8004e-10	-2.86797e-09			0.02114	-1.35894e-09	-2.36259e-09			0.02114	-1.30151e-09	-2.71814e-09			0.02114	-6.11e-10	-1.19589e-09			0.02114	-2.85094e-10	-1.88252e-10			0.02114	-7.82023e-10	-8.98435e-10
0.02116	-3.79535e-10	-2.86922e-09			0.02116	-1.35487e-09	-2.36822e-09			0.02116	-1.29683e-09	-2.70815e-09			0.02116	-6.08e-10	-1.19589e-09			0.02116	-2.89775e-10	-1.82946e-10			0.02116	-7.77966e-10	-9.08735e-10
0.02118	-3.80114e-10	-2.87297e-09			0.02118	-1.35175e-09	-2.36791e-09			0.02118	-1.29402e-09	-2.69816e-09			0.02118	-6.02e-10	-1.19871e-09			0.02118	-2.91648e-10	-1.80761e-10			0.02118	-7.73909e-10	-9.17473e-10
0.0212	-3.81077e-10	-2.8786e-09			0.0212	-1.353e-09	-2.36259e-09			0.0212	-1.29152e-09	-2.68786e-09			0.0212	-5.96e-10	-1.19589e-09			0.0212	-2.93833e-10	-1.85131e-10			0.0212	-7.711e-10	-9.22779e-10
0.02122	-3.81733e-10	-2.88173e-09			0.02122	-1.35487e-09	-2.35415e-09			0.02122	-1.29058e-09	-2.68193e-09			0.02122	-5.88e-10	-1.19277e-09			0.02122	-2.98514e-10	-1.91685e-10			0.02122	-7.70476e-10	-9.21218e-10
0.02124	-3.81692e-10	-2.8836e-09			0.02124	-1.35519e-09	-2.34821e-09			0.02124	-1.29215e-09	-2.67725e-09			0.02124	-5.82e-10	-1.19058e-09			0.02124	-3.01323e-10	-1.99175e-10			0.02124	-7.71724e-10	-9.19658e-10
0.02126	-3.81006e-10	-2.89048e-09			0.02126	-1.35487e-09	-2.34571e-09			0.02126	-1.2909e-09	-2.67663e-09			0.02126	-5.79e-10	-1.18745e-09			0.02126	-3.04132e-10	-2.06353e-10			0.02126	-7.77654e-10	-9.1248e-10
0.02128	-3.80096e-10	-2.89048e-09			0.02128	-1.35894e-09	-2.34727e-09			0.02128	-1.29058e-09	-2.68131e-09			0.02128	-5.76e-10	-1.18401e-09			0.02128	-3.03508e-10	-2.08538e-10			0.02128	-7.81711e-10	-9.03117e-10
0.0213	-3.79496e-10	-2.89048e-09			0.0213	-1.35925e-09	-2.35134e-09			0.0213	-1.28996e-09	-2.69036e-09			0.0213	-5.75e-10	-1.18245e-09			0.0213	-2.96017e-10	-2.06041e-10			0.0213	-7.89826e-10	-8.93754e-10
0.02132	-3.7955e-10	-2.88736e-09			0.02132	-1.36457e-09	-2.3579e-09			0.02132	-1.28871e-09	-2.70097e-09			0.02132	-5.76e-10	-1.18182e-09			0.02132	-2.85406e-10	-2.00111e-10			0.02132	-7.91074e-10	-8.85327e-10
0.02134	-3.80201e-10	-2.88485e-09			0.02134	-1.36926e-09	-2.36103e-09			0.02134	-1.28653e-09	-2.71002e-09			0.02134	-5.79e-10	-1.18464e-09			0.02134	-2.73234e-10	-1.96366e-10			0.02134	-7.94819e-10	-8.76589e-10
0.02136	-3.81021e-10	-2.88298e-09			0.02136	-1.37676e-09	-2.3579e-09			0.02136	-1.28403e-09	-2.71626e-09			0.02136	-5.83e-10	-1.18901e-09			0.02136	-2.59814e-10	-1.92933e-10			0.02136	-7.9201e-10	-8.70347e-10
0.02138	-3.81413e-10	-2.8786e-09			0.02138	-1.3777e-09	-2.34977e-09			0.02138	-1.28466e-09	-2.71595e-09			0.02138	-5.88e-10	-1.19777e-09			0.02138	-2.51388e-10	-1.90436e-10			0.02138	-7.88889e-10	-8.67226e-10
0.0214	-3.80874e-10	-2.86985e-09			0.0214	-1.37489e-09	-2.34133e-09			0.0214	-1.28466e-09	-2.7094e-09			0.0214	-5.91e-10	-1.20652e-09			0.0214	-2.47954e-10	-1.91061e-10			0.0214	-7.81711e-10	-8.63169e-10
0.02142	-3.7916e-10	-2.86609e-09			0.02142	-1.36738e-09	-2.33101e-09			0.02142	-1.28622e-09	-2.69785e-09			0.02142	-5.93e-10	-1.21278e-09			0.02142	-2.49515e-10	-1.90436e-10			0.02142	-7.71412e-10	-8.60672e-10
0.02144	-3.76296e-10	-2.86359e-09			0.02144	-1.35738e-09	-2.32538e-09			0.02144	-1.2884e-09	-2.68224e-09			0.02144	-5.94e-10	-1.21528e-09			0.02144	-2.55757e-10	-1.90436e-10			0.02144	-7.58304e-10	-8.56615e-10
0.02146	-3.72499e-10	-2.86547e-09			0.02146	-1.34518e-09	-2.32601e-09			0.02146	-1.29339e-09	-2.66976e-09			0.02146	-5.93e-10	-1.21309e-09			0.02146	-2.63871e-10	-1.93557e-10			0.02146	-7.46444e-10	-8.51621e-10
0.02148	-3.68091e-10	-2.86797e-09			0.02148	-1.3358e-09	-2.32757e-09			0.02148	-1.29651e-09	-2.66009e-09			0.02148	-5.93e-10	-1.20621e-09			0.02148	-2.72922e-10	-1.92309e-10			0.02148	-7.35833e-10	-8.44131e-10
0.0215	-3.63448e-10	-2.87547e-09			0.0215	-1.32642e-09	-2.33226e-09			0.0215	-1.29745e-09	-2.65447e-09			0.0215	-5.91e-10	-1.19339e-09			0.0215	-2.83533e-10	-1.91685e-10			0.0215	-7.26158e-10	-8.38201e-10
0.02152	-3.58967e-10	-2.88048e-09			0.02152	-1.31798e-09	-2.33758e-09			0.02152	-1.29589e-09	-2.65634e-09			0.02152	-5.88e-10	-1.18182e-09			0.02152	-2.90712e-10	-1.89812e-10			0.02152	-7.21789e-10	-8.37577e-10
0.02154	-3.54959e-10	-2.88923e-09			0.02154	-1.30891e-09	-2.34258e-09			0.02154	-1.29215e-09	-2.66165e-09			0.02154	-5.85e-10	-1.17088e-09			0.02154	-2.96017e-10	-1.91685e-10			0.02154	-7.18668e-10	-8.31959e-10
0.02156	-3.51543e-10	-2.89236e-09			0.02156	-1.29953e-09	-2.34633e-09			0.02156	-1.28528e-09	-2.66695e-09			0.02156	-5.8e-10	-1.1615e-09			0.02156	-2.98202e-10	-1.93869e-10			0.02156	-7.15859e-10	-8.3352e-10
0.02158	-3.48584e-10	-2.89048e-09			0.02158	-1.29015e-09	-2.3504e-09			0.02158	-1.27716e-09	-2.67507e-09			0.02158	-5.74e-10	-1.159e-09			0.02158	-2.97266e-10	-1.95742e-10			0.02158	-7.17732e-10	-8.37577e-10
0.0216	-3.45796e-10	-2.88923e-09			0.0216	-1.28484e-09	-2.35665e-09			0.0216	-1.26687e-09	-2.67881e-09			0.0216	-5.71e-10	-1.15869e-09			0.0216	-2.9352e-10	-2.00736e-10			0.0216	-7.21165e-10	-8.43195e-10
0.02162	-3.42972e-10	-2.88673e-09			0.02162	-1.28296e-09	-2.35821e-09			0.02162	-1.25813e-09	-2.67944e-09			0.02162	-5.68e-10	-1.15837e-09			0.02162	-2.8603e-10	-2.03856e-10			0.02162	-7.25534e-10	-8.51933e-10
0.02164	-3.40204e-10	-2.88235e-09			0.02164	-1.2839e-09	-2.35915e-09			0.02164	-1.24814e-09	-2.67819e-09			0.02164	-5.7e-10	-1.15837e-09			0.02164	-2.7854e-10	-2.04481e-10			0.02164	-7.31464e-10	-8.55678e-10
0.02166	-3.3792e-10	-2.8761e-09			0.02166	-1.29078e-09	-2.3529e-09			0.02166	-1.24065e-09	-2.67257e-09			0.02166	-5.71e-10	-1.15994e-09			0.02166	-2.70737e-10	-2.03544e-10			0.02166	-7.34585e-10	-8.63169e-10
0.02168	-3.36688e-10	-2.8711e-09			0.02168	-1.29484e-09	-2.34164e-09			0.02168	-1.23222e-09	-2.66539e-09			0.02168	-5.75e-10	-1.1615e-09			0.02168	-2.65432e-10	-1.98551e-10			0.02168	-7.37082e-10	-8.67226e-10
0.0217	-3.36883e-10	-2.87235e-09			0.0217	-1.29766e-09	-2.33195e-09			0.0217	-1.22973e-09	-2.65884e-09			0.0217	-5.78e-10	-1.16306e-09			0.0217	-2.60438e-10	-1.91997e-10			0.0217	-7.38954e-10	-8.71907e-10
0.02172	-3.3847e-10	-2.87172e-09			0.02172	-1.29703e-09	-2.32538e-09			0.02172	-1.22473e-09	-2.65041e-09			0.02172	-5.8e-10	-1.16369e-09			0.02172	-2.56381e-10	-1.86067e-10			0.02172	-7.38018e-10	-8.75028e-10
0.02174	-3.41007e-10	-2.86797e-09			0.02174	-1.29578e-09	-2.3232e-09			0.02174	-1.2213e-09	-2.64386e-09			0.02174	-5.83e-10	-1.16306e-09			0.02174	-2.53572e-10	-1.84194e-10			0.02174	-7.37394e-10	-8.76589e-10
0.02176	-3.43849e-10	-2.87047e-09			0.02176	-1.29453e-09	-2.32101e-09			0.02176	-1.22068e-09	-2.63886e-09			0.02176	-5.85e-10	-1.16275e-09			0.02176	-2.52012e-10	-1.86691e-10			0.02176	-7.35521e-10	-8.76277e-10
0.02178	-3.46377e-10	-2.87422e-09			0.02178	-1.29203e-09	-2.31976e-09			0.02178	-1.21943e-09	-2.63512e-09			0.02178	-5.87e-10	-1.15994e-09			0.02178	-2.54196e-10	-1.92309e-10			0.02178	-7.33024e-10	-8.71595e-10
0.0218	-3.48126e-10	-2.87672e-09			0.0218	-1.28609e-09	-2.31319e-09			0.0218	-1.2188e-09	-2.63168e-09			0.0218	-5.86e-10	-1.16056e-09			0.0218	-2.54508e-10	-2.03232e-10			0.0218	-7.33648e-10	-8.65353e-10
0.02182	-3.48793e-10	-2.87923e-09			0.02182	-1.27827e-09	-2.306e-09			0.02182	-1.21537e-09	-2.632e-09			0.02182	-5.85e-10	-1.16056e-09			0.02182	-2.53884e-10	-2.09786e-10			0.02182	-7.34585e-10	-8.56927e-10
0.02184	-3.48201e-10	-2.87798e-09			0.02184	-1.26826e-09	-2.30131e-09			0.02184	-1.21319e-09	-2.62888e-09			0.02184	-5.81e-10	-1.15775e-09			0.02184	-2.54508e-10	-2.13844e-10			0.02184	-7.34897e-10	-8.47876e-10
0.02186	-3.4627e-10	-2.87923e-09			0.02186	-1.2567e-09	-2.29631e-09			0.02186	-1.21194e-09	-2.62482e-09			0.02186	-5.76e-10	-1.15462e-09			0.02186	-2.53572e-10	-2.11971e-10			0.02186	-7.3833e-10	-8.39761e-10
0.02188	-3.43021e-10	-2.87422e-09			0.02188	-1.24356e-09	-2.29756e-09			0.02188	-1.20788e-09	-2.61951e-09			0.02188	-5.69e-10	-1.14743e-09			0.02188	-2.51388e-10	-2.05105e-10			0.02188	-7.39578e-10	-8.31023e-10
0.0219	-3.38565e-10	-2.87422e-09			0.0219	-1.23512e-09	-2.30193e-09			0.0219	-1.2032e-09	-2.61015e-09			0.0219	-5.64e-10	-1.14305e-09			0.0219	-2.5326e-10	-1.97615e-10			0.0219	-7.40827e-10	-8.24157e-10
0.02192	-3.3308e-10	-2.87735e-09			0.02192	-1.23106e-09	-2.30819e-09			0.02192	-1.19727e-09	-2.60048e-09			0.02192	-5.6e-10	-1.14086e-09			0.02192	-2.53572e-10	-1.91061e-10			0.02192	-7.40515e-10	-8.17915e-10
0.02194	-3.26795e-10	-2.87985e-09			0.02194	-1.23543e-09	-2.31225e-09			0.02194	-1.19134e-09	-2.59111e-09			0.02194	-5.62e-10	-1.14243e-09			0.02194	-2.54196e-10	-1.88252e-10			0.02194	-7.40515e-10	-8.13858e-10
0.02196	-3.20015e-10	-2.88235e-09			0.02196	-1.24169e-09	-2.31413e-09			0.02196	-1.18447e-09	-2.58643e-09			0.02196	-5.64e-10	-1.14555e-09			0.02196	-2.51075e-10	-1.85755e-10			0.02196	-7.38954e-10	-8.09488e-10
0.02198	-3.13182e-10	-2.89048e-09			0.02198	-1.25013e-09	-2.31131e-09			0.02198	-1.17792e-09	-2.583e-09			0.02198	-5.67e-10	-1.14868e-09			0.02198	-2.4733e-10	-1.82634e-10			0.02198	-7.3989e-10	-8.06367e-10
0.022	-3.06928e-10	-2.89048e-09			0.022	-1.2592e-09	-2.31038e-09			0.022	-1.17168e-09	-2.58081e-09			0.022	-5.69e-10	-1.15056e-09			0.022	-2.43585e-10	-1.78889e-10			0.022	-7.38954e-10	-8.04495e-10
0.02202	-3.02059e-10	-2.88736e-09			0.02202	-1.26483e-09	-2.30506e-09			0.02202	-1.16699e-09	-2.58019e-09			0.02202	-5.7e-10	-1.15118e-09			0.02202	-2.3984e-10	-1.74519e-10			0.02202	-7.36145e-10	-8.00437e-10
0.02204	-2.99421e-10	-2.88235e-09			0.02204	-1.26483e-09	-2.30225e-09			0.02204	-1.16606e-09	-2.57988e-09			0.02204	-5.66e-10	-1.14962e-09			0.02204	-2.36095e-10	-1.71399e-10			0.02204	-7.33024e-10	-7.97004e-10
0.02206	-2.99647e-10	-2.8761e-09			0.02206	-1.2617e-09	-2.29818e-09			0.02206	-1.16325e-09	-2.57582e-09			0.02206	-5.64e-10	-1.14712e-09			0.02206	-2.36095e-10	-1.71086e-10			0.02206	-7.25846e-10	-7.94508e-10
0.02208	-3.02855e-10	-2.87485e-09			0.02208	-1.26045e-09	-2.29349e-09			0.02208	-1.16356e-09	-2.57364e-09			0.02208	-5.62e-10	-1.14461e-09			0.02208	-2.3984e-10	-1.75144e-10			0.02208	-7.19604e-10	-7.92947e-10
0.0221	-3.08454e-10	-2.87485e-09			0.0221	-1.26045e-09	-2.28849e-09			0.0221	-1.16107e-09	-2.57207e-09			0.0221	-5.6e-10	-1.14086e-09			0.0221	-2.44521e-10	-1.8201e-10			0.0221	-7.12426e-10	-7.91075e-10
0.02212	-3.15211e-10	-2.87985e-09			0.02212	-1.26045e-09	-2.28568e-09			0.02212	-1.16231e-09	-2.57239e-09			0.02212	-5.63e-10	-1.13742e-09			0.02212	-2.48891e-10	-1.91685e-10			0.02212	-7.06496e-10	-7.92323e-10
0.02214	-3.21607e-10	-2.88423e-09			0.02214	-1.2617e-09	-2.28317e-09			0.02214	-1.16075e-09	-2.57364e-09			0.02214	-5.66e-10	-1.13461e-09			0.02214	-2.52324e-10	-1.98863e-10			0.02214	-7.03999e-10	-7.95444e-10
0.02216	-3.26347e-10	-2.88548e-09			0.02216	-1.25888e-09	-2.28505e-09			0.02216	-1.15982e-09	-2.57457e-09			0.02216	-5.67e-10	-1.13117e-09			0.02216	-2.55445e-10	-2.01672e-10			0.02216	-7.02127e-10	-8.01374e-10
0.02218	-3.28766e-10	-2.88861e-09			0.02218	-1.25201e-09	-2.28411e-09			0.02218	-1.15857e-09	-2.57676e-09			0.02218	-5.67e-10	-1.12804e-09			0.02218	-2.58254e-10	-1.99487e-10			0.02218	-7.02127e-10	-8.09488e-10
0.0222	-3.28945e-10	-2.88298e-09			0.0222	-1.24356e-09	-2.28505e-09			0.0222	-1.15576e-09	-2.57457e-09			0.0222	-5.68e-10	-1.12836e-09			0.0222	-2.57629e-10	-1.94182e-10			0.0222	-7.02439e-10	-8.17915e-10
0.02222	-3.27513e-10	-2.88235e-09			0.02222	-1.232e-09	-2.28067e-09			0.02222	-1.15451e-09	-2.5752e-09			0.02222	-5.67e-10	-1.12898e-09			0.02222	-2.58566e-10	-1.87627e-10			0.02222	-7.03999e-10	-8.26653e-10
0.02224	-3.25278e-10	-2.87735e-09			0.02224	-1.22418e-09	-2.27723e-09			0.02224	-1.14765e-09	-2.57676e-09			0.02224	-5.67e-10	-1.12929e-09			0.02224	-2.58878e-10	-1.81073e-10			0.02224	-7.04936e-10	-8.36016e-10
0.02226	-3.22882e-10	-2.87172e-09			0.02226	-1.2173e-09	-2.27035e-09			0.02226	-1.14452e-09	-2.57925e-09			0.02226	-5.67e-10	-1.13023e-09			0.02226	-2.59502e-10	-1.77328e-10			0.02226	-7.03999e-10	-8.4257e-10
0.02228	-3.20654e-10	-2.87047e-09			0.02228	-1.21667e-09	-2.26441e-09			0.02228	-1.13922e-09	-2.58331e-09			0.02228	-5.67e-10	-1.13086e-09			0.02228	-2.61999e-10	-1.74832e-10			0.02228	-7.01815e-10	-8.47252e-10
0.0223	-3.18676e-10	-2.86547e-09			0.0223	-1.2173e-09	-2.26097e-09			0.0223	-1.13703e-09	-2.583e-09			0.0223	-5.67e-10	-1.13461e-09			0.0223	-2.63559e-10	-1.74519e-10			0.0223	-6.96509e-10	-8.49124e-10
0.02232	-3.16975e-10	-2.86109e-09			0.02232	-1.21855e-09	-2.26066e-09			0.02232	-1.1361e-09	-2.58175e-09			0.02232	-5.64e-10	-1.14024e-09			0.02232	-2.64808e-10	-1.74519e-10			0.02232	-6.93076e-10	-8.4694e-10
0.02234	-3.1565e-10	-2.85984e-09			0.02234	-1.21542e-09	-2.2616e-09			0.02234	-1.13547e-09	-2.57488e-09			0.02234	-5.62e-10	-1.14461e-09			0.02234	-2.66056e-10	-1.75768e-10			0.02234	-6.88395e-10	-8.4257e-10
0.02236	-3.14838e-10	-2.86422e-09			0.02236	-1.21198e-09	-2.26379e-09			0.02236	-1.13703e-09	-2.5649e-09			0.02236	-5.59e-10	-1.14774e-09			0.02236	-2.68865e-10	-1.78577e-10			0.02236	-6.8621e-10	-8.31647e-10
0.02238	-3.146e-10	-2.87047e-09			0.02238	-1.20854e-09	-2.2641e-09			0.02238	-1.14047e-09	-2.55585e-09			0.02238	-5.54e-10	-1.14493e-09			0.02238	-2.68241e-10	-1.77016e-10			0.02238	-6.83089e-10	-8.16042e-10
0.0224	-3.14813e-10	-2.87672e-09			0.0224	-1.21011e-09	-2.26692e-09			0.0224	-1.14172e-09	-2.54399e-09			0.0224	-5.49e-10	-1.13867e-09			0.0224	-2.68241e-10	-1.77016e-10			0.0224	-6.81216e-10	-7.99189e-10
0.02242	-3.15178e-10	-2.89048e-09			0.02242	-1.21636e-09	-2.2641e-09			0.02242	-1.14733e-09	-2.53337e-09			0.02242	-5.47e-10	-1.13117e-09			0.02242	-2.67617e-10	-1.74519e-10			0.02242	-6.79656e-10	-7.83272e-10
0.02244	-3.15336e-10	-2.89924e-09			0.02244	-1.22262e-09	-2.25972e-09			0.02244	-1.14546e-09	-2.52807e-09			0.02244	-5.44e-10	-1.1246e-09			0.02244	-2.64496e-10	-1.72959e-10			0.02244	-6.77159e-10	-7.66731e-10
0.02246	-3.14993e-10	-2.90924e-09			0.02246	-1.22918e-09	-2.25441e-09			0.02246	-1.14577e-09	-2.52713e-09			0.02246	-5.46e-10	-1.11397e-09			0.02246	-2.61375e-10	-1.71399e-10			0.02246	-6.76535e-10	-7.53623e-10
0.02248	-3.13963e-10	-2.91237e-09			0.02248	-1.23106e-09	-2.2469e-09			0.02248	-1.13953e-09	-2.53025e-09			0.02248	-5.5e-10	-1.10866e-09			0.02248	-2.55133e-10	-1.69214e-10			0.02248	-6.74662e-10	-7.48942e-10
0.0225	-3.12138e-10	-2.91299e-09			0.0225	-1.22543e-09	-2.23752e-09			0.0225	-1.13329e-09	-2.53899e-09			0.0225	-5.53e-10	-1.11085e-09			0.0225	-2.47018e-10	-1.66093e-10			0.0225	-6.73414e-10	-7.45509e-10
0.02252	-3.09456e-10	-2.91237e-09			0.02252	-1.21542e-09	-2.22877e-09			0.02252	-1.12393e-09	-2.54711e-09			0.02252	-5.58e-10	-1.11272e-09			0.02252	-2.40152e-10	-1.6266e-10			0.02252	-6.74038e-10	-7.48629e-10
0.02254	-3.05948e-10	-2.90674e-09			0.02254	-1.20292e-09	-2.2197e-09			0.02254	-1.11519e-09	-2.55491e-09			0.02254	-5.59e-10	-1.11741e-09			0.02254	-2.36095e-10	-1.57354e-10			0.02254	-6.73414e-10	-7.52999e-10
0.02256	-3.01843e-10	-2.90424e-09			0.02256	-1.19729e-09	-2.20751e-09			0.02256	-1.10645e-09	-2.55803e-09			0.02256	-5.57e-10	-1.12304e-09			0.02256	-2.33286e-10	-1.57042e-10			0.02256	-6.74662e-10	-7.59553e-10
0.02258	-2.97634e-10	-2.89674e-09			0.02258	-1.19729e-09	-2.19907e-09			0.02258	-1.09802e-09	-2.56178e-09			0.02258	-5.51e-10	-1.12585e-09			0.02258	-2.29541e-10	-1.54545e-10			0.02258	-6.73414e-10	-7.68292e-10
0.0226	-2.93992e-10	-2.89611e-09			0.0226	-1.20479e-09	-2.19406e-09			0.0226	-1.0896e-09	-2.56178e-09			0.0226	-5.43e-10	-1.12648e-09			0.0226	-2.31726e-10	-1.54857e-10			0.0226	-6.72166e-10	-7.77342e-10
0.02262	-2.91564e-10	-2.88986e-09			0.02262	-1.20729e-09	-2.19563e-09			0.02262	-1.08273e-09	-2.55959e-09			0.02262	-5.37e-10	-1.12617e-09			0.02262	-2.30477e-10	-1.55482e-10			0.02262	-6.70605e-10	-7.84521e-10
0.02264	-2.90743e-10	-2.8836e-09			0.02264	-1.20573e-09	-2.20376e-09			0.02264	-1.07742e-09	-2.55803e-09			0.02264	-5.32e-10	-1.12429e-09			0.02264	-2.34534e-10	-1.5673e-10			0.02264	-6.68733e-10	-7.87017e-10
0.02266	-2.91592e-10	-2.8811e-09			0.02266	-1.19416e-09	-2.2147e-09			0.02266	-1.07087e-09	-2.55616e-09			0.02266	-5.3e-10	-1.1246e-09			0.02266	-2.37343e-10	-1.56418e-10			0.02266	-6.6686e-10	-7.89514e-10
0.02268	-2.93892e-10	-2.8811e-09			0.02268	-1.18009e-09	-2.22189e-09			0.02268	-1.06931e-09	-2.55553e-09			0.02268	-5.32e-10	-1.12335e-09			0.02268	-2.42961e-10	-1.52361e-10			0.02268	-6.64987e-10	-7.87329e-10
0.0227	-2.97277e-10	-2.87985e-09			0.0227	-1.16571e-09	-2.22783e-09			0.0227	-1.0665e-09	-2.55553e-09			0.0227	-5.35e-10	-1.12179e-09			0.0227	-2.44209e-10	-1.50176e-10			0.0227	-6.61866e-10	-7.83272e-10
0.02272	-3.01275e-10	-2.88048e-09			0.02272	-1.15883e-09	-2.22752e-09			0.02272	-1.06588e-09	-2.55148e-09			0.02272	-5.4e-10	-1.11804e-09			0.02272	-2.45458e-10	-1.4924e-10			0.02272	-6.57809e-10	-7.79527e-10
0.02274	-3.05292e-10	-2.8811e-09			0.02274	-1.16196e-09	-2.22283e-09			0.02274	-1.06837e-09	-2.54711e-09			0.02274	-5.44e-10	-1.11241e-09			0.02274	-2.47018e-10	-1.54545e-10			0.02274	-6.56249e-10	-7.77967e-10
0.02276	-3.08598e-10	-2.8861e-09			0.02276	-1.17259e-09	-2.21939e-09			0.02276	-1.069e-09	-2.54274e-09			0.02276	-5.47e-10	-1.10678e-09			0.02276	-2.46394e-10	-1.61411e-10			0.02276	-6.55625e-10	-7.74533e-10
0.02278	-3.10435e-10	-2.89048e-09			0.02278	-1.18228e-09	-2.21783e-09			0.02278	-1.07056e-09	-2.53712e-09			0.02278	-5.49e-10	-1.10428e-09			0.02278	-2.46394e-10	-1.72647e-10			0.02278	-6.57497e-10	-7.71725e-10
0.0228	-3.10216e-10	-2.89611e-09			0.0228	-1.18541e-09	-2.22001e-09			0.0228	-1.069e-09	-2.53275e-09			0.0228	-5.47e-10	-1.10366e-09			0.0228	-2.45458e-10	-1.81386e-10			0.0228	-6.61242e-10	-7.67355e-10
0.02282	-3.07739e-10	-2.89423e-09			0.02282	-1.18166e-09	-2.22377e-09			0.02282	-1.06868e-09	-2.52869e-09			0.02282	-5.46e-10	-1.10178e-09			0.02282	-2.42649e-10	-1.89188e-10			0.02282	-6.63739e-10	-7.62986e-10
0.02284	-3.03278e-10	-2.89736e-09			0.02284	-1.16571e-09	-2.22877e-09			0.02284	-1.06775e-09	-2.52588e-09			0.02284	-5.43e-10	-1.10022e-09			0.02284	-2.40464e-10	-1.92309e-10			0.02284	-6.67172e-10	-7.53623e-10
0.02286	-2.97518e-10	-2.89611e-09			0.02286	-1.14976e-09	-2.22783e-09			0.02286	-1.06525e-09	-2.52308e-09			0.02286	-5.39e-10	-1.09709e-09			0.02286	-2.37031e-10	-1.96366e-10			0.02286	-6.68733e-10	-7.43324e-10
0.02288	-2.91393e-10	-2.89111e-09			0.02288	-1.13882e-09	-2.2197e-09			0.02288	-1.06494e-09	-2.51964e-09			0.02288	-5.35e-10	-1.09396e-09			0.02288	-2.32038e-10	-1.97615e-10			0.02288	-6.69981e-10	-7.34897e-10
0.0229	-2.85863e-10	-2.88673e-09			0.0229	-1.13726e-09	-2.2097e-09			0.0229	-1.06494e-09	-2.5134e-09			0.0229	-5.32e-10	-1.08677e-09			0.0229	-2.31413e-10	-1.95742e-10			0.0229	-6.68733e-10	-7.24286e-10
0.02292	-2.81719e-10	-2.87798e-09			0.02292	-1.1407e-09	-2.19625e-09			0.02292	-1.06525e-09	-2.50809e-09			0.02292	-5.3e-10	-1.08552e-09			0.02292	-2.31101e-10	-1.90436e-10			0.02292	-6.67484e-10	-7.10866e-10
0.02294	-2.7944e-10	-2.86985e-09			0.02294	-1.15101e-09	-2.18687e-09			0.02294	-1.06806e-09	-2.50591e-09			0.02294	-5.25e-10	-1.08364e-09			0.02294	-2.29541e-10	-1.85131e-10			0.02294	-6.62491e-10	-7.03064e-10
0.02296	-2.79125e-10	-2.86547e-09			0.02296	-1.1557e-09	-2.18281e-09			0.02296	-1.07118e-09	-2.50653e-09			0.02296	-5.26e-10	-1.08552e-09			0.02296	-2.2642e-10	-1.7764e-10			0.02296	-6.59058e-10	-6.99318e-10
0.02298	-2.80523e-10	-2.86484e-09			0.02298	-1.15695e-09	-2.18406e-09			0.02298	-1.07461e-09	-2.50934e-09			0.02298	-5.25e-10	-1.09021e-09			0.02298	-2.19866e-10	-1.72023e-10			0.02298	-6.52191e-10	-6.98694e-10
0.023	-2.831e-10	-2.86734e-09			0.023	-1.15633e-09	-2.18687e-09			0.023	-1.0793e-09	-2.51527e-09			0.023	-5.28e-10	-1.09334e-09			0.023	-2.19866e-10	-1.65781e-10			0.023	-6.47198e-10	-7.03064e-10
0.02302	-2.86127e-10	-2.87485e-09			0.02302	-1.15258e-09	-2.19094e-09			0.02302	-1.08242e-09	-2.52245e-09			0.02302	-5.3e-10	-1.09771e-09			0.02302	-2.17993e-10	-1.63284e-10			0.02302	-6.4595e-10	-7.12426e-10
0.02304	-2.88791e-10	-2.88048e-09			0.02304	-1.15258e-09	-2.19406e-09			0.02304	-1.08585e-09	-2.52495e-09			0.02304	-5.33e-10	-1.09834e-09			0.02304	-2.17993e-10	-1.63596e-10			0.02304	-6.45325e-10	-7.23662e-10
0.02306	-2.9039e-10	-2.88048e-09			0.02306	-1.15258e-09	-2.19469e-09			0.02306	-1.08616e-09	-2.52651e-09			0.02306	-5.36e-10	-1.09865e-09			0.02306	-2.2049e-10	-1.69838e-10			0.02306	-6.46574e-10	-7.33961e-10
0.02308	-2.90541e-10	-2.88423e-09			0.02308	-1.1557e-09	-2.19313e-09			0.02308	-1.0846e-09	-2.5212e-09			0.02308	-5.38e-10	-1.10053e-09			0.02308	-2.24859e-10	-1.75768e-10			0.02308	-6.48446e-10	-7.41139e-10
0.0231	-2.89335e-10	-2.8811e-09			0.0231	-1.15695e-09	-2.19156e-09			0.0231	-1.07805e-09	-2.51559e-09			0.0231	-5.36e-10	-1.10303e-09			0.0231	-2.30165e-10	-1.81698e-10			0.0231	-6.47198e-10	-7.46133e-10
0.02312	-2.87298e-10	-2.87672e-09			0.02312	-1.15195e-09	-2.18781e-09			0.02312	-1.07212e-09	-2.50809e-09			0.02312	-5.33e-10	-1.10553e-09			0.02312	-2.35159e-10	-1.82946e-10			0.02312	-6.45325e-10	-7.52063e-10
0.02314	-2.85194e-10	-2.87297e-09			0.02314	-1.14132e-09	-2.18093e-09			0.02314	-1.06432e-09	-2.50092e-09			0.02314	-5.28e-10	-1.10928e-09			0.02314	-2.41088e-10	-1.8357e-10			0.02314	-6.42516e-10	-7.53935e-10
0.02316	-2.83739e-10	-2.86734e-09			0.02316	-1.131e-09	-2.17218e-09			0.02316	-1.05558e-09	-2.49405e-09			0.02316	-5.21e-10	-1.11178e-09			0.02316	-2.47018e-10	-1.78577e-10			0.02316	-6.38771e-10	-7.54559e-10
0.02318	-2.83385e-10	-2.86359e-09			0.02318	-1.11881e-09	-2.16467e-09			0.02318	-1.04684e-09	-2.48937e-09			0.02318	-5.15e-10	-1.10928e-09			0.02318	-2.49515e-10	-1.73583e-10			0.02318	-6.31593e-10	-7.52687e-10
0.0232	-2.84273e-10	-2.85546e-09			0.0232	-1.11287e-09	-2.16092e-09			0.0232	-1.03748e-09	-2.48531e-09			0.0232	-5.09e-10	-1.10741e-09			0.0232	-2.49827e-10	-1.68902e-10			0.0232	-6.25663e-10	-7.49254e-10
0.02322	-2.86295e-10	-2.85359e-09			0.02322	-1.10974e-09	-2.16405e-09			0.02322	-1.02874e-09	-2.48375e-09			0.02322	-5.06e-10	-1.10084e-09			0.02322	-2.47642e-10	-1.65781e-10			0.02322	-6.22542e-10	-7.43324e-10
0.02324	-2.89208e-10	-2.85359e-09			0.02324	-1.11318e-09	-2.17155e-09			0.02324	-1.02156e-09	-2.48531e-09			0.02324	-5.07e-10	-1.09584e-09			0.02324	-2.3828e-10	-1.6266e-10			0.02324	-6.19733e-10	-7.34897e-10
0.02326	-2.92684e-10	-2.85421e-09			0.02326	-1.11537e-09	-2.18187e-09			0.02326	-1.01563e-09	-2.4875e-09			0.02326	-5.12e-10	-1.09115e-09			0.02326	-2.29541e-10	-1.60787e-10			0.02326	-6.21606e-10	-7.25534e-10
0.02328	-2.96302e-10	-2.85796e-09			0.02328	-1.11537e-09	-2.19094e-09			0.02328	-1.01126e-09	-2.4928e-09			0.02328	-5.19e-10	-1.08708e-09			0.02328	-2.22675e-10	-1.62972e-10			0.02328	-6.24103e-10	-7.1742e-10
0.0233	-2.99541e-10	-2.86734e-09			0.0233	-1.11349e-09	-2.19938e-09			0.0233	-1.00471e-09	-2.49655e-09			0.0233	-5.27e-10	-1.08083e-09			0.0233	-2.16433e-10	-1.61411e-10			0.0233	-6.266e-10	-7.10242e-10
0.02332	-3.01827e-10	-2.87172e-09			0.02332	-1.1113e-09	-2.20219e-09			0.02332	-1.00065e-09	-2.49904e-09			0.02332	-5.36e-10	-1.07614e-09			0.02332	-2.13e-10	-1.62348e-10			0.02332	-6.31281e-10	-7.05872e-10
0.02334	-3.02649e-10	-2.87297e-09			0.02334	-1.11193e-09	-2.20094e-09			0.02334	-9.95342e-10	-2.49873e-09			0.02334	-5.45e-10	-1.0702e-09			0.02334	-2.1456e-10	-1.61099e-10			0.02334	-6.33466e-10	-7.02127e-10
0.02336	-3.01714e-10	-2.88298e-09			0.02336	-1.11287e-09	-2.19688e-09			0.02336	-9.90349e-10	-2.49686e-09			0.02336	-5.5e-10	-1.06895e-09			0.02336	-2.21114e-10	-1.5673e-10			0.02336	-6.40644e-10	-7.00567e-10
0.02338	-2.99089e-10	-2.88298e-09			0.02338	-1.11412e-09	-2.19344e-09			0.02338	-9.87228e-10	-2.49218e-09			0.02338	-5.53e-10	-1.06739e-09			0.02338	-2.27668e-10	-1.51736e-10			0.02338	-6.46262e-10	-7.00567e-10
0.0234	-2.95224e-10	-2.88298e-09			0.0234	-1.11318e-09	-2.18656e-09			0.0234	-9.85979e-10	-2.4875e-09			0.0234	-5.51e-10	-1.07176e-09			0.0234	-2.34534e-10	-1.48303e-10			0.0234	-6.55e-10	-7.01815e-10
0.02342	-2.90838e-10	-2.8786e-09			0.02342	-1.10974e-09	-2.1778e-09			0.02342	-9.81922e-10	-2.48032e-09			0.02342	-5.47e-10	-1.07489e-09			0.02342	-2.37343e-10	-1.48928e-10			0.02342	-6.61242e-10	-7.00255e-10
0.02344	-2.86686e-10	-2.8786e-09			0.02344	-1.10411e-09	-2.16811e-09			0.02344	-9.79113e-10	-2.4747e-09			0.02344	-5.42e-10	-1.08427e-09			0.02344	-2.39528e-10	-1.55482e-10			0.02344	-6.64987e-10	-6.9963e-10
0.02346	-2.83337e-10	-2.87297e-09			0.02346	-1.0988e-09	-2.15779e-09			0.02346	-9.75368e-10	-2.46627e-09			0.02346	-5.35e-10	-1.09428e-09			0.02346	-2.37031e-10	-1.64532e-10			0.02346	-6.64363e-10	-6.9963e-10
0.02348	-2.81035e-10	-2.86672e-09			0.02348	-1.09067e-09	-2.14935e-09			0.02348	-9.71311e-10	-2.46128e-09			0.02348	-5.27e-10	-1.10272e-09			0.02348	-2.36095e-10	-1.7764e-10			0.02348	-6.58746e-10	-6.99006e-10
0.0235	-2.79694e-10	-2.86484e-09			0.0235	-1.0866e-09	-2.14529e-09			0.0235	-9.68814e-10	-2.45566e-09			0.0235	-5.23e-10	-1.11147e-09			0.0235	-2.35471e-10	-1.81386e-10			0.0235	-6.5344e-10	-6.99318e-10
0.02352	-2.78976e-10	-2.86359e-09			0.02352	-1.0841e-09	-2.1431e-09			0.02352	-9.66317e-10	-2.45629e-09			0.02352	-5.21e-10	-1.11585e-09			0.02352	-2.39216e-10	-1.85443e-10			0.02352	-6.46574e-10	-6.94325e-10
0.02354	-2.78402e-10	-2.86859e-09			0.02354	-1.08629e-09	-2.14497e-09			0.02354	-9.66005e-10	-2.45847e-09			0.02354	-5.23e-10	-1.11585e-09			0.02354	-2.39216e-10	-1.82946e-10			0.02354	-6.39083e-10	-6.87459e-10
0.02356	-2.77516e-10	-2.87735e-09			0.02356	-1.08629e-09	-2.14622e-09			0.02356	-9.63821e-10	-2.46159e-09			0.02356	-5.24e-10	-1.11522e-09			0.02356	-2.38592e-10	-1.80449e-10			0.02356	-6.33466e-10	-6.79656e-10
0.02358	-2.76075e-10	-2.88048e-09			0.02358	-1.08441e-09	-2.14873e-09			0.02358	-9.61948e-10	-2.46846e-09			0.02358	-5.29e-10	-1.11085e-09			0.02358	-2.37967e-10	-1.77328e-10			0.02358	-6.25663e-10	-6.7123e-10
0.0236	-2.74214e-10	-2.88986e-09			0.0236	-1.0816e-09	-2.14873e-09			0.0236	-9.57579e-10	-2.46971e-09			0.0236	-5.33e-10	-1.10491e-09			0.0236	-2.31101e-10	-1.73271e-10			0.0236	-6.17237e-10	-6.64052e-10
0.02362	-2.72429e-10	-2.90111e-09			0.02362	-1.07754e-09	-2.14841e-09			0.02362	-9.58203e-10	-2.46971e-09			0.02362	-5.37e-10	-1.09928e-09			0.02362	-2.22987e-10	-1.7015e-10			0.02362	-6.10059e-10	-6.56561e-10
0.02364	-2.71347e-10	-2.90486e-09			0.02364	-1.07441e-09	-2.14935e-09			0.02364	-9.59763e-10	-2.46908e-09			0.02364	-5.37e-10	-1.09146e-09			0.02364	-2.1456e-10	-1.68902e-10			0.02364	-6.01632e-10	-6.53752e-10
0.02366	-2.71397e-10	-2.90674e-09			0.02366	-1.07253e-09	-2.14748e-09			0.02366	-9.61948e-10	-2.46783e-09			0.02366	-5.34e-10	-1.08771e-09			0.02366	-2.08943e-10	-1.67029e-10			0.02366	-5.94454e-10	-6.53128e-10
0.02368	-2.72593e-10	-2.90674e-09			0.02368	-1.07316e-09	-2.1456e-09			0.02368	-9.61636e-10	-2.46503e-09			0.02368	-5.29e-10	-1.08458e-09			0.02368	-2.03637e-10	-1.64844e-10			0.02368	-5.86339e-10	-6.5344e-10
0.0237	-2.74565e-10	-2.90236e-09			0.0237	-1.0766e-09	-2.13997e-09			0.0237	-9.607e-10	-2.46409e-09			0.0237	-5.24e-10	-1.08146e-09			0.0237	-2.03013e-10	-1.66093e-10			0.0237	-5.80097e-10	-6.57498e-10
0.02372	-2.76806e-10	-2.90111e-09			0.02372	-1.07785e-09	-2.13278e-09			0.02372	-9.57579e-10	-2.46347e-09			0.02372	-5.19e-10	-1.07802e-09			0.02372	-2.07382e-10	-1.69526e-10			0.02372	-5.79473e-10	-6.61555e-10
0.02374	-2.78926e-10	-2.89799e-09			0.02374	-1.0791e-09	-2.1259e-09			0.02374	-9.5633e-10	-2.4669e-09			0.02374	-5.16e-10	-1.07551e-09			0.02374	-2.11127e-10	-1.74832e-10			0.02374	-5.80722e-10	-6.65612e-10
0.02376	-2.80763e-10	-2.89611e-09			0.02376	-1.08129e-09	-2.11933e-09			0.02376	-9.5633e-10	-2.46752e-09			0.02376	-5.17e-10	-1.07583e-09			0.02376	-2.18617e-10	-1.78889e-10			0.02376	-5.83842e-10	-6.67485e-10
0.02378	-2.82349e-10	-2.89486e-09			0.02378	-1.08254e-09	-2.1159e-09			0.02378	-9.56642e-10	-2.47096e-09			0.02378	-5.18e-10	-1.07708e-09			0.02378	-2.19554e-10	-1.80761e-10			0.02378	-5.90397e-10	-6.68109e-10
0.0238	-2.83769e-10	-2.90111e-09			0.0238	-1.08504e-09	-2.11433e-09			0.0238	-9.57891e-10	-2.47283e-09			0.0238	-5.21e-10	-1.07708e-09			0.0238	-2.20178e-10	-1.79513e-10			0.0238	-5.96014e-10	-6.64988e-10
0.02382	-2.85025e-10	-2.90049e-09			0.02382	-1.09223e-09	-2.11496e-09			0.02382	-9.61324e-10	-2.47283e-09			0.02382	-5.23e-10	-1.07895e-09			0.02382	-2.17369e-10	-1.7608e-10			0.02382	-6.01632e-10	-6.64676e-10
0.02384	-2.85944e-10	-2.90049e-09			0.02384	-1.09505e-09	-2.11496e-09			0.02384	-9.64445e-10	-2.46908e-09			0.02384	-5.25e-10	-1.07802e-09			0.02384	-2.11751e-10	-1.74832e-10			0.02384	-6.06313e-10	-6.62179e-10
0.02386	-2.8617e-10	-2.90361e-09			0.02386	-1.09974e-09	-2.11308e-09			0.02386	-9.64757e-10	-2.46409e-09			0.02386	-5.26e-10	-1.07677e-09			0.02386	-2.0863e-10	-1.70774e-10			0.02386	-6.08498e-10	-6.59994e-10
0.02388	-2.85281e-10	-2.90299e-09			0.02388	-1.09505e-09	-2.11027e-09			0.02388	-9.65693e-10	-2.45785e-09			0.02388	-5.26e-10	-1.07677e-09			0.02388	-2.04573e-10	-1.70462e-10			0.02388	-6.09434e-10	-6.59058e-10
0.0239	-2.82985e-10	-2.89986e-09			0.0239	-1.08567e-09	-2.10839e-09			0.0239	-9.65069e-10	-2.44661e-09			0.0239	-5.25e-10	-1.07301e-09			0.0239	-2.06446e-10	-1.66405e-10			0.0239	-6.0725e-10	-6.58746e-10
0.02392	-2.79327e-10	-2.89986e-09			0.02392	-1.07441e-09	-2.10183e-09			0.02392	-9.60388e-10	-2.43756e-09			0.02392	-5.24e-10	-1.07426e-09			0.02392	-2.07694e-10	-1.63596e-10			0.02392	-6.04129e-10	-6.5937e-10
0.02394	-2.74763e-10	-2.89736e-09			0.02394	-1.06315e-09	-2.09432e-09			0.02394	-9.55706e-10	-2.4307e-09			0.02394	-5.23e-10	-1.07458e-09			0.02394	-2.11439e-10	-1.6422e-10			0.02394	-6.0132e-10	-6.58122e-10
0.02396	-2.70073e-10	-2.89611e-09			0.02396	-1.05565e-09	-2.08838e-09			0.02396	-9.48528e-10	-2.42383e-09			0.02396	-5.23e-10	-1.07583e-09			0.02396	-2.16745e-10	-1.63908e-10			0.02396	-5.98823e-10	-6.59994e-10
0.02398	-2.66115e-10	-2.88986e-09			0.02398	-1.05315e-09	-2.0815e-09			0.02398	-9.39477e-10	-2.41946e-09			0.02398	-5.22e-10	-1.07958e-09			0.02398	-2.18305e-10	-1.65469e-10			0.02398	-5.96326e-10	-6.58434e-10
0.024	-2.63561e-10	-2.88798e-09			0.024	-1.0494e-09	-2.07556e-09			0.024	-9.30738e-10	-2.41603e-09			0.024	-5.22e-10	-1.08114e-09			0.024	-2.20802e-10	-1.63908e-10			0.024	-5.96326e-10	-6.56561e-10
0.02402	-2.6271e-10	-2.88298e-09			0.02402	-1.04908e-09	-2.07369e-09			0.02402	-9.21688e-10	-2.41447e-09			0.02402	-5.22e-10	-1.08364e-09			0.02402	-2.21114e-10	-1.60475e-10			0.02402	-5.94766e-10	-6.54377e-10
0.02404	-2.63448e-10	-2.87985e-09			0.02404	-1.04658e-09	-2.07525e-09			0.02404	-9.1607e-10	-2.41509e-09			0.02404	-5.26e-10	-1.08271e-09			0.02404	-2.20178e-10	-1.53609e-10			0.02404	-5.9383e-10	-6.52192e-10
0.02406	-2.65322e-10	-2.88173e-09			0.02406	-1.04095e-09	-2.079e-09			0.02406	-9.11389e-10	-2.41415e-09			0.02406	-5.27e-10	-1.07739e-09			0.02406	-2.19242e-10	-1.4924e-10			0.02406	-5.93517e-10	-6.54064e-10
0.02408	-2.67667e-10	-2.88298e-09			0.02408	-1.03439e-09	-2.08619e-09			0.02408	-9.0858e-10	-2.41571e-09			0.02408	-5.29e-10	-1.07551e-09			0.02408	-2.16745e-10	-1.45182e-10			0.02408	-5.90397e-10	-6.58122e-10
0.0241	-2.69762e-10	-2.88423e-09			0.0241	-1.02469e-09	-2.09151e-09			0.0241	-9.07019e-10	-2.41634e-09			0.0241	-5.32e-10	-1.07301e-09			0.0241	-2.16121e-10	-1.4487e-10			0.0241	-5.88836e-10	-6.64052e-10
0.02412	-2.70968e-10	-2.8836e-09			0.02412	-1.02188e-09	-2.09495e-09			0.02412	-9.05771e-10	-2.42133e-09			0.02412	-5.33e-10	-1.06864e-09			0.02412	-2.11127e-10	-1.51736e-10			0.02412	-5.89772e-10	-6.69357e-10
0.02414	-2.70865e-10	-2.88485e-09			0.02414	-1.02313e-09	-2.0937e-09			0.02414	-9.06707e-10	-2.42539e-09			0.02414	-5.32e-10	-1.07082e-09			0.02414	-2.08006e-10	-1.61724e-10			0.02414	-5.88836e-10	-6.73102e-10
0.02416	-2.69353e-10	-2.8836e-09			0.02416	-1.02344e-09	-2.09182e-09			0.02416	-9.07331e-10	-2.43257e-09			0.02416	-5.28e-10	-1.07051e-09			0.02416	-2.0114e-10	-1.75144e-10			0.02416	-5.86651e-10	-6.70606e-10
0.02418	-2.66695e-10	-2.8836e-09			0.02418	-1.02032e-09	-2.08525e-09			0.02418	-9.10452e-10	-2.44006e-09			0.02418	-5.25e-10	-1.07333e-09			0.02418	-1.98643e-10	-1.87003e-10			0.02418	-5.84467e-10	-6.69981e-10
0.0242	-2.63435e-10	-2.87422e-09			0.0242	-1.01969e-09	-2.07806e-09			0.0242	-9.10764e-10	-2.44505e-09			0.0242	-5.2e-10	-1.07082e-09			0.0242	-1.98019e-10	-1.9543e-10			0.0242	-5.79785e-10	-6.65924e-10
0.02422	-2.60192e-10	-2.87047e-09			0.02422	-1.01594e-09	-2.06931e-09			0.02422	-9.14197e-10	-2.4488e-09			0.02422	-5.16e-10	-1.06957e-09			0.02422	-1.97395e-10	-1.98239e-10			0.02422	-5.76664e-10	-6.62803e-10
0.02424	-2.57422e-10	-2.8711e-09			0.02424	-1.01782e-09	-2.05993e-09			0.02424	-9.17318e-10	-2.45036e-09			0.02424	-5.12e-10	-1.06645e-09			0.02424	-1.9958e-10	-1.93245e-10			0.02424	-5.73231e-10	-6.58434e-10
0.02426	-2.55258e-10	-2.87172e-09			0.02426	-1.02251e-09	-2.0493e-09			0.02426	-9.20439e-10	-2.44692e-09			0.02426	-5.12e-10	-1.05863e-09			0.02426	-2.01452e-10	-1.82322e-10			0.02426	-5.70734e-10	-6.56873e-10
0.02428	-2.53503e-10	-2.87172e-09			0.02428	-1.02688e-09	-2.03835e-09			0.02428	-9.23872e-10	-2.44037e-09			0.02428	-5.11e-10	-1.04956e-09			0.02428	-2.01764e-10	-1.6859e-10			0.02428	-5.70734e-10	-6.55001e-10
0.0243	-2.51783e-10	-2.86922e-09			0.0243	-1.03157e-09	-2.03022e-09			0.0243	-9.22624e-10	-2.42882e-09			0.0243	-5.11e-10	-1.043e-09			0.0243	-2.02701e-10	-1.53609e-10			0.0243	-5.70734e-10	-6.51256e-10
0.02432	-2.49767e-10	-2.8711e-09			0.02432	-1.03345e-09	-2.02522e-09			0.02432	-9.21064e-10	-2.41571e-09			0.02432	-5.12e-10	-1.04175e-09			0.02432	-2.0114e-10	-1.41437e-10			0.02432	-5.71671e-10	-6.4751e-10
0.02434	-2.4735e-10	-2.87798e-09			0.02434	-1.03064e-09	-2.02553e-09			0.02434	-9.17943e-10	-2.40011e-09			0.02434	-5.11e-10	-1.04456e-09			0.02434	-1.98643e-10	-1.33011e-10			0.02434	-5.71359e-10	-6.42517e-10
0.02436	-2.4475e-10	-2.88423e-09			0.02436	-1.02219e-09	-2.02835e-09			0.02436	-9.12325e-10	-2.38638e-09			0.02436	-5.1e-10	-1.05206e-09			0.02436	-1.95522e-10	-1.31138e-10			0.02436	-5.72295e-10	-6.37523e-10
0.02438	-2.4248e-10	-2.89048e-09			0.02438	-1.01125e-09	-2.03616e-09			0.02438	-9.05147e-10	-2.37764e-09			0.02438	-5.1e-10	-1.05957e-09			0.02438	-1.90217e-10	-1.36756e-10			0.02438	-5.72919e-10	-6.36587e-10
0.0244	-2.41213e-10	-2.89361e-09			0.0244	-1.00187e-09	-2.04429e-09			0.0244	-8.99217e-10	-2.37421e-09			0.0244	-5.09e-10	-1.06801e-09			0.0244	-1.85535e-10	-1.47367e-10			0.0244	-5.72607e-10	-6.35963e-10
0.02442	-2.41557e-10	-2.89736e-09			0.02442	-9.93741e-10	-2.05086e-09			0.02442	-8.92351e-10	-2.37233e-09			0.02442	-5.09e-10	-1.07645e-09			0.02442	-1.84287e-10	-1.60787e-10			0.02442	-5.74168e-10	-6.36587e-10
0.02444	-2.43832e-10	-2.90049e-09			0.02444	-9.89676e-10	-2.05711e-09			0.02444	-8.84236e-10	-2.37483e-09			0.02444	-5.08e-10	-1.08333e-09			0.02444	-1.83351e-10	-1.74519e-10			0.02444	-5.76664e-10	-6.36587e-10
0.02446	-2.47931e-10	-2.90486e-09			0.02446	-9.88112e-10	-2.0643e-09			0.02446	-8.77058e-10	-2.38138e-09			0.02446	-5.06e-10	-1.08771e-09			0.02446	-1.87096e-10	-1.84507e-10			0.02446	-5.78537e-10	-6.35339e-10
0.02448	-2.53273e-10	-2.90361e-09			0.02448	-9.91864e-10	-2.06743e-09			0.02448	-8.73937e-10	-2.3895e-09			0.02448	-5.05e-10	-1.08708e-09			0.02448	-1.92714e-10	-1.94182e-10			0.02448	-5.83218e-10	-6.38148e-10
0.0245	-2.58887e-10	-2.90424e-09			0.0245	-9.94991e-10	-2.06899e-09			0.0245	-8.70816e-10	-2.39855e-09			0.0245	-5.06e-10	-1.08302e-09			0.0245	-2.0114e-10	-1.99175e-10			0.0245	-5.84467e-10	-6.36587e-10
0.02452	-2.63608e-10	-2.90049e-09			0.02452	-9.96867e-10	-2.06774e-09			0.02452	-8.6988e-10	-2.40417e-09			0.02452	-5.06e-10	-1.0777e-09			0.02452	-2.13936e-10	-2.00111e-10			0.02452	-5.84779e-10	-6.34402e-10
0.02454	-2.6634e-10	-2.89986e-09			0.02454	-1.00093e-09	-2.06368e-09			0.02454	-8.68319e-10	-2.40947e-09			0.02454	-5.09e-10	-1.07176e-09			0.02454	-2.22987e-10	-1.97302e-10			0.02454	-5.81346e-10	-6.29721e-10
0.02456	-2.6633e-10	-2.89111e-09			0.02456	-1.00719e-09	-2.05242e-09			0.02456	-8.6395e-10	-2.41353e-09			0.02456	-5.12e-10	-1.06301e-09			0.02456	-2.29541e-10	-1.90436e-10			0.02456	-5.78849e-10	-6.25352e-10
0.02458	-2.63334e-10	-2.88861e-09			0.02458	-1.01156e-09	-2.03867e-09			0.02458	-8.59893e-10	-2.41384e-09			0.02458	-5.17e-10	-1.05926e-09			0.02458	-2.31101e-10	-1.80137e-10			0.02458	-5.72295e-10	-6.18486e-10
0.0246	-2.57655e-10	-2.88173e-09			0.0246	-1.01844e-09	-2.02678e-09			0.0246	-8.57084e-10	-2.40947e-09			0.0246	-5.2e-10	-1.05582e-09			0.0246	-2.26732e-10	-1.70462e-10			0.0246	-5.65429e-10	-6.10683e-10
0.02462	-2.50085e-10	-2.87485e-09			0.02462	-1.02094e-09	-2.01615e-09			0.02462	-8.53963e-10	-2.40385e-09			0.02462	-5.23e-10	-1.05519e-09			0.02462	-2.20802e-10	-1.61099e-10			0.02462	-5.58251e-10	-6.0569e-10
0.02464	-2.41795e-10	-2.87297e-09			0.02464	-1.01938e-09	-2.01115e-09			0.02464	-8.53339e-10	-2.39793e-09			0.02464	-5.23e-10	-1.05425e-09			0.02464	-2.16121e-10	-1.50488e-10			0.02464	-5.5076e-10	-5.99136e-10
0.02466	-2.34186e-10	-2.86985e-09			0.02466	-1.01125e-09	-2.01053e-09			0.02466	-8.51466e-10	-2.39043e-09			0.02466	-5.23e-10	-1.05644e-09			0.02466	-2.11751e-10	-1.45182e-10			0.02466	-5.42958e-10	-5.96639e-10
0.02468	-2.28686e-10	-2.86985e-09			0.02468	-1.00093e-09	-2.01334e-09			0.02468	-8.51154e-10	-2.38638e-09			0.02468	-5.21e-10	-1.05832e-09			0.02468	-2.08318e-10	-1.40813e-10			0.02468	-5.36404e-10	-5.95078e-10
0.0247	-2.26432e-10	-2.87547e-09			0.0247	-9.92803e-10	-2.01959e-09			0.0247	-8.50842e-10	-2.38045e-09			0.0247	-5.19e-10	-1.05801e-09			0.0247	-2.07694e-10	-1.33635e-10			0.0247	-5.30474e-10	-5.96015e-10
0.02472	-2.2791e-10	-2.87735e-09			0.02472	-9.8436e-10	-2.02303e-09			0.02472	-8.51154e-10	-2.37889e-09			0.02472	-5.17e-10	-1.06113e-09			0.02472	-2.06758e-10	-1.32074e-10			0.02472	-5.27977e-10	-5.9976e-10
0.02474	-2.32685e-10	-2.88298e-09			0.02474	-9.7842e-10	-2.0246e-09			0.02474	-8.51154e-10	-2.37889e-09			0.02474	-5.17e-10	-1.05926e-09			0.02474	-2.03637e-10	-1.28329e-10			0.02474	-5.24232e-10	-6.03193e-10
0.02476	-2.3942e-10	-2.8861e-09			0.02476	-9.7498e-10	-2.02553e-09			0.02476	-8.50842e-10	-2.38138e-09			0.02476	-5.16e-10	-1.05988e-09			0.02476	-2.02701e-10	-1.29266e-10			0.02476	-5.26417e-10	-6.08186e-10
0.02478	-2.46238e-10	-2.89111e-09			0.02478	-9.75918e-10	-2.02428e-09			0.02478	-8.5053e-10	-2.3817e-09			0.02478	-5.15e-10	-1.05769e-09			0.02478	-2.00204e-10	-1.33947e-10			0.02478	-5.29538e-10	-6.14428e-10
0.0248	-2.513e-10	-2.88986e-09			0.0248	-9.79983e-10	-2.02178e-09			0.0248	-8.48969e-10	-2.38638e-09			0.0248	-5.14e-10	-1.05582e-09			0.0248	-1.9365e-10	-1.43622e-10			0.0248	-5.3141e-10	-6.22543e-10
0.02482	-2.53305e-10	-2.89361e-09			0.02482	-9.82484e-10	-2.01772e-09			0.02482	-8.51466e-10	-2.38731e-09			0.02482	-5.12e-10	-1.05394e-09			0.02482	-1.84287e-10	-1.53297e-10			0.02482	-5.37964e-10	-6.31906e-10
0.02484	-2.51719e-10	-2.89173e-09			0.02484	-9.88738e-10	-2.01396e-09			0.02484	-8.50842e-10	-2.387e-09			0.02484	-5.1e-10	-1.05519e-09			0.02484	-1.76485e-10	-1.61411e-10			0.02484	-5.4171e-10	-6.40956e-10
0.02486	-2.46754e-10	-2.88798e-09			0.02486	-9.9249e-10	-2.00427e-09			0.02486	-8.52402e-10	-2.38607e-09			0.02486	-5.07e-10	-1.05832e-09			0.02486	-1.64625e-10	-1.66717e-10			0.02486	-5.47639e-10	-6.50319e-10
0.02488	-2.39203e-10	-2.88298e-09			0.02488	-9.99681e-10	-1.99364e-09			0.02488	-8.56148e-10	-2.38326e-09			0.02488	-5.02e-10	-1.05926e-09			0.02488	-1.59943e-10	-1.67653e-10			0.02488	-5.50136e-10	-6.55313e-10
0.0249	-2.30276e-10	-2.8736e-09			0.0249	-1.00625e-09	-1.98426e-09			0.0249	-8.61453e-10	-2.38388e-09			0.0249	-4.98e-10	-1.0627e-09			0.0249	-1.58383e-10	-1.67653e-10			0.0249	-5.52633e-10	-6.57498e-10
0.02492	-2.21422e-10	-2.86797e-09			0.02492	-1.01e-09	-1.97582e-09			0.02492	-8.66135e-10	-2.38419e-09			0.02492	-4.95e-10	-1.06238e-09			0.02492	-1.62128e-10	-1.6859e-10			0.02492	-5.55442e-10	-6.54689e-10
0.02494	-2.14108e-10	-2.85671e-09			0.02494	-1.00468e-09	-1.97082e-09			0.02494	-8.72064e-10	-2.38388e-09			0.02494	-4.94e-10	-1.06144e-09			0.02494	-1.69931e-10	-1.71086e-10			0.02494	-5.5669e-10	-6.48135e-10
0.02496	-2.09565e-10	-2.84858e-09			0.02496	-9.90926e-10	-1.97363e-09			0.02496	-8.74873e-10	-2.38294e-09			0.02496	-4.95e-10	-1.05801e-09			0.02496	-1.79606e-10	-1.76392e-10			0.02496	-5.54193e-10	-6.38772e-10
0.02498	-2.0854e-10	-2.84045e-09			0.02498	-9.72479e-10	-1.98301e-09			0.02498	-8.76434e-10	-2.3792e-09			0.02498	-4.98e-10	-1.05425e-09			0.02498	-1.90217e-10	-1.79513e-10			0.02498	-5.51697e-10	-6.266e-10
0.025	-2.11164e-10	-2.84045e-09			0.025	-9.51843e-10	-1.99145e-09			0.025	-8.78306e-10	-2.37171e-09			0.025	-5.04e-10	-1.05269e-09			0.025	-1.96771e-10	-1.8201e-10			0.025	-5.41397e-10	-6.15053e-10
0.02502	-2.16924e-10	-2.84233e-09			0.02502	-9.34959e-10	-1.99739e-09			0.02502	-8.74873e-10	-2.36453e-09			0.02502	-5.1e-10	-1.05144e-09			0.02502	-1.9958e-10	-1.8357e-10			0.02502	-5.33595e-10	-6.03817e-10
0.02504	-2.2476e-10	-2.84796e-09			0.02504	-9.29018e-10	-1.99458e-09			0.02504	-8.6988e-10	-2.35891e-09			0.02504	-5.16e-10	-1.04925e-09			0.02504	-2.0114e-10	-1.84194e-10			0.02504	-5.24232e-10	-5.92894e-10
0.02506	-2.33254e-10	-2.85484e-09			0.02506	-9.31832e-10	-1.98489e-09			0.02506	-8.67071e-10	-2.35142e-09			0.02506	-5.22e-10	-1.0455e-09			0.02506	-1.97707e-10	-1.80449e-10			0.02506	-5.18302e-10	-5.87588e-10
0.02508	-2.40882e-10	-2.86297e-09			0.02508	-9.38398e-10	-1.97113e-09			0.02508	-8.63014e-10	-2.34674e-09			0.02508	-5.25e-10	-1.0405e-09			0.02508	-1.92714e-10	-1.72647e-10			0.02508	-5.13933e-10	-5.84779e-10
0.0251	-2.46318e-10	-2.86422e-09			0.0251	-9.49029e-10	-1.95862e-09			0.0251	-8.58332e-10	-2.34549e-09			0.0251	-5.24e-10	-1.03549e-09			0.0251	-1.83039e-10	-1.65469e-10			0.0251	-5.13933e-10	-5.82595e-10
0.02512	-2.48712e-10	-2.87047e-09			0.02512	-9.57783e-10	-1.95143e-09			0.02512	-8.5053e-10	-2.34518e-09			0.02512	-5.21e-10	-1.03487e-09			0.02512	-1.74612e-10	-1.58915e-10			0.02512	-5.16118e-10	-5.82595e-10
0.02514	-2.47874e-10	-2.8711e-09			0.02514	-9.59347e-10	-1.95299e-09			0.02514	-8.44288e-10	-2.34861e-09			0.02514	-5.15e-10	-1.03268e-09			0.02514	-1.65249e-10	-1.56106e-10			0.02514	-5.20175e-10	-5.85091e-10
0.02516	-2.44301e-10	-2.87047e-09			0.02516	-9.56533e-10	-1.95768e-09			0.02516	-8.37422e-10	-2.35361e-09			0.02516	-5.08e-10	-1.03456e-09			0.02516	-1.61816e-10	-1.53297e-10			0.02516	-5.27665e-10	-5.8634e-10
0.02518	-2.39016e-10	-2.87172e-09			0.02518	-9.50905e-10	-1.96644e-09			0.02518	-8.28683e-10	-2.36203e-09			0.02518	-5.02e-10	-1.03893e-09			0.02518	-1.61504e-10	-1.55482e-10			0.02518	-5.34219e-10	-5.85715e-10
0.0252	-2.33285e-10	-2.8811e-09			0.0252	-9.49029e-10	-1.97301e-09			0.0252	-8.21817e-10	-2.37108e-09			0.0252	-4.98e-10	-1.043e-09			0.0252	-1.67122e-10	-1.60163e-10			0.0252	-5.42646e-10	-5.86028e-10
0.02522	-2.28279e-10	-2.88298e-09			0.02522	-9.52155e-10	-1.97551e-09			0.02522	-8.15575e-10	-2.37639e-09			0.02522	-4.95e-10	-1.04612e-09			0.02522	-1.72115e-10	-1.64844e-10			0.02522	-5.5076e-10	-5.8634e-10
0.02524	-2.24796e-10	-2.88861e-09			0.02524	-9.59347e-10	-1.97582e-09			0.02524	-8.07149e-10	-2.37951e-09			0.02524	-4.95e-10	-1.04706e-09			0.02524	-1.81166e-10	-1.67341e-10			0.02524	-5.5669e-10	-5.879e-10
0.02526	-2.23111e-10	-2.88861e-09			0.02526	-9.7029e-10	-1.97113e-09			0.02526	-7.9997e-10	-2.38014e-09			0.02526	-4.97e-10	-1.04612e-09			0.02526	-1.89905e-10	-1.66093e-10			0.02526	-5.59499e-10	-5.89773e-10
0.02528	-2.22988e-10	-2.88485e-09			0.02528	-9.7967e-10	-1.97175e-09			0.02528	-7.94665e-10	-2.37764e-09			0.02528	-5.01e-10	-1.04143e-09			0.02528	-1.97083e-10	-1.62972e-10			0.02528	-5.57002e-10	-5.96951e-10
0.0253	-2.23847e-10	-2.87985e-09			0.0253	-9.8436e-10	-1.9705e-09			0.0253	-7.89983e-10	-2.37389e-09			0.0253	-5.06e-10	-1.03674e-09			0.0253	-2.03325e-10	-1.59539e-10			0.0253	-5.52321e-10	-6.00384e-10
0.02532	-2.24984e-10	-2.87047e-09			0.02532	-9.82797e-10	-1.96644e-09			0.02532	-7.87799e-10	-2.37015e-09			0.02532	-5.1e-10	-1.03581e-09			0.02532	-2.08318e-10	-1.5517e-10			0.02532	-5.41085e-10	-6.05065e-10
0.02534	-2.25792e-10	-2.85921e-09			0.02534	-9.78107e-10	-1.9655e-09			0.02534	-7.83429e-10	-2.36547e-09			0.02534	-5.13e-10	-1.03268e-09			0.02534	-2.10503e-10	-1.45182e-10			0.02534	-5.34843e-10	-6.06002e-10
0.02536	-2.25905e-10	-2.84858e-09			0.02536	-9.73417e-10	-1.95925e-09			0.02536	-7.81557e-10	-2.3611e-09			0.02536	-5.16e-10	-1.03174e-09			0.02536	-2.09567e-10	-1.3738e-10			0.02536	-5.24544e-10	-6.03817e-10
0.02538	-2.25223e-10	-2.84171e-09			0.02538	-9.69665e-10	-1.95299e-09			0.02538	-7.78748e-10	-2.35642e-09			0.02538	-5.17e-10	-1.03205e-09			0.02538	-2.07382e-10	-1.34571e-10			0.02538	-5.20175e-10	-6.01632e-10
0.0254	-2.23862e-10	-2.83545e-09			0.0254	-9.65288e-10	-1.94924e-09			0.0254	-7.74378e-10	-2.35142e-09			0.0254	-5.18e-10	-1.03174e-09			0.0254	-2.03637e-10	-1.33323e-10			0.0254	-5.17678e-10	-5.96951e-10
0.02542	-2.22057e-10	-2.8292e-09			0.02542	-9.62474e-10	-1.94862e-09			0.02542	-7.72818e-10	-2.34737e-09			0.02542	-5.14e-10	-1.03049e-09			0.02542	-1.96147e-10	-1.38628e-10			0.02542	-5.1643e-10	-5.94142e-10
0.02544	-2.20099e-10	-2.83045e-09			0.02544	-9.55907e-10	-1.94862e-09			0.02544	-7.70945e-10	-2.34331e-09			0.02544	-5.12e-10	-1.03299e-09			0.02544	-1.8928e-10	-1.48928e-10			0.02544	-5.19239e-10	-5.92894e-10
0.02546	-2.18277e-10	-2.82982e-09			0.02546	-9.49341e-10	-1.95237e-09			0.02546	-7.71882e-10	-2.34206e-09			0.02546	-5.09e-10	-1.03424e-09			0.02546	-1.81478e-10	-1.57354e-10			0.02546	-5.24544e-10	-5.90397e-10
0.02548	-2.16828e-10	-2.83545e-09			0.02548	-9.40587e-10	-1.9555e-09			0.02548	-7.74378e-10	-2.3405e-09			0.02548	-5.06e-10	-1.03737e-09			0.02548	-1.73988e-10	-1.66093e-10			0.02548	-5.27041e-10	-5.91957e-10
0.0255	-2.15874e-10	-2.84358e-09			0.0255	-9.32144e-10	-1.95956e-09			0.0255	-7.78436e-10	-2.3405e-09			0.0255	-5.03e-10	-1.04362e-09			0.0255	-1.68058e-10	-1.7015e-10			0.0255	-5.32347e-10	-5.92582e-10
0.02552	-2.15403e-10	-2.84483e-09			0.02552	-9.27455e-10	-1.96081e-09			0.02552	-7.82493e-10	-2.33988e-09			0.02552	-5e-10	-1.04644e-09			0.02552	-1.63064e-10	-1.72335e-10			0.02552	-5.3578e-10	-5.94454e-10
0.02554	-2.15291e-10	-2.84546e-09			0.02554	-9.26204e-10	-1.96019e-09			0.02554	-7.89359e-10	-2.33738e-09			0.02554	-4.99e-10	-1.04988e-09			0.02554	-1.61504e-10	-1.6859e-10			0.02554	-5.36716e-10	-5.95078e-10
0.02556	-2.15378e-10	-2.84296e-09			0.02556	-9.26516e-10	-1.95737e-09			0.02556	-7.98098e-10	-2.33738e-09			0.02556	-4.99e-10	-1.05113e-09			0.02556	-1.63689e-10	-1.63284e-10			0.02556	-5.35156e-10	-5.97887e-10
0.02558	-2.15526e-10	-2.84421e-09			0.02558	-9.29018e-10	-1.95237e-09			0.02558	-8.08085e-10	-2.338e-09			0.02558	-5.01e-10	-1.04644e-09			0.02558	-1.69306e-10	-1.59851e-10			0.02558	-5.33907e-10	-5.96951e-10
0.0256	-2.15614e-10	-2.8392e-09			0.0256	-9.33395e-10	-1.94705e-09			0.0256	-8.14639e-10	-2.33613e-09			0.0256	-5.03e-10	-1.04237e-09			0.0256	-1.76172e-10	-1.58915e-10			0.0256	-5.30474e-10	-5.95703e-10
0.02562	-2.15502e-10	-2.83858e-09			0.02562	-9.38398e-10	-1.94174e-09			0.02562	-8.21817e-10	-2.33395e-09			0.02562	-5.03e-10	-1.03706e-09			0.02562	-1.84599e-10	-1.55482e-10			0.02562	-5.30474e-10	-5.93206e-10
0.02564	-2.15007e-10	-2.83483e-09			0.02564	-9.39336e-10	-1.9333e-09			0.02564	-8.24002e-10	-2.32802e-09			0.02564	-5.03e-10	-1.03487e-09			0.02564	-1.91465e-10	-1.57042e-10			0.02564	-5.25168e-10	-5.90085e-10
0.02566	-2.13938e-10	-2.83045e-09			0.02566	-9.38398e-10	-1.92517e-09			0.02566	-8.22753e-10	-2.32271e-09			0.02566	-5e-10	-1.03049e-09			0.02566	-1.9521e-10	-1.5673e-10			0.02566	-5.20799e-10	-5.85715e-10
0.02568	-2.12195e-10	-2.82169e-09			0.02568	-9.32457e-10	-1.9186e-09			0.02568	-8.20569e-10	-2.31491e-09			0.02568	-4.94e-10	-1.03237e-09			0.02568	-1.98955e-10	-1.58603e-10			0.02568	-5.14557e-10	-5.8197e-10
0.0257	-2.09894e-10	-2.81356e-09			0.0257	-9.22764e-10	-1.91798e-09			0.0257	-8.17448e-10	-2.30867e-09			0.0257	-4.89e-10	-1.03237e-09			0.0257	-1.99268e-10	-1.62972e-10			0.0257	-5.10812e-10	-5.79786e-10
0.02572	-2.07412e-10	-2.81106e-09			0.02572	-9.11821e-10	-1.92048e-09			0.02572	-8.1339e-10	-2.30274e-09			0.02572	-4.83e-10	-1.0308e-09			0.02572	-2.00516e-10	-1.66093e-10			0.02572	-5.0457e-10	-5.77601e-10
0.02574	-2.05299e-10	-2.80794e-09			0.02574	-9.02441e-10	-1.92423e-09			0.02574	-8.09645e-10	-2.2993e-09			0.02574	-4.77e-10	-1.0308e-09			0.02574	-1.99892e-10	-1.6859e-10			0.02574	-5.00513e-10	-5.78225e-10
0.02576	-2.04062e-10	-2.81231e-09			0.02576	-8.95249e-10	-1.93017e-09			0.02576	-8.06524e-10	-2.29868e-09			0.02576	-4.76e-10	-1.02705e-09			0.02576	-2.01452e-10	-1.68902e-10			0.02576	-4.9864e-10	-5.77601e-10
0.02578	-2.03898e-10	-2.82357e-09			0.02578	-8.92748e-10	-1.93674e-09			0.02578	-8.01219e-10	-2.30086e-09			0.02578	-4.77e-10	-1.0258e-09			0.02578	-2.03637e-10	-1.6859e-10			0.02578	-5.00513e-10	-5.77601e-10
0.0258	-2.04519e-10	-2.83295e-09			0.0258	-8.92435e-10	-1.94111e-09			0.0258	-7.96537e-10	-2.30398e-09			0.0258	-4.79e-10	-1.02142e-09			0.0258	-2.04573e-10	-1.66405e-10			0.0258	-5.02698e-10	-5.79786e-10
0.02582	-2.05175e-10	-2.84483e-09			0.02582	-8.95562e-10	-1.94049e-09			0.02582	-7.91544e-10	-2.30711e-09			0.02582	-4.83e-10	-1.02205e-09			0.02582	-2.05822e-10	-1.64844e-10			0.02582	-5.03946e-10	-5.77601e-10
0.02584	-2.04914e-10	-2.85921e-09			0.02584	-8.99314e-10	-1.93736e-09			0.02584	-7.82181e-10	-2.3121e-09			0.02584	-4.89e-10	-1.02424e-09			0.02584	-2.04261e-10	-1.64844e-10			0.02584	-5.03634e-10	-5.78537e-10
0.02586	-2.02989e-10	-2.87047e-09			0.02586	-9.03692e-10	-1.93017e-09			0.02586	-7.74691e-10	-2.31241e-09			0.02586	-4.93e-10	-1.02424e-09			0.02586	-2.01452e-10	-1.64844e-10			0.02586	-5.02073e-10	-5.76041e-10
0.02588	-1.99252e-10	-2.87422e-09			0.02588	-9.09007e-10	-1.9236e-09			0.02588	-7.67824e-10	-2.31335e-09			0.02588	-4.94e-10	-1.02486e-09			0.02588	-1.98331e-10	-1.67653e-10			0.02588	-5.00201e-10	-5.75416e-10
0.0259	-1.94336e-10	-2.8761e-09			0.0259	-9.13072e-10	-1.91766e-09			0.0259	-7.61583e-10	-2.31179e-09			0.0259	-4.93e-10	-1.0283e-09			0.0259	-1.94586e-10	-1.70462e-10			0.0259	-4.98016e-10	-5.77289e-10
0.02592	-1.8954e-10	-2.86859e-09			0.02592	-9.17449e-10	-1.91704e-09			0.02592	-7.56589e-10	-2.3121e-09			0.02592	-4.92e-10	-1.03018e-09			0.02592	-1.93338e-10	-1.77328e-10			0.02592	-4.97704e-10	-5.76041e-10
0.02594	-1.86448e-10	-2.86172e-09			0.02594	-9.21514e-10	-1.91766e-09			0.02594	-7.49099e-10	-2.31116e-09			0.02594	-4.91e-10	-1.02893e-09			0.02594	-1.93338e-10	-1.79825e-10			0.02594	-4.97392e-10	-5.7292e-10
0.02596	-1.86403e-10	-2.85296e-09			0.02596	-9.24953e-10	-1.91954e-09			0.02596	-7.43793e-10	-2.31116e-09			0.02596	-4.9e-10	-1.03112e-09			0.02596	-1.92089e-10	-1.80449e-10			0.02596	-4.96768e-10	-5.71359e-10
0.02598	-1.90036e-10	-2.84608e-09			0.02598	-9.25266e-10	-1.92141e-09			0.02598	-7.42233e-10	-2.3096e-09			0.02598	-4.87e-10	-1.02893e-09			0.02598	-1.92089e-10	-1.79825e-10			0.02598	-4.97392e-10	-5.66678e-10
0.026	-1.96988e-10	-2.84233e-09			0.026	-9.2808e-10	-1.92517e-09			0.026	-7.42233e-10	-2.31179e-09			0.026	-4.87e-10	-1.02643e-09			0.026	-1.92089e-10	-1.77016e-10			0.026	-4.95831e-10	-5.64493e-10
0.02602	-2.05968e-10	-2.83858e-09			0.02602	-9.30894e-10	-1.92736e-09			0.02602	-7.42233e-10	-2.31147e-09			0.02602	-4.86e-10	-1.02111e-09			0.02602	-1.90217e-10	-1.73271e-10			0.02602	-4.96456e-10	-5.6262e-10
0.02604	-2.15132e-10	-2.84108e-09			0.02604	-9.33083e-10	-1.92642e-09			0.02604	-7.44105e-10	-2.31335e-09			0.02604	-4.86e-10	-1.01736e-09			0.02604	-1.92089e-10	-1.69526e-10			0.02604	-4.97392e-10	-5.61372e-10
0.02606	-2.22635e-10	-2.84171e-09			0.02606	-9.32457e-10	-1.92204e-09			0.02606	-7.4629e-10	-2.31147e-09			0.02606	-4.88e-10	-1.01048e-09			0.02606	-1.93338e-10	-1.67653e-10			0.02606	-4.98016e-10	-5.62308e-10
0.02608	-2.27128e-10	-2.84671e-09			0.02608	-9.31519e-10	-1.9136e-09			0.02608	-7.46914e-10	-2.31054e-09			0.02608	-4.89e-10	-1.00579e-09			0.02608	-1.98019e-10	-1.63596e-10			0.02608	-5.00825e-10	-5.6699e-10
0.0261	-2.28047e-10	-2.85359e-09			0.0261	-9.27142e-10	-1.89984e-09			0.0261	-7.4785e-10	-2.30867e-09			0.0261	-4.91e-10	-9.99536e-10			0.0261	-2.00828e-10	-1.64532e-10			0.0261	-5.06131e-10	-5.70111e-10
0.02612	-2.25625e-10	-2.85984e-09			0.02612	-9.22139e-10	-1.88577e-09			0.02612	-7.45978e-10	-2.30804e-09			0.02612	-4.91e-10	-9.98911e-10			0.02612	-2.03325e-10	-1.63908e-10			0.02612	-5.07067e-10	-5.76977e-10
0.02614	-2.20717e-10	-2.86109e-09			0.02614	-9.16198e-10	-1.87358e-09			0.02614	-7.46602e-10	-2.30742e-09			0.02614	-4.88e-10	-9.96409e-10			0.02614	-2.05197e-10	-1.63908e-10			0.02614	-5.08315e-10	-5.83219e-10
0.02616	-2.14512e-10	-2.86359e-09			0.02616	-9.10883e-10	-1.86951e-09			0.02616	-7.48162e-10	-2.30835e-09			0.02616	-4.86e-10	-9.99223e-10			0.02616	-2.02076e-10	-1.6266e-10			0.02616	-5.0894e-10	-5.9227e-10
0.02618	-2.08267e-10	-2.86484e-09			0.02618	-9.0588e-10	-1.8742e-09			0.02618	-7.47538e-10	-2.30679e-09			0.02618	-4.82e-10	-1.00235e-09			0.02618	-2.00828e-10	-1.59227e-10			0.02618	-5.08627e-10	-5.94454e-10
0.0262	-2.03085e-10	-2.86859e-09			0.0262	-8.97125e-10	-1.88358e-09			0.0262	-7.48787e-10	-2.30523e-09			0.0262	-4.81e-10	-1.00454e-09			0.0262	-1.94898e-10	-1.5517e-10			0.0262	-5.05194e-10	-5.96951e-10
0.02622	-1.99776e-10	-2.86609e-09			0.02622	-8.88058e-10	-1.89234e-09			0.02622	-7.48162e-10	-2.30274e-09			0.02622	-4.8e-10	-1.00516e-09			0.02622	-1.91777e-10	-1.51112e-10			0.02622	-5.01137e-10	-5.9539e-10
0.02624	-1.98763e-10	-2.86359e-09			0.02624	-8.78991e-10	-1.8964e-09			0.02624	-7.46602e-10	-2.29743e-09			0.02624	-4.82e-10	-1.00298e-09			0.02624	-1.8928e-10	-1.48928e-10			0.02624	-4.93023e-10	-5.88524e-10
0.02626	-2.00027e-10	-2.85921e-09			0.02626	-8.73988e-10	-1.89359e-09			0.02626	-7.45041e-10	-2.28869e-09			0.02626	-4.86e-10	-1.00079e-09			0.02626	-1.8928e-10	-1.52361e-10			0.02626	-4.86781e-10	-5.8197e-10
0.02628	-2.0309e-10	-2.85296e-09			0.02628	-8.73363e-10	-1.88514e-09			0.02628	-7.43481e-10	-2.28463e-09			0.02628	-4.89e-10	-9.99536e-10			0.02628	-1.89905e-10	-1.5829e-10			0.02628	-4.78354e-10	-5.72295e-10
0.0263	-2.07076e-10	-2.85171e-09			0.0263	-8.76489e-10	-1.87858e-09			0.0263	-7.42857e-10	-2.27839e-09			0.0263	-4.92e-10	-9.98911e-10			0.0263	-1.92714e-10	-1.66405e-10			0.0263	-4.72112e-10	-5.64493e-10
0.02632	-2.10867e-10	-2.84546e-09			0.02632	-8.84306e-10	-1.8767e-09			0.02632	-7.41296e-10	-2.27558e-09			0.02632	-4.94e-10	-9.97973e-10			0.02632	-1.99268e-10	-1.75768e-10			0.02632	-4.68991e-10	-5.57627e-10
0.02634	-2.13371e-10	-2.84358e-09			0.02634	-8.91185e-10	-1.88327e-09			0.02634	-7.39736e-10	-2.27527e-09			0.02634	-4.94e-10	-9.99223e-10			0.02634	-2.02701e-10	-1.82322e-10			0.02634	-4.66182e-10	-5.50137e-10
0.02636	-2.13845e-10	-2.84483e-09			0.02636	-8.97438e-10	-1.89171e-09			0.02636	-7.40984e-10	-2.27714e-09			0.02636	-4.89e-10	-9.99536e-10			0.02636	-2.06134e-10	-1.87003e-10			0.02636	-4.68679e-10	-5.42022e-10
0.02638	-2.12147e-10	-2.84921e-09			0.02638	-9.02754e-10	-1.89859e-09			0.02638	-7.40984e-10	-2.2837e-09			0.02638	-4.83e-10	-9.99223e-10			0.02638	-2.05197e-10	-1.88564e-10			0.02638	-4.70552e-10	-5.34532e-10
0.0264	-2.08794e-10	-2.85484e-09			0.0264	-9.02754e-10	-1.90484e-09			0.0264	-7.41921e-10	-2.289e-09			0.0264	-4.81e-10	-1.00235e-09			0.0264	-2.02076e-10	-1.86067e-10			0.0264	-4.73673e-10	-5.30475e-10
0.02642	-2.04783e-10	-2.85921e-09			0.02642	-8.99314e-10	-1.90766e-09			0.02642	-7.41921e-10	-2.29649e-09			0.02642	-4.78e-10	-1.00204e-09			0.02642	-2.01452e-10	-1.80449e-10			0.02642	-4.75545e-10	-5.26729e-10
0.02644	-2.01232e-10	-2.86297e-09			0.02644	-8.92748e-10	-1.90734e-09			0.02644	-7.43481e-10	-2.29993e-09			0.02644	-4.79e-10	-1.00141e-09			0.02644	-1.99268e-10	-1.7015e-10			0.02644	-4.75545e-10	-5.27666e-10
0.02646	-1.9899e-10	-2.86234e-09			0.02646	-8.80554e-10	-1.90985e-09			0.02646	-7.44417e-10	-2.30242e-09			0.02646	-4.81e-10	-1.00266e-09			0.02646	-1.98019e-10	-1.63596e-10			0.02646	-4.73361e-10	-5.28914e-10
0.02648	-1.98374e-10	-2.86234e-09			0.02648	-8.71174e-10	-1.91141e-09			0.02648	-7.45354e-10	-2.29961e-09			0.02648	-4.82e-10	-1.00235e-09			0.02648	-1.97395e-10	-1.58915e-10			0.02648	-4.68991e-10	-5.32971e-10
0.0265	-1.9911e-10	-2.86047e-09			0.0265	-8.65546e-10	-1.91547e-09			0.0265	-7.47538e-10	-2.29306e-09			0.0265	-4.84e-10	-9.99849e-10			0.0265	-1.99892e-10	-1.56106e-10			0.0265	-4.65558e-10	-5.38589e-10
0.02652	-2.00469e-10	-2.85296e-09			0.02652	-8.64295e-10	-1.91672e-09			0.02652	-7.48475e-10	-2.2837e-09			0.02652	-4.85e-10	-9.98911e-10			0.02652	-1.99892e-10	-1.5829e-10			0.02652	-4.63061e-10	-5.45767e-10
0.02654	-2.01533e-10	-2.84921e-09			0.02654	-8.66484e-10	-1.91641e-09			0.02654	-7.47226e-10	-2.2734e-09			0.02654	-4.86e-10	-1.00047e-09			0.02654	-1.98955e-10	-1.59539e-10			0.02654	-4.62749e-10	-5.54818e-10
0.02656	-2.015e-10	-2.84358e-09			0.02656	-8.68673e-10	-1.90891e-09			0.02656	-7.4629e-10	-2.26622e-09			0.02656	-4.85e-10	-1.00673e-09			0.02656	-1.94586e-10	-1.62036e-10			0.02656	-4.62437e-10	-5.62308e-10
0.02658	-1.99941e-10	-2.84421e-09			0.02658	-8.71174e-10	-1.89922e-09			0.02658	-7.44105e-10	-2.2606e-09			0.02658	-4.83e-10	-1.01642e-09			0.02658	-1.92714e-10	-1.6266e-10			0.02658	-4.65558e-10	-5.69799e-10
0.0266	-1.96925e-10	-2.84921e-09			0.0266	-8.71487e-10	-1.89265e-09			0.0266	-7.41608e-10	-2.25655e-09			0.0266	-4.79e-10	-1.02924e-09			0.0266	-1.85535e-10	-1.60787e-10			0.0266	-4.68055e-10	-5.77913e-10
0.02662	-1.92961e-10	-2.85421e-09			0.02662	-8.68047e-10	-1.88327e-09			0.02662	-7.40048e-10	-2.25436e-09			0.02662	-4.74e-10	-1.03987e-09			0.02662	-1.78981e-10	-1.55794e-10			0.02662	-4.73361e-10	-5.8041e-10
0.02664	-1.88829e-10	-2.86297e-09			0.02664	-8.66484e-10	-1.8792e-09			0.02664	-7.35991e-10	-2.25124e-09			0.02664	-4.69e-10	-1.04863e-09			0.02664	-1.74612e-10	-1.45807e-10			0.02664	-4.76482e-10	-5.81346e-10
0.02666	-1.85363e-10	-2.86359e-09			0.02666	-8.65858e-10	-1.87702e-09			0.02666	-7.31621e-10	-2.25374e-09			0.02666	-4.64e-10	-1.05081e-09			0.02666	-1.71803e-10	-1.39565e-10			0.02666	-4.78354e-10	-5.79786e-10
0.02668	-1.83257e-10	-2.86297e-09			0.02668	-8.66171e-10	-1.87764e-09			0.02668	-7.29125e-10	-2.25592e-09			0.02668	-4.61e-10	-1.04644e-09			0.02668	-1.72739e-10	-1.33323e-10			0.02668	-4.80851e-10	-5.78225e-10
0.0267	-1.82898e-10	-2.86109e-09			0.0267	-8.66171e-10	-1.87858e-09			0.0267	-7.22883e-10	-2.26123e-09			0.0267	-4.61e-10	-1.03768e-09			0.0267	-1.74924e-10	-1.29266e-10			0.0267	-4.80539e-10	-5.72607e-10
0.02672	-1.84273e-10	-2.85921e-09			0.02672	-8.6492e-10	-1.87983e-09			0.02672	-7.20698e-10	-2.26341e-09			0.02672	-4.62e-10	-1.02299e-09			0.02672	-1.78981e-10	-1.24584e-10			0.02672	-4.81475e-10	-5.64181e-10
0.02674	-1.86954e-10	-2.84858e-09			0.02674	-8.63982e-10	-1.88108e-09			0.02674	-7.1945e-10	-2.26716e-09			0.02674	-4.67e-10	-1.00892e-09			0.02674	-1.82102e-10	-1.24272e-10			0.02674	-4.81163e-10	-5.57003e-10
0.02676	-1.90227e-10	-2.83983e-09			0.02676	-8.58667e-10	-1.88171e-09			0.02676	-7.2101e-10	-2.2709e-09			0.02676	-4.73e-10	-9.98911e-10			0.02676	-1.86472e-10	-1.25833e-10			0.02676	-4.81787e-10	-5.492e-10
0.02678	-1.93321e-10	-2.83107e-09			0.02678	-8.53977e-10	-1.88577e-09			0.02678	-7.18825e-10	-2.27277e-09			0.02678	-4.79e-10	-9.92657e-10			0.02678	-1.88968e-10	-1.28641e-10			0.02678	-4.80539e-10	-5.4327e-10
0.0268	-1.95677e-10	-2.81982e-09			0.0268	-8.50538e-10	-1.89015e-09			0.0268	-7.20074e-10	-2.27215e-09			0.0268	-4.83e-10	-9.90781e-10			0.0268	-1.89593e-10	-1.35507e-10			0.0268	-4.79915e-10	-5.36716e-10
0.02682	-1.97098e-10	-2.81419e-09			0.02682	-8.496e-10	-1.89296e-09			0.02682	-7.17265e-10	-2.27277e-09			0.02682	-4.87e-10	-9.9297e-10			0.02682	-1.88656e-10	-1.47055e-10			0.02682	-4.75233e-10	-5.30787e-10
0.02684	-1.97696e-10	-2.81294e-09			0.02684	-8.51163e-10	-1.89421e-09			0.02684	-7.15704e-10	-2.27402e-09			0.02684	-4.9e-10	-1.00016e-09			0.02684	-1.89593e-10	-1.61724e-10			0.02684	-4.73361e-10	-5.24857e-10
0.02686	-1.97681e-10	-2.81169e-09			0.02686	-8.56791e-10	-1.89452e-09			0.02686	-7.14768e-10	-2.27153e-09			0.02686	-4.91e-10	-1.0086e-09			0.02686	-1.85223e-10	-1.71086e-10			0.02686	-4.72112e-10	-5.19551e-10
0.02688	-1.9715e-10	-2.81482e-09			0.02688	-8.60543e-10	-1.88921e-09			0.02688	-7.1352e-10	-2.26997e-09			0.02688	-4.9e-10	-1.01517e-09			0.02688	-1.83351e-10	-1.76704e-10			0.02688	-4.68991e-10	-5.12997e-10
0.0269	-1.96043e-10	-2.81544e-09			0.0269	-8.59605e-10	-1.88389e-09			0.0269	-7.12896e-10	-2.26466e-09			0.0269	-4.87e-10	-1.0208e-09			0.0269	-1.81166e-10	-1.77328e-10			0.0269	-4.64934e-10	-5.07692e-10
0.02692	-1.94282e-10	-2.81356e-09			0.02692	-8.54915e-10	-1.87858e-09			0.02692	-7.13208e-10	-2.25623e-09			0.02692	-4.83e-10	-1.02236e-09			0.02692	-1.78981e-10	-1.71399e-10			0.02692	-4.5838e-10	-5.04571e-10
0.02694	-1.9194e-10	-2.81106e-09			0.02694	-8.47098e-10	-1.87514e-09			0.02694	-7.15704e-10	-2.24625e-09			0.02694	-4.79e-10	-1.0183e-09			0.02694	-1.72427e-10	-1.64844e-10			0.02694	-4.49953e-10	-5.06131e-10
0.02696	-1.89332e-10	-2.81106e-09			0.02696	-8.36467e-10	-1.8692e-09			0.02696	-7.1945e-10	-2.2372e-09			0.02696	-4.75e-10	-1.01361e-09			0.02696	-1.6681e-10	-1.54233e-10			0.02696	-4.42463e-10	-5.07692e-10
0.02698	-1.86958e-10	-2.81169e-09			0.02698	-8.26462e-10	-1.86576e-09			0.02698	-7.23507e-10	-2.22721e-09			0.02698	-4.74e-10	-1.0061e-09			0.02698	-1.60568e-10	-1.42062e-10			0.02698	-4.38094e-10	-5.12997e-10
0.027	-1.85349e-10	-2.80981e-09			0.027	-8.22085e-10	-1.85857e-09			0.027	-7.2694e-10	-2.22034e-09			0.027	-4.73e-10	-1.00141e-09			0.027	-1.56198e-10	-1.30826e-10			0.027	-4.35597e-10	-5.17991e-10
0.02702	-1.84908e-10	-2.81419e-09			0.02702	-8.18333e-10	-1.85044e-09			0.02702	-7.29749e-10	-2.21597e-09			0.02702	-4.75e-10	-9.99223e-10			0.02702	-1.5651e-10	-1.23024e-10			0.02702	-4.39342e-10	-5.23921e-10
0.02704	-1.85754e-10	-2.81106e-09			0.02704	-8.19271e-10	-1.8395e-09			0.02704	-7.29125e-10	-2.21566e-09			0.02704	-4.76e-10	-9.98911e-10			0.02704	-1.56198e-10	-1.1803e-10			0.02704	-4.44648e-10	-5.32347e-10
0.02706	-1.87615e-10	-2.81106e-09			0.02706	-8.19271e-10	-1.83043e-09			0.02706	-7.31621e-10	-2.22034e-09			0.02706	-4.79e-10	-9.99223e-10			0.02706	-1.59631e-10	-1.14597e-10			0.02706	-4.50578e-10	-5.39525e-10
0.02708	-1.89793e-10	-2.81044e-09			0.02708	-8.15831e-10	-1.82449e-09			0.02708	-7.32558e-10	-2.22908e-09			0.02708	-4.81e-10	-1.00235e-09			0.02708	-1.61192e-10	-1.16158e-10			0.02708	-4.60877e-10	-5.46391e-10
0.0271	-1.91295e-10	-2.80418e-09			0.0271	-8.10516e-10	-1.82073e-09			0.0271	-7.29749e-10	-2.23657e-09			0.0271	-4.82e-10	-1.00079e-09			0.0271	-1.6088e-10	-1.18654e-10			0.0271	-4.70552e-10	-5.50449e-10
0.02712	-1.91113e-10	-2.79856e-09			0.02712	-8.06764e-10	-1.8223e-09			0.02712	-7.27252e-10	-2.24718e-09			0.02712	-4.83e-10	-9.99536e-10			0.02712	-1.58695e-10	-1.28329e-10			0.02712	-4.78978e-10	-5.52321e-10
0.02714	-1.88579e-10	-2.7923e-09			0.02714	-8.04575e-10	-1.82386e-09			0.02714	-7.24755e-10	-2.25467e-09			0.02714	-4.84e-10	-9.95784e-10			0.02714	-1.57447e-10	-1.38941e-10			0.02714	-4.86157e-10	-5.51697e-10
0.02716	-1.8365e-10	-2.78355e-09			0.02716	-8.10829e-10	-1.82636e-09			0.02716	-7.22883e-10	-2.25717e-09			0.02716	-4.83e-10	-9.90469e-10			0.02716	-1.55574e-10	-1.47991e-10			0.02716	-4.88653e-10	-5.49824e-10
0.02718	-1.76988e-10	-2.77917e-09			0.02718	-8.23961e-10	-1.82918e-09			0.02718	-7.23195e-10	-2.24968e-09			0.02718	-4.81e-10	-9.85466e-10			0.02718	-1.57759e-10	-1.57978e-10			0.02718	-4.90526e-10	-5.44207e-10
0.0272	-1.69799e-10	-2.78105e-09			0.0272	-8.38344e-10	-1.83355e-09			0.0272	-7.21946e-10	-2.23501e-09			0.0272	-4.77e-10	-9.81714e-10			0.0272	-1.61504e-10	-1.63596e-10			0.0272	-4.85532e-10	-5.38277e-10
0.02722	-1.63466e-10	-2.7898e-09			0.02722	-8.5085e-10	-1.84325e-09			0.02722	-7.20698e-10	-2.21909e-09			0.02722	-4.73e-10	-9.76086e-10			0.02722	-1.67434e-10	-1.63284e-10			0.02722	-4.82723e-10	-5.32659e-10
0.02724	-1.59153e-10	-2.79543e-09			0.02724	-8.5429e-10	-1.85169e-09			0.02724	-7.16329e-10	-2.20224e-09			0.02724	-4.72e-10	-9.72334e-10			0.02724	-1.75548e-10	-1.60163e-10			0.02724	-4.75545e-10	-5.24545e-10
0.02726	-1.57532e-10	-2.80356e-09			0.02726	-8.55228e-10	-1.85669e-09			0.02726	-7.12896e-10	-2.19069e-09			0.02726	-4.72e-10	-9.67956e-10			0.02726	-1.82726e-10	-1.52985e-10			0.02726	-4.7024e-10	-5.19239e-10
0.02728	-1.5872e-10	-2.80293e-09			0.02728	-8.45848e-10	-1.85638e-09			0.02728	-7.10399e-10	-2.18664e-09			0.02728	-4.74e-10	-9.65455e-10			0.02728	-1.91465e-10	-1.42998e-10			0.02728	-4.66182e-10	-5.12685e-10
0.0273	-1.62401e-10	-2.80168e-09			0.0273	-8.34591e-10	-1.84981e-09			0.0273	-7.08838e-10	-2.18788e-09			0.0273	-4.8e-10	-9.63892e-10			0.0273	-1.98331e-10	-1.35195e-10			0.0273	-4.59628e-10	-5.07692e-10
0.02732	-1.67991e-10	-2.7948e-09			0.02732	-8.26149e-10	-1.84168e-09			0.02732	-7.05405e-10	-2.196e-09			0.02732	-4.85e-10	-9.65455e-10			0.02732	-2.0114e-10	-1.31762e-10			0.02732	-4.52762e-10	-5.03946e-10
0.02734	-1.74757e-10	-2.78855e-09			0.02734	-8.20834e-10	-1.83262e-09			0.02734	-7.03845e-10	-2.21192e-09			0.02734	-4.86e-10	-9.67331e-10			0.02734	-1.99268e-10	-1.36132e-10			0.02734	-4.48081e-10	-5.0145e-10
0.02736	-1.81854e-10	-2.78605e-09			0.02736	-8.16769e-10	-1.82668e-09			0.02736	-7.03533e-10	-2.22846e-09			0.02736	-4.88e-10	-9.73272e-10			0.02736	-1.94586e-10	-1.43622e-10			0.02736	-4.43087e-10	-5.00825e-10
0.02738	-1.88308e-10	-2.78292e-09			0.02738	-8.15519e-10	-1.82261e-09			0.02738	-7.04157e-10	-2.24375e-09			0.02738	-4.86e-10	-9.789e-10			0.02738	-1.91153e-10	-1.55482e-10			0.02738	-4.41839e-10	-5.00201e-10
0.0274	-1.93076e-10	-2.78042e-09			0.0274	-8.10829e-10	-1.82073e-09			0.0274	-7.02284e-10	-2.25405e-09			0.0274	-4.82e-10	-9.85466e-10			0.0274	-1.86472e-10	-1.65469e-10			0.0274	-4.39654e-10	-5.02074e-10
0.02742	-1.9524e-10	-2.78417e-09			0.02742	-8.04888e-10	-1.82199e-09			0.02742	-6.98539e-10	-2.25904e-09			0.02742	-4.78e-10	-9.91407e-10			0.02742	-1.83975e-10	-1.71086e-10			0.02742	-4.41527e-10	-5.09252e-10
0.02744	-1.94329e-10	-2.78605e-09			0.02744	-7.99885e-10	-1.8223e-09			0.02744	-6.9573e-10	-2.25717e-09			0.02744	-4.71e-10	-9.95784e-10			0.02744	-1.8023e-10	-1.73895e-10			0.02744	-4.43712e-10	-5.14558e-10
0.02746	-1.90585e-10	-2.78793e-09			0.02746	-7.96133e-10	-1.82324e-09			0.02746	-6.88864e-10	-2.24968e-09			0.02746	-4.68e-10	-9.97035e-10			0.02746	-1.80854e-10	-1.72959e-10			0.02746	-4.47145e-10	-5.22048e-10
0.02748	-1.85022e-10	-2.7923e-09			0.02748	-7.96133e-10	-1.82292e-09			0.02748	-6.84183e-10	-2.23595e-09			0.02748	-4.67e-10	-9.99223e-10			0.02748	-1.84287e-10	-1.6859e-10			0.02748	-4.49953e-10	-5.2829e-10
0.0275	-1.79166e-10	-2.79293e-09			0.0275	-7.98947e-10	-1.81948e-09			0.0275	-6.79189e-10	-2.22253e-09			0.0275	-4.68e-10	-9.9766e-10			0.0275	-1.8928e-10	-1.66093e-10			0.0275	-4.55259e-10	-5.32035e-10
0.02752	-1.74581e-10	-2.79293e-09			0.02752	-8.04262e-10	-1.81948e-09			0.02752	-6.70763e-10	-2.20567e-09			0.02752	-4.7e-10	-9.97347e-10			0.02752	-1.89905e-10	-1.61724e-10			0.02752	-4.59316e-10	-5.3578e-10
0.02754	-1.72378e-10	-2.79418e-09			0.02754	-8.09265e-10	-1.8173e-09			0.02754	-6.6889e-10	-2.19319e-09			0.02754	-4.73e-10	-9.97035e-10			0.02754	-1.91465e-10	-1.57666e-10			0.02754	-4.60253e-10	-5.36092e-10
0.02756	-1.72918e-10	-2.7948e-09			0.02756	-8.12705e-10	-1.82042e-09			0.02756	-6.67017e-10	-2.1832e-09			0.02756	-4.74e-10	-9.94533e-10			0.02756	-1.87408e-10	-1.53297e-10			0.02756	-4.59004e-10	-5.33908e-10
0.02758	-1.7579e-10	-2.79543e-09			0.02758	-8.14268e-10	-1.82449e-09			0.02758	-6.66393e-10	-2.17852e-09			0.02758	-4.73e-10	-9.87655e-10			0.02758	-1.83351e-10	-1.47991e-10			0.02758	-4.57444e-10	-5.31723e-10
0.0276	-1.80041e-10	-2.79293e-09			0.0276	-8.14581e-10	-1.82636e-09			0.0276	-6.67017e-10	-2.17883e-09			0.0276	-4.7e-10	-9.81714e-10			0.0276	-1.76172e-10	-1.40189e-10			0.0276	-4.53074e-10	-5.32035e-10
0.02762	-1.84512e-10	-2.7873e-09			0.02762	-8.14893e-10	-1.82605e-09			0.02762	-6.69514e-10	-2.18164e-09			0.02762	-4.67e-10	-9.74835e-10			0.02762	-1.70867e-10	-1.33323e-10			0.02762	-4.42151e-10	-5.29226e-10
0.02764	-1.88137e-10	-2.77792e-09			0.02764	-8.15519e-10	-1.82386e-09			0.02764	-6.70763e-10	-2.18851e-09			0.02764	-4.62e-10	-9.73584e-10			0.02764	-1.67746e-10	-1.27393e-10			0.02764	-4.34037e-10	-5.28602e-10
0.02766	-1.90147e-10	-2.77354e-09			0.02766	-8.1802e-10	-1.8198e-09			0.02766	-6.72323e-10	-2.196e-09			0.02766	-4.58e-10	-9.76398e-10			0.02766	-1.66497e-10	-1.26145e-10			0.02766	-4.29667e-10	-5.28602e-10
0.02768	-1.90175e-10	-2.76541e-09			0.02768	-8.18958e-10	-1.81417e-09			0.02768	-6.72323e-10	-2.20443e-09			0.02768	-4.56e-10	-9.81088e-10			0.02768	-1.6837e-10	-1.26769e-10			0.02768	-4.21865e-10	-5.31099e-10
0.0277	-1.88297e-10	-2.76166e-09			0.0277	-8.18333e-10	-1.80979e-09			0.0277	-6.73259e-10	-2.21348e-09			0.0277	-4.54e-10	-9.87342e-10			0.0277	-1.67434e-10	-1.32387e-10			0.0277	-4.19056e-10	-5.32659e-10
0.02772	-1.85017e-10	-2.75416e-09			0.02772	-8.1333e-10	-1.8076e-09			0.02772	-6.70451e-10	-2.22222e-09			0.02772	-4.53e-10	-9.91719e-10			0.02772	-1.67434e-10	-1.39877e-10			0.02772	-4.17495e-10	-5.35468e-10
0.02774	-1.81168e-10	-2.75666e-09			0.02774	-8.10829e-10	-1.80635e-09			0.02774	-6.66081e-10	-2.22752e-09			0.02774	-4.53e-10	-9.94533e-10			0.02774	-1.6837e-10	-1.48928e-10			0.02774	-4.15935e-10	-5.36404e-10
0.02776	-1.77734e-10	-2.75166e-09			0.02776	-8.052e-10	-1.80823e-09			0.02776	-6.64833e-10	-2.23095e-09			0.02776	-4.54e-10	-9.94533e-10			0.02776	-1.68058e-10	-1.57354e-10			0.02776	-4.14999e-10	-5.36092e-10
0.02778	-1.75616e-10	-2.75916e-09			0.02778	-8.00198e-10	-1.80385e-09			0.02778	-6.63897e-10	-2.23376e-09			0.02778	-4.54e-10	-9.97035e-10			0.02778	-1.6837e-10	-1.6266e-10			0.02778	-4.14375e-10	-5.36092e-10
0.0278	-1.75381e-10	-2.77167e-09			0.0278	-7.99885e-10	-1.80104e-09			0.0278	-6.62648e-10	-2.2372e-09			0.0278	-4.54e-10	-9.95784e-10			0.0278	-1.69618e-10	-1.63284e-10			0.0278	-4.16247e-10	-5.33908e-10
0.02782	-1.77091e-10	-2.78355e-09			0.02782	-8.052e-10	-1.79697e-09			0.02782	-6.61712e-10	-2.23688e-09			0.02782	-4.54e-10	-9.95471e-10			0.02782	-1.68994e-10	-1.61724e-10			0.02782	-4.21553e-10	-5.31411e-10
0.02784	-1.80257e-10	-2.80231e-09			0.02784	-8.09265e-10	-1.79385e-09			0.02784	-6.63272e-10	-2.23407e-09			0.02784	-4.52e-10	-9.97035e-10			0.02784	-1.68994e-10	-1.54857e-10			0.02784	-4.25298e-10	-5.26105e-10
0.02786	-1.83978e-10	-2.81857e-09			0.02786	-8.10829e-10	-1.79041e-09			0.02786	-6.68266e-10	-2.23189e-09			0.02786	-4.53e-10	-9.96722e-10			0.02786	-1.72427e-10	-1.45807e-10			0.02786	-4.3154e-10	-5.20487e-10
0.02788	-1.87238e-10	-2.83545e-09			0.02788	-8.07389e-10	-1.78697e-09			0.02788	-6.72323e-10	-2.22752e-09			0.02788	-4.56e-10	-9.98598e-10			0.02788	-1.75236e-10	-1.3738e-10			0.02788	-4.38406e-10	-5.14246e-10
0.0279	-1.89229e-10	-2.84296e-09			0.0279	-8.01136e-10	-1.78447e-09			0.0279	-6.79813e-10	-2.22315e-09			0.0279	-4.62e-10	-1.00047e-09			0.0279	-1.82414e-10	-1.27393e-10			0.0279	-4.44336e-10	-5.06755e-10
0.02792	-1.89555e-10	-2.84671e-09			0.02792	-7.9457e-10	-1.78134e-09			0.02792	-6.86367e-10	-2.21785e-09			0.02792	-4.7e-10	-1.00329e-09			0.02792	-1.8928e-10	-1.18342e-10			0.02792	-4.51202e-10	-5.01138e-10
0.02794	-1.88244e-10	-2.84045e-09			0.02794	-7.8519e-10	-1.77852e-09			0.02794	-6.90737e-10	-2.21254e-09			0.02794	-4.79e-10	-1.00548e-09			0.02794	-1.93026e-10	-1.15533e-10			0.02794	-4.54635e-10	-4.9552e-10
0.02796	-1.85615e-10	-2.83107e-09			0.02796	-7.77998e-10	-1.77571e-09			0.02796	-6.92609e-10	-2.2063e-09			0.02796	-4.86e-10	-1.00985e-09			0.02796	-1.94586e-10	-1.1803e-10			0.02796	-4.55883e-10	-4.91775e-10
0.02798	-1.82084e-10	-2.81294e-09			0.02798	-7.74871e-10	-1.77508e-09			0.02798	-6.93234e-10	-2.1985e-09			0.02798	-4.88e-10	-1.01048e-09			0.02798	-1.90529e-10	-1.24584e-10			0.02798	-4.54323e-10	-4.87717e-10
0.028	-1.78041e-10	-2.7948e-09			0.028	-7.72995e-10	-1.77321e-09			0.028	-6.88864e-10	-2.19662e-09			0.028	-4.87e-10	-1.0111e-09			0.028	-1.87096e-10	-1.34259e-10			0.028	-4.51202e-10	-4.88654e-10
0.02802	-1.73818e-10	-2.7823e-09			0.02802	-7.75809e-10	-1.77133e-09			0.02802	-6.83559e-10	-2.19257e-09			0.02802	-4.8e-10	-1.00954e-09			0.02802	-1.85847e-10	-1.41125e-10			0.02802	-4.47769e-10	-4.88654e-10
0.02804	-1.69787e-10	-2.77104e-09			0.02804	-7.74871e-10	-1.77039e-09			0.02804	-6.73572e-10	-2.18945e-09			0.02804	-4.73e-10	-1.00298e-09			0.02804	-1.83975e-10	-1.46119e-10			0.02804	-4.40903e-10	-4.94271e-10
0.02806	-1.66445e-10	-2.77042e-09			0.02806	-7.76122e-10	-1.77071e-09			0.02806	-6.64521e-10	-2.18757e-09			0.02806	-4.64e-10	-9.95784e-10			0.02806	-1.85535e-10	-1.45807e-10			0.02806	-4.31852e-10	-4.98017e-10
0.02808	-1.64405e-10	-2.77042e-09			0.02808	-7.75497e-10	-1.77039e-09			0.02808	-6.56718e-10	-2.19007e-09			0.02808	-4.56e-10	-9.86716e-10			0.02808	-1.87408e-10	-1.45182e-10			0.02808	-4.23737e-10	-5.06131e-10
0.0281	-1.64225e-10	-2.77479e-09			0.0281	-7.78623e-10	-1.77071e-09			0.0281	-6.52349e-10	-2.18945e-09			0.0281	-4.49e-10	-9.77962e-10			0.0281	-1.91153e-10	-1.44558e-10			0.0281	-4.18744e-10	-5.12061e-10
0.02812	-1.66129e-10	-2.7873e-09			0.02812	-7.83001e-10	-1.76883e-09			0.02812	-6.50789e-10	-2.19537e-09			0.02812	-4.41e-10	-9.67331e-10			0.02812	-1.95835e-10	-1.42374e-10			0.02812	-4.14687e-10	-5.18303e-10
0.02814	-1.69771e-10	-2.80043e-09			0.02814	-7.89567e-10	-1.76633e-09			0.02814	-6.50164e-10	-2.20224e-09			0.02814	-4.35e-10	-9.59514e-10			0.02814	-1.97707e-10	-1.42374e-10			0.02814	-4.10941e-10	-5.21112e-10
0.02816	-1.74224e-10	-2.81044e-09			0.02816	-7.97696e-10	-1.7632e-09			0.02816	-6.53597e-10	-2.20723e-09			0.02816	-4.33e-10	-9.50759e-10			0.02816	-1.96459e-10	-1.38941e-10			0.02816	-4.10317e-10	-5.21112e-10
0.02818	-1.78246e-10	-2.82357e-09			0.02818	-8.052e-10	-1.75632e-09			0.02818	-6.57967e-10	-2.21098e-09			0.02818	-4.34e-10	-9.48571e-10			0.02818	-1.91153e-10	-1.34259e-10			0.02818	-4.08757e-10	-5.18615e-10
0.0282	-1.80711e-10	-2.83483e-09			0.0282	-8.09265e-10	-1.74757e-09			0.0282	-6.60464e-10	-2.21098e-09			0.0282	-4.37e-10	-9.48883e-10			0.0282	-1.83975e-10	-1.2552e-10			0.0282	-4.11254e-10	-5.15806e-10
0.02822	-1.81017e-10	-2.84608e-09			0.02822	-8.08953e-10	-1.7385e-09			0.02822	-6.64521e-10	-2.21192e-09			0.02822	-4.44e-10	-9.54511e-10			0.02822	-1.76172e-10	-1.18654e-10			0.02822	-4.11566e-10	-5.09876e-10
0.02824	-1.79277e-10	-2.85234e-09			0.02824	-8.0395e-10	-1.7335e-09			0.02824	-6.64833e-10	-2.20942e-09			0.02824	-4.5e-10	-9.62016e-10			0.02824	-1.68682e-10	-1.15845e-10			0.02824	-4.16559e-10	-5.04571e-10
0.02826	-1.76219e-10	-2.85359e-09			0.02826	-7.98009e-10	-1.73225e-09			0.02826	-6.6296e-10	-2.20848e-09			0.02826	-4.57e-10	-9.71396e-10			0.02826	-1.63377e-10	-1.13973e-10			0.02826	-4.17495e-10	-4.99265e-10
0.02828	-1.72903e-10	-2.84983e-09			0.02828	-7.90818e-10	-1.73475e-09			0.02828	-6.61712e-10	-2.20443e-09			0.02828	-4.63e-10	-9.78274e-10			0.02828	-1.60568e-10	-1.19279e-10			0.02828	-4.21865e-10	-4.96768e-10
0.0283	-1.70394e-10	-2.84921e-09			0.0283	-7.88316e-10	-1.73631e-09			0.0283	-6.58591e-10	-2.20193e-09			0.0283	-4.66e-10	-9.8359e-10			0.0283	-1.57135e-10	-1.22087e-10			0.0283	-4.25922e-10	-4.97392e-10
0.02832	-1.69503e-10	-2.84546e-09			0.02832	-7.8988e-10	-1.73663e-09			0.02832	-6.53597e-10	-2.19694e-09			0.02832	-4.66e-10	-9.84215e-10			0.02832	-1.58383e-10	-1.27081e-10			0.02832	-4.28731e-10	-4.98641e-10
0.02834	-1.70617e-10	-2.84358e-09			0.02834	-7.94257e-10	-1.731e-09			0.02834	-6.49852e-10	-2.19225e-09			0.02834	-4.66e-10	-9.82339e-10			0.02834	-1.59943e-10	-1.28953e-10			0.02834	-4.29979e-10	-5.02698e-10
0.02836	-1.73628e-10	-2.83983e-09			0.02836	-7.98947e-10	-1.72005e-09			0.02836	-6.44234e-10	-2.18945e-09			0.02836	-4.63e-10	-9.78274e-10			0.02836	-1.64625e-10	-1.33635e-10			0.02836	-4.29667e-10	-5.05195e-10
0.02838	-1.77959e-10	-2.83545e-09			0.02838	-8.03324e-10	-1.70505e-09			0.02838	-6.3612e-10	-2.18882e-09			0.02838	-4.6e-10	-9.76711e-10			0.02838	-1.67434e-10	-1.38316e-10			0.02838	-4.31852e-10	-5.07692e-10
0.0284	-1.82693e-10	-2.8267e-09			0.0284	-8.04575e-10	-1.69504e-09			0.0284	-6.31751e-10	-2.19132e-09			0.0284	-4.57e-10	-9.72959e-10			0.0284	-1.70243e-10	-1.47055e-10			0.0284	-4.29667e-10	-5.08628e-10
0.02842	-1.86757e-10	-2.81544e-09			0.02842	-8.052e-10	-1.68848e-09			0.02842	-6.27069e-10	-2.19631e-09			0.02842	-4.54e-10	-9.72959e-10			0.02842	-1.73052e-10	-1.56418e-10			0.02842	-4.28731e-10	-5.07379e-10
0.02844	-1.89147e-10	-2.80544e-09			0.02844	-8.01761e-10	-1.68754e-09			0.02844	-6.24885e-10	-2.19974e-09			0.02844	-4.49e-10	-9.71396e-10			0.02844	-1.72739e-10	-1.58603e-10			0.02844	-4.26234e-10	-5.07067e-10
0.02846	-1.89129e-10	-2.80106e-09			0.02846	-7.96446e-10	-1.69504e-09			0.02846	-6.22076e-10	-2.20443e-09			0.02846	-4.45e-10	-9.73272e-10			0.02846	-1.73364e-10	-1.56106e-10			0.02846	-4.26234e-10	-5.04571e-10
0.02848	-1.86427e-10	-2.79418e-09			0.02848	-7.88629e-10	-1.70411e-09			0.02848	-6.20515e-10	-2.20474e-09			0.02848	-4.41e-10	-9.76086e-10			0.02848	-1.71491e-10	-1.47679e-10			0.02848	-4.25922e-10	-5.03634e-10
0.0285	-1.81311e-10	-2.80231e-09			0.0285	-7.74246e-10	-1.7163e-09			0.0285	-6.23012e-10	-2.20162e-09			0.0285	-4.4e-10	-9.82026e-10			0.0285	-1.69618e-10	-1.37068e-10			0.0285	-4.25298e-10	-5.0301e-10
0.02852	-1.74539e-10	-2.80544e-09			0.02852	-7.57362e-10	-1.73006e-09			0.02852	-6.25509e-10	-2.19662e-09			0.02852	-4.4e-10	-9.88905e-10			0.02852	-1.67434e-10	-1.27081e-10			0.02852	-4.24674e-10	-5.05195e-10
0.02854	-1.67157e-10	-2.81044e-09			0.02854	-7.41728e-10	-1.74069e-09			0.02854	-6.32063e-10	-2.1882e-09			0.02854	-4.44e-10	-9.93908e-10			0.02854	-1.66497e-10	-1.18342e-10			0.02854	-4.23113e-10	-5.06443e-10
0.02856	-1.6022e-10	-2.82169e-09			0.02856	-7.28909e-10	-1.7482e-09			0.02856	-6.37681e-10	-2.17759e-09			0.02856	-4.47e-10	-1.00016e-09			0.02856	-1.64625e-10	-1.11788e-10			0.02856	-4.23113e-10	-5.06755e-10
0.02858	-1.54558e-10	-2.82795e-09			0.02858	-7.22968e-10	-1.74757e-09			0.02858	-6.44547e-10	-2.1701e-09			0.02858	-4.49e-10	-1.00329e-09			0.02858	-1.63689e-10	-1.06795e-10			0.02858	-4.19992e-10	-5.05819e-10
0.0286	-1.50666e-10	-2.82982e-09			0.0286	-7.25782e-10	-1.74444e-09			0.0286	-6.50476e-10	-2.16385e-09			0.0286	-4.51e-10	-1.00266e-09			0.0286	-1.60256e-10	-1.01801e-10			0.0286	-4.17495e-10	-5.05507e-10
0.02862	-1.48716e-10	-2.83545e-09			0.02862	-7.34537e-10	-1.73882e-09			0.02862	-6.51101e-10	-2.16198e-09			0.02862	-4.53e-10	-9.95471e-10			0.02862	-1.58071e-10	-9.77439e-11			0.02862	-4.14999e-10	-5.01762e-10
0.02864	-1.48639e-10	-2.82982e-09			0.02864	-7.47044e-10	-1.73256e-09			0.02864	-6.4954e-10	-2.1626e-09			0.02864	-4.51e-10	-9.87342e-10			0.02864	-1.54638e-10	-9.83681e-11			0.02864	-4.13438e-10	-5.02386e-10
0.02866	-1.5018e-10	-2.82232e-09			0.02866	-7.56737e-10	-1.72912e-09			0.02866	-6.46419e-10	-2.16573e-09			0.02866	-4.48e-10	-9.73897e-10			0.02866	-1.50581e-10	-1.01177e-10			0.02866	-4.13438e-10	-5.02386e-10
0.02868	-1.52903e-10	-2.81919e-09			0.02868	-7.66117e-10	-1.73006e-09			0.02868	-6.44234e-10	-2.17041e-09			0.02868	-4.45e-10	-9.64204e-10			0.02868	-1.46835e-10	-1.07419e-10			0.02868	-4.15623e-10	-5.03322e-10
0.0287	-1.56197e-10	-2.81544e-09			0.0287	-7.70494e-10	-1.73225e-09			0.0287	-6.38305e-10	-2.17166e-09			0.0287	-4.41e-10	-9.55449e-10			0.0287	-1.41842e-10	-1.17406e-10			0.0287	-4.17808e-10	-5.0301e-10
0.02872	-1.59375e-10	-2.80669e-09			0.02872	-7.70494e-10	-1.73538e-09			0.02872	-6.35184e-10	-2.1729e-09			0.02872	-4.4e-10	-9.52948e-10			0.02872	-1.37785e-10	-1.27081e-10			0.02872	-4.20929e-10	-4.98641e-10
0.02874	-1.6189e-10	-2.80106e-09			0.02874	-7.72057e-10	-1.73381e-09			0.02874	-6.34247e-10	-2.17353e-09			0.02874	-4.4e-10	-9.54199e-10			0.02874	-1.34352e-10	-1.37068e-10			0.02874	-4.23737e-10	-4.93959e-10
0.02876	-1.63601e-10	-2.79543e-09			0.02876	-7.73308e-10	-1.73381e-09			0.02876	-6.32063e-10	-2.17509e-09			0.02876	-4.42e-10	-9.57638e-10			0.02876	-1.33103e-10	-1.4487e-10			0.02876	-4.25922e-10	-4.89278e-10
0.02878	-1.64879e-10	-2.79543e-09			0.02878	-7.77998e-10	-1.72912e-09			0.02878	-6.29566e-10	-2.1729e-09			0.02878	-4.42e-10	-9.65768e-10			0.02878	-1.36536e-10	-1.46743e-10			0.02878	-4.23737e-10	-4.81476e-10
0.0288	-1.66447e-10	-2.79606e-09			0.0288	-7.8175e-10	-1.72412e-09			0.0288	-6.29566e-10	-2.17228e-09			0.0288	-4.44e-10	-9.71708e-10			0.0288	-1.42154e-10	-1.42374e-10			0.0288	-4.20304e-10	-4.75858e-10
0.02882	-1.6899e-10	-2.80168e-09			0.02882	-7.80187e-10	-1.72068e-09			0.02882	-6.28942e-10	-2.16729e-09			0.02882	-4.46e-10	-9.76398e-10			0.02882	-1.52453e-10	-1.33947e-10			0.02882	-4.15311e-10	-4.72425e-10
0.02884	-1.72763e-10	-2.81169e-09			0.02884	-7.72995e-10	-1.71943e-09			0.02884	-6.25509e-10	-2.16011e-09			0.02884	-4.47e-10	-9.78274e-10			0.02884	-1.60568e-10	-1.24896e-10			0.02884	-4.08757e-10	-4.69304e-10
0.02886	-1.77417e-10	-2.81607e-09			0.02886	-7.62052e-10	-1.72099e-09			0.02886	-6.18955e-10	-2.15355e-09			0.02886	-4.5e-10	-9.79838e-10			0.02886	-1.67122e-10	-1.14909e-10			0.02886	-4.05012e-10	-4.70864e-10
0.02888	-1.82138e-10	-2.81857e-09			0.02888	-7.51734e-10	-1.72381e-09			0.02888	-6.11464e-10	-2.14513e-09			0.02888	-4.51e-10	-9.78587e-10			0.02888	-1.69931e-10	-1.10228e-10			0.02888	-4.01266e-10	-4.70864e-10
0.0289	-1.85966e-10	-2.81857e-09			0.0289	-7.43604e-10	-1.72287e-09			0.0289	-6.02102e-10	-2.13826e-09			0.0289	-4.55e-10	-9.73272e-10			0.0289	-1.73052e-10	-1.09604e-10			0.0289	-4.01266e-10	-4.74921e-10
0.02892	-1.881e-10	-2.81857e-09			0.02892	-7.44855e-10	-1.72037e-09			0.02892	-5.94611e-10	-2.13545e-09			0.02892	-4.58e-10	-9.69207e-10			0.02892	-1.76172e-10	-1.14285e-10			0.02892	-4.02827e-10	-4.74921e-10
0.02894	-1.88084e-10	-2.81732e-09			0.02894	-7.51109e-10	-1.7138e-09			0.02894	-5.89306e-10	-2.13514e-09			0.02894	-4.6e-10	-9.63892e-10			0.02894	-1.76485e-10	-1.21151e-10			0.02894	-4.09069e-10	-4.76482e-10
0.02896	-1.85891e-10	-2.81794e-09			0.02896	-7.60801e-10	-1.7088e-09			0.02896	-5.8556e-10	-2.1392e-09			0.02896	-4.64e-10	-9.63266e-10			0.02896	-1.73988e-10	-1.27393e-10			0.02896	-4.17808e-10	-4.78667e-10
0.02898	-1.81924e-10	-2.82732e-09			0.02898	-7.68931e-10	-1.7063e-09			0.02898	-5.8244e-10	-2.14887e-09			0.02898	-4.68e-10	-9.6483e-10			0.02898	-1.69618e-10	-1.30514e-10			0.02898	-4.26546e-10	-4.79915e-10
0.029	-1.76951e-10	-2.83545e-09			0.029	-7.73621e-10	-1.70255e-09			0.029	-5.81815e-10	-2.15855e-09			0.029	-4.71e-10	-9.65768e-10			0.029	-1.62128e-10	-1.34259e-10			0.029	-4.331e-10	-4.81476e-10
0.02902	-1.71936e-10	-2.84296e-09			0.02902	-7.73308e-10	-1.69973e-09			0.02902	-5.80567e-10	-2.16729e-09			0.02902	-4.73e-10	-9.7421e-10			0.02902	-1.54014e-10	-1.40189e-10			0.02902	-4.3747e-10	-4.81476e-10
0.02904	-1.67815e-10	-2.84608e-09			0.02904	-7.69243e-10	-1.69473e-09			0.02904	-5.81815e-10	-2.17509e-09			0.02904	-4.71e-10	-9.8015e-10			0.02904	-1.46523e-10	-1.42998e-10			0.02904	-4.41215e-10	-4.80539e-10
0.02906	-1.65244e-10	-2.85171e-09			0.02906	-7.63928e-10	-1.68879e-09			0.02906	-5.84312e-10	-2.17665e-09			0.02906	-4.68e-10	-9.86404e-10			0.02906	-1.38721e-10	-1.50176e-10			0.02906	-4.40591e-10	-4.7773e-10
0.02908	-1.64422e-10	-2.85171e-09			0.02908	-7.60176e-10	-1.67878e-09			0.02908	-5.87745e-10	-2.17134e-09			0.02908	-4.64e-10	-9.93283e-10			0.02908	-1.33415e-10	-1.52049e-10			0.02908	-4.3747e-10	-4.74921e-10
0.0291	-1.65053e-10	-2.84671e-09			0.0291	-7.54861e-10	-1.6694e-09			0.0291	-5.92739e-10	-2.16229e-09			0.0291	-4.6e-10	-9.98285e-10			0.0291	-1.30606e-10	-1.49864e-10			0.0291	-4.33412e-10	-4.72113e-10
0.02912	-1.66436e-10	-2.84233e-09			0.02912	-7.47044e-10	-1.66065e-09			0.02912	-5.9742e-10	-2.147e-09			0.02912	-4.57e-10	-1.00454e-09			0.02912	-1.32167e-10	-1.42374e-10			0.02912	-4.28107e-10	-4.69616e-10
0.02914	-1.67652e-10	-2.83045e-09			0.02914	-7.37976e-10	-1.65502e-09			0.02914	-6.0335e-10	-2.13296e-09			0.02914	-4.55e-10	-1.00767e-09			0.02914	-1.38409e-10	-1.30202e-10			0.02914	-4.22489e-10	-4.7024e-10
0.02916	-1.67821e-10	-2.82294e-09			0.02916	-7.27658e-10	-1.65189e-09			0.02916	-6.10216e-10	-2.11798e-09			0.02916	-4.54e-10	-1.00954e-09			0.02916	-1.48708e-10	-1.19591e-10			0.02916	-4.15311e-10	-4.73361e-10
0.02918	-1.66421e-10	-2.81857e-09			0.02918	-7.20154e-10	-1.65252e-09			0.02918	-6.1677e-10	-2.10768e-09			0.02918	-4.54e-10	-1.00735e-09			0.02918	-1.61192e-10	-1.13973e-10			0.02918	-4.09381e-10	-4.78042e-10
0.0292	-1.63559e-10	-2.81169e-09			0.0292	-7.18591e-10	-1.65189e-09			0.0292	-6.22388e-10	-2.10206e-09			0.0292	-4.55e-10	-1.00172e-09			0.0292	-1.77109e-10	-1.15221e-10			0.0292	-4.0782e-10	-4.81163e-10
0.02922	-1.60054e-10	-2.81106e-09			0.02922	-7.21092e-10	-1.65064e-09			0.02922	-6.29254e-10	-2.10455e-09			0.02922	-4.56e-10	-9.93283e-10			0.02922	-1.88344e-10	-1.19591e-10			0.02922	-4.09693e-10	-4.87717e-10
0.02924	-1.57193e-10	-2.81169e-09			0.02924	-7.24844e-10	-1.64814e-09			0.02924	-6.33623e-10	-2.11392e-09			0.02924	-4.55e-10	-9.85153e-10			0.02924	-1.95835e-10	-1.2396e-10			0.02924	-4.13126e-10	-4.93023e-10
0.02926	-1.56209e-10	-2.81231e-09			0.02926	-7.32036e-10	-1.64658e-09			0.02926	-6.37681e-10	-2.12703e-09			0.02926	-4.54e-10	-9.7546e-10			0.02926	-1.95522e-10	-1.25833e-10			0.02926	-4.16247e-10	-4.91463e-10
0.02928	-1.57691e-10	-2.81857e-09			0.02928	-7.41728e-10	-1.64752e-09			0.02928	-6.3612e-10	-2.13951e-09			0.02928	-4.52e-10	-9.6952e-10			0.02928	-1.91465e-10	-1.27393e-10			0.02928	-4.20616e-10	-4.89278e-10
0.0293	-1.61258e-10	-2.82044e-09			0.0293	-7.45793e-10	-1.64908e-09			0.0293	-6.35496e-10	-2.14918e-09			0.0293	-4.48e-10	-9.62328e-10			0.0293	-1.85847e-10	-1.25833e-10			0.0293	-4.24049e-10	-4.85845e-10
0.02932	-1.65685e-10	-2.82357e-09			0.02932	-7.51421e-10	-1.64689e-09			0.02932	-6.32687e-10	-2.15231e-09			0.02932	-4.46e-10	-9.60765e-10			0.02932	-1.78669e-10	-1.23024e-10			0.02932	-4.28419e-10	-4.79915e-10
0.02934	-1.69419e-10	-2.82545e-09			0.02934	-7.54548e-10	-1.64564e-09			0.02934	-6.32687e-10	-2.15355e-09			0.02934	-4.45e-10	-9.59827e-10			0.02934	-1.72115e-10	-1.18654e-10			0.02934	-4.32164e-10	-4.73673e-10
0.02936	-1.71237e-10	-2.82607e-09			0.02936	-7.55799e-10	-1.64095e-09			0.02936	-6.28318e-10	-2.15043e-09			0.02936	-4.44e-10	-9.63892e-10			0.02936	-1.62752e-10	-1.19279e-10			0.02936	-4.35909e-10	-4.68992e-10
0.02938	-1.70762e-10	-2.8242e-09			0.02938	-7.57675e-10	-1.63814e-09			0.02938	-6.26445e-10	-2.14794e-09			0.02938	-4.43e-10	-9.69832e-10			0.02938	-1.5651e-10	-1.20527e-10			0.02938	-4.39342e-10	-4.64622e-10
0.0294	-1.68599e-10	-2.82482e-09			0.0294	-7.583e-10	-1.63782e-09			0.0294	-6.24573e-10	-2.14575e-09			0.0294	-4.45e-10	-9.789e-10			0.0294	-1.51205e-10	-1.27081e-10			0.0294	-4.39342e-10	-4.62438e-10
0.02942	-1.6608e-10	-2.8267e-09			0.02942	-7.59551e-10	-1.64345e-09			0.02942	-6.21764e-10	-2.14388e-09			0.02942	-4.45e-10	-9.85778e-10			0.02942	-1.46523e-10	-1.32387e-10			0.02942	-4.3747e-10	-4.62126e-10
0.02944	-1.64704e-10	-2.8317e-09			0.02944	-7.60176e-10	-1.65221e-09			0.02944	-6.16458e-10	-2.14294e-09			0.02944	-4.46e-10	-9.93283e-10			0.02944	-1.45587e-10	-1.40189e-10			0.02944	-4.36533e-10	-4.6275e-10
0.02946	-1.65526e-10	-2.83295e-09			0.02946	-7.57675e-10	-1.66471e-09			0.02946	-6.1084e-10	-2.14325e-09			0.02946	-4.48e-10	-9.97347e-10			0.02946	-1.46835e-10	-1.44246e-10			0.02946	-4.34661e-10	-4.63374e-10
0.02948	-1.68726e-10	-2.82982e-09			0.02948	-7.5017e-10	-1.67378e-09			0.02948	-6.0491e-10	-2.14263e-09			0.02948	-4.49e-10	-9.9766e-10			0.02948	-1.49956e-10	-1.42686e-10			0.02948	-4.31852e-10	-4.65247e-10
0.0295	-1.73533e-10	-2.82732e-09			0.0295	-7.4079e-10	-1.67722e-09			0.0295	-5.99293e-10	-2.14325e-09			0.0295	-4.5e-10	-9.99223e-10			0.0295	-1.52765e-10	-1.40501e-10			0.0295	-4.28731e-10	-4.67743e-10
0.02952	-1.78498e-10	-2.8267e-09			0.02952	-7.30785e-10	-1.67566e-09			0.02952	-5.91178e-10	-2.14138e-09			0.02952	-4.5e-10	-1.00016e-09			0.02952	-1.54326e-10	-1.36756e-10			0.02952	-4.24674e-10	-4.68992e-10
0.02954	-1.8202e-10	-2.8267e-09			0.02954	-7.23906e-10	-1.66846e-09			0.02954	-5.86809e-10	-2.14575e-09			0.02954	-4.48e-10	-1.00016e-09			0.02954	-1.54014e-10	-1.33635e-10			0.02954	-4.18744e-10	-4.75546e-10
0.02956	-1.82896e-10	-2.82545e-09			0.02956	-7.17653e-10	-1.65752e-09			0.02956	-5.83688e-10	-2.14731e-09			0.02956	-4.45e-10	-9.98598e-10			0.02956	-1.5495e-10	-1.33947e-10			0.02956	-4.16871e-10	-4.80227e-10
0.02958	-1.8069e-10	-2.82482e-09			0.02958	-7.12025e-10	-1.64501e-09			0.02958	-5.84312e-10	-2.15168e-09			0.02958	-4.4e-10	-9.95159e-10			0.02958	-1.52765e-10	-1.34883e-10			0.02958	-4.1375e-10	-4.82724e-10
0.0296	-1.75775e-10	-2.82357e-09			0.0296	-7.10461e-10	-1.63313e-09			0.0296	-5.87433e-10	-2.15543e-09			0.0296	-4.34e-10	-9.93595e-10			0.0296	-1.49644e-10	-1.37692e-10			0.0296	-4.11566e-10	-4.83972e-10
0.02962	-1.69084e-10	-2.82107e-09			0.02962	-7.06709e-10	-1.62625e-09			0.02962	-5.93363e-10	-2.15948e-09			0.02962	-4.29e-10	-9.87655e-10			0.02962	-1.46211e-10	-1.41437e-10			0.02962	-4.08757e-10	-4.84596e-10
0.02964	-1.61731e-10	-2.81982e-09			0.02964	-7.05459e-10	-1.62313e-09			0.02964	-6.00541e-10	-2.1626e-09			0.02964	-4.26e-10	-9.82964e-10			0.02964	-1.40281e-10	-1.42374e-10			0.02964	-4.10005e-10	-4.8366e-10
0.02966	-1.54694e-10	-2.82545e-09			0.02966	-7.05771e-10	-1.62031e-09			0.02966	-6.07719e-10	-2.16323e-09			0.02966	-4.23e-10	-9.81088e-10			0.02966	-1.32167e-10	-1.40501e-10			0.02966	-4.08757e-10	-4.81163e-10
0.02968	-1.48695e-10	-2.82607e-09			0.02968	-7.09211e-10	-1.62125e-09			0.02968	-6.09904e-10	-2.1651e-09			0.02968	-4.2e-10	-9.80463e-10			0.02968	-1.28422e-10	-1.38004e-10			0.02968	-4.10317e-10	-4.78355e-10
0.0297	-1.44233e-10	-2.82482e-09			0.0297	-7.14839e-10	-1.62688e-09			0.0297	-6.08343e-10	-2.16167e-09			0.0297	-4.19e-10	-9.8015e-10			0.0297	-1.30919e-10	-1.36756e-10			0.0297	-4.11878e-10	-4.75234e-10
0.02972	-1.41674e-10	-2.82857e-09			0.02972	-7.20779e-10	-1.63376e-09			0.02972	-6.0491e-10	-2.15761e-09			0.02972	-4.17e-10	-9.8015e-10			0.02972	-1.38097e-10	-1.34571e-10			0.02972	-4.1219e-10	-4.73673e-10
0.02974	-1.41247e-10	-2.8292e-09			0.02974	-7.24532e-10	-1.64032e-09			0.02974	-5.97732e-10	-2.15355e-09			0.02974	-4.17e-10	-9.78587e-10			0.02974	-1.46835e-10	-1.34259e-10			0.02974	-4.10005e-10	-4.72113e-10
0.02976	-1.42937e-10	-2.82857e-09			0.02976	-7.29222e-10	-1.64814e-09			0.02976	-5.91802e-10	-2.14981e-09			0.02976	-4.16e-10	-9.76086e-10			0.02976	-1.52453e-10	-1.38004e-10			0.02976	-4.06572e-10	-4.68992e-10
0.02978	-1.4633e-10	-2.8267e-09			0.02978	-7.30472e-10	-1.65127e-09			0.02978	-5.86185e-10	-2.14606e-09			0.02978	-4.18e-10	-9.74835e-10			0.02978	-1.58695e-10	-1.4331e-10			0.02978	-4.05948e-10	-4.65871e-10
0.0298	-1.50553e-10	-2.82107e-09			0.0298	-7.28596e-10	-1.65471e-09			0.0298	-5.84936e-10	-2.14294e-09			0.0298	-4.2e-10	-9.7421e-10			0.0298	-1.62128e-10	-1.47991e-10			0.0298	-4.047e-10	-4.63062e-10
0.02982	-1.54385e-10	-2.81607e-09			0.02982	-7.27033e-10	-1.65252e-09			0.02982	-5.83376e-10	-2.1392e-09			0.02982	-4.2e-10	-9.71083e-10			0.02982	-1.63377e-10	-1.53609e-10			0.02982	-4.047e-10	-4.61501e-10
0.02984	-1.56568e-10	-2.81294e-09			0.02984	-7.21405e-10	-1.64752e-09			0.02984	-5.85873e-10	-2.13576e-09			0.02984	-4.21e-10	-9.69832e-10			0.02984	-1.63377e-10	-1.60787e-10			0.02984	-4.05636e-10	-4.5682e-10
0.02986	-1.56222e-10	-2.80856e-09			0.02986	-7.16089e-10	-1.64283e-09			0.02986	-5.90554e-10	-2.13264e-09			0.02986	-4.22e-10	-9.63892e-10			0.02986	-1.61504e-10	-1.65781e-10			0.02986	-4.0626e-10	-4.54947e-10
0.02988	-1.53192e-10	-2.80731e-09			0.02988	-7.11087e-10	-1.63907e-09			0.02988	-5.98356e-10	-2.12765e-09			0.02988	-4.25e-10	-9.59827e-10			0.02988	-1.55574e-10	-1.6859e-10			0.02988	-4.06884e-10	-4.55572e-10
0.0299	-1.48186e-10	-2.80481e-09			0.0299	-7.05771e-10	-1.63532e-09			0.0299	-6.06471e-10	-2.12484e-09			0.0299	-4.29e-10	-9.54824e-10			0.0299	-1.50581e-10	-1.67965e-10			0.0299	-4.06884e-10	-4.56508e-10
0.02992	-1.42602e-10	-2.80231e-09			0.02992	-7.00456e-10	-1.63595e-09			0.02992	-6.17394e-10	-2.12703e-09			0.02992	-4.32e-10	-9.53573e-10			0.02992	-1.45587e-10	-1.68278e-10			0.02992	-4.07508e-10	-4.57132e-10
0.02994	-1.38115e-10	-2.80481e-09			0.02994	-6.95766e-10	-1.63751e-09			0.02994	-6.22388e-10	-2.13108e-09			0.02994	-4.32e-10	-9.55137e-10			0.02994	-1.39657e-10	-1.66405e-10			0.02994	-4.09693e-10	-4.58693e-10
0.02996	-1.36142e-10	-2.80794e-09			0.02996	-6.89513e-10	-1.63876e-09			0.02996	-6.27381e-10	-2.13545e-09			0.02996	-4.32e-10	-9.57326e-10			0.02996	-1.35288e-10	-1.62972e-10			0.02996	-4.10941e-10	-4.58068e-10
0.02998	-1.37389e-10	-2.80606e-09			0.02998	-6.85448e-10	-1.63751e-09			0.02998	-6.30502e-10	-2.14045e-09			0.02998	-4.29e-10	-9.6139e-10			0.02998	-1.28422e-10	-1.55482e-10			0.02998	-4.1375e-10	-4.60877e-10
0.03	-1.41617e-10	-2.81044e-09			0.03	-6.82008e-10	-1.63782e-09			0.03	-6.29566e-10	-2.1445e-09			0.03	-4.28e-10	-9.67331e-10			0.03	-1.19683e-10	-1.44246e-10			0.03	-4.17808e-10	-4.6275e-10
0.03002	-1.47706e-10	-2.81732e-09			0.03002	-6.77631e-10	-1.63563e-09			0.03002	-6.2863e-10	-2.14669e-09			0.03002	-4.26e-10	-9.68894e-10			0.03002	-1.13441e-10	-1.32074e-10			0.03002	-4.21865e-10	-4.66183e-10
0.03004	-1.53989e-10	-2.81669e-09			0.03004	-6.74192e-10	-1.63595e-09			0.03004	-6.24573e-10	-2.14887e-09			0.03004	-4.23e-10	-9.64517e-10			0.03004	-1.08136e-10	-1.22712e-10			0.03004	-4.2717e-10	-4.69616e-10
0.03006	-1.58725e-10	-2.81919e-09			0.03006	-6.77318e-10	-1.63532e-09			0.03006	-6.23324e-10	-2.14856e-09			0.03006	-4.22e-10	-9.60765e-10			0.03006	-1.07823e-10	-1.13973e-10			0.03006	-4.31852e-10	-4.73361e-10
0.03008	-1.60593e-10	-2.82232e-09			0.03008	-6.8107e-10	-1.6347e-09			0.03008	-6.22388e-10	-2.1445e-09			0.03008	-4.2e-10	-9.54199e-10			0.03008	-1.15002e-10	-1.08979e-10			0.03008	-4.39654e-10	-4.76794e-10
0.0301	-1.59041e-10	-2.81544e-09			0.0301	-6.86073e-10	-1.63157e-09			0.0301	-6.15834e-10	-2.14076e-09			0.0301	-4.2e-10	-9.51072e-10			0.0301	-1.25925e-10	-1.07107e-10			0.0301	-4.44024e-10	-4.79603e-10
0.03012	-1.54419e-10	-2.80794e-09			0.03012	-6.89513e-10	-1.63219e-09			0.03012	-6.12713e-10	-2.1367e-09			0.03012	-4.21e-10	-9.48883e-10			0.03012	-1.39345e-10	-1.121e-10			0.03012	-4.47769e-10	-4.84596e-10
0.03014	-1.4785e-10	-2.80418e-09			0.03014	-6.9389e-10	-1.63094e-09			0.03014	-6.07095e-10	-2.13732e-09			0.03014	-4.25e-10	-9.48258e-10			0.03014	-1.50269e-10	-1.21151e-10			0.03014	-4.48705e-10	-4.85533e-10
0.03016	-1.4088e-10	-2.7948e-09			0.03016	-6.96079e-10	-1.63063e-09			0.03016	-6.0179e-10	-2.13826e-09			0.03016	-4.29e-10	-9.51072e-10			0.03016	-1.57447e-10	-1.33011e-10			0.03016	-4.46832e-10	-4.86469e-10
0.03018	-1.35048e-10	-2.78855e-09			0.03018	-6.97329e-10	-1.63094e-09			0.03018	-5.94611e-10	-2.14013e-09			0.03018	-4.36e-10	-9.54824e-10			0.03018	-1.64001e-10	-1.47367e-10			0.03018	-4.41839e-10	-4.83036e-10
0.0302	-1.31503e-10	-2.78417e-09			0.0302	-6.99831e-10	-1.62813e-09			0.0302	-5.85248e-10	-2.14325e-09			0.0302	-4.39e-10	-9.6139e-10			0.0302	-1.59319e-10	-1.57666e-10			0.0302	-4.36533e-10	-4.77418e-10
0.03022	-1.30744e-10	-2.77667e-09			0.03022	-7.02957e-10	-1.62375e-09			0.03022	-5.79943e-10	-2.14263e-09			0.03022	-4.43e-10	-9.66706e-10			0.03022	-1.53702e-10	-1.66717e-10			0.03022	-4.26234e-10	-4.66807e-10
0.03024	-1.32527e-10	-2.77604e-09			0.03024	-7.04833e-10	-1.61469e-09			0.03024	-5.69956e-10	-2.13795e-09			0.03024	-4.42e-10	-9.71396e-10			0.03024	-1.45587e-10	-1.67965e-10			0.03024	-4.16559e-10	-4.55884e-10
0.03026	-1.35974e-10	-2.7773e-09			0.03026	-7.08585e-10	-1.60249e-09			0.03026	-5.63714e-10	-2.13483e-09			0.03026	-4.39e-10	-9.77649e-10			0.03026	-1.36848e-10	-1.65157e-10			0.03026	-4.07508e-10	-4.42464e-10
0.03028	-1.39887e-10	-2.78355e-09			0.03028	-7.10774e-10	-1.5928e-09			0.03028	-5.58096e-10	-2.12734e-09			0.03028	-4.34e-10	-9.79525e-10			0.03028	-1.2967e-10	-1.57666e-10			0.03028	-4.0033e-10	-4.30916e-10
0.0303	-1.43183e-10	-2.7898e-09			0.0303	-7.09211e-10	-1.58498e-09			0.0303	-5.55287e-10	-2.12297e-09			0.0303	-4.3e-10	-9.79525e-10			0.0303	-1.25301e-10	-1.47679e-10			0.0303	-3.93464e-10	-4.23426e-10
0.03032	-1.45263e-10	-2.79668e-09			0.03032	-7.05771e-10	-1.58717e-09			0.03032	-5.5872e-10	-2.11922e-09			0.03032	-4.26e-10	-9.78587e-10			0.03032	-1.24677e-10	-1.38628e-10			0.03032	-3.87222e-10	-4.17496e-10
0.03034	-1.46124e-10	-2.80106e-09			0.03034	-7.01707e-10	-1.59561e-09			0.03034	-5.61217e-10	-2.11766e-09			0.03034	-4.23e-10	-9.75148e-10			0.03034	-1.23116e-10	-1.30202e-10			0.03034	-3.87534e-10	-4.17808e-10
0.03036	-1.46157e-10	-2.80293e-09			0.03036	-6.97642e-10	-1.60593e-09			0.03036	-5.68707e-10	-2.1186e-09			0.03036	-4.22e-10	-9.7077e-10			0.03036	-1.25613e-10	-1.21463e-10			0.03036	-3.87846e-10	-4.1812e-10
0.03038	-1.45772e-10	-2.80481e-09			0.03038	-6.94203e-10	-1.615e-09			0.03038	-5.74949e-10	-2.12234e-09			0.03038	-4.22e-10	-9.65455e-10			0.03038	-1.28734e-10	-1.16158e-10			0.03038	-3.90655e-10	-4.22801e-10
0.0304	-1.45094e-10	-2.80043e-09			0.0304	-6.92952e-10	-1.62125e-09			0.0304	-5.81815e-10	-2.12453e-09			0.0304	-4.22e-10	-9.62016e-10			0.0304	-1.38409e-10	-1.14909e-10			0.0304	-3.96585e-10	-4.24362e-10
0.03042	-1.43921e-10	-2.79918e-09			0.03042	-6.94828e-10	-1.61812e-09			0.03042	-5.86185e-10	-2.12921e-09			0.03042	-4.23e-10	-9.62016e-10			0.03042	-1.44027e-10	-1.1803e-10			0.03042	-3.99394e-10	-4.31228e-10
0.03044	-1.41935e-10	-2.78918e-09			0.03044	-6.94203e-10	-1.61469e-09			0.03044	-5.90554e-10	-2.12952e-09			0.03044	-4.25e-10	-9.62328e-10			0.03044	-1.49956e-10	-1.25833e-10			0.03044	-4.01891e-10	-4.36534e-10
0.03046	-1.39006e-10	-2.7923e-09			0.03046	-6.90138e-10	-1.60749e-09			0.03046	-5.9149e-10	-2.12921e-09			0.03046	-4.27e-10	-9.68269e-10			0.03046	-1.54326e-10	-1.3738e-10			0.03046	-4.05012e-10	-4.42464e-10
0.03048	-1.35385e-10	-2.7898e-09			0.03048	-6.84822e-10	-1.60218e-09			0.03048	-5.90554e-10	-2.12578e-09			0.03048	-4.28e-10	-9.6952e-10			0.03048	-1.54638e-10	-1.46431e-10			0.03048	-4.07196e-10	-4.48705e-10
0.0305	-1.31735e-10	-2.78918e-09			0.0305	-6.80445e-10	-1.59718e-09			0.0305	-5.86185e-10	-2.12484e-09			0.0305	-4.3e-10	-9.6952e-10			0.0305	-1.50893e-10	-1.52049e-10			0.0305	-4.06572e-10	-4.53387e-10
0.03052	-1.29001e-10	-2.78605e-09			0.03052	-6.77631e-10	-1.59561e-09			0.03052	-5.78694e-10	-2.12266e-09			0.03052	-4.31e-10	-9.67644e-10			0.03052	-1.4746e-10	-1.51112e-10			0.03052	-4.07196e-10	-4.62126e-10
0.03054	-1.28126e-10	-2.79043e-09			0.03054	-6.77944e-10	-1.59374e-09			0.03054	-5.71828e-10	-2.12297e-09			0.03054	-4.32e-10	-9.60452e-10			0.03054	-1.40906e-10	-1.46743e-10			0.03054	-4.09069e-10	-4.67119e-10
0.03056	-1.29688e-10	-2.78793e-09			0.03056	-6.82946e-10	-1.59123e-09			0.03056	-5.63402e-10	-2.12453e-09			0.03056	-4.32e-10	-9.51385e-10			0.03056	-1.34352e-10	-1.38941e-10			0.03056	-4.08445e-10	-4.74297e-10
0.03058	-1.33573e-10	-2.78793e-09			0.03058	-6.90451e-10	-1.59186e-09			0.03058	-5.56848e-10	-2.12266e-09			0.03058	-4.3e-10	-9.43255e-10			0.03058	-1.29358e-10	-1.33947e-10			0.03058	-4.08757e-10	-4.76482e-10
0.0306	-1.38887e-10	-2.78542e-09			0.0306	-6.95453e-10	-1.58873e-09			0.0306	-5.53103e-10	-2.12078e-09			0.0306	-4.28e-10	-9.36377e-10			0.0306	-1.26861e-10	-1.2989e-10			0.0306	-4.09069e-10	-4.79291e-10
0.03062	-1.44195e-10	-2.78605e-09			0.03062	-6.93265e-10	-1.58936e-09			0.03062	-5.53103e-10	-2.11829e-09			0.03062	-4.27e-10	-9.34501e-10			0.03062	-1.28422e-10	-1.31762e-10			0.03062	-4.08757e-10	-4.79291e-10
0.03064	-1.48047e-10	-2.79105e-09			0.03064	-6.83259e-10	-1.59155e-09			0.03064	-5.53103e-10	-2.11111e-09			0.03064	-4.26e-10	-9.36689e-10			0.03064	-1.31855e-10	-1.31138e-10			0.03064	-4.08133e-10	-4.74921e-10
0.03066	-1.4952e-10	-2.79543e-09			0.03066	-6.72316e-10	-1.59311e-09			0.03066	-5.55911e-10	-2.10612e-09			0.03066	-4.23e-10	-9.39503e-10			0.03066	-1.33103e-10	-1.33011e-10			0.03066	-4.09069e-10	-4.73361e-10
0.03068	-1.48552e-10	-2.80544e-09			0.03068	-6.59496e-10	-1.59405e-09			0.03068	-5.5716e-10	-2.09706e-09			0.03068	-4.22e-10	-9.4263e-10			0.03068	-1.35288e-10	-1.33635e-10			0.03068	-4.08445e-10	-4.65559e-10
0.0307	-1.45934e-10	-2.81231e-09			0.0307	-6.55119e-10	-1.59186e-09			0.0307	-5.58408e-10	-2.09145e-09			0.0307	-4.21e-10	-9.46069e-10			0.0307	-1.31231e-10	-1.3145e-10			0.0307	-4.05948e-10	-4.60565e-10
0.03072	-1.43016e-10	-2.81482e-09			0.03072	-6.59183e-10	-1.58623e-09			0.03072	-5.5872e-10	-2.08677e-09			0.03072	-4.22e-10	-9.48571e-10			0.03072	-1.26237e-10	-1.28641e-10			0.03072	-4.047e-10	-4.51202e-10
0.03074	-1.41229e-10	-2.81919e-09			0.03074	-6.66062e-10	-1.58029e-09			0.03074	-5.57472e-10	-2.08583e-09			0.03074	-4.23e-10	-9.46695e-10			0.03074	-1.20932e-10	-1.2552e-10			0.03074	-4.01266e-10	-4.43712e-10
0.03076	-1.41576e-10	-2.8242e-09			0.03076	-6.77006e-10	-1.57404e-09			0.03076	-5.5279e-10	-2.08957e-09			0.03076	-4.26e-10	-9.45757e-10			0.03076	-1.1625e-10	-1.22712e-10			0.03076	-3.99706e-10	-4.39967e-10
0.03078	-1.44218e-10	-2.8242e-09			0.03078	-6.85135e-10	-1.56747e-09			0.03078	-5.49669e-10	-2.098e-09			0.03078	-4.27e-10	-9.43881e-10			0.03078	-1.1469e-10	-1.23648e-10			0.03078	-3.99082e-10	-4.37158e-10
0.0308	-1.4831e-10	-2.81982e-09			0.0308	-6.88574e-10	-1.56778e-09			0.0308	-5.45924e-10	-2.10861e-09			0.0308	-4.28e-10	-9.41692e-10			0.0308	-1.17498e-10	-1.23336e-10			0.0308	-3.98146e-10	-4.36846e-10
0.03082	-1.52223e-10	-2.81607e-09			0.03082	-6.87011e-10	-1.56841e-09			0.03082	-5.39994e-10	-2.12016e-09			0.03082	-4.29e-10	-9.4263e-10			0.03082	-1.21556e-10	-1.22087e-10			0.03082	-3.98458e-10	-4.38718e-10
0.03084	-1.54076e-10	-2.80919e-09			0.03084	-6.80445e-10	-1.56904e-09			0.03084	-5.39058e-10	-2.1289e-09			0.03084	-4.3e-10	-9.42317e-10			0.03084	-1.28422e-10	-1.24272e-10			0.03084	-3.98458e-10	-4.40591e-10
0.03086	-1.52401e-10	-2.80481e-09			0.03086	-6.7638e-10	-1.57216e-09			0.03086	-5.34377e-10	-2.13389e-09			0.03086	-4.29e-10	-9.42317e-10			0.03086	-1.35288e-10	-1.26769e-10			0.03086	-3.99082e-10	-4.42776e-10
0.03088	-1.46709e-10	-2.79668e-09			0.03088	-6.72628e-10	-1.57279e-09			0.03088	-5.31256e-10	-2.1342e-09			0.03088	-4.28e-10	-9.43568e-10			0.03088	-1.44027e-10	-1.27081e-10			0.03088	-4.01579e-10	-4.41839e-10
0.0309	-1.37728e-10	-2.78855e-09			0.0309	-6.70752e-10	-1.57466e-09			0.0309	-5.29695e-10	-2.13327e-09			0.0309	-4.28e-10	-9.42317e-10			0.0309	-1.48708e-10	-1.3145e-10			0.0309	-4.02827e-10	-4.39967e-10
0.03092	-1.27267e-10	-2.7898e-09			0.03092	-6.70752e-10	-1.57435e-09			0.03092	-5.28447e-10	-2.13108e-09			0.03092	-4.28e-10	-9.42317e-10			0.03092	-1.53077e-10	-1.33947e-10			0.03092	-4.02203e-10	-4.38094e-10
0.03094	-1.17706e-10	-2.79168e-09			0.03094	-6.65124e-10	-1.5731e-09			0.03094	-5.26886e-10	-2.12484e-09			0.03094	-4.28e-10	-9.44193e-10			0.03094	-1.56823e-10	-1.36132e-10			0.03094	-4.05012e-10	-4.32164e-10
0.03096	-1.11296e-10	-2.79793e-09			0.03096	-6.60747e-10	-1.57154e-09			0.03096	-5.28135e-10	-2.11891e-09			0.03096	-4.29e-10	-9.48571e-10			0.03096	-1.57759e-10	-1.35507e-10			0.03096	-4.07196e-10	-4.25298e-10
0.03098	-1.09472e-10	-2.80418e-09			0.03098	-6.54493e-10	-1.56872e-09			0.03098	-5.27823e-10	-2.10955e-09			0.03098	-4.3e-10	-9.50134e-10			0.03098	-1.55262e-10	-1.33947e-10			0.03098	-4.09693e-10	-4.21553e-10
0.031	-1.12446e-10	-2.81294e-09			0.031	-6.52305e-10	-1.56372e-09			0.031	-5.27511e-10	-2.10081e-09			0.031	-4.33e-10	-9.52636e-10			0.031	-1.49644e-10	-1.2989e-10			0.031	-4.12814e-10	-4.17184e-10
0.03102	-1.19196e-10	-2.81044e-09			0.03102	-6.52305e-10	-1.56247e-09			0.03102	-5.28135e-10	-2.09207e-09			0.03102	-4.35e-10	-9.53573e-10			0.03102	-1.42466e-10	-1.27705e-10			0.03102	-4.14999e-10	-4.19681e-10
0.03104	-1.27859e-10	-2.80731e-09			0.03104	-6.58558e-10	-1.56497e-09			0.03104	-5.3032e-10	-2.08895e-09			0.03104	-4.38e-10	-9.52948e-10			0.03104	-1.356e-10	-1.26769e-10			0.03104	-4.16559e-10	-4.22801e-10
0.03106	-1.36356e-10	-2.80418e-09			0.03106	-6.67938e-10	-1.57247e-09			0.03106	-5.30007e-10	-2.08864e-09			0.03106	-4.38e-10	-9.52323e-10			0.03106	-1.29046e-10	-1.28641e-10			0.03106	-4.20616e-10	-4.2998e-10
0.03108	-1.42983e-10	-2.79668e-09			0.03108	-6.75442e-10	-1.58467e-09			0.03108	-5.32504e-10	-2.08989e-09			0.03108	-4.36e-10	-9.50759e-10			0.03108	-1.21556e-10	-1.34571e-10			0.03108	-4.19368e-10	-4.38094e-10
0.0311	-1.46789e-10	-2.79355e-09			0.0311	-6.79194e-10	-1.59499e-09			0.0311	-5.33441e-10	-2.0927e-09			0.0311	-4.34e-10	-9.50134e-10			0.0311	-1.16562e-10	-1.44558e-10			0.0311	-4.16559e-10	-4.42776e-10
0.03112	-1.47673e-10	-2.7898e-09			0.03112	-6.78882e-10	-1.60124e-09			0.03112	-5.35937e-10	-2.09894e-09			0.03112	-4.3e-10	-9.47633e-10			0.03112	-1.13441e-10	-1.51736e-10			0.03112	-4.11566e-10	-4.44336e-10
0.03114	-1.46259e-10	-2.78668e-09			0.03114	-6.71378e-10	-1.59999e-09			0.03114	-5.36249e-10	-2.10362e-09			0.03114	-4.25e-10	-9.50134e-10			0.03114	-1.0876e-10	-1.55482e-10			0.03114	-4.04387e-10	-4.44024e-10
0.03116	-1.4362e-10	-2.7923e-09			0.03116	-6.62936e-10	-1.59311e-09			0.03116	-5.37186e-10	-2.11017e-09			0.03116	-4.2e-10	-9.51697e-10			0.03116	-1.05951e-10	-1.55794e-10			0.03116	-3.95337e-10	-4.42151e-10
0.03118	-1.40942e-10	-2.79168e-09			0.03118	-6.5293e-10	-1.58404e-09			0.03118	-5.40619e-10	-2.11298e-09			0.03118	-4.17e-10	-9.53573e-10			0.03118	-1.05015e-10	-1.48303e-10			0.03118	-3.86286e-10	-4.42776e-10
0.0312	-1.392e-10	-2.79293e-09			0.0312	-6.44801e-10	-1.57404e-09			0.0312	-5.39682e-10	-2.11517e-09			0.0312	-4.13e-10	-9.55137e-10			0.0312	-1.08136e-10	-1.40501e-10			0.0312	-3.82229e-10	-4.44024e-10
0.03122	-1.38892e-10	-2.79793e-09			0.03122	-6.3886e-10	-1.56591e-09			0.03122	-5.39682e-10	-2.11485e-09			0.03122	-4.14e-10	-9.53573e-10			0.03122	-1.1625e-10	-1.30514e-10			0.03122	-3.78171e-10	-4.46521e-10
0.03124	-1.39892e-10	-2.79918e-09			0.03124	-6.31668e-10	-1.56247e-09			0.03124	-5.3781e-10	-2.10924e-09			0.03124	-4.14e-10	-9.52636e-10			0.03124	-1.23116e-10	-1.19591e-10			0.03124	-3.79732e-10	-4.4496e-10
0.03126	-1.41458e-10	-2.79918e-09			0.03126	-6.2948e-10	-1.56122e-09			0.03126	-5.34689e-10	-2.10924e-09			0.03126	-4.19e-10	-9.48571e-10			0.03126	-1.31543e-10	-1.1054e-10			0.03126	-3.82229e-10	-4.45272e-10
0.03128	-1.42433e-10	-2.80731e-09			0.03128	-6.25102e-10	-1.56403e-09			0.03128	-5.32192e-10	-2.10549e-09			0.03128	-4.27e-10	-9.43881e-10			0.03128	-1.34352e-10	-1.05234e-10			0.03128	-3.88158e-10	-4.434e-10
0.0313	-1.41617e-10	-2.81356e-09			0.0313	-6.25415e-10	-1.56497e-09			0.0313	-5.27511e-10	-2.10549e-09			0.0313	-4.34e-10	-9.36377e-10			0.0313	-1.34352e-10	-1.04922e-10			0.0313	-3.91592e-10	-4.40903e-10
0.03132	-1.38201e-10	-2.81919e-09			0.03132	-6.28854e-10	-1.56778e-09			0.03132	-5.24702e-10	-2.10518e-09			0.03132	-4.43e-10	-9.33875e-10			0.03132	-1.31543e-10	-1.09916e-10			0.03132	-3.96585e-10	-4.39655e-10
0.03134	-1.32121e-10	-2.82232e-09			0.03134	-6.37297e-10	-1.56966e-09			0.03134	-5.18772e-10	-2.10643e-09			0.03134	-4.52e-10	-9.30436e-10			0.03134	-1.26237e-10	-1.19591e-10			0.03134	-3.96897e-10	-4.38718e-10
0.03136	-1.2417e-10	-2.82232e-09			0.03136	-6.47927e-10	-1.56841e-09			0.03136	-5.15339e-10	-2.10643e-09			0.03136	-4.57e-10	-9.29498e-10			0.03136	-1.20932e-10	-1.3582e-10			0.03136	-3.9877e-10	-4.39655e-10
0.03138	-1.15816e-10	-2.81857e-09			0.03138	-6.58871e-10	-1.56653e-09			0.03138	-5.12842e-10	-2.10455e-09			0.03138	-4.6e-10	-9.34188e-10			0.03138	-1.14377e-10	-1.52049e-10			0.03138	-3.96273e-10	-4.40903e-10
0.0314	-1.08767e-10	-2.81106e-09			0.0314	-6.60122e-10	-1.56528e-09			0.0314	-5.09721e-10	-2.10393e-09			0.0314	-4.6e-10	-9.38878e-10			0.0314	-1.1032e-10	-1.66405e-10			0.0314	-3.98458e-10	-4.434e-10
0.03142	-1.04445e-10	-2.80669e-09			0.03142	-6.60122e-10	-1.56184e-09			0.03142	-5.08473e-10	-2.10393e-09			0.03142	-4.57e-10	-9.43881e-10			0.03142	-1.09072e-10	-1.72959e-10			0.03142	-3.95649e-10	-4.44024e-10
0.03144	-1.03575e-10	-2.79606e-09			0.03144	-6.56995e-10	-1.55653e-09			0.03144	-5.06912e-10	-2.10299e-09			0.03144	-4.53e-10	-9.45757e-10			0.03144	-1.05015e-10	-1.71399e-10			0.03144	-3.95025e-10	-4.46209e-10
0.03146	-1.06028e-10	-2.79668e-09			0.03146	-6.51054e-10	-1.55246e-09			0.03146	-5.09097e-10	-2.10393e-09			0.03146	-4.46e-10	-9.4732e-10			0.03146	-1.05951e-10	-1.65781e-10			0.03146	-3.96273e-10	-4.43088e-10
0.03148	-1.10964e-10	-2.7923e-09			0.03148	-6.50116e-10	-1.54871e-09			0.03148	-5.14403e-10	-2.10393e-09			0.03148	-4.42e-10	-9.44506e-10			0.03148	-1.05639e-10	-1.54545e-10			0.03148	-3.93776e-10	-4.40591e-10
0.0315	-1.17208e-10	-2.79668e-09			0.0315	-6.53868e-10	-1.54308e-09			0.0315	-5.17836e-10	-2.10299e-09			0.0315	-4.39e-10	-9.42317e-10			0.0315	-1.05951e-10	-1.42998e-10			0.0315	-3.88158e-10	-4.34661e-10
0.03152	-1.23699e-10	-2.80106e-09			0.03152	-6.60122e-10	-1.53652e-09			0.03152	-5.17836e-10	-2.10237e-09			0.03152	-4.35e-10	-9.38878e-10			0.03152	-1.03454e-10	-1.35507e-10			0.03152	-3.82229e-10	-4.28107e-10
0.03154	-1.29823e-10	-2.80293e-09			0.03154	-6.66688e-10	-1.53339e-09			0.03154	-5.17524e-10	-2.09863e-09			0.03154	-4.33e-10	-9.35126e-10			0.03154	-1.00021e-10	-1.30202e-10			0.03154	-3.76923e-10	-4.19993e-10
0.03156	-1.35474e-10	-2.80669e-09			0.03156	-6.67626e-10	-1.52933e-09			0.03156	-5.17836e-10	-2.08864e-09			0.03156	-4.3e-10	-9.33875e-10			0.03156	-9.53396e-11	-1.27705e-10			0.03156	-3.70993e-10	-4.10318e-10
0.03158	-1.40805e-10	-2.80669e-09			0.03158	-6.66375e-10	-1.53026e-09			0.03158	-5.14715e-10	-2.08021e-09			0.03158	-4.3e-10	-9.3325e-10			0.03158	-9.44034e-11	-1.28017e-10			0.03158	-3.67872e-10	-4.02827e-10
0.0316	-1.4583e-10	-2.80919e-09			0.0316	-6.63874e-10	-1.53245e-09			0.0316	-5.13466e-10	-2.0721e-09			0.0316	-4.3e-10	-9.30123e-10			0.0316	-9.44034e-11	-1.29578e-10			0.0316	-3.63503e-10	-3.95337e-10
0.03162	-1.50154e-10	-2.80731e-09			0.03162	-6.55744e-10	-1.53777e-09			0.03162	-5.14403e-10	-2.06461e-09			0.03162	-4.31e-10	-9.2856e-10			0.03162	-9.84606e-11	-1.32074e-10			0.03162	-3.67248e-10	-3.93152e-10
0.03164	-1.53003e-10	-2.80794e-09			0.03164	-6.48865e-10	-1.54121e-09			0.03164	-5.14403e-10	-2.05961e-09			0.03164	-4.31e-10	-9.27309e-10			0.03164	-1.0439e-10	-1.33323e-10			0.03164	-3.6756e-10	-3.91904e-10
0.03166	-1.53545e-10	-2.81044e-09			0.03166	-6.45426e-10	-1.54215e-09			0.03166	-5.16275e-10	-2.06055e-09			0.03166	-4.3e-10	-9.24808e-10			0.03166	-1.10944e-10	-1.33323e-10			0.03166	-3.70993e-10	-3.94401e-10
0.03168	-1.51316e-10	-2.80919e-09			0.03168	-6.40423e-10	-1.53902e-09			0.03168	-5.16587e-10	-2.06461e-09			0.03168	-4.28e-10	-9.23557e-10			0.03168	-1.16874e-10	-1.33635e-10			0.03168	-3.72242e-10	-4.00331e-10
0.0317	-1.46506e-10	-2.80481e-09			0.0317	-6.36671e-10	-1.53089e-09			0.0317	-5.17836e-10	-2.07241e-09			0.0317	-4.25e-10	-9.23557e-10			0.0317	-1.2374e-10	-1.38316e-10			0.0317	-3.73178e-10	-4.05948e-10
0.03172	-1.39937e-10	-2.80606e-09			0.03172	-6.31356e-10	-1.51932e-09			0.03172	-5.18772e-10	-2.08396e-09			0.03172	-4.22e-10	-9.21056e-10			0.03172	-1.22804e-10	-1.39253e-10			0.03172	-3.74738e-10	-4.13127e-10
0.03174	-1.32796e-10	-2.80356e-09			0.03174	-6.25415e-10	-1.51244e-09			0.03174	-5.19396e-10	-2.09644e-09			0.03174	-4.17e-10	-9.20118e-10			0.03174	-1.20619e-10	-1.42686e-10			0.03174	-3.76923e-10	-4.22801e-10
0.03176	-1.26258e-10	-2.80168e-09			0.03176	-6.20412e-10	-1.50806e-09			0.03176	-5.2439e-10	-2.10674e-09			0.03176	-4.17e-10	-9.22932e-10			0.03176	-1.19371e-10	-1.4487e-10			0.03176	-3.77859e-10	-4.27795e-10
0.03178	-1.21196e-10	-2.80106e-09			0.03178	-6.21663e-10	-1.50994e-09			0.03178	-5.30007e-10	-2.11205e-09			0.03178	-4.15e-10	-9.27622e-10			0.03178	-1.13129e-10	-1.44246e-10			0.03178	-3.82229e-10	-4.31228e-10
0.0318	-1.1807e-10	-2.80544e-09			0.0318	-6.25102e-10	-1.51744e-09			0.0318	-5.35625e-10	-2.11548e-09			0.0318	-4.15e-10	-9.34501e-10			0.0318	-1.07511e-10	-1.38941e-10			0.0318	-3.83165e-10	-4.34973e-10
0.03182	-1.16993e-10	-2.80293e-09			0.03182	-6.32607e-10	-1.52839e-09			0.03182	-5.39994e-10	-2.11329e-09			0.03182	-4.19e-10	-9.41379e-10			0.03182	-1.05327e-10	-1.32387e-10			0.03182	-3.83477e-10	-4.36534e-10
0.03184	-1.17843e-10	-2.80356e-09			0.03184	-6.38235e-10	-1.53902e-09			0.03184	-5.45924e-10	-2.11017e-09			0.03184	-4.23e-10	-9.48258e-10			0.03184	-1.04078e-10	-1.21463e-10			0.03184	-3.83477e-10	-4.35597e-10
0.03186	-1.20353e-10	-2.80606e-09			0.03186	-6.41049e-10	-1.54527e-09			0.03186	-5.50294e-10	-2.10643e-09			0.03186	-4.25e-10	-9.52636e-10			0.03186	-1.08136e-10	-1.121e-10			0.03186	-3.81604e-10	-4.36222e-10
0.03188	-1.24152e-10	-2.79856e-09			0.03188	-6.40111e-10	-1.54621e-09			0.03188	-5.50606e-10	-2.10081e-09			0.03188	-4.26e-10	-9.52636e-10			0.03188	-1.11257e-10	-1.10852e-10			0.03188	-3.80668e-10	-4.34349e-10
0.0319	-1.28793e-10	-2.79731e-09			0.0319	-6.3417e-10	-1.54371e-09			0.0319	-5.47173e-10	-2.09987e-09			0.0319	-4.27e-10	-9.51072e-10			0.0319	-1.13753e-10	-1.12412e-10			0.0319	-3.80044e-10	-4.33413e-10
0.03192	-1.33827e-10	-2.79355e-09			0.03192	-6.24477e-10	-1.53964e-09			0.03192	-5.36874e-10	-2.09519e-09			0.03192	-4.22e-10	-9.46382e-10			0.03192	-1.13753e-10	-1.20527e-10			0.03192	-3.75987e-10	-4.32789e-10
0.03194	-1.38873e-10	-2.7948e-09			0.03194	-6.17598e-10	-1.53245e-09			0.03194	-5.26574e-10	-2.09238e-09			0.03194	-4.16e-10	-9.42943e-10			0.03194	-1.0876e-10	-1.33635e-10			0.03194	-3.70057e-10	-4.32476e-10
0.03196	-1.43638e-10	-2.79355e-09			0.03196	-6.11658e-10	-1.52714e-09			0.03196	-5.15963e-10	-2.08521e-09			0.03196	-4.1e-10	-9.38878e-10			0.03196	-1.05015e-10	-1.47367e-10			0.03196	-3.64127e-10	-4.29355e-10
0.03198	-1.47873e-10	-2.7923e-09			0.03198	-6.1072e-10	-1.51995e-09			0.03198	-5.08473e-10	-2.0799e-09			0.03198	-4.03e-10	-9.34188e-10			0.03198	-1.00957e-10	-1.61099e-10			0.03198	-3.56325e-10	-4.27171e-10
0.032	-1.51334e-10	-2.79793e-09			0.032	-6.12596e-10	-1.51557e-09			0.032	-5.02543e-10	-2.0721e-09			0.032	-3.98e-10	-9.32937e-10			0.032	-9.81485e-11	-1.70774e-10			0.032	-3.49459e-10	-4.21553e-10
0.03202	-1.53753e-10	-2.80356e-09			0.03202	-6.1666e-10	-1.51557e-09			0.03202	-4.97237e-10	-2.06429e-09			0.03202	-3.96e-10	-9.29498e-10			0.03202	-1.02206e-10	-1.77016e-10			0.03202	-3.45089e-10	-4.1656e-10
0.03204	-1.54871e-10	-2.81106e-09			0.03204	-6.20725e-10	-1.51494e-09			0.03204	-4.95053e-10	-2.06305e-09			0.03204	-3.97e-10	-9.2856e-10			0.03204	-1.10008e-10	-1.75144e-10			0.03204	-3.43841e-10	-4.14063e-10
0.03206	-1.5453e-10	-2.82169e-09			0.03206	-6.22914e-10	-1.51369e-09			0.03206	-4.93804e-10	-2.06305e-09			0.03206	-4.01e-10	-9.28873e-10			0.03206	-1.20307e-10	-1.69526e-10			0.03206	-3.44465e-10	-4.11254e-10
0.03208	-1.52793e-10	-2.82795e-09			0.03208	-6.26666e-10	-1.51682e-09			0.03208	-4.92556e-10	-2.06742e-09			0.03208	-4.08e-10	-9.29811e-10			0.03208	-1.29046e-10	-1.60787e-10			0.03208	-3.48522e-10	-4.13751e-10
0.0321	-1.50031e-10	-2.83983e-09			0.0321	-6.25728e-10	-1.5187e-09			0.0321	-4.90059e-10	-2.07553e-09			0.0321	-4.14e-10	-9.30436e-10			0.0321	-1.38409e-10	-1.4924e-10			0.0321	-3.54452e-10	-4.17184e-10
0.03212	-1.46876e-10	-2.84483e-09			0.03212	-6.26666e-10	-1.51995e-09			0.03212	-4.89435e-10	-2.08396e-09			0.03212	-4.22e-10	-9.30123e-10			0.03212	-1.48084e-10	-1.40189e-10			0.03212	-3.62567e-10	-4.24986e-10
0.03214	-1.44059e-10	-2.85296e-09			0.03214	-6.27291e-10	-1.52432e-09			0.03214	-4.89123e-10	-2.09457e-09			0.03214	-4.28e-10	-9.28873e-10			0.03214	-1.49956e-10	-1.32699e-10			0.03214	-3.67248e-10	-4.33725e-10
0.03216	-1.42171e-10	-2.85421e-09			0.03216	-6.29167e-10	-1.52839e-09			0.03216	-4.89123e-10	-2.10175e-09			0.03216	-4.32e-10	-9.29811e-10			0.03216	-1.47772e-10	-1.29578e-10			0.03216	-3.71929e-10	-4.42464e-10
0.03218	-1.41465e-10	-2.85421e-09			0.03218	-6.31356e-10	-1.53151e-09			0.03218	-4.88811e-10	-2.10799e-09			0.03218	-4.31e-10	-9.31999e-10			0.03218	-1.43402e-10	-1.30514e-10			0.03218	-3.76923e-10	-4.51202e-10
0.0322	-1.41789e-10	-2.84733e-09			0.0322	-6.32607e-10	-1.53183e-09			0.0322	-4.90683e-10	-2.10955e-09			0.0322	-4.28e-10	-9.3794e-10			0.0322	-1.33415e-10	-1.33947e-10			0.0322	-3.78796e-10	-4.57444e-10
0.03222	-1.4265e-10	-2.84108e-09			0.03222	-6.30105e-10	-1.53089e-09			0.03222	-4.92556e-10	-2.10955e-09			0.03222	-4.24e-10	-9.47633e-10			0.03222	-1.18747e-10	-1.38316e-10			0.03222	-3.81604e-10	-4.61813e-10
0.03224	-1.43402e-10	-2.82982e-09			0.03224	-6.30105e-10	-1.53089e-09			0.03224	-4.94116e-10	-2.10643e-09			0.03224	-4.2e-10	-9.56075e-10			0.03224	-1.04078e-10	-1.38004e-10			0.03224	-3.84413e-10	-4.61501e-10
0.03226	-1.4349e-10	-2.81857e-09			0.03226	-6.29167e-10	-1.5287e-09			0.03226	-4.96301e-10	-2.10299e-09			0.03226	-4.17e-10	-9.62954e-10			0.03226	-8.84735e-11	-1.34883e-10			0.03226	-3.81917e-10	-4.57132e-10
0.03228	-1.42644e-10	-2.80731e-09			0.03228	-6.29792e-10	-1.52776e-09			0.03228	-4.98486e-10	-2.10112e-09			0.03228	-4.17e-10	-9.67644e-10			0.03228	-7.6926e-11	-1.33323e-10			0.03228	-3.79732e-10	-4.48705e-10
0.0323	-1.40967e-10	-2.80418e-09			0.0323	-6.31981e-10	-1.52495e-09			0.0323	-5.01607e-10	-2.09956e-09			0.0323	-4.16e-10	-9.69207e-10			0.0323	-7.00599e-11	-1.27393e-10			0.0323	-3.7505e-10	-4.36534e-10
0.03232	-1.38889e-10	-2.80043e-09			0.03232	-6.33857e-10	-1.52182e-09			0.03232	-5.00983e-10	-2.09738e-09			0.03232	-4.16e-10	-9.68894e-10			0.03232	-6.97478e-11	-1.23024e-10			0.03232	-3.70681e-10	-4.21553e-10
0.03234	-1.37055e-10	-2.79668e-09			0.03234	-6.35733e-10	-1.51213e-09			0.03234	-5.03167e-10	-2.09519e-09			0.03234	-4.16e-10	-9.63266e-10			0.03234	-7.25566e-11	-1.1803e-10			0.03234	-3.67872e-10	-4.08757e-10
0.03236	-1.36134e-10	-2.79543e-09			0.03236	-6.36046e-10	-1.50056e-09			0.03236	-4.99422e-10	-2.09176e-09			0.03236	-4.17e-10	-9.58889e-10			0.03236	-8.19195e-11	-1.13973e-10			0.03236	-3.65063e-10	-3.96898e-10
0.03238	-1.36632e-10	-2.79856e-09			0.03238	-6.36046e-10	-1.48805e-09			0.03238	-4.94741e-10	-2.08458e-09			0.03238	-4.18e-10	-9.51697e-10			0.03238	-9.53396e-11	-1.14909e-10			0.03238	-3.64127e-10	-3.90344e-10
0.0324	-1.38693e-10	-2.80043e-09			0.0324	-6.34795e-10	-1.48274e-09			0.0324	-4.90683e-10	-2.07834e-09			0.0324	-4.2e-10	-9.44819e-10			0.0324	-1.07511e-10	-1.18654e-10			0.0324	-3.64439e-10	-3.84726e-10
0.03242	-1.41987e-10	-2.80043e-09			0.03242	-6.37922e-10	-1.47992e-09			0.03242	-4.86938e-10	-2.0696e-09			0.03242	-4.23e-10	-9.41692e-10			0.03242	-1.20307e-10	-1.24272e-10			0.03242	-3.66312e-10	-3.83165e-10
0.03244	-1.45723e-10	-2.80856e-09			0.03244	-6.40111e-10	-1.48461e-09			0.03244	-4.81945e-10	-2.06117e-09			0.03244	-4.28e-10	-9.40129e-10			0.03244	-1.29358e-10	-1.3145e-10			0.03244	-3.66312e-10	-3.87535e-10
0.03246	-1.48856e-10	-2.81044e-09			0.03246	-6.4355e-10	-1.49181e-09			0.03246	-4.79136e-10	-2.05868e-09			0.03246	-4.35e-10	-9.39816e-10			0.03246	-1.36224e-10	-1.36132e-10			0.03246	-3.66624e-10	-3.93152e-10
0.03248	-1.50431e-10	-2.81857e-09			0.03248	-6.46364e-10	-1.5015e-09			0.03248	-4.77575e-10	-2.05961e-09			0.03248	-4.39e-10	-9.38565e-10			0.03248	-1.39345e-10	-1.39253e-10			0.03248	-3.66312e-10	-3.98458e-10
0.0325	-1.49911e-10	-2.82232e-09			0.0325	-6.46677e-10	-1.50994e-09			0.0325	-4.77887e-10	-2.06554e-09			0.0325	-4.41e-10	-9.40441e-10			0.0325	-1.3404e-10	-1.41125e-10			0.0325	-3.64751e-10	-4.05012e-10
0.03252	-1.47367e-10	-2.82044e-09			0.03252	-6.41674e-10	-1.51588e-09			0.03252	-4.78512e-10	-2.07272e-09			0.03252	-4.44e-10	-9.45757e-10			0.03252	-1.27486e-10	-1.38004e-10			0.03252	-3.63503e-10	-4.12502e-10
0.03254	-1.43432e-10	-2.81482e-09			0.03254	-6.34795e-10	-1.52057e-09			0.03254	-4.79136e-10	-2.07959e-09			0.03254	-4.44e-10	-9.49509e-10			0.03254	-1.19059e-10	-1.34883e-10			0.03254	-3.6007e-10	-4.19681e-10
0.03256	-1.39057e-10	-2.81044e-09			0.03256	-6.23226e-10	-1.52182e-09			0.03256	-4.80384e-10	-2.08677e-09			0.03256	-4.42e-10	-9.54511e-10			0.03256	-1.1032e-10	-1.28641e-10			0.03256	-3.57261e-10	-4.23738e-10
0.03258	-1.3524e-10	-2.80731e-09			0.03258	-6.13846e-10	-1.52026e-09			0.03258	-4.8132e-10	-2.09082e-09			0.03258	-4.38e-10	-9.567e-10			0.03258	-1.04078e-10	-1.23648e-10			0.03258	-3.55388e-10	-4.26235e-10
0.0326	-1.32803e-10	-2.80731e-09			0.0326	-6.01965e-10	-1.52026e-09			0.0326	-4.8132e-10	-2.08926e-09			0.0326	-4.34e-10	-9.59201e-10			0.0326	-9.93969e-11	-1.23024e-10			0.0326	-3.55388e-10	-4.24362e-10
0.03262	-1.3228e-10	-2.80669e-09			0.03262	-5.91647e-10	-1.51307e-09			0.03262	-4.7976e-10	-2.08677e-09			0.03262	-4.31e-10	-9.62328e-10			0.03262	-9.93969e-11	-1.2396e-10			0.03262	-3.56325e-10	-4.19993e-10
0.03264	-1.3383e-10	-2.81231e-09			0.03264	-5.8383e-10	-1.50713e-09			0.03264	-4.75703e-10	-2.08489e-09			0.03264	-4.28e-10	-9.63892e-10			0.03264	-1.00645e-10	-1.30826e-10			0.03264	-3.56637e-10	-4.15311e-10
0.03266	-1.37158e-10	-2.81231e-09			0.03266	-5.78202e-10	-1.49525e-09			0.03266	-4.72582e-10	-2.08521e-09			0.03266	-4.26e-10	-9.69832e-10			0.03266	-1.04078e-10	-1.35507e-10			0.03266	-3.57573e-10	-4.09693e-10
0.03268	-1.41474e-10	-2.81294e-09			0.03268	-5.74137e-10	-1.48649e-09			0.03268	-4.69461e-10	-2.08552e-09			0.03268	-4.26e-10	-9.7421e-10			0.03268	-1.07199e-10	-1.41749e-10			0.03268	-3.58197e-10	-4.047e-10
0.0327	-1.45587e-10	-2.81732e-09			0.0327	-5.72574e-10	-1.4793e-09			0.0327	-4.66652e-10	-2.08645e-09			0.0327	-4.28e-10	-9.77649e-10			0.0327	-1.10632e-10	-1.40813e-10			0.0327	-3.56325e-10	-4.01267e-10
0.03272	-1.48163e-10	-2.81794e-09			0.03272	-5.76639e-10	-1.47367e-09			0.03272	-4.64779e-10	-2.08521e-09			0.03272	-4.31e-10	-9.78587e-10			0.03272	-1.11881e-10	-1.36444e-10			0.03272	-3.56949e-10	-3.98458e-10
0.03274	-1.48122e-10	-2.82107e-09			0.03274	-5.82267e-10	-1.46867e-09			0.03274	-4.65716e-10	-2.08084e-09			0.03274	-4.32e-10	-9.76086e-10			0.03274	-1.10632e-10	-1.28017e-10			0.03274	-3.53828e-10	-3.9877e-10
0.03276	-1.45007e-10	-2.82607e-09			0.03276	-5.90083e-10	-1.46241e-09			0.03276	-4.71333e-10	-2.07647e-09			0.03276	-4.33e-10	-9.71083e-10			0.03276	-1.07823e-10	-1.14909e-10			0.03276	-3.52267e-10	-4.03452e-10
0.03278	-1.39156e-10	-2.82607e-09			0.03278	-5.99463e-10	-1.4546e-09			0.03278	-4.78824e-10	-2.06679e-09			0.03278	-4.33e-10	-9.64517e-10			0.03278	-1.06887e-10	-1.04922e-10			0.03278	-3.52892e-10	-4.09069e-10
0.0328	-1.31615e-10	-2.82857e-09			0.0328	-6.08844e-10	-1.44678e-09			0.0328	-4.8725e-10	-2.05993e-09			0.0328	-4.32e-10	-9.56388e-10			0.0328	-1.0283e-10	-1.00865e-10			0.0328	-3.51643e-10	-4.15623e-10
0.03282	-1.23834e-10	-2.82795e-09			0.03282	-6.13846e-10	-1.44209e-09			0.03282	-4.93492e-10	-2.05244e-09			0.03282	-4.31e-10	-9.49821e-10			0.03282	-1.00645e-10	-1.00553e-10			0.03282	-3.52892e-10	-4.21241e-10
0.03284	-1.17284e-10	-2.82857e-09			0.03284	-6.14159e-10	-1.44084e-09			0.03284	-5.02855e-10	-2.04682e-09			0.03284	-4.28e-10	-9.44506e-10			0.03284	-9.81485e-11	-1.0461e-10			0.03284	-3.56013e-10	-4.25298e-10
0.03286	-1.13095e-10	-2.83233e-09			0.03286	-6.15097e-10	-1.44834e-09			0.03286	-5.07849e-10	-2.04588e-09			0.03286	-4.26e-10	-9.40754e-10			0.03286	-9.50275e-11	-1.12412e-10			0.03286	-3.58197e-10	-4.26859e-10
0.03288	-1.11788e-10	-2.8292e-09			0.03288	-6.1666e-10	-1.45835e-09			0.03288	-5.1253e-10	-2.04931e-09			0.03288	-4.27e-10	-9.38253e-10			0.03288	-9.28429e-11	-1.1803e-10			0.03288	-3.61318e-10	-4.24674e-10
0.0329	-1.13141e-10	-2.82482e-09			0.0329	-6.18849e-10	-1.46992e-09			0.0329	-5.15339e-10	-2.05649e-09			0.0329	-4.28e-10	-9.34813e-10			0.0329	-9.25308e-11	-1.26145e-10			0.0329	-3.66312e-10	-4.20929e-10
0.03292	-1.16261e-10	-2.81919e-09			0.03292	-6.23226e-10	-1.48211e-09			0.03292	-5.16899e-10	-2.06617e-09			0.03292	-4.26e-10	-9.29811e-10			0.03292	-9.44034e-11	-1.36444e-10			0.03292	-3.68809e-10	-4.19993e-10
0.03294	-1.19866e-10	-2.80669e-09			0.03294	-6.26666e-10	-1.49056e-09			0.03294	-5.20957e-10	-2.07584e-09			0.03294	-4.24e-10	-9.2512e-10			0.03294	-9.40913e-11	-1.46743e-10			0.03294	-3.70681e-10	-4.14999e-10
0.03296	-1.22719e-10	-2.79668e-09			0.03296	-6.29167e-10	-1.49837e-09			0.03296	-5.21269e-10	-2.08364e-09			0.03296	-4.23e-10	-9.22619e-10			0.03296	-1.01269e-10	-1.52985e-10			0.03296	-3.74738e-10	-4.11566e-10
0.03298	-1.2402e-10	-2.78918e-09			0.03298	-6.28854e-10	-1.50181e-09			0.03298	-5.21893e-10	-2.0902e-09			0.03298	-4.22e-10	-9.2387e-10			0.03298	-1.07823e-10	-1.53921e-10			0.03298	-3.76923e-10	-4.07509e-10
0.033	-1.23616e-10	-2.78355e-09			0.033	-6.25728e-10	-1.50525e-09			0.033	-5.19396e-10	-2.0927e-09			0.033	-4.23e-10	-9.23557e-10			0.033	-1.17498e-10	-1.4924e-10			0.033	-3.81604e-10	-4.07821e-10
0.03302	-1.21977e-10	-2.78542e-09			0.03302	-6.24477e-10	-1.50619e-09			0.03302	-5.16275e-10	-2.0902e-09			0.03302	-4.24e-10	-9.26371e-10			0.03302	-1.26549e-10	-1.41125e-10			0.03302	-3.85038e-10	-4.05636e-10
0.03304	-1.19984e-10	-2.78855e-09			0.03304	-6.25728e-10	-1.50119e-09			0.03304	-5.10345e-10	-2.08739e-09			0.03304	-4.26e-10	-9.28873e-10			0.03304	-1.34352e-10	-1.32074e-10			0.03304	-3.85038e-10	-4.05636e-10
0.03306	-1.18643e-10	-2.79105e-09			0.03306	-6.35421e-10	-1.49274e-09			0.03306	-5.02231e-10	-2.08521e-09			0.03306	-4.27e-10	-9.30436e-10			0.03306	-1.4153e-10	-1.25833e-10			0.03306	-3.83165e-10	-4.04388e-10
0.03308	-1.18779e-10	-2.80481e-09			0.03308	-6.42612e-10	-1.48024e-09			0.03308	-4.92556e-10	-2.08271e-09			0.03308	-4.25e-10	-9.34188e-10			0.03308	-1.41842e-10	-1.2396e-10			0.03308	-3.80356e-10	-4.03139e-10
0.0331	-1.20771e-10	-2.81044e-09			0.0331	-6.46051e-10	-1.46273e-09			0.0331	-4.8132e-10	-2.08333e-09			0.0331	-4.24e-10	-9.36064e-10			0.0331	-1.42466e-10	-1.27081e-10			0.0331	-3.74426e-10	-4.00643e-10
0.03312	-1.24387e-10	-2.81231e-09			0.03312	-6.43237e-10	-1.44866e-09			0.03312	-4.70709e-10	-2.08052e-09			0.03312	-4.21e-10	-9.33875e-10			0.03312	-1.39033e-10	-1.32387e-10			0.03312	-3.67248e-10	-4.00018e-10
0.03314	-1.28773e-10	-2.81919e-09			0.03314	-6.33545e-10	-1.43427e-09			0.03314	-4.60722e-10	-2.08333e-09			0.03314	-4.16e-10	-9.33875e-10			0.03314	-1.356e-10	-1.38628e-10			0.03314	-3.58821e-10	-3.97834e-10
0.03316	-1.32655e-10	-2.81669e-09			0.03316	-6.14784e-10	-1.43052e-09			0.03316	-4.55104e-10	-2.08583e-09			0.03316	-4.11e-10	-9.32937e-10			0.03316	-1.31231e-10	-1.45182e-10			0.03316	-3.51019e-10	-3.9284e-10
0.03318	-1.34742e-10	-2.81544e-09			0.03318	-5.9321e-10	-1.43209e-09			0.03318	-4.51359e-10	-2.08458e-09			0.03318	-4.08e-10	-9.31061e-10			0.03318	-1.25613e-10	-1.45495e-10			0.03318	-3.41032e-10	-3.90656e-10
0.0332	-1.34189e-10	-2.81419e-09			0.0332	-5.74137e-10	-1.44303e-09			0.0332	-4.51359e-10	-2.08208e-09			0.0332	-4.04e-10	-9.32312e-10			0.0332	-1.17186e-10	-1.44246e-10			0.0332	-3.34166e-10	-3.84726e-10
0.03322	-1.30911e-10	-2.80981e-09			0.03322	-5.62881e-10	-1.45991e-09			0.03322	-4.52296e-10	-2.07085e-09			0.03322	-4.02e-10	-9.35751e-10			0.03322	-1.11257e-10	-1.38628e-10			0.03322	-3.32293e-10	-3.80981e-10
0.03324	-1.25621e-10	-2.80794e-09			0.03324	-5.57253e-10	-1.47805e-09			0.03324	-4.57913e-10	-2.05462e-09			0.03324	-4e-10	-9.42943e-10			0.03324	-1.03454e-10	-1.32699e-10			0.03324	-3.32917e-10	-3.79108e-10
0.03326	-1.1959e-10	-2.80418e-09			0.03326	-5.57253e-10	-1.49181e-09			0.03326	-4.65404e-10	-2.03714e-09			0.03326	-3.99e-10	-9.47007e-10			0.03326	-9.90848e-11	-1.25208e-10			0.03326	-3.31981e-10	-3.77548e-10
0.03328	-1.14281e-10	-2.80293e-09			0.03328	-5.62256e-10	-1.49743e-09			0.03328	-4.73206e-10	-2.02091e-09			0.03328	-4e-10	-9.53261e-10			0.03328	-9.81485e-11	-1.20839e-10			0.03328	-3.34166e-10	-3.80981e-10
0.0333	-1.10979e-10	-2.80231e-09			0.0333	-5.66633e-10	-1.49525e-09			0.0333	-4.83193e-10	-2.00905e-09			0.0333	-4.01e-10	-9.58264e-10			0.0333	-9.78364e-11	-1.15845e-10			0.0333	-3.36351e-10	-3.8691e-10
0.03332	-1.10483e-10	-2.80293e-09			0.03332	-5.73512e-10	-1.48805e-09			0.03332	-4.86002e-10	-2.005e-09			0.03332	-4.05e-10	-9.58889e-10			0.03332	-9.9709e-11	-1.16782e-10			0.03332	-3.39472e-10	-3.94713e-10
0.03334	-1.12922e-10	-2.79793e-09			0.03334	-5.80391e-10	-1.47961e-09			0.03334	-4.90371e-10	-2.00781e-09			0.03334	-4.09e-10	-9.58264e-10			0.03334	-1.03454e-10	-1.18966e-10			0.03334	-3.41968e-10	-4.05012e-10
0.03336	-1.17721e-10	-2.79606e-09			0.03336	-5.86957e-10	-1.47023e-09			0.03336	-4.90683e-10	-2.01748e-09			0.03336	-4.13e-10	-9.57951e-10			0.03336	-1.0876e-10	-1.19591e-10			0.03336	-3.46338e-10	-4.1656e-10
0.03338	-1.23732e-10	-2.79168e-09			0.03338	-5.93523e-10	-1.46273e-09			0.03338	-4.90683e-10	-2.0284e-09			0.03338	-4.18e-10	-9.5201e-10			0.03338	-1.13129e-10	-1.17718e-10			0.03338	-3.4821e-10	-4.28419e-10
0.0334	-1.2951e-10	-2.7823e-09			0.0334	-5.98213e-10	-1.45679e-09			0.0334	-4.89123e-10	-2.04058e-09			0.0334	-4.21e-10	-9.48883e-10			0.0334	-1.14065e-10	-1.14909e-10			0.0334	-3.51643e-10	-4.36846e-10
0.03342	-1.33662e-10	-2.77479e-09			0.03342	-6.00402e-10	-1.45429e-09			0.03342	-4.87562e-10	-2.05244e-09			0.03342	-4.24e-10	-9.42005e-10			0.03342	-1.13129e-10	-1.10228e-10			0.03342	-3.53204e-10	-4.42151e-10
0.03344	-1.35212e-10	-2.76792e-09			0.03344	-5.98525e-10	-1.45741e-09			0.03344	-4.8569e-10	-2.0618e-09			0.03344	-4.25e-10	-9.36689e-10			0.03344	-1.08136e-10	-1.09291e-10			0.03344	-3.55388e-10	-4.39343e-10
0.03346	-1.33849e-10	-2.76229e-09			0.03346	-5.94773e-10	-1.46148e-09			0.03346	-4.83193e-10	-2.06773e-09			0.03346	-4.24e-10	-9.33563e-10			0.03346	-9.93969e-11	-1.08667e-10			0.03346	-3.53828e-10	-4.33725e-10
0.03348	-1.29998e-10	-2.76604e-09			0.03348	-5.93523e-10	-1.47148e-09			0.03348	-4.76639e-10	-2.07335e-09			0.03348	-4.22e-10	-9.2856e-10			0.03348	-9.28429e-11	-1.11788e-10			0.03348	-3.54764e-10	-4.23738e-10
0.0335	-1.24675e-10	-2.77542e-09			0.0335	-5.89145e-10	-1.48555e-09			0.0335	-4.69773e-10	-2.07553e-09			0.0335	-4.19e-10	-9.2512e-10			0.0335	-8.94098e-11	-1.14285e-10			0.0335	-3.52892e-10	-4.12502e-10
0.03352	-1.19178e-10	-2.78855e-09			0.03352	-5.90396e-10	-1.49837e-09			0.03352	-4.62907e-10	-2.07428e-09			0.03352	-4.15e-10	-9.23244e-10			0.03352	-8.75372e-11	-1.20839e-10			0.03352	-3.49771e-10	-4.01891e-10
0.03354	-1.14728e-10	-2.80168e-09			0.03354	-5.93523e-10	-1.50869e-09			0.03354	-4.56353e-10	-2.0721e-09			0.03354	-4.09e-10	-9.21681e-10			0.03354	-9.09703e-11	-1.26457e-10			0.03354	-3.4665e-10	-3.95337e-10
0.03356	-1.12149e-10	-2.81419e-09			0.03356	-5.95086e-10	-1.51401e-09			0.03356	-4.49487e-10	-2.06929e-09			0.03356	-4.03e-10	-9.2043e-10			0.03356	-9.44034e-11	-1.30514e-10			0.03356	-3.4072e-10	-3.89407e-10
0.03358	-1.11665e-10	-2.8292e-09			0.03358	-6.00714e-10	-1.51401e-09			0.03358	-4.44493e-10	-2.06242e-09			0.03358	-3.94e-10	-9.21056e-10			0.03358	-1.00645e-10	-1.35507e-10			0.03358	-3.37599e-10	-3.87847e-10
0.0336	-1.12849e-10	-2.83795e-09			0.0336	-6.0259e-10	-1.50932e-09			0.0336	-4.40748e-10	-2.0568e-09			0.0336	-3.86e-10	-9.20743e-10			0.0336	-1.03142e-10	-1.36444e-10			0.0336	-3.37287e-10	-3.88159e-10
0.03362	-1.14771e-10	-2.84483e-09			0.03362	-6.06342e-10	-1.50244e-09			0.03362	-4.37003e-10	-2.049e-09			0.03362	-3.81e-10	-9.20743e-10			0.03362	-1.04703e-10	-1.38316e-10			0.03362	-3.40408e-10	-3.90968e-10
0.03364	-1.16321e-10	-2.84608e-09			0.03364	-6.07906e-10	-1.49274e-09			0.03364	-4.34818e-10	-2.04276e-09			0.03364	-3.79e-10	-9.21368e-10			0.03364	-1.05015e-10	-1.41437e-10			0.03364	-3.44777e-10	-3.94089e-10
0.03366	-1.16611e-10	-2.84858e-09			0.03366	-6.06342e-10	-1.48274e-09			0.03366	-4.32634e-10	-2.03371e-09			0.03366	-3.81e-10	-9.20743e-10			0.03366	-1.01582e-10	-1.41125e-10			0.03366	-3.48834e-10	-4.01267e-10
0.03368	-1.1528e-10	-2.84233e-09			0.03368	-6.03528e-10	-1.47336e-09			0.03368	-4.34506e-10	-2.02872e-09			0.03368	-3.85e-10	-9.22306e-10			0.03368	-9.93969e-11	-1.38316e-10			0.03368	-3.53516e-10	-4.03452e-10
0.0337	-1.12577e-10	-2.83483e-09			0.0337	-5.979e-10	-1.46617e-09			0.0337	-4.38563e-10	-2.02466e-09			0.0337	-3.89e-10	-9.24808e-10			0.0337	-9.69001e-11	-1.32387e-10			0.0337	-3.57885e-10	-4.09693e-10
0.03372	-1.09232e-10	-2.82732e-09			0.03372	-5.89458e-10	-1.4596e-09			0.03372	-4.41372e-10	-2.02466e-09			0.03372	-3.93e-10	-9.28247e-10			0.03372	-9.59638e-11	-1.22399e-10			0.03372	-3.62255e-10	-4.11566e-10
0.03374	-1.06217e-10	-2.81794e-09			0.03374	-5.80078e-10	-1.45835e-09			0.03374	-4.46366e-10	-2.02622e-09			0.03374	-3.97e-10	-9.3325e-10			0.03374	-9.72122e-11	-1.121e-10			0.03374	-3.65688e-10	-4.14375e-10
0.03376	-1.04506e-10	-2.81044e-09			0.03376	-5.74137e-10	-1.45616e-09			0.03376	-4.51984e-10	-2.0309e-09			0.03376	-4e-10	-9.40441e-10			0.03376	-1.00021e-10	-1.05234e-10			0.03376	-3.70057e-10	-4.18432e-10
0.03378	-1.0486e-10	-2.80794e-09			0.03378	-5.69134e-10	-1.45616e-09			0.03378	-4.55729e-10	-2.03309e-09			0.03378	-4.05e-10	-9.48571e-10			0.03378	-1.05327e-10	-1.05234e-10			0.03378	-3.71305e-10	-4.18432e-10
0.0338	-1.07629e-10	-2.80356e-09			0.0338	-5.65382e-10	-1.45429e-09			0.0338	-4.59162e-10	-2.03496e-09			0.0338	-4.1e-10	-9.52636e-10			0.0338	-1.10944e-10	-1.09916e-10			0.0338	-3.68809e-10	-4.19993e-10
0.03382	-1.1258e-10	-2.80606e-09			0.03382	-5.65695e-10	-1.45147e-09			0.03382	-4.62907e-10	-2.03714e-09			0.03382	-4.14e-10	-9.57013e-10			0.03382	-1.15002e-10	-1.16782e-10			0.03382	-3.64439e-10	-4.16872e-10
0.03384	-1.18822e-10	-2.80669e-09			0.03384	-5.66946e-10	-1.45178e-09			0.03384	-4.67588e-10	-2.03808e-09			0.03384	-4.2e-10	-9.58264e-10			0.03384	-1.17498e-10	-1.2552e-10			0.03384	-3.56637e-10	-4.13127e-10
0.03386	-1.24923e-10	-2.80919e-09			0.03386	-5.68196e-10	-1.45335e-09			0.03386	-4.68837e-10	-2.03995e-09			0.03386	-4.23e-10	-9.57013e-10			0.03386	-1.17186e-10	-1.31762e-10			0.03386	-3.51955e-10	-4.0626e-10
0.03388	-1.29275e-10	-2.81106e-09			0.03388	-5.66633e-10	-1.45585e-09			0.03388	-4.70709e-10	-2.03964e-09			0.03388	-4.25e-10	-9.53886e-10			0.03388	-1.15314e-10	-1.37692e-10			0.03388	-3.43217e-10	-3.99082e-10
0.0339	-1.30588e-10	-2.81356e-09			0.0339	-5.68196e-10	-1.45741e-09			0.0339	-4.69149e-10	-2.04089e-09			0.0339	-4.23e-10	-9.4732e-10			0.0339	-1.11881e-10	-1.38941e-10			0.0339	-3.41968e-10	-3.93152e-10
0.03392	-1.28318e-10	-2.81982e-09			0.03392	-5.70072e-10	-1.45679e-09			0.03392	-4.69773e-10	-2.03933e-09			0.03392	-4.2e-10	-9.43568e-10			0.03392	-1.08136e-10	-1.38316e-10			0.03392	-3.38535e-10	-3.88159e-10
0.03394	-1.22832e-10	-2.82357e-09			0.03394	-5.74137e-10	-1.45522e-09			0.03394	-4.67588e-10	-2.03371e-09			0.03394	-4.17e-10	-9.40754e-10			0.03394	-1.06263e-10	-1.3582e-10			0.03394	-3.36038e-10	-3.86286e-10
0.03396	-1.15284e-10	-2.8267e-09			0.03396	-5.82579e-10	-1.45178e-09			0.03396	-4.63531e-10	-2.02809e-09			0.03396	-4.12e-10	-9.38565e-10			0.03396	-1.05951e-10	-1.33323e-10			0.03396	-3.33542e-10	-3.84102e-10
0.03398	-1.07271e-10	-2.82857e-09			0.03398	-5.91021e-10	-1.45116e-09			0.03398	-4.60098e-10	-2.02154e-09			0.03398	-4.08e-10	-9.37002e-10			0.03398	-1.05015e-10	-1.30202e-10			0.03398	-3.31669e-10	-3.85662e-10
0.034	-1.00457e-10	-2.8267e-09			0.034	-5.98213e-10	-1.44866e-09			0.034	-4.55417e-10	-2.01842e-09			0.034	-4.05e-10	-9.3794e-10			0.034	-1.05639e-10	-1.22087e-10			0.034	-3.28236e-10	-3.87535e-10
0.03402	-9.62489e-11	-2.82169e-09			0.03402	-6.03528e-10	-1.44334e-09			0.03402	-4.54168e-10	-2.01748e-09			0.03402	-4.04e-10	-9.39816e-10			0.03402	-1.09072e-10	-1.15845e-10			0.03402	-3.24491e-10	-3.90344e-10
0.03404	-9.55796e-11	-2.81982e-09			0.03404	-6.01339e-10	-1.43959e-09			0.03404	-4.51047e-10	-2.01748e-09			0.03404	-4.04e-10	-9.37627e-10			0.03404	-1.12505e-10	-1.09604e-10			0.03404	-3.22306e-10	-3.93464e-10
0.03406	-9.87565e-11	-2.81732e-09			0.03406	-5.94773e-10	-1.44022e-09			0.03406	-4.54792e-10	-2.02341e-09			0.03406	-4.04e-10	-9.35126e-10			0.03406	-1.1625e-10	-1.06795e-10			0.03406	-3.20122e-10	-3.96898e-10
0.03408	-1.05383e-10	-2.81794e-09			0.03408	-5.87582e-10	-1.43959e-09			0.03408	-4.57289e-10	-2.02466e-09			0.03408	-4.06e-10	-9.28247e-10			0.03408	-1.21556e-10	-1.06483e-10			0.03408	-3.1544e-10	-3.96273e-10
0.0341	-1.14396e-10	-2.81607e-09			0.0341	-5.82579e-10	-1.44428e-09			0.0341	-4.57289e-10	-2.03028e-09			0.0341	-4.09e-10	-9.2387e-10			0.0341	-1.25613e-10	-1.1054e-10			0.0341	-3.12319e-10	-3.96898e-10
0.03412	-1.24244e-10	-2.81356e-09			0.03412	-5.78515e-10	-1.4496e-09			0.03412	-4.56665e-10	-2.03184e-09			0.03412	-4.13e-10	-9.21056e-10			0.03412	-1.27798e-10	-1.1647e-10			0.03412	-3.11695e-10	-3.96898e-10
0.03414	-1.33219e-10	-2.81544e-09			0.03414	-5.77264e-10	-1.4546e-09			0.03414	-4.56041e-10	-2.03652e-09			0.03414	-4.16e-10	-9.21368e-10			0.03414	-1.28422e-10	-1.22399e-10			0.03414	-3.16064e-10	-3.93777e-10
0.03416	-1.39864e-10	-2.82107e-09			0.03416	-5.77264e-10	-1.46023e-09			0.03416	-4.53232e-10	-2.03621e-09			0.03416	-4.16e-10	-9.26059e-10			0.03416	-1.24989e-10	-1.28641e-10			0.03416	-3.22306e-10	-3.89719e-10
0.03418	-1.43309e-10	-2.82357e-09			0.03418	-5.77264e-10	-1.46023e-09			0.03418	-4.52608e-10	-2.03527e-09			0.03418	-4.13e-10	-9.31061e-10			0.03418	-1.19059e-10	-1.29266e-10			0.03418	-3.35414e-10	-3.86598e-10
0.0342	-1.43434e-10	-2.82294e-09			0.0342	-5.78827e-10	-1.45772e-09			0.0342	-4.52608e-10	-2.03527e-09			0.0342	-4.08e-10	-9.37002e-10			0.0342	-1.11257e-10	-1.29266e-10			0.0342	-3.47586e-10	-3.84102e-10
0.03422	-1.40821e-10	-2.82107e-09			0.03422	-5.81329e-10	-1.44897e-09			0.03422	-4.55729e-10	-2.03309e-09			0.03422	-4.04e-10	-9.41692e-10			0.03422	-1.03142e-10	-1.25208e-10			0.03422	-3.60694e-10	-3.80669e-10
0.03424	-1.36542e-10	-2.81607e-09			0.03424	-5.88207e-10	-1.43928e-09			0.03424	-4.58225e-10	-2.03402e-09			0.03424	-4.02e-10	-9.45757e-10			0.03424	-9.69001e-11	-1.18342e-10			0.03424	-3.70681e-10	-3.80669e-10
0.03426	-1.31847e-10	-2.81356e-09			0.03426	-5.94773e-10	-1.42896e-09			0.03426	-4.59474e-10	-2.03558e-09			0.03426	-4.04e-10	-9.49821e-10			0.03426	-8.90977e-11	-1.14597e-10			0.03426	-3.74738e-10	-3.81293e-10
0.03428	-1.27839e-10	-2.80856e-09			0.03428	-6.01339e-10	-1.42364e-09			0.03428	-4.61346e-10	-2.03527e-09			0.03428	-4.09e-10	-9.49509e-10			0.03428	-8.56647e-11	-1.07419e-10			0.03428	-3.76923e-10	-3.8379e-10
0.0343	-1.25232e-10	-2.80606e-09			0.0343	-6.03841e-10	-1.42177e-09			0.0343	-4.58538e-10	-2.03621e-09			0.0343	-4.16e-10	-9.51072e-10			0.0343	-8.22316e-11	-1.04298e-10			0.0343	-3.71929e-10	-3.84726e-10
0.03432	-1.24223e-10	-2.80293e-09			0.03432	-6.02278e-10	-1.42396e-09			0.03432	-4.54792e-10	-2.03402e-09			0.03432	-4.21e-10	-9.48883e-10			0.03432	-8.25437e-11	-1.06483e-10			0.03432	-3.64751e-10	-3.89407e-10
0.03434	-1.24503e-10	-2.80293e-09			0.03434	-5.97275e-10	-1.42552e-09			0.03434	-4.51671e-10	-2.02778e-09			0.03434	-4.25e-10	-9.47945e-10			0.03434	-8.72252e-11	-1.1054e-10			0.03434	-3.56949e-10	-3.91904e-10
0.03436	-1.25362e-10	-2.80418e-09			0.03436	-5.88833e-10	-1.43084e-09			0.03436	-4.47926e-10	-2.01998e-09			0.03436	-4.25e-10	-9.45757e-10			0.03436	-9.25308e-11	-1.22712e-10			0.03436	-3.48522e-10	-3.93777e-10
0.03438	-1.25899e-10	-2.80731e-09			0.03438	-5.80391e-10	-1.43365e-09			0.03438	-4.41996e-10	-2.01061e-09			0.03438	-4.24e-10	-9.44506e-10			0.03438	-1.00021e-10	-1.31762e-10			0.03438	-3.38847e-10	-3.96273e-10
0.0344	-1.25281e-10	-2.80669e-09			0.0344	-5.74763e-10	-1.43678e-09			0.0344	-4.37939e-10	-2.00437e-09			0.0344	-4.2e-10	-9.40441e-10			0.0344	-1.05639e-10	-1.38941e-10			0.0344	-3.3479e-10	-3.97522e-10
0.03442	-1.23029e-10	-2.80293e-09			0.03442	-5.71948e-10	-1.43678e-09			0.03442	-4.37315e-10	-2.00125e-09			0.03442	-4.17e-10	-9.37002e-10			0.03442	-1.13441e-10	-1.41437e-10			0.03442	-3.29172e-10	-3.97834e-10
0.03444	-1.19244e-10	-2.80544e-09			0.03444	-5.69447e-10	-1.43896e-09			0.03444	-4.36067e-10	-2.00063e-09			0.03444	-4.16e-10	-9.31061e-10			0.03444	-1.19995e-10	-1.3582e-10			0.03444	-3.24491e-10	-3.99082e-10
0.03446	-1.14682e-10	-2.80544e-09			0.03446	-5.68822e-10	-1.44022e-09			0.03446	-4.35442e-10	-2.00406e-09			0.03446	-4.16e-10	-9.24808e-10			0.03446	-1.24989e-10	-1.29266e-10			0.03446	-3.24179e-10	-4.02515e-10
0.03448	-1.10556e-10	-2.80106e-09			0.03448	-5.67571e-10	-1.44053e-09			0.03448	-4.38875e-10	-2.00781e-09			0.03448	-4.17e-10	-9.17929e-10			0.03448	-1.25301e-10	-1.15221e-10			0.03448	-3.2293e-10	-4.03452e-10
0.0345	-1.08075e-10	-2.80231e-09			0.0345	-5.64444e-10	-1.44272e-09			0.0345	-4.38251e-10	-2.01654e-09			0.0345	-4.18e-10	-9.11676e-10			0.0345	-1.23116e-10	-1.03674e-10			0.0345	-3.21994e-10	-4.07509e-10
0.03452	-1.07924e-10	-2.80731e-09			0.03452	-5.60692e-10	-1.44334e-09			0.03452	-4.42309e-10	-2.02123e-09			0.03452	-4.19e-10	-9.09487e-10			0.03452	-1.16562e-10	-9.4935e-11			0.03452	-3.24179e-10	-4.11878e-10
0.03454	-1.09963e-10	-2.81169e-09			0.03454	-5.6038e-10	-1.44334e-09			0.03454	-4.45742e-10	-2.02716e-09			0.03454	-4.19e-10	-9.10425e-10			0.03454	-1.13129e-10	-9.21262e-11			0.03454	-3.25739e-10	-4.12502e-10
0.03456	-1.13326e-10	-2.81106e-09			0.03456	-5.58191e-10	-1.4424e-09			0.03456	-4.50735e-10	-2.03152e-09			0.03456	-4.19e-10	-9.11988e-10			0.03456	-1.06575e-10	-9.43109e-11			0.03456	-3.26988e-10	-4.13439e-10
0.03458	-1.16836e-10	-2.81294e-09			0.03458	-5.57253e-10	-1.44365e-09			0.03458	-4.53856e-10	-2.03589e-09			0.03458	-4.19e-10	-9.16678e-10			0.03458	-1.04703e-10	-9.93044e-11			0.03458	-3.26676e-10	-4.11878e-10
0.0346	-1.19479e-10	-2.81044e-09			0.0346	-5.57566e-10	-1.4424e-09			0.0346	-4.56041e-10	-2.0387e-09			0.0346	-4.18e-10	-9.20743e-10			0.0346	-1.0439e-10	-1.07419e-10			0.0346	-3.27924e-10	-4.047e-10
0.03462	-1.20739e-10	-2.81044e-09			0.03462	-5.56628e-10	-1.44303e-09			0.03462	-4.55417e-10	-2.0387e-09			0.03462	-4.17e-10	-9.25746e-10			0.03462	-1.05639e-10	-1.17094e-10			0.03462	-3.32605e-10	-3.96273e-10
0.03464	-1.20688e-10	-2.80418e-09			0.03464	-5.56628e-10	-1.43834e-09			0.03464	-4.55417e-10	-2.03683e-09			0.03464	-4.14e-10	-9.27935e-10			0.03464	-1.09384e-10	-1.24584e-10			0.03464	-3.37599e-10	-3.85662e-10
0.03466	-1.19888e-10	-2.80043e-09			0.03466	-5.57253e-10	-1.43146e-09			0.03466	-4.53856e-10	-2.03246e-09			0.03466	-4.14e-10	-9.29498e-10			0.03466	-1.10632e-10	-1.2989e-10			0.03466	-3.45089e-10	-3.76299e-10
0.03468	-1.19122e-10	-2.79606e-09			0.03468	-5.59129e-10	-1.42271e-09			0.03468	-4.54168e-10	-2.02591e-09			0.03468	-4.14e-10	-9.28247e-10			0.03468	-1.11569e-10	-1.38004e-10			0.03468	-3.52892e-10	-3.67248e-10
0.0347	-1.19084e-10	-2.7948e-09			0.0347	-5.63194e-10	-1.41802e-09			0.0347	-4.5292e-10	-2.01904e-09			0.0347	-4.18e-10	-9.29811e-10			0.0347	-1.11257e-10	-1.43622e-10			0.0347	-3.61318e-10	-3.64127e-10
0.03472	-1.20118e-10	-2.79418e-09			0.03472	-5.67571e-10	-1.41614e-09			0.03472	-4.5448e-10	-2.01186e-09			0.03472	-4.23e-10	-9.25746e-10			0.03472	-1.12193e-10	-1.50176e-10			0.03472	-3.67248e-10	-3.65064e-10
0.03474	-1.22139e-10	-2.7923e-09			0.03474	-5.71636e-10	-1.41864e-09			0.03474	-4.53544e-10	-2.005e-09			0.03474	-4.28e-10	-9.24495e-10			0.03474	-1.11257e-10	-1.57042e-10			0.03474	-3.68809e-10	-3.67248e-10
0.03476	-1.24708e-10	-2.79293e-09			0.03476	-5.72261e-10	-1.42364e-09			0.03476	-4.52296e-10	-1.99657e-09			0.03476	-4.32e-10	-9.21056e-10			0.03476	-1.10632e-10	-1.60163e-10			0.03476	-3.65688e-10	-3.69433e-10
0.03478	-1.27216e-10	-2.78918e-09			0.03478	-5.70698e-10	-1.42677e-09			0.03478	-4.49799e-10	-1.98939e-09			0.03478	-4.34e-10	-9.18554e-10			0.03478	-1.08448e-10	-1.59539e-10			0.03478	-3.61006e-10	-3.72866e-10
0.0348	-1.29073e-10	-2.78793e-09			0.0348	-5.68196e-10	-1.42708e-09			0.0348	-4.44805e-10	-1.98253e-09			0.0348	-4.3e-10	-9.15115e-10			0.0348	-1.07199e-10	-1.51424e-10			0.0348	-3.56013e-10	-3.75363e-10
0.03482	-1.29877e-10	-2.79105e-09			0.03482	-5.67571e-10	-1.42583e-09			0.03482	-4.42309e-10	-1.97597e-09			0.03482	-4.28e-10	-9.13864e-10			0.03482	-1.07823e-10	-1.39877e-10			0.03482	-3.50083e-10	-3.7942e-10
0.03484	-1.29507e-10	-2.78668e-09			0.03484	-5.67884e-10	-1.42521e-09			0.03484	-4.36379e-10	-1.97129e-09			0.03484	-4.22e-10	-9.1574e-10			0.03484	-1.12193e-10	-1.2396e-10			0.03484	-3.42592e-10	-3.84102e-10
0.03486	-1.28151e-10	-2.78918e-09			0.03486	-5.6976e-10	-1.42583e-09			0.03486	-4.31697e-10	-1.96879e-09			0.03486	-4.17e-10	-9.1574e-10			0.03486	-1.18435e-10	-1.1054e-10			0.03486	-3.36351e-10	-3.91904e-10
0.03488	-1.26231e-10	-2.79043e-09			0.03488	-5.72887e-10	-1.42489e-09			0.03488	-4.29513e-10	-1.9716e-09			0.03488	-4.12e-10	-9.21681e-10			0.03488	-1.27486e-10	-1.01177e-10			0.03488	-3.32917e-10	-3.95025e-10
0.0349	-1.24259e-10	-2.79543e-09			0.0349	-5.78202e-10	-1.42489e-09			0.0349	-4.28576e-10	-1.97535e-09			0.0349	-4.08e-10	-9.23557e-10			0.0349	-1.34352e-10	-9.99286e-11			0.0349	-3.29172e-10	-3.97834e-10
0.03492	-1.2264e-10	-2.79856e-09			0.03492	-5.76951e-10	-1.42239e-09			0.03492	-4.28264e-10	-1.98159e-09			0.03492	-4.03e-10	-9.2512e-10			0.03492	-1.38409e-10	-1.02113e-10			0.03492	-3.273e-10	-3.99394e-10
0.03494	-1.21547e-10	-2.79981e-09			0.03494	-5.69447e-10	-1.41833e-09			0.03494	-4.29825e-10	-1.99033e-09			0.03494	-3.99e-10	-9.26371e-10			0.03494	-1.41842e-10	-1.07107e-10			0.03494	-3.25115e-10	-4.01267e-10
0.03496	-1.20923e-10	-2.80293e-09			0.03496	-5.59754e-10	-1.41145e-09			0.03496	-4.31073e-10	-1.99907e-09			0.03496	-3.96e-10	-9.27935e-10			0.03496	-1.41218e-10	-1.09916e-10			0.03496	-3.21058e-10	-4.00331e-10
0.03498	-1.20585e-10	-2.80231e-09			0.03498	-5.51e-10	-1.40613e-09			0.03498	-4.34506e-10	-2.00905e-09			0.03498	-3.96e-10	-9.27622e-10			0.03498	-1.34976e-10	-1.121e-10			0.03498	-3.20434e-10	-3.99394e-10
0.035	-1.20347e-10	-2.79668e-09			0.035	-5.42245e-10	-1.40332e-09			0.035	-4.37003e-10	-2.01904e-09			0.035	-3.97e-10	-9.29811e-10			0.035	-1.24989e-10	-1.12725e-10			0.035	-3.17937e-10	-3.99082e-10
0.03502	-1.20089e-10	-2.79355e-09			0.03502	-5.41619e-10	-1.39957e-09			0.03502	-4.37939e-10	-2.02435e-09			0.03502	-4e-10	-9.31687e-10			0.03502	-1.13753e-10	-1.15845e-10			0.03502	-3.17001e-10	-4.01267e-10
0.03504	-1.19797e-10	-2.7923e-09			0.03504	-5.46935e-10	-1.39644e-09			0.03504	-4.38875e-10	-2.02622e-09			0.03504	-4.01e-10	-9.30436e-10			0.03504	-1.02518e-10	-1.20527e-10			0.03504	-3.17625e-10	-4.02203e-10
0.03506	-1.1959e-10	-2.79543e-09			0.03506	-5.54126e-10	-1.39519e-09			0.03506	-4.38563e-10	-2.02528e-09			0.03506	-4.01e-10	-9.27935e-10			0.03506	-9.12824e-11	-1.26457e-10			0.03506	-3.21682e-10	-4.05636e-10
0.03508	-1.19718e-10	-2.79668e-09			0.03508	-5.6632e-10	-1.39613e-09			0.03508	-4.36067e-10	-2.02091e-09			0.03508	-4e-10	-9.26997e-10			0.03508	-8.59768e-11	-1.33947e-10			0.03508	-3.24491e-10	-4.10942e-10
0.0351	-1.2048e-10	-2.79918e-09			0.0351	-5.7445e-10	-1.39738e-09			0.0351	-4.34506e-10	-2.01186e-09			0.0351	-3.96e-10	-9.2512e-10			0.0351	-8.25437e-11	-1.41749e-10			0.0351	-3.28236e-10	-4.14687e-10
0.03512	-1.22037e-10	-2.80231e-09			0.03512	-5.81329e-10	-1.3955e-09			0.03512	-4.30137e-10	-2.00562e-09			0.03512	-3.91e-10	-9.21681e-10			0.03512	-8.44163e-11	-1.47367e-10			0.03512	-3.3323e-10	-4.15935e-10
0.03514	-1.24216e-10	-2.80544e-09			0.03514	-5.78515e-10	-1.39613e-09			0.03514	-4.27328e-10	-2.00032e-09			0.03514	-3.88e-10	-9.18242e-10			0.03514	-8.78493e-11	-1.48616e-10			0.03514	-3.39159e-10	-4.15623e-10
0.03516	-1.26452e-10	-2.80231e-09			0.03516	-5.76951e-10	-1.39644e-09			0.03516	-4.22959e-10	-1.99907e-09			0.03516	-3.86e-10	-9.1449e-10			0.03516	-9.15945e-11	-1.46431e-10			0.03516	-3.4228e-10	-4.15623e-10
0.03518	-1.27957e-10	-2.80418e-09			0.03518	-5.71636e-10	-1.398e-09			0.03518	-4.18901e-10	-2.00219e-09			0.03518	-3.86e-10	-9.11988e-10			0.03518	-9.50275e-11	-1.41437e-10			0.03518	-3.44465e-10	-4.11878e-10
0.0352	-1.28038e-10	-2.80356e-09			0.0352	-5.6507e-10	-1.40113e-09			0.0352	-4.18589e-10	-2.00718e-09			0.0352	-3.91e-10	-9.08549e-10			0.0352	-9.56517e-11	-1.34259e-10			0.0352	-3.46026e-10	-4.08133e-10
0.03522	-1.26381e-10	-2.79981e-09			0.03522	-5.62881e-10	-1.40582e-09			0.03522	-4.18901e-10	-2.01061e-09			0.03522	-3.99e-10	-9.04484e-10			0.03522	-9.93969e-11	-1.26145e-10			0.03522	-3.4665e-10	-4.03452e-10
0.03524	-1.23172e-10	-2.79293e-09			0.03524	-5.57566e-10	-1.41333e-09			0.03524	-4.2015e-10	-2.01436e-09			0.03524	-4.09e-10	-9.00107e-10			0.03524	-1.0283e-10	-1.18654e-10			0.03524	-3.42905e-10	-4.02827e-10
0.03526	-1.19e-10	-2.7873e-09			0.03526	-5.54126e-10	-1.41864e-09			0.03526	-4.22959e-10	-2.0153e-09			0.03526	-4.18e-10	-8.9698e-10			0.03526	-1.05327e-10	-1.13973e-10			0.03526	-3.39159e-10	-4.01267e-10
0.03528	-1.14653e-10	-2.78292e-09			0.03528	-5.48811e-10	-1.42114e-09			0.03528	-4.25455e-10	-2.01436e-09			0.03528	-4.27e-10	-8.95417e-10			0.03528	-1.05327e-10	-1.1054e-10			0.03528	-3.35726e-10	-3.98458e-10
0.0353	-1.10921e-10	-2.77792e-09			0.0353	-5.44121e-10	-1.42145e-09			0.0353	-4.28888e-10	-2.01405e-09			0.0353	-4.32e-10	-8.97293e-10			0.0353	-1.05327e-10	-1.11164e-10			0.0353	-3.31045e-10	-3.98146e-10
0.03532	-1.08489e-10	-2.77667e-09			0.03532	-5.43183e-10	-1.41739e-09			0.03532	-4.31697e-10	-2.00749e-09			0.03532	-4.35e-10	-8.98856e-10			0.03532	-1.03766e-10	-1.15845e-10			0.03532	-3.26363e-10	-3.9877e-10
0.03534	-1.07875e-10	-2.77667e-09			0.03534	-5.43496e-10	-1.4152e-09			0.03534	-4.34194e-10	-2e-09			0.03534	-4.35e-10	-8.99169e-10			0.03534	-1.00333e-10	-1.20527e-10			0.03534	-3.21058e-10	-3.99706e-10
0.03536	-1.09363e-10	-2.7823e-09			0.03536	-5.49124e-10	-1.41333e-09			0.03536	-4.37003e-10	-1.99439e-09			0.03536	-4.33e-10	-8.97606e-10			0.03536	-1.00021e-10	-1.20839e-10			0.03536	-3.15752e-10	-4.02515e-10
0.03538	-1.129e-10	-2.78918e-09			0.03538	-5.54439e-10	-1.41051e-09			0.03538	-4.40124e-10	-1.99002e-09			0.03538	-4.26e-10	-8.98544e-10			0.03538	-9.90848e-11	-1.19903e-10			0.03538	-3.12319e-10	-4.04076e-10
0.0354	-1.17989e-10	-2.79731e-09			0.0354	-5.57878e-10	-1.41239e-09			0.0354	-4.38251e-10	-1.98908e-09			0.0354	-4.18e-10	-9.00107e-10			0.0354	-9.87727e-11	-1.17718e-10			0.0354	-3.07014e-10	-4.08445e-10
0.03542	-1.23664e-10	-2.80293e-09			0.03542	-5.56002e-10	-1.41239e-09			0.03542	-4.35442e-10	-1.9897e-09			0.03542	-4.14e-10	-9.04172e-10			0.03542	-9.84606e-11	-1.12725e-10			0.03542	-3.06389e-10	-4.10318e-10
0.03544	-1.28604e-10	-2.80544e-09			0.03544	-5.50374e-10	-1.41301e-09			0.03544	-4.32321e-10	-1.99158e-09			0.03544	-4.09e-10	-9.06986e-10			0.03544	-9.62759e-11	-1.08667e-10			0.03544	-3.05453e-10	-4.09693e-10
0.03546	-1.31418e-10	-2.81169e-09			0.03546	-5.47248e-10	-1.41207e-09			0.03546	-4.29201e-10	-1.99407e-09			0.03546	-4.05e-10	-9.08862e-10			0.03546	-9.47155e-11	-1.06795e-10			0.03546	-3.06077e-10	-4.07821e-10
0.03548	-1.31052e-10	-2.81044e-09			0.03548	-5.43496e-10	-1.40957e-09			0.03548	-4.25767e-10	-1.99938e-09			0.03548	-4.03e-10	-9.09174e-10			0.03548	-9.78364e-11	-1.05858e-10			0.03548	-3.0951e-10	-4.0626e-10
0.0355	-1.27206e-10	-2.80856e-09			0.0355	-5.44121e-10	-1.40738e-09			0.0355	-4.20774e-10	-2.00032e-09			0.0355	-4.01e-10	-9.05735e-10			0.0355	-1.03454e-10	-1.09604e-10			0.0355	-3.13255e-10	-4.05012e-10
0.03552	-1.20529e-10	-2.81294e-09			0.03552	-5.43808e-10	-1.40645e-09			0.03552	-4.17341e-10	-2.00531e-09			0.03552	-4.01e-10	-9.02921e-10			0.03552	-1.14065e-10	-1.19591e-10			0.03552	-3.20434e-10	-4.01267e-10
0.03554	-1.12514e-10	-2.81044e-09			0.03554	-5.44434e-10	-1.40582e-09			0.03554	-4.15156e-10	-2.00562e-09			0.03554	-4.02e-10	-9.01358e-10			0.03554	-1.25613e-10	-1.32387e-10			0.03554	-3.27612e-10	-3.9721e-10
0.03556	-1.05074e-10	-2.81294e-09			0.03556	-5.43496e-10	-1.40582e-09			0.03556	-4.14844e-10	-2.00125e-09			0.03556	-4.03e-10	-9.00107e-10			0.03556	-1.30606e-10	-1.42374e-10			0.03556	-3.37287e-10	-3.9284e-10
0.03558	-9.99469e-11	-2.81294e-09			0.03558	-5.46622e-10	-1.39988e-09			0.03558	-4.13908e-10	-1.99719e-09			0.03558	-4.06e-10	-9.01045e-10			0.03558	-1.3404e-10	-1.50176e-10			0.03558	-3.41968e-10	-3.85974e-10
0.0356	-9.81472e-11	-2.80481e-09			0.0356	-5.45372e-10	-1.393e-09			0.0356	-4.13908e-10	-1.98814e-09			0.0356	-4.07e-10	-9.01358e-10			0.0356	-1.31543e-10	-1.52985e-10			0.0356	-3.46338e-10	-3.81917e-10
0.03562	-9.96488e-11	-2.79918e-09			0.03562	-5.47873e-10	-1.38362e-09			0.03562	-4.13284e-10	-1.98159e-09			0.03562	-4.09e-10	-9.01983e-10			0.03562	-1.23116e-10	-1.53609e-10			0.03562	-3.46026e-10	-3.77548e-10
0.03564	-1.03449e-10	-2.79918e-09			0.03564	-5.48186e-10	-1.37706e-09			0.03564	-4.12347e-10	-1.97784e-09			0.03564	-4.09e-10	-8.99482e-10			0.03564	-1.11569e-10	-1.508e-10			0.03564	-3.44465e-10	-3.7942e-10
0.03566	-1.07995e-10	-2.79668e-09			0.03566	-5.51625e-10	-1.37487e-09			0.03566	-4.10163e-10	-1.97535e-09			0.03566	-4.09e-10	-8.96668e-10			0.03566	-1.00957e-10	-1.46743e-10			0.03566	-3.39784e-10	-3.83165e-10
0.03568	-1.11799e-10	-2.80231e-09			0.03568	-5.58504e-10	-1.38175e-09			0.03568	-4.10163e-10	-1.97753e-09			0.03568	-4.08e-10	-8.92603e-10			0.03568	-8.97219e-11	-1.42374e-10			0.03568	-3.36351e-10	-3.8691e-10
0.0357	-1.13992e-10	-2.80356e-09			0.0357	-5.65382e-10	-1.38769e-09			0.0357	-4.07666e-10	-1.98003e-09			0.0357	-4.05e-10	-8.90414e-10			0.0357	-7.97349e-11	-1.36132e-10			0.0357	-3.34166e-10	-3.91592e-10
0.03572	-1.14596e-10	-2.80981e-09			0.03572	-5.73199e-10	-1.39519e-09			0.03572	-4.09226e-10	-1.98565e-09			0.03572	-4.01e-10	-8.91977e-10			0.03572	-7.50534e-11	-1.29578e-10			0.03572	-3.31981e-10	-3.93152e-10
0.03574	-1.14403e-10	-2.81294e-09			0.03574	-5.78515e-10	-1.39738e-09			0.03574	-4.09226e-10	-1.98814e-09			0.03574	-3.98e-10	-8.96668e-10			0.03574	-7.28687e-11	-1.23648e-10			0.03574	-3.31045e-10	-3.94713e-10
0.03576	-1.14554e-10	-2.81732e-09			0.03576	-5.82267e-10	-1.39488e-09			0.03576	-4.09851e-10	-1.99095e-09			0.03576	-3.93e-10	-9.04172e-10			0.03576	-7.28687e-11	-1.18342e-10			0.03576	-3.30733e-10	-3.97834e-10
0.03578	-1.15991e-10	-2.82044e-09			0.03578	-5.77577e-10	-1.38737e-09			0.03578	-4.10475e-10	-1.99064e-09			0.03578	-3.93e-10	-9.12926e-10			0.03578	-8.12953e-11	-1.14909e-10			0.03578	-3.31981e-10	-3.9877e-10
0.0358	-1.19064e-10	-2.81794e-09			0.0358	-5.67258e-10	-1.37956e-09			0.0358	-4.10475e-10	-1.98908e-09			0.0358	-3.91e-10	-9.18554e-10			0.0358	-9.0034e-11	-1.15845e-10			0.0358	-3.31357e-10	-4.01579e-10
0.03582	-1.23438e-10	-2.81669e-09			0.03582	-5.51312e-10	-1.3733e-09			0.03582	-4.12347e-10	-1.98627e-09			0.03582	-3.91e-10	-9.2387e-10			0.03582	-1.03454e-10	-1.20527e-10			0.03582	-3.31357e-10	-4.01891e-10
0.03584	-1.28285e-10	-2.81106e-09			0.03584	-5.36304e-10	-1.37143e-09			0.03584	-4.12659e-10	-1.98221e-09			0.03584	-3.94e-10	-9.26059e-10			0.03584	-1.12817e-10	-1.23648e-10			0.03584	-3.29797e-10	-4.00955e-10
0.03586	-1.32635e-10	-2.80856e-09			0.03586	-5.20983e-10	-1.36893e-09			0.03586	-4.13284e-10	-1.97816e-09			0.03586	-3.98e-10	-9.25746e-10			0.03586	-1.20932e-10	-1.26457e-10			0.03586	-3.29797e-10	-3.98458e-10
0.03588	-1.3567e-10	-2.80669e-09			0.03588	-5.10978e-10	-1.36924e-09			0.03588	-4.1578e-10	-1.97566e-09			0.03588	-4.04e-10	-9.2512e-10			0.03588	-1.30294e-10	-1.2989e-10			0.03588	-3.26676e-10	-3.95649e-10
0.0359	-1.36887e-10	-2.80981e-09			0.0359	-5.04412e-10	-1.36893e-09			0.0359	-4.18277e-10	-1.9741e-09			0.0359	-4.08e-10	-9.21368e-10			0.0359	-1.34352e-10	-1.32387e-10			0.0359	-3.28236e-10	-3.88159e-10
0.03592	-1.36121e-10	-2.81106e-09			0.03592	-5.02536e-10	-1.36674e-09			0.03592	-4.18901e-10	-1.9741e-09			0.03592	-4.12e-10	-9.16053e-10			0.03592	-1.3404e-10	-1.33635e-10			0.03592	-3.27612e-10	-3.82541e-10
0.03594	-1.33517e-10	-2.81794e-09			0.03594	-5.03474e-10	-1.36299e-09			0.03594	-4.20774e-10	-1.97597e-09			0.03594	-4.14e-10	-9.10112e-10			0.03594	-1.31231e-10	-1.35195e-10			0.03594	-3.273e-10	-3.76611e-10
0.03596	-1.29487e-10	-2.81857e-09			0.03596	-5.03786e-10	-1.35923e-09			0.03596	-4.23895e-10	-1.97753e-09			0.03596	-4.14e-10	-9.05422e-10			0.03596	-1.24365e-10	-1.35507e-10			0.03596	-3.26676e-10	-3.75051e-10
0.03598	-1.24649e-10	-2.82232e-09			0.03598	-5.09727e-10	-1.35892e-09			0.03598	-4.28888e-10	-1.9819e-09			0.03598	-4.12e-10	-9.02296e-10			0.03598	-1.1625e-10	-1.33011e-10			0.03598	-3.273e-10	-3.77235e-10
0.036	-1.1976e-10	-2.82232e-09			0.036	-5.15668e-10	-1.35861e-09			0.036	-4.37003e-10	-1.98471e-09			0.036	-4.11e-10	-9.00107e-10			0.036	-1.04703e-10	-1.29266e-10			0.036	-3.2886e-10	-3.80044e-10
0.03602	-1.15571e-10	-2.83233e-09			0.03602	-5.26611e-10	-1.35892e-09			0.03602	-4.43869e-10	-1.9897e-09			0.03602	-4.08e-10	-8.99169e-10			0.03602	-9.34671e-11	-1.23336e-10			0.03602	-3.30421e-10	-3.8535e-10
0.03604	-1.12649e-10	-2.82982e-09			0.03604	-5.37242e-10	-1.35611e-09			0.03604	-4.48863e-10	-1.99532e-09			0.03604	-4.08e-10	-8.99169e-10			0.03604	-8.22316e-11	-1.12412e-10			0.03604	-3.31981e-10	-3.90968e-10
0.03606	-1.11207e-10	-2.82982e-09			0.03606	-5.48186e-10	-1.35235e-09			0.03606	-4.50111e-10	-1.99875e-09			0.03606	-4.07e-10	-8.99482e-10			0.03606	-7.44292e-11	-1.00241e-10			0.03606	-3.34166e-10	-3.96585e-10
0.03608	-1.11035e-10	-2.8267e-09			0.03608	-5.55377e-10	-1.3511e-09			0.03608	-4.51671e-10	-1.99875e-09			0.03608	-4.07e-10	-9.01045e-10			0.03608	-6.53784e-11	-9.02536e-11			0.03608	-3.33542e-10	-4.00331e-10
0.0361	-1.11577e-10	-2.82107e-09			0.0361	-5.58504e-10	-1.35235e-09			0.0361	-4.4855e-10	-1.99813e-09			0.0361	-4.04e-10	-9.0042e-10			0.0361	-6.22575e-11	-8.52601e-11			0.0361	-3.3323e-10	-4.00955e-10
0.03612	-1.12154e-10	-2.81482e-09			0.03612	-5.6038e-10	-1.36048e-09			0.03612	-4.42621e-10	-1.99751e-09			0.03612	-4.02e-10	-9.01358e-10			0.03612	-6.19454e-11	-8.52601e-11			0.03612	-3.31357e-10	-3.98458e-10
0.03614	-1.12244e-10	-2.80606e-09			0.03614	-5.61005e-10	-1.37299e-09			0.03614	-4.35755e-10	-1.99376e-09			0.03614	-4e-10	-9.02921e-10			0.03614	-6.00728e-11	-8.93173e-11			0.03614	-3.28236e-10	-3.95025e-10
0.03616	-1.11706e-10	-2.79981e-09			0.03616	-5.6163e-10	-1.38487e-09			0.03616	-4.31073e-10	-1.99095e-09			0.03616	-3.99e-10	-9.05735e-10			0.03616	-6.69389e-11	-9.71197e-11			0.03616	-3.26988e-10	-3.89095e-10
0.03618	-1.10838e-10	-2.79543e-09			0.03618	-5.63819e-10	-1.39488e-09			0.03618	-4.21398e-10	-1.98846e-09			0.03618	-3.99e-10	-9.09487e-10			0.03618	-7.22446e-11	-1.05234e-10			0.03618	-3.24179e-10	-3.84102e-10
0.0362	-1.1024e-10	-2.79793e-09			0.0362	-5.64132e-10	-1.40395e-09			0.0362	-4.1422e-10	-1.98346e-09			0.0362	-4.01e-10	-9.12614e-10			0.0362	-7.94228e-11	-1.14909e-10			0.0362	-3.26051e-10	-3.76923e-10
0.03622	-1.10515e-10	-2.80043e-09			0.03622	-5.60067e-10	-1.40582e-09			0.03622	-4.0673e-10	-1.97784e-09			0.03622	-4.02e-10	-9.11988e-10			0.03622	-8.75372e-11	-1.19903e-10			0.03622	-3.28548e-10	-3.69745e-10
0.03624	-1.11955e-10	-2.80418e-09			0.03624	-5.52876e-10	-1.40363e-09			0.03624	-3.98927e-10	-1.97316e-09			0.03624	-4.04e-10	-9.11676e-10			0.03624	-9.50275e-11	-1.22712e-10			0.03624	-3.3323e-10	-3.63503e-10
0.03626	-1.14361e-10	-2.81106e-09			0.03626	-5.41619e-10	-1.39644e-09			0.03626	-3.98927e-10	-1.97191e-09			0.03626	-4.07e-10	-9.11363e-10			0.03626	-1.03766e-10	-1.19591e-10			0.03626	-3.36351e-10	-3.56637e-10
0.03628	-1.17089e-10	-2.81044e-09			0.03628	-5.29425e-10	-1.3905e-09			0.03628	-4.02672e-10	-1.96942e-09			0.03628	-4.1e-10	-9.12614e-10			0.03628	-1.09696e-10	-1.17718e-10			0.03628	-3.41656e-10	-3.5258e-10
0.0363	-1.19287e-10	-2.80731e-09			0.0363	-5.17544e-10	-1.38393e-09			0.0363	-4.07354e-10	-1.96755e-09			0.0363	-4.14e-10	-9.13552e-10			0.0363	-1.12505e-10	-1.1054e-10			0.0363	-3.44153e-10	-3.55701e-10
0.03632	-1.20223e-10	-2.80418e-09			0.03632	-5.1473e-10	-1.38112e-09			0.03632	-4.14532e-10	-1.96973e-09			0.03632	-4.17e-10	-9.16678e-10			0.03632	-1.12193e-10	-1.04298e-10			0.03632	-3.45713e-10	-3.6007e-10
0.03634	-1.19522e-10	-2.80043e-09			0.03634	-5.17544e-10	-1.37518e-09			0.03634	-4.18589e-10	-1.9716e-09			0.03634	-4.18e-10	-9.1918e-10			0.03634	-1.06887e-10	-1.01177e-10			0.03634	-3.46026e-10	-3.71618e-10
0.03636	-1.17234e-10	-2.80106e-09			0.03636	-5.28487e-10	-1.36736e-09			0.03636	-4.22022e-10	-1.97566e-09			0.03636	-4.2e-10	-9.19492e-10			0.03636	-1.00021e-10	-9.77439e-11			0.03636	-3.44153e-10	-3.82541e-10
0.03638	-1.13765e-10	-2.80168e-09			0.03638	-5.40994e-10	-1.35892e-09			0.03638	-4.2171e-10	-1.9766e-09			0.03638	-4.16e-10	-9.2043e-10			0.03638	-9.06582e-11	-9.61834e-11			0.03638	-3.39159e-10	-3.95337e-10
0.0364	-1.09757e-10	-2.80418e-09			0.0364	-5.50687e-10	-1.35079e-09			0.0364	-4.2015e-10	-1.98003e-09			0.0364	-4.13e-10	-9.16991e-10			0.0364	-7.91107e-11	-9.68076e-11			0.0364	-3.3323e-10	-4.06885e-10
0.03642	-1.05962e-10	-2.80356e-09			0.03642	-5.54752e-10	-1.34235e-09			0.03642	-4.19213e-10	-1.98034e-09			0.03642	-4.09e-10	-9.12301e-10			0.03642	-6.97478e-11	-9.58713e-11			0.03642	-3.26676e-10	-4.14375e-10
0.03644	-1.03119e-10	-2.80106e-09			0.03644	-5.49436e-10	-1.33735e-09			0.03644	-4.19838e-10	-1.98284e-09			0.03644	-4.03e-10	-9.04172e-10			0.03644	-6.00728e-11	-9.58713e-11			0.03644	-3.19497e-10	-4.15311e-10
0.03646	-1.01833e-10	-2.7948e-09			0.03646	-5.39743e-10	-1.33266e-09			0.03646	-4.17653e-10	-1.98034e-09			0.03646	-3.99e-10	-8.95104e-10			0.03646	-5.22704e-11	-9.46229e-11			0.03646	-3.12943e-10	-4.15311e-10
0.03648	-1.02426e-10	-2.78918e-09			0.03648	-5.31927e-10	-1.32734e-09			0.03648	-4.18901e-10	-1.97878e-09			0.03648	-3.97e-10	-8.88851e-10			0.03648	-4.88374e-11	-9.61834e-11			0.03648	-3.06701e-10	-4.08757e-10
0.0365	-1.0483e-10	-2.7848e-09			0.0365	-5.28487e-10	-1.32578e-09			0.0365	-4.17965e-10	-1.97535e-09			0.0365	-3.98e-10	-8.81659e-10			0.0365	-5.19583e-11	-9.93044e-11			0.0365	-3.03268e-10	-4.047e-10
0.03652	-1.08547e-10	-2.78542e-09			0.03652	-5.30676e-10	-1.32421e-09			0.03652	-4.20462e-10	-1.97316e-09			0.03652	-4e-10	-8.76657e-10			0.03652	-5.69519e-11	-1.05546e-10			0.03652	-3.04829e-10	-3.97522e-10
0.03654	-1.12757e-10	-2.78542e-09			0.03654	-5.35679e-10	-1.32359e-09			0.03654	-4.25143e-10	-1.97067e-09			0.03654	-4.04e-10	-8.75093e-10			0.03654	-6.7251e-11	-1.12725e-10			0.03654	-3.02644e-10	-3.91904e-10
0.03656	-1.16538e-10	-2.79043e-09			0.03656	-5.39431e-10	-1.32797e-09			0.03656	-4.30137e-10	-1.9663e-09			0.03656	-4.1e-10	-8.74468e-10			0.03656	-7.91107e-11	-1.21151e-10			0.03656	-3.08574e-10	-3.87223e-10
0.03658	-1.19111e-10	-2.79606e-09			0.03658	-5.38805e-10	-1.33328e-09			0.03658	-4.34194e-10	-1.9663e-09			0.03658	-4.12e-10	-8.74781e-10			0.03658	-8.97219e-11	-1.26769e-10			0.03658	-3.11695e-10	-3.84102e-10
0.0366	-1.2001e-10	-2.80293e-09			0.0366	-5.35366e-10	-1.33766e-09			0.0366	-4.38563e-10	-1.9663e-09			0.0366	-4.17e-10	-8.7822e-10			0.0366	-1.02206e-10	-1.33635e-10			0.0366	-3.14192e-10	-3.81293e-10
0.03662	-1.19147e-10	-2.80231e-09			0.03662	-5.31927e-10	-1.34172e-09			0.03662	-4.40748e-10	-1.96755e-09			0.03662	-4.18e-10	-8.83223e-10			0.03662	-1.07823e-10	-1.34571e-10			0.03662	-3.19185e-10	-3.81605e-10
0.03664	-1.16807e-10	-2.80418e-09			0.03664	-5.30989e-10	-1.34297e-09			0.03664	-4.40748e-10	-1.97316e-09			0.03664	-4.17e-10	-8.87913e-10			0.03664	-1.10944e-10	-1.37692e-10			0.03664	-3.23867e-10	-3.81605e-10
0.03666	-1.13592e-10	-2.79918e-09			0.03666	-5.36304e-10	-1.3436e-09			0.03666	-4.4106e-10	-1.98284e-09			0.03666	-4.16e-10	-8.93541e-10			0.03666	-1.07823e-10	-1.36756e-10			0.03666	-3.26676e-10	-3.80044e-10
0.03668	-1.10306e-10	-2.7923e-09			0.03668	-5.43183e-10	-1.33891e-09			0.03668	-4.38875e-10	-1.99376e-09			0.03668	-4.12e-10	-8.99794e-10			0.03668	-1.01269e-10	-1.32699e-10			0.03668	-3.28548e-10	-3.75675e-10
0.0367	-1.07759e-10	-2.7823e-09			0.0367	-5.45372e-10	-1.33485e-09			0.0367	-4.36691e-10	-2.00188e-09			0.0367	-4.08e-10	-9.05422e-10			0.0367	-9.09703e-11	-1.28329e-10			0.0367	-3.26676e-10	-3.69121e-10
0.03672	-1.06502e-10	-2.78105e-09			0.03672	-5.44434e-10	-1.33297e-09			0.03672	-4.2764e-10	-2.00905e-09			0.03672	-4.05e-10	-9.12614e-10			0.03672	-7.72381e-11	-1.20215e-10			0.03672	-3.25427e-10	-3.60694e-10
0.03674	-1.06627e-10	-2.7773e-09			0.03674	-5.38493e-10	-1.33672e-09			0.03674	-4.19838e-10	-2.01093e-09			0.03674	-4.01e-10	-9.17929e-10			0.03674	-6.63147e-11	-1.12412e-10			0.03674	-3.24179e-10	-3.53828e-10
0.03676	-1.07713e-10	-2.7823e-09			0.03676	-5.28487e-10	-1.3436e-09			0.03676	-4.10475e-10	-2.00843e-09			0.03676	-3.99e-10	-9.24808e-10			0.03676	-5.69519e-11	-1.0461e-10			0.03676	-3.22618e-10	-3.4665e-10
0.03678	-1.08975e-10	-2.77667e-09			0.03678	-5.22234e-10	-1.34923e-09			0.03678	-4.03609e-10	-2.00281e-09			0.03678	-3.95e-10	-9.30123e-10			0.03678	-5.16462e-11	-9.71197e-11			0.03678	-3.21058e-10	-3.41969e-10
0.0368	-1.09545e-10	-2.77354e-09			0.0368	-5.19107e-10	-1.35517e-09			0.0368	-3.98615e-10	-1.99626e-09			0.0368	-3.9e-10	-9.33875e-10			0.0368	-5.03978e-11	-9.08778e-11			0.0368	-3.19497e-10	-3.39472e-10
0.03682	-1.08782e-10	-2.77479e-09			0.03682	-5.20045e-10	-1.35736e-09			0.03682	-3.94558e-10	-1.98814e-09			0.03682	-3.88e-10	-9.32937e-10			0.03682	-5.82002e-11	-8.71326e-11			0.03682	-3.19185e-10	-3.38848e-10
0.03684	-1.06484e-10	-2.77229e-09			0.03684	-5.25048e-10	-1.35611e-09			0.03684	-3.90813e-10	-1.98065e-09			0.03684	-3.86e-10	-9.32625e-10			0.03684	-6.88115e-11	-8.71326e-11			0.03684	-3.17313e-10	-3.41344e-10
0.03686	-1.02935e-10	-2.77229e-09			0.03686	-5.28175e-10	-1.35267e-09			0.03686	-3.91749e-10	-1.97566e-09			0.03686	-3.85e-10	-9.28247e-10			0.03686	-8.16074e-11	-8.99415e-11			0.03686	-3.19185e-10	-3.4509e-10
0.03688	-9.87913e-11	-2.7773e-09			0.03688	-5.25048e-10	-1.34673e-09			0.03688	-3.92997e-10	-1.9741e-09			0.03688	-3.85e-10	-9.22932e-10			0.03688	-9.50275e-11	-9.43109e-11			0.03688	-3.20746e-10	-3.50707e-10
0.0369	-9.48811e-11	-2.78417e-09			0.0369	-5.16606e-10	-1.33985e-09			0.0369	-3.93622e-10	-1.97472e-09			0.0369	-3.87e-10	-9.14802e-10			0.0369	-1.07823e-10	-9.8056e-11			0.0369	-3.25115e-10	-3.55389e-10
0.03692	-9.19893e-11	-2.78417e-09			0.03692	-5.05975e-10	-1.33703e-09			0.03692	-3.97679e-10	-1.97878e-09			0.03692	-3.91e-10	-9.08549e-10			0.03692	-1.18747e-10	-9.96165e-11			0.03692	-3.273e-10	-3.62879e-10
0.03694	-9.06728e-11	-2.7873e-09			0.03694	-4.98471e-10	-1.33735e-09			0.03694	-4.00488e-10	-1.98253e-09			0.03694	-3.96e-10	-9.0042e-10			0.03694	-1.23116e-10	-1.00865e-10			0.03694	-3.27612e-10	-3.70057e-10
0.03696	-9.11457e-11	-2.78542e-09			0.03696	-4.99409e-10	-1.33578e-09			0.03696	-4.05481e-10	-1.98627e-09			0.03696	-4.03e-10	-8.98231e-10			0.03696	-1.22492e-10	-1.00553e-10			0.03696	-3.25739e-10	-3.7942e-10
0.03698	-9.32522e-11	-2.78793e-09			0.03698	-5.07538e-10	-1.33453e-09			0.03698	-4.07666e-10	-1.98908e-09			0.03698	-4.11e-10	-8.96355e-10			0.03698	-1.17498e-10	-9.89923e-11			0.03698	-3.24179e-10	-3.8535e-10
0.037	-9.65336e-11	-2.7923e-09			0.037	-5.2411e-10	-1.33141e-09			0.037	-4.12035e-10	-1.98877e-09			0.037	-4.21e-10	-8.99482e-10			0.037	-1.11257e-10	-1.00241e-10			0.037	-3.2137e-10	-3.89719e-10
0.03702	-1.0034e-10	-2.79543e-09			0.03702	-5.41619e-10	-1.33203e-09			0.03702	-4.13284e-10	-1.9844e-09			0.03702	-4.28e-10	-9.0042e-10			0.03702	-1.04078e-10	-1.0461e-10			0.03702	-3.18561e-10	-3.9284e-10
0.03704	-1.03954e-10	-2.7948e-09			0.03704	-5.54439e-10	-1.33234e-09			0.03704	-4.14532e-10	-1.9819e-09			0.03704	-4.32e-10	-9.01358e-10			0.03704	-9.87727e-11	-1.11788e-10			0.03704	-3.17001e-10	-3.93464e-10
0.03706	-1.06713e-10	-2.79168e-09			0.03706	-5.60067e-10	-1.33453e-09			0.03706	-4.14532e-10	-1.97847e-09			0.03706	-4.32e-10	-8.99482e-10			0.03706	-9.03461e-11	-1.1803e-10			0.03706	-3.1544e-10	-3.92216e-10
0.03708	-1.08134e-10	-2.78918e-09			0.03708	-5.59442e-10	-1.33203e-09			0.03708	-4.12347e-10	-1.97566e-09			0.03708	-4.29e-10	-8.9698e-10			0.03708	-8.50405e-11	-1.2552e-10			0.03708	-3.12007e-10	-3.88159e-10
0.0371	-1.08046e-10	-2.78417e-09			0.0371	-5.53188e-10	-1.33172e-09			0.0371	-4.08914e-10	-1.97691e-09			0.0371	-4.2e-10	-8.94479e-10			0.0371	-7.87986e-11	-1.33323e-10			0.0371	-3.08886e-10	-3.83165e-10
0.03712	-1.06685e-10	-2.78542e-09			0.03712	-5.40681e-10	-1.33016e-09			0.03712	-4.03609e-10	-1.97816e-09			0.03712	-4.1e-10	-8.93228e-10			0.03712	-7.13083e-11	-1.38628e-10			0.03712	-3.06077e-10	-3.76923e-10
0.03714	-1.04681e-10	-2.7873e-09			0.03714	-5.29113e-10	-1.32703e-09			0.03714	-4.00176e-10	-1.98003e-09			0.03714	-3.96e-10	-8.93541e-10			0.03714	-6.69389e-11	-1.39565e-10			0.03714	-3.05453e-10	-3.70994e-10
0.03716	-1.0293e-10	-2.78793e-09			0.03716	-5.16919e-10	-1.3239e-09			0.03716	-3.97055e-10	-1.98346e-09			0.03716	-3.86e-10	-8.98544e-10			0.03716	-6.7251e-11	-1.39877e-10			0.03716	-3.04205e-10	-3.62879e-10
0.03718	-1.02345e-10	-2.79168e-09			0.03718	-5.04412e-10	-1.3214e-09			0.03718	-3.97367e-10	-1.98846e-09			0.03718	-3.76e-10	-9.0042e-10			0.03718	-6.91236e-11	-1.35195e-10			0.03718	-3.04205e-10	-3.58198e-10
0.0372	-1.03552e-10	-2.79543e-09			0.0372	-4.94719e-10	-1.3164e-09			0.0372	-3.9643e-10	-1.99095e-09			0.0372	-3.7e-10	-9.00732e-10			0.0372	-7.28687e-11	-1.24896e-10			0.0372	-3.06701e-10	-3.5414e-10
0.03722	-1.06647e-10	-2.79731e-09			0.03722	-4.88778e-10	-1.31358e-09			0.03722	-3.98615e-10	-1.99189e-09			0.03722	-3.67e-10	-8.98856e-10			0.03722	-7.66139e-11	-1.13349e-10			0.03722	-3.09822e-10	-3.52268e-10
0.03724	-1.11109e-10	-2.79918e-09			0.03724	-4.8784e-10	-1.31108e-09			0.03724	-4.0236e-10	-1.98752e-09			0.03724	-3.69e-10	-8.94479e-10			0.03724	-8.16074e-11	-1.01489e-10			0.03724	-3.11695e-10	-3.50083e-10
0.03726	-1.15898e-10	-2.79606e-09			0.03726	-4.94094e-10	-1.30608e-09			0.03726	-4.0236e-10	-1.98315e-09			0.03726	-3.75e-10	-8.9229e-10			0.03726	-8.25437e-11	-9.58713e-11			0.03726	-3.15752e-10	-3.47274e-10
0.03728	-1.19735e-10	-2.79856e-09			0.03728	-5.0535e-10	-1.30702e-09			0.03728	-4.04233e-10	-1.97535e-09			0.03728	-3.79e-10	-8.90727e-10			0.03728	-8.25437e-11	-9.71197e-11			0.03728	-3.21682e-10	-3.46026e-10
0.0373	-1.21444e-10	-2.79731e-09			0.0373	-5.21609e-10	-1.31046e-09			0.0373	-4.0236e-10	-1.96786e-09			0.0373	-3.87e-10	-8.90414e-10			0.0373	-7.94228e-11	-1.06483e-10			0.0373	-3.27924e-10	-3.4665e-10
0.03732	-1.20263e-10	-2.79793e-09			0.03732	-5.36617e-10	-1.31984e-09			0.03732	-3.99864e-10	-1.9663e-09			0.03732	-3.94e-10	-8.89789e-10			0.03732	-7.91107e-11	-1.1803e-10			0.03732	-3.33542e-10	-3.45714e-10
0.03734	-1.16074e-10	-2.79293e-09			0.03734	-5.49124e-10	-1.33266e-09			0.03734	-3.96743e-10	-1.96536e-09			0.03734	-4.01e-10	-8.90414e-10			0.03734	-7.44292e-11	-1.30514e-10			0.03734	-3.35726e-10	-3.47274e-10
0.03736	-1.09495e-10	-2.79043e-09			0.03736	-5.5694e-10	-1.34391e-09			0.03736	-3.95494e-10	-1.96786e-09			0.03736	-4.05e-10	-8.84473e-10			0.03736	-7.16204e-11	-1.38628e-10			0.03736	-3.34478e-10	-3.48211e-10
0.03738	-1.01768e-10	-2.77917e-09			0.03738	-5.59754e-10	-1.34923e-09			0.03738	-3.94246e-10	-1.97316e-09			0.03738	-4.08e-10	-8.81034e-10			0.03738	-6.63147e-11	-1.40813e-10			0.03738	-3.31669e-10	-3.51644e-10
0.0374	-9.44486e-11	-2.76979e-09			0.0374	-5.59442e-10	-1.34892e-09			0.0374	-3.97055e-10	-1.97847e-09			0.0374	-4.07e-10	-8.76031e-10			0.0374	-6.41301e-11	-1.33323e-10			0.0374	-3.26363e-10	-3.54765e-10
0.03742	-8.90024e-11	-2.76229e-09			0.03742	-5.54126e-10	-1.34047e-09			0.03742	-4.00488e-10	-1.97972e-09			0.03742	-4.02e-10	-8.71967e-10			0.03742	-6.10091e-11	-1.20215e-10			0.03742	-3.22306e-10	-3.59758e-10
0.03744	-8.64478e-11	-2.76104e-09			0.03744	-5.44121e-10	-1.32984e-09			0.03744	-4.02672e-10	-1.98159e-09			0.03744	-3.96e-10	-8.67277e-10			0.03744	-6.03849e-11	-1.07107e-10			0.03744	-3.15128e-10	-3.65064e-10
0.03746	-8.71691e-11	-2.75416e-09			0.03746	-5.31927e-10	-1.32015e-09			0.03746	-4.06105e-10	-1.98003e-09			0.03746	-3.88e-10	-8.66339e-10			0.03746	-6.19454e-11	-9.8056e-11			0.03746	-3.12007e-10	-3.70057e-10
0.03748	-9.09046e-11	-2.75166e-09			0.03748	-5.16293e-10	-1.31046e-09			0.03748	-4.08602e-10	-1.97753e-09			0.03748	-3.82e-10	-8.67277e-10			0.03748	-6.50663e-11	-9.39988e-11			0.03748	-3.07638e-10	-3.78796e-10
0.0375	-9.68586e-11	-2.75916e-09			0.0375	-5.00347e-10	-1.30295e-09			0.0375	-4.11723e-10	-1.97472e-09			0.0375	-3.77e-10	-8.67902e-10			0.0375	-7.44292e-11	-9.46229e-11			0.0375	-3.07638e-10	-3.82229e-10
0.03752	-1.03859e-10	-2.76166e-09			0.03752	-4.88466e-10	-1.2967e-09			0.03752	-4.11099e-10	-1.96723e-09			0.03752	-3.76e-10	-8.69465e-10			0.03752	-8.00469e-11	-1.03362e-10			0.03752	-3.09822e-10	-3.83165e-10
0.03754	-1.10543e-10	-2.76666e-09			0.03754	-4.8315e-10	-1.2917e-09			0.03754	-4.10787e-10	-1.9613e-09			0.03754	-3.76e-10	-8.72905e-10			0.03754	-8.28558e-11	-1.10852e-10			0.03754	-3.11695e-10	-3.78484e-10
0.03756	-1.15574e-10	-2.77792e-09			0.03756	-4.82525e-10	-1.28232e-09			0.03756	-4.08914e-10	-1.95444e-09			0.03756	-3.8e-10	-8.78845e-10			0.03756	-8.44163e-11	-1.18342e-10			0.03756	-3.12319e-10	-3.75675e-10
0.03758	-1.17888e-10	-2.79355e-09			0.03758	-4.89716e-10	-1.28169e-09			0.03758	-4.07978e-10	-1.94913e-09			0.03758	-3.81e-10	-8.83535e-10			0.03758	-8.41042e-11	-1.22712e-10			0.03758	-3.16376e-10	-3.69745e-10
0.0376	-1.16928e-10	-2.80418e-09			0.0376	-4.96595e-10	-1.282e-09			0.0376	-4.04545e-10	-1.9457e-09			0.0376	-3.84e-10	-8.88225e-10			0.0376	-8.6601e-11	-1.26457e-10			0.0376	-3.18249e-10	-3.64752e-10
0.03762	-1.12807e-10	-2.81607e-09			0.03762	-5.00972e-10	-1.28513e-09			0.03762	-4.03297e-10	-1.94289e-09			0.03762	-3.86e-10	-8.88225e-10			0.03762	-8.6601e-11	-1.24272e-10			0.03762	-3.17001e-10	-3.61631e-10
0.03764	-1.06321e-10	-2.82232e-09			0.03764	-4.99096e-10	-1.29232e-09			0.03764	-4.01736e-10	-1.94351e-09			0.03764	-3.86e-10	-8.89476e-10			0.03764	-8.97219e-11	-1.21151e-10			0.03764	-3.1388e-10	-3.6007e-10
0.03766	-9.88224e-11	-2.82232e-09			0.03766	-4.95657e-10	-1.29826e-09			0.03766	-4.01736e-10	-1.94757e-09			0.03766	-3.85e-10	-8.876e-10			0.03766	-9.15945e-11	-1.1803e-10			0.03766	-3.09822e-10	-3.58822e-10
0.03768	-9.19518e-11	-2.81544e-09			0.03768	-4.89716e-10	-1.30201e-09			0.03768	-4.01112e-10	-1.95225e-09			0.03768	-3.85e-10	-8.89789e-10			0.03768	-9.37792e-11	-1.13661e-10			0.03768	-3.04829e-10	-3.6007e-10
0.0377	-8.73007e-11	-2.80731e-09			0.0377	-4.86277e-10	-1.30483e-09			0.0377	-3.98303e-10	-1.95412e-09			0.0377	-3.85e-10	-8.90414e-10			0.0377	-9.53396e-11	-1.11164e-10			0.0377	-2.98587e-10	-3.58822e-10
0.03772	-8.60249e-11	-2.80106e-09			0.03772	-4.88778e-10	-1.30796e-09			0.03772	-3.94246e-10	-1.95631e-09			0.03772	-3.86e-10	-8.91039e-10			0.03772	-9.3155e-11	-1.12725e-10			0.03772	-2.96402e-10	-3.56325e-10
0.03774	-8.85028e-11	-2.7948e-09			0.03774	-5.01285e-10	-1.3114e-09			0.03774	-3.8894e-10	-1.95662e-09			0.03774	-3.87e-10	-8.93228e-10			0.03774	-8.75372e-11	-1.15221e-10			0.03774	-2.93906e-10	-3.52892e-10
0.03776	-9.41609e-11	-2.7898e-09			0.03776	-5.14105e-10	-1.31515e-09			0.03776	-3.83635e-10	-1.95569e-09			0.03776	-3.88e-10	-8.91665e-10			0.03776	-8.28558e-11	-1.17094e-10			0.03776	-2.95154e-10	-3.47586e-10
0.03778	-1.01557e-10	-2.78605e-09			0.03778	-5.27237e-10	-1.31702e-09			0.03778	-3.80826e-10	-1.95163e-09			0.03778	-3.87e-10	-8.86662e-10			0.03778	-7.75502e-11	-1.17718e-10			0.03778	-2.98275e-10	-3.4509e-10
0.0378	-1.08753e-10	-2.7798e-09			0.0378	-5.35991e-10	-1.31577e-09			0.0378	-3.77393e-10	-1.94976e-09			0.0378	-3.87e-10	-8.79783e-10			0.0378	-7.28687e-11	-1.22087e-10			0.0378	-3.01708e-10	-3.39784e-10
0.03782	-1.13881e-10	-2.77229e-09			0.03782	-5.41307e-10	-1.31046e-09			0.03782	-3.77393e-10	-1.94882e-09			0.03782	-3.84e-10	-8.71341e-10			0.03782	-7.22446e-11	-1.27705e-10			0.03782	-3.05765e-10	-3.36039e-10
0.03784	-1.15734e-10	-2.76917e-09			0.03784	-5.41307e-10	-1.30201e-09			0.03784	-3.78017e-10	-1.94507e-09			0.03784	-3.83e-10	-8.67589e-10			0.03784	-7.22446e-11	-1.30826e-10			0.03784	-3.07326e-10	-3.31669e-10
0.03786	-1.14125e-10	-2.76979e-09			0.03786	-5.39431e-10	-1.29545e-09			0.03786	-3.82074e-10	-1.94383e-09			0.03786	-3.83e-10	-8.66651e-10			0.03786	-7.16204e-11	-1.33323e-10			0.03786	-3.08574e-10	-3.32606e-10
0.03788	-1.09857e-10	-2.76979e-09			0.03788	-5.34428e-10	-1.28638e-09			0.03788	-3.83322e-10	-1.94289e-09			0.03788	-3.84e-10	-8.67902e-10			0.03788	-6.91236e-11	-1.32699e-10			0.03788	-3.06701e-10	-3.31669e-10
0.0379	-1.04323e-10	-2.77229e-09			0.0379	-5.23797e-10	-1.28357e-09			0.0379	-3.85819e-10	-1.94445e-09			0.0379	-3.87e-10	-8.75719e-10			0.0379	-6.53784e-11	-1.33011e-10			0.0379	-3.07638e-10	-3.36039e-10
0.03792	-9.89487e-11	-2.77667e-09			0.03792	-5.16606e-10	-1.28232e-09			0.03792	-3.86443e-10	-1.9432e-09			0.03792	-3.9e-10	-8.81347e-10			0.03792	-6.0697e-11	-1.32074e-10			0.03792	-3.04829e-10	-3.40096e-10
0.03794	-9.47611e-11	-2.78292e-09			0.03794	-5.04099e-10	-1.28513e-09			0.03794	-3.86131e-10	-1.94601e-09			0.03794	-3.92e-10	-8.83848e-10			0.03794	-5.63277e-11	-1.27705e-10			0.03794	-3.0202e-10	-3.50395e-10
0.03796	-9.22288e-11	-2.7898e-09			0.03796	-4.93156e-10	-1.28794e-09			0.03796	-3.84571e-10	-1.94757e-09			0.03796	-3.95e-10	-8.86662e-10			0.03796	-5.1022e-11	-1.21151e-10			0.03796	-3.00147e-10	-3.56637e-10
0.03798	-9.13509e-11	-2.79293e-09			0.03798	-4.86277e-10	-1.29138e-09			0.03798	-3.84883e-10	-1.95256e-09			0.03798	-3.97e-10	-8.87287e-10			0.03798	-5.13341e-11	-1.13661e-10			0.03798	-2.95778e-10	-3.62567e-10
0.038	-9.18076e-11	-2.79918e-09			0.038	-4.84088e-10	-1.29138e-09			0.038	-3.86131e-10	-1.95444e-09			0.038	-3.97e-10	-8.88538e-10			0.038	-5.22704e-11	-1.03986e-10			0.038	-2.92969e-10	-3.65064e-10
0.03802	-9.30944e-11	-2.7923e-09			0.03802	-4.88778e-10	-1.29107e-09			0.03802	-3.86131e-10	-1.95818e-09			0.03802	-3.98e-10	-8.88225e-10			0.03802	-5.7264e-11	-9.43109e-11			0.03802	-2.94218e-10	-3.6444e-10
0.03804	-9.46309e-11	-2.79293e-09			0.03804	-4.99722e-10	-1.29107e-09			0.03804	-3.86443e-10	-1.96005e-09			0.03804	-3.97e-10	-8.89163e-10			0.03804	-6.66268e-11	-8.68206e-11			0.03804	-2.93281e-10	-3.61943e-10
0.03806	-9.5895e-11	-2.78793e-09			0.03806	-5.07851e-10	-1.29263e-09			0.03806	-3.82386e-10	-1.95943e-09			0.03806	-3.95e-10	-8.88225e-10			0.03806	-7.6926e-11	-8.77568e-11			0.03806	-2.97026e-10	-3.58822e-10
0.03808	-9.65991e-11	-2.7848e-09			0.03808	-5.15668e-10	-1.29514e-09			0.03808	-3.78017e-10	-1.95974e-09			0.03808	-3.95e-10	-8.83535e-10			0.03808	-8.62889e-11	-8.99415e-11			0.03808	-2.98899e-10	-3.57886e-10
0.0381	-9.68101e-11	-2.77855e-09			0.0381	-5.19107e-10	-1.29983e-09			0.0381	-3.74896e-10	-1.95662e-09			0.0381	-3.95e-10	-8.78533e-10			0.0381	-9.53396e-11	-1.00241e-10			0.0381	-3.06701e-10	-3.59446e-10
0.03812	-9.69269e-11	-2.7823e-09			0.03812	-5.18795e-10	-1.30108e-09			0.03812	-3.73023e-10	-1.95506e-09			0.03812	-3.94e-10	-8.71654e-10			0.03812	-1.00021e-10	-1.09916e-10			0.03812	-3.11383e-10	-3.63503e-10
0.03814	-9.7477e-11	-2.77417e-09			0.03814	-5.16293e-10	-1.30076e-09			0.03814	-3.70214e-10	-1.95256e-09			0.03814	-3.94e-10	-8.66026e-10			0.03814	-1.0283e-10	-1.20839e-10			0.03814	-3.17625e-10	-3.70057e-10
0.03816	-9.881e-11	-2.77167e-09			0.03816	-5.12541e-10	-1.30014e-09			0.03816	-3.6959e-10	-1.95038e-09			0.03816	-3.95e-10	-8.6415e-10			0.03816	-1.00021e-10	-1.30514e-10			0.03816	-3.24179e-10	-3.76299e-10
0.03818	-1.00863e-10	-2.77479e-09			0.03818	-5.10665e-10	-1.29732e-09			0.03818	-3.68966e-10	-1.951e-09			0.03818	-3.96e-10	-8.66964e-10			0.03818	-9.56517e-11	-1.37692e-10			0.03818	-3.27924e-10	-3.79108e-10
0.0382	-1.03124e-10	-2.77667e-09			0.0382	-5.1004e-10	-1.2967e-09			0.0382	-3.70214e-10	-1.95319e-09			0.0382	-3.97e-10	-8.70091e-10			0.0382	-8.94098e-11	-1.43622e-10			0.0382	-3.29484e-10	-3.78484e-10
0.03822	-1.04823e-10	-2.77917e-09			0.03822	-5.08476e-10	-1.29357e-09			0.03822	-3.70214e-10	-1.95725e-09			0.03822	-3.99e-10	-8.74468e-10			0.03822	-8.37921e-11	-1.46743e-10			0.03822	-3.25427e-10	-3.77548e-10
0.03824	-1.0526e-10	-2.7823e-09			0.03824	-5.07538e-10	-1.29326e-09			0.03824	-3.74584e-10	-1.96068e-09			0.03824	-4.01e-10	-8.79783e-10			0.03824	-7.47413e-11	-1.45495e-10			0.03824	-3.20434e-10	-3.72866e-10
0.03826	-1.04096e-10	-2.78292e-09			0.03826	-5.07226e-10	-1.2917e-09			0.03826	-3.75832e-10	-1.96286e-09			0.03826	-4.01e-10	-8.86037e-10			0.03826	-6.75631e-11	-1.45807e-10			0.03826	-3.15752e-10	-3.68185e-10
0.03828	-1.01489e-10	-2.7798e-09			0.03828	-5.05037e-10	-1.29201e-09			0.03828	-3.77393e-10	-1.96661e-09			0.03828	-4.02e-10	-8.89163e-10			0.03828	-6.28817e-11	-1.38628e-10			0.03828	-3.12943e-10	-3.62255e-10
0.0383	-9.80201e-11	-2.77417e-09			0.0383	-5.08789e-10	-1.28763e-09			0.0383	-3.77393e-10	-1.96567e-09			0.0383	-4e-10	-8.92915e-10			0.0383	-5.97607e-11	-1.33323e-10			0.0383	-3.0951e-10	-3.56325e-10
0.03832	-9.44967e-11	-2.76854e-09			0.03832	-5.10352e-10	-1.28732e-09			0.03832	-3.76144e-10	-1.96349e-09			0.03832	-3.97e-10	-8.95104e-10			0.03832	-5.88244e-11	-1.24584e-10			0.03832	-3.08262e-10	-3.54452e-10
0.03834	-9.17269e-11	-2.75666e-09			0.03834	-5.09102e-10	-1.28763e-09			0.03834	-3.75208e-10	-1.95444e-09			0.03834	-3.93e-10	-9.00107e-10			0.03834	-6.13212e-11	-1.13661e-10			0.03834	-3.06077e-10	-3.53828e-10
0.03836	-9.0351e-11	-2.75166e-09			0.03836	-5.06288e-10	-1.28607e-09			0.03836	-3.74272e-10	-1.94507e-09			0.03836	-3.89e-10	-9.0167e-10			0.03836	-6.41301e-11	-1.05858e-10			0.03836	-3.05765e-10	-3.55077e-10
0.03838	-9.07114e-11	-2.74915e-09			0.03838	-5.01285e-10	-1.28888e-09			0.03838	-3.71775e-10	-1.93446e-09			0.03838	-3.86e-10	-8.98544e-10			0.03838	-7.06841e-11	-9.8056e-11			0.03838	-3.04517e-10	-3.55389e-10
0.0384	-9.27675e-11	-2.75103e-09			0.0384	-4.95657e-10	-1.28888e-09			0.0384	-3.72087e-10	-1.92572e-09			0.0384	-3.83e-10	-8.94479e-10			0.0384	-7.66139e-11	-9.55592e-11			0.0384	-3.03268e-10	-3.57573e-10
0.03842	-9.60864e-11	-2.75603e-09			0.03842	-4.8784e-10	-1.28951e-09			0.03842	-3.70214e-10	-1.91917e-09			0.03842	-3.82e-10	-8.89163e-10			0.03842	-8.348e-11	-9.55592e-11			0.03842	-3.0046e-10	-3.56949e-10
[truncated: 2,328 more rows]
