# Supplementary material for: Inherent fast inactivation particle of Nav channels as a new binding site for a neurotoxin
Source: EMBO J. 2025 Apr 22;44(11):3180–209. doi: 10.1038/s44318-025-00438-9 (PMC12130229; doi:10.1038/s44318-025-00438-9)
Supplement: Supplementary file 8 — Source data Fig. 4 [file 44318_2025_438_MOESM8_ESM.zip › Figure 4/4B.xlsx]

## Sheet: Sheet1
		I1434A		M1436A		T1437A
		Mean	SEM	Mean	SEM	Mean	SEM
	M45A	0.05983	0.139008	1.08739	0.120065	0.113275	0.133768
	E60A	0.520232	0.144534	0.451819	0.117238	0.161594	0.143265
	T66A	1.93674	0.0733095	1.44881	0.064809	1.88495	0.094406
