# Supplementary material for: Inherent fast inactivation particle of Nav channels as a new binding site for a neurotoxin
Source: EMBO J. 2025 Apr 22;44(11):3180–209. doi: 10.1038/s44318-025-00438-9 (PMC12130229; doi:10.1038/s44318-025-00438-9)
Supplement: Supplementary file 8 — Source data Fig. 4 [file 44318_2025_438_MOESM8_ESM.zip › Figure 4/4A.xlsx]

## Sheet: Sheet1
	WT：WT
0.005	0.061254	0.0802368	0.0605982
0.02	0.0695379	0.0741906	0.139926	0.0763223	0.185922	0.0526411	0.145366	0.120975	0.110855	0.155836	0.181764	0.331588	0.102462
0.04	0.445936	0.195261	0.44604	0.424241	0.263701	0.358337	0.482928	0.207927	0.438955	0.219373	0.114505	0.299689	0.318959	0.422742
0.1	0.908682	0.641549	0.930507	0.909895	0.304446	0.876232	0.525781	0.553366	0.979542	0.970417	0.935847	0.23574
0.2	0.967385	0.927348	0.915923	0.866272	0.786118	0.959898	0.93926	0.905327	0.598683	0.613071	0.898564	0.728427	0.730082	0.712976	0.811668	0.919717	0.664768
	WT:I1434A													WT:M1436A											WT:T1437A
0.02	0.251789	0.16651	0.181659	0.188889	0.314437	0.225401							0.1	0.107036	0.116716	0.10611	0.137124	0.0843175	0.0755674						0.1	0.0613194	0.0980218	0.0454595	0.0790152	0.0716141	0.126739
0.04	0.31729	0.235201	0.272324	0.430616	0.344055	0.287882							0.8	0.211765	0.237133	0.0886207	0.279615	0.167804	0.441763	0.238678					0.2	0.112666	0.110072	0.162761	0.126838	0.241092	0.0838776	0.0988596
0.1	0.211894	0.533632	0.408739	0.693635	0.390555	0.492474	0.3276						1.2	0.556058	0.410956	0.39849	0.409119	0.54571							0.4	0.122144	0.136867	0.185988	0.0776172	0.0941966	0.119003	0.371843	0.104165	0.128853
0.2	0.51014	0.656671	0.678154	0.40872	0.440293	0.604776	0.695972	0.469402					1.6	0.84947	0.730668	0.489606	0.693898								0.8	0.350122	0.409896	0.279862	0.581189	0.280022
0.4	0.823099	0.923609	0.818455	0.926766	0.655876	0.965698							2	0.696478	0.737468	0.779891	0.693518	0.628467	0.720027	0.643904	0.663004	0.763939			3	0.873714	0.915452	0.824228	0.730205	0.857905	0.867742
0.8	0.967998	0.960243	0.972357	0.731018	0.94528								4	0.991059	0.809828	0.673632
	T66A:WT
0.02	0.053756	0.055246	0.075226	0.052	0.059481	0.069336
0.04	0.124981	0.080452	0.051663	0.074099	0.228506	0.144605
0.4	0.256458	0.430928	0.746827	0.586382	0.388132	0.653627	0.155979	0.483583	0.604418	0.504379	0.542504	0.705855
2	0.969394	0.803321	0.833558	0.934409	0.96357
4	0.869	0.9378	0.94043	0.960068	0.90727
	T66A:I1434A
0.01	0.232249	0.334553	0.22202	0.25737
0.02	0.148933	0.37963	0.270785	0.4364
0.1	0.461316	0.470919	0.360093	0.366301
0.2	0.558749	0.682539	0.52778	0.72352
0.4	0.804722	0.88044	0.759883	0.7894
1	0.930205	0.928843	0.881263
	T66A:M1436A
0.2	0.079698	0.073266	0.02396	0.07049
1	0.175538	0.296671	0.2958
2	0.440547	0.555445	0.442394	0.272032
4	0.707289	0.897079	0.816118	0.842001
10	0.90124	0.803913	0.88214	0.84102
	T66A:T1437A
0.2	0.086203	0.122259	0.107709	0.10536	0.10184
0.4	0.161776	0.178792	0.347637	0.13154
1	0.31492	0.399716	0.615441	0.364328
2	0.934817	0.667095	0.296983	0.767956
4	0.821298	0.917978	0.911911	0.82852
