# Supplementary material for: Inherent fast inactivation particle of Nav channels as a new binding site for a neurotoxin
Source: EMBO J. 2025 Apr 22;44(11):3180–209. doi: 10.1038/s44318-025-00438-9 (PMC12130229; doi:10.1038/s44318-025-00438-9)
Supplement: Supplementary file 9 — Source data Fig. 5 [file 44318_2025_438_MOESM9_ESM.zip]

Archive with 6 entries (5 files):
- Figure 5/
- __MACOSX/._Figure 5
- Figure 5/5E.xlsx
- __MACOSX/Figure 5/._5E.xlsx
- Figure 5/5G.xlsx
- __MACOSX/Figure 5/._5G.xlsx
