# Supplementary material for: Inherent fast inactivation particle of Nav channels as a new binding site for a neurotoxin
Source: EMBO J. 2025 Apr 22;44(11):3180–209. doi: 10.1038/s44318-025-00438-9 (PMC12130229; doi:10.1038/s44318-025-00438-9)
Supplement: Supplementary file 9 — Source data Fig. 5 [file 44318_2025_438_MOESM9_ESM.zip › Figure 5/5E.xlsx]

## Sheet: Sheet1
States																			fes
Receptor	Name	CV1		CV2		Cluster	Fraction	Frames	Salt bridge frequency										0	0	55.8861
		Min	Max	Min	Max				E1723-K1440	E1723-K1441	E1730-K1447	E1730-K1448	E1730-K1452	E1731-K1453	E1734-K1453	E1738-K1453			0.0404	0	52.3399
Nav1.8	B1	0.8	0.9	95	99	1	1	384	0	0	0.0755208	0	0	0.854167	0.260417	0.0208333			0.08081	0	49.4271
																			0.12121	0	47.2754
																			0.16162	0	45.7678
	B2	0.94	1.03	52	62.5	1	0.664	1800	0	0	0.480556	0	0	0.948333	0.32	0.00888889			0.20202	0	44.6317
						2	0.285												0.24242	0	43.579
						3	0.051												0.28283	0	42.4138
	T	1.12	1.21	5.5	9	1	0.46	776	0	0	0.510309	0	0	0.931701	0.456186	0.177835			0.32323	0	41.049
						2	0.327												0.36364	0	39.4488
						3	0.12												0.40404	0	37.5755
						4	0.054												0.44444	0	35.4216
						5	0.028												0.48485	0	33.1158
	U	1.26	1.43	0	2	1	0.452	1869	0	0	0.448368	0	0	0.906902	0.5832	0.0176565			0.52525	0	30.9603
						2	0.236												0.56566	0	29.334
						3	0.225												0.60606	0	28.4519
						4	0.048												0.64646	0	28.18
						5	0.04												0.68687	0	28.1064
																			0.72727	0	27.8181
																			0.76768	0	27.1363
																			0.80808	0	26.1383
																			0.84848	0	24.9818
																			0.88889	0	23.7208
																			0.92929	0	22.2715
																			0.9697	0	20.5454
																			1.0101	0	18.5781
																			1.05051	0	16.5133
																			1.09091	0	14.4715
																			1.13131	0	12.4585
																			1.17172	0	10.3842
																			1.21212	0	8.20549
																			1.25253	0	6.05443
																			1.29293	0	4.22284
																			1.33333	0	3.02302
																			1.37374	0	2.61478
																			1.41414	0	2.92222
																			1.45455	0	3.69092
																			1.49495	0	4.63165
																			1.53535	0	5.52509
																			1.57576	0	6.2666
																			1.61616	0	6.82323
																			1.65657	0	7.20278
																			1.69697	0	7.41914
																			1.73737	0	7.48939
																			1.77778	0	7.4348
																			1.81818	0	7.28534
																			1.85859	0	7.07479
																			1.89899	0	6.82601
																			1.93939	0	6.53998
																			1.9798	0	6.21881
																			2.0202	0	5.87806
																			2.06061	0	5.56986
																			2.10101	0	5.36514
																			2.14141	0	5.31601
																			2.18182	0	5.42411
																			2.22222	0	5.62517
																			2.26263	0	5.82449
																			2.30303	0	5.94428
																			2.34343	0	5.96575
																			2.38384	0	5.92594
																			2.42424	0	5.88191
																			2.46465	0	5.86161
																			2.50505	0	5.84635
																			2.54545	0	5.78514
																			2.58586	0	5.6468
																			2.62626	0	5.47132
																			2.66667	0	5.3824
																			2.70707	0	5.5397
																			2.74747	0	6.03324
																			2.78788	0	6.75483
																			2.82828	0	7.37908
																			2.86869	0	7.56511
																			2.90909	0	7.3196
																			2.94949	0	7.29072
																			2.9899	0	8.67044
																			3.0303	0	12.6605
																			3.07071	0	19.7701
																			3.11111	0	29.4247
																			3.15152	0	40.1667
																			3.19192	0	50.2985
																			3.23232	0	58.553
																			3.27273	0	64.4282
																			3.31313	0	68.1101
																			3.35354	0	70.1504
																			3.39394	0	71.1567
																			3.43434	0	71.5995
																			3.47475	0	71.7818
																			3.51515	0	71.8412
																			3.55556	0	71.8537
																			3.59596	0	71.8543
																			3.63636	0	71.8543
																			3.67677	0	71.8543
																			3.71717	0	71.8543
																			3.75758	0	71.8543
																			3.79798	0	71.8543
																			3.83838	0	71.8543
																			3.87879	0	71.8543
																			3.91919	0	71.8543
																			3.9596	0	71.8543
																			4	0	71.8543
																					0
																			0	1.51515	52.2763
																			0.0404	1.51515	48.07
																			0.08081	1.51515	44.6813
																			0.12121	1.51515	42.2313
																			0.16162	1.51515	40.5415
																			0.20202	1.51515	39.2666
																			0.24242	1.51515	38.0761
																			0.28283	1.51515	36.7744
																			0.32323	1.51515	35.2997
																			0.36364	1.51515	33.6353
																			0.40404	1.51515	31.7414
																			0.44444	1.51515	29.5896
																			0.48485	1.51515	27.2784
																			0.52525	1.51515	25.0705
																			0.56566	1.51515	23.3091
																			0.60606	1.51515	22.1907
																			0.64646	1.51515	21.6044
																			0.68687	1.51515	21.2112
																			0.72727	1.51515	20.6878
																			0.76768	1.51515	19.912
																			0.80808	1.51515	18.9481
																			0.84848	1.51515	17.8878
																			0.88889	1.51515	16.713
																			0.92929	1.51515	15.3105
																			0.9697	1.51515	13.6184
																			1.0101	1.51515	11.7328
																			1.05051	1.51515	9.85489
																			1.09091	1.51515	8.13059
																			1.13131	1.51515	6.55606
																			1.17172	1.51515	5.01274
																			1.21212	1.51515	3.42216
																			1.25253	1.51515	1.88183
																			1.29293	1.51515	0.64901
																			1.33333	1.51515	0
																			1.37374	1.51515	0.0644
																			1.41414	1.51515	0.75547
																			1.45455	1.51515	1.83052
																			1.49495	1.51515	3.02654
																			1.53535	1.51515	4.14695
																			1.57576	1.51515	5.09374
																			1.61616	1.51515	5.82882
																			1.65657	1.51515	6.35695
																			1.69697	1.51515	6.69931
																			1.73737	1.51515	6.88945
																			1.77778	1.51515	6.96374
																			1.81818	1.51515	6.95897
																			1.85859	1.51515	6.91166
																			1.89899	1.51515	6.84982
																			1.93939	1.51515	6.78669
																			1.9798	1.51515	6.74029
																			2.0202	1.51515	6.74078
																			2.06061	1.51515	6.84989
																			2.10101	1.51515	7.14465
																			2.14141	1.51515	7.68066
																			2.18182	1.51515	8.45565
																			2.22222	1.51515	9.38903
																			2.26263	1.51515	10.3528
																			2.30303	1.51515	11.2237
																			2.34343	1.51515	11.9342
																			2.38384	1.51515	12.4815
																			2.42424	1.51515	12.9
																			2.46465	1.51515	13.2174
																			2.50505	1.51515	13.433
																			2.54545	1.51515	13.5248
																			2.58586	1.51515	13.4886
																			2.62626	1.51515	13.3804
																			2.66667	1.51515	13.3251
																			2.70707	1.51515	13.4738
																			2.74747	1.51515	13.9124
																			2.78788	1.51515	14.5492
																			2.82828	1.51515	15.0992
																			2.86869	1.51515	15.2631
																			2.90909	1.51515	15.047
																			2.94949	1.51515	15.0216
																			2.9899	1.51515	16.2361
																			3.0303	1.51515	19.7483
																			3.07071	1.51515	26.0067
																			3.11111	1.51515	34.5053
																			3.15152	1.51515	43.9609
																			3.19192	1.51515	52.8796
																			3.23232	1.51515	60.1457
																			3.27273	1.51515	65.3174
																			3.31313	1.51515	68.5584
																			3.35354	1.51515	70.3544
																			3.39394	1.51515	71.2402
																			3.43434	1.51515	71.63
																			3.47475	1.51515	71.7905
																			3.51515	1.51515	71.8427
																			3.55556	1.51515	71.8538
																			3.59596	1.51515	71.8543
																			3.63636	1.51515	71.8543
																			3.67677	1.51515	71.8543
																			3.71717	1.51515	71.8543
																			3.75758	1.51515	71.8543
																			3.79798	1.51515	71.8543
																			3.83838	1.51515	71.8543
																			3.87879	1.51515	71.8543
																			3.91919	1.51515	71.8543
																			3.9596	1.51515	71.8543
																			4	1.51515	71.8543
																					0
																			0	3.0303	50.2839
																			0.0404	3.0303	45.8434
																			0.08081	3.0303	42.3715
																			0.12121	3.0303	39.9594
																			0.16162	3.0303	38.3628
																			0.20202	3.0303	37.176
																			0.24242	3.0303	36.043
																			0.28283	3.0303	34.78
																			0.32323	3.0303	33.3542
																			0.36364	3.0303	31.7774
																			0.40404	3.0303	30.0332
																			0.44444	3.0303	28.106
																			0.48485	3.0303	26.0735
																			0.52525	3.0303	24.1185
																			0.56566	3.0303	22.4718
																			0.60606	3.0303	21.2534
																			0.64646	3.0303	20.3933
																			0.68687	3.0303	19.7106
																			0.72727	3.0303	19.0582
																			0.76768	3.0303	18.3858
																			0.80808	3.0303	17.6779
																			0.84848	3.0303	16.8654
																			0.88889	3.0303	15.8092
																			0.92929	3.0303	14.3901
																			0.9697	3.0303	12.6388
																			1.0101	3.0303	10.7653
																			1.05051	3.0303	9.04609
																			1.09091	3.0303	7.65028
																			1.13131	3.0303	6.5714
																			1.17172	3.0303	5.68797
																			1.21212	3.0303	4.90382
																			1.25253	3.0303	4.26057
																			1.29293	3.0303	3.9143
																			1.33333	3.0303	4.02069
																			1.37374	3.0303	4.62226
																			1.41414	3.0303	5.62055
																			1.45455	3.0303	6.8325
																			1.49495	3.0303	8.08396
																			1.53535	3.0303	9.24723
																			1.57576	3.0303	10.2496
																			1.61616	3.0303	11.0505
																			1.65657	3.0303	11.6499
																			1.69697	3.0303	12.0785
																			1.73737	3.0303	12.3898
																			1.77778	3.0303	12.6355
																			1.81818	3.0303	12.8529
																			1.85859	3.0303	13.0718
																			1.89899	3.0303	13.3161
																			1.93939	3.0303	13.6052
																			1.9798	3.0303	13.9671
																			2.0202	3.0303	14.4441
																			2.06061	3.0303	15.1095
																			2.10101	3.0303	16.0577
																			2.14141	3.0303	17.3679
																			2.18182	3.0303	19.0546
																			2.22222	3.0303	21.0338
																			2.26263	3.0303	23.1399
																			2.30303	3.0303	25.1825
																			2.34343	3.0303	27.0106
																			2.38384	3.0303	28.5423
																			2.42424	3.0303	29.7587
																			2.46465	3.0303	30.673
																			2.50505	3.0303	31.307
																			2.54545	3.0303	31.6854
																			2.58586	3.0303	31.8497
																			2.62626	3.0303	31.8795
																			2.66667	3.0303	31.894
																			2.70707	3.0303	32.0192
																			2.74747	3.0303	32.3282
																			2.78788	3.0303	32.7663
																			2.82828	3.0303	33.1427
																			2.86869	3.0303	33.2547
																			2.90909	3.0303	33.1074
																			2.94949	3.0303	33.0901
																			2.9899	3.0303	33.9184
																			3.0303	3.0303	36.3141
																			3.07071	3.0303	40.5827
																			3.11111	3.0303	46.3794
																			3.15152	3.0303	52.8289
																			3.19192	3.0303	58.9121
																			3.23232	3.0303	63.8681
																			3.27273	3.0303	67.3956
																			3.31313	3.0303	69.6063
																			3.35354	3.0303	70.8313
																			3.39394	3.0303	71.4355
																			3.43434	3.0303	71.7013
																			3.47475	3.0303	71.8108
																			3.51515	3.0303	71.8464
																			3.55556	3.0303	71.8539
																			3.59596	3.0303	71.8543
																			3.63636	3.0303	71.8543
																			3.67677	3.0303	71.8543
																			3.71717	3.0303	71.8543
																			3.75758	3.0303	71.8543
																			3.79798	3.0303	71.8543
																			3.83838	3.0303	71.8543
																			3.87879	3.0303	71.8543
																			3.91919	3.0303	71.8543
																			3.9596	3.0303	71.8543
																			4	3.0303	71.8543
																					0
																			0	4.54545	49.0729
																			0.0404	4.54545	44.592
																			0.08081	4.54545	41.216
																			0.12121	4.54545	39.0013
																			0.16162	4.54545	37.6412
																			0.20202	4.54545	36.6731
																			0.24242	4.54545	35.7119
																			0.28283	4.54545	34.5712
																			0.32323	4.54545	33.2298
																			0.36364	4.54545	31.7234
																			0.40404	4.54545	30.0814
																			0.44444	4.54545	28.3425
																			0.48485	4.54545	26.6016
																			0.52525	4.54545	24.9717
																			0.56566	4.54545	23.5513
																			0.60606	4.54545	22.3559
																			0.64646	4.54545	21.3425
																			0.68687	4.54545	20.4909
																			0.72727	4.54545	19.8272
																			0.76768	4.54545	19.3487
																			0.80808	4.54545	18.9211
																			0.84848	4.54545	18.2875
																			0.88889	4.54545	17.1938
																			0.92929	4.54545	15.5513
																			0.9697	4.54545	13.5218
																			1.0101	4.54545	11.4466
																			1.05051	4.54545	9.67009
																			1.09091	4.54545	8.37473
																			1.13131	4.54545	7.55968
																			1.17172	4.54545	7.12679
																			1.21212	4.54545	6.98823
																			1.25253	4.54545	7.13307
																			1.29293	4.54545	7.59077
																			1.33333	4.54545	8.35802
																			1.37374	4.54545	9.36409
																			1.41414	4.54545	10.4978
																			1.45455	4.54545	11.6564
																			1.49495	4.54545	12.7801
																			1.53535	4.54545	13.8274
																			1.57576	4.54545	14.7601
																			1.61616	4.54545	15.5392
																			1.65657	4.54545	16.1586
																			1.69697	4.54545	16.6544
																			1.73737	4.54545	17.0902
																			1.77778	4.54545	17.5199
																			1.81818	4.54545	17.9712
																			1.85859	4.54545	18.4604
																			1.89899	4.54545	19.0038
																			1.93939	4.54545	19.6236
																			1.9798	4.54545	20.3542
																			2.0202	4.54545	21.2489
																			2.06061	4.54545	22.3985
																			2.10101	4.54545	23.9301
																			2.14141	4.54545	25.9662
																			2.18182	4.54545	28.5561
																			2.22222	4.54545	31.6234
																			2.26263	4.54545	34.9664
																			2.30303	4.54545	38.3204
																			2.34343	4.54545	41.4372
																			2.38384	4.54545	44.1379
																			2.42424	4.54545	46.3312
																			2.46465	4.54545	47.9995
																			2.50505	4.54545	49.1768
																			2.54545	4.54545	49.932
																			2.58586	4.54545	50.356
																			2.62626	4.54545	50.559
																			2.66667	4.54545	50.6622
																			2.70707	4.54545	50.7724
																			2.74747	4.54545	50.9542
																			2.78788	4.54545	51.1928
																			2.82828	4.54545	51.3942
																			2.86869	4.54545	51.4539
																			2.90909	4.54545	51.3761
																			2.94949	4.54545	51.367
																			2.9899	4.54545	51.8048
																			3.0303	4.54545	53.0709
																			3.07071	4.54545	55.3269
																			3.11111	4.54545	58.3905
																			3.15152	4.54545	61.7992
																			3.19192	4.54545	65.0142
																			3.23232	4.54545	67.6335
																			3.27273	4.54545	69.4979
																			3.31313	4.54545	70.6662
																			3.35354	4.54545	71.3136
																			3.39394	4.54545	71.6329
																			3.43434	4.54545	71.7734
																			3.47475	4.54545	71.8313
																			3.51515	4.54545	71.8501
																			3.55556	4.54545	71.8541
																			3.59596	4.54545	71.8543
																			3.63636	4.54545	71.8543
																			3.67677	4.54545	71.8543
																			3.71717	4.54545	71.8543
																			3.75758	4.54545	71.8543
																			3.79798	4.54545	71.8543
																			3.83838	4.54545	71.8543
																			3.87879	4.54545	71.8543
																			3.91919	4.54545	71.8543
																			3.9596	4.54545	71.8543
																			4	4.54545	71.8543
																					0
																			0	6.06061	47.8543
																			0.0404	6.06061	43.3037
																			0.08081	6.06061	39.9815
																			0.12121	6.06061	37.9161
																			0.16162	6.06061	36.7494
																			0.20202	6.06061	35.9713
																			0.24242	6.06061	35.1688
																			0.28283	6.06061	34.1424
																			0.32323	6.06061	32.865
																			0.36364	6.06061	31.3813
																			0.40404	6.06061	29.7603
																			0.44444	6.06061	28.1029
																			0.48485	6.06061	26.5403
																			0.52525	6.06061	25.1464
																			0.56566	6.06061	23.9192
																			0.60606	6.06061	22.7864
																			0.64646	6.06061	21.7154
																			0.68687	6.06061	20.7922
																			0.72727	6.06061	20.1507
																			0.76768	6.06061	19.7956
																			0.80808	6.06061	19.4887
																			0.84848	6.06061	18.8449
																			0.88889	6.06061	17.5621
																			0.92929	6.06061	15.6173
																			0.9697	6.06061	13.2922
																			1.0101	6.06061	11.0169
																			1.05051	6.06061	9.15607
																			1.09091	6.06061	7.87704
																			1.13131	6.06061	7.18025
																			1.17172	6.06061	6.99849
																			1.21212	6.06061	7.26619
																			1.25253	6.06061	7.93607
																			1.29293	6.06061	8.92956
																			1.33333	6.06061	10.1071
																			1.37374	6.06061	11.3063
																			1.41414	6.06061	12.4139
																			1.45455	6.06061	13.4046
																			1.49495	6.06061	14.3197
																			1.53535	6.06061	15.1909
																			1.57576	6.06061	16.0106
																			1.61616	6.06061	16.7427
																			1.65657	6.06061	17.3738
																			1.69697	6.06061	17.9359
																			1.73737	6.06061	18.4853
																			1.77778	6.06061	19.0635
																			1.81818	6.06061	19.6824
																			1.85859	6.06061	20.3484
																			1.89899	6.06061	21.0772
																			1.93939	6.06061	21.9009
																			1.9798	6.06061	22.8649
																			2.0202	6.06061	24.0362
																			2.06061	6.06061	25.5221
																			2.10101	6.06061	27.4741
																			2.14141	6.06061	30.0448
																			2.18182	6.06061	33.3072
																			2.22222	6.06061	37.1921
																			2.26263	6.06061	41.4785
																			2.30303	6.06061	45.8559
																			2.34343	6.06061	50.0098
																			2.38384	6.06061	53.6854
																			2.42424	6.06061	56.7249
																			2.46465	6.06061	59.0712
																			2.50505	6.06061	60.7523
																			2.54545	6.06061	61.8614
																			2.58586	6.06061	62.5258
																			2.62626	6.06061	62.8837
																			2.66667	6.06061	63.067
																			2.70707	6.06061	63.1777
																			2.74747	6.06061	63.28
																			2.78788	6.06061	63.3884
																			2.82828	6.06061	63.4745
																			2.86869	6.06061	63.4997
																			2.90909	6.06061	63.4681
																			2.94949	6.06061	63.4643
																			2.9899	6.06061	63.6436
																			3.0303	6.06061	64.1621
																			3.07071	6.06061	65.086
																			3.11111	6.06061	66.3406
																			3.15152	6.06061	67.7365
																			3.19192	6.06061	69.0532
																			3.23232	6.06061	70.1258
																			3.27273	6.06061	70.8893
																			3.31313	6.06061	71.3678
																			3.35354	6.06061	71.6329
																			3.39394	6.06061	71.7637
																			3.43434	6.06061	71.8212
																			3.47475	6.06061	71.8449
																			3.51515	6.06061	71.8526
																			3.55556	6.06061	71.8542
																			3.59596	6.06061	71.8543
																			3.63636	6.06061	71.8543
																			3.67677	6.06061	71.8543
																			3.71717	6.06061	71.8543
																			3.75758	6.06061	71.8543
																			3.79798	6.06061	71.8543
																			3.83838	6.06061	71.8543
																			3.87879	6.06061	71.8543
																			3.91919	6.06061	71.8543
																			3.9596	6.06061	71.8543
																			4	6.06061	71.8543
																					0
																			0	7.57576	46.5674
																			0.0404	7.57576	41.8645
																			0.08081	7.57576	38.4699
																			0.12121	7.57576	36.3919
																			0.16162	7.57576	35.2441
																			0.20202	7.57576	34.5016
																			0.24242	7.57576	33.7531
																			0.28283	7.57576	32.802
																			0.32323	7.57576	31.6118
																			0.36364	7.57576	30.212
																			0.40404	7.57576	28.6732
																			0.44444	7.57576	27.1168
																			0.48485	7.57576	25.6898
																			0.52525	7.57576	24.4462
																			0.56566	7.57576	23.3372
																			0.60606	7.57576	22.2554
																			0.64646	7.57576	21.1832
																			0.68687	7.57576	20.2548
																			0.72727	7.57576	19.6322
																			0.76768	7.57576	19.2902
																			0.80808	7.57576	18.9293
																			0.84848	7.57576	18.1339
																			0.88889	7.57576	16.641
																			0.92929	7.57576	14.5161
																			0.9697	7.57576	12.1158
																			1.0101	7.57576	9.88466
																			1.05051	7.57576	8.14459
																			1.09091	7.57576	7.0162
																			1.13131	7.57576	6.48854
																			1.17172	7.57576	6.5146
																			1.21212	7.57576	7.04562
																			1.25253	7.57576	8.01061
																			1.29293	7.57576	9.26281
																			1.33333	7.57576	10.5877
																			1.37374	7.57576	11.7871
																			1.41414	7.57576	12.7707
																			1.45455	7.57576	13.5795
																			1.49495	7.57576	14.3188
																			1.53535	7.57576	15.0578
																			1.57576	7.57576	15.7993
																			1.61616	7.57576	16.501
																			1.65657	7.57576	17.1374
																			1.69697	7.57576	17.7311
																			1.73737	7.57576	18.3264
																			1.77778	7.57576	18.9556
																			1.81818	7.57576	19.627
																			1.85859	7.57576	20.3502
																			1.89899	7.57576	21.1531
																			1.93939	7.57576	22.0868
																			1.9798	7.57576	23.2162
																			2.0202	7.57576	24.6222
																			2.06061	7.57576	26.4125
																			2.10101	7.57576	28.7232
																			2.14141	7.57576	31.6836
																			2.18182	7.57576	35.3471
																			2.22222	7.57576	39.6406
																			2.26263	7.57576	44.3528
																			2.30303	7.57576	49.1846
																			2.34343	7.57576	53.8179
																			2.38384	7.57576	57.9734
																			2.42424	7.57576	61.4566
																			2.46465	7.57576	64.1768
																			2.50505	7.57576	66.1448
																			2.54545	7.57576	67.4586
																			2.58586	7.57576	68.261
																			2.62626	7.57576	68.7061
																			2.66667	7.57576	68.9345
																			2.70707	7.57576	69.0489
																			2.74747	7.57576	69.1152
																			2.78788	7.57576	69.1624
																			2.82828	7.57576	69.1941
																			2.86869	7.57576	69.203
																			2.90909	7.57576	69.1932
																			2.94949	7.57576	69.192
																			2.9899	7.57576	69.2489
																			3.0303	7.57576	69.4134
																			3.07071	7.57576	69.7066
																			3.11111	7.57576	70.1047
																			3.15152	7.57576	70.5477
																			3.19192	7.57576	70.9655
																			3.23232	7.57576	71.3058
																			3.27273	7.57576	71.5481
																			3.31313	7.57576	71.6999
																			3.35354	7.57576	71.7841
																			3.39394	7.57576	71.8256
																			3.43434	7.57576	71.8438
																			3.47475	7.57576	71.8513
																			3.51515	7.57576	71.8538
																			3.55556	7.57576	71.8543
																			3.59596	7.57576	71.8543
																			3.63636	7.57576	71.8543
																			3.67677	7.57576	71.8543
																			3.71717	7.57576	71.8543
																			3.75758	7.57576	71.8543
																			3.79798	7.57576	71.8543
																			3.83838	7.57576	71.8543
																			3.87879	7.57576	71.8543
																			3.91919	7.57576	71.8543
																			3.9596	7.57576	71.8543
																			4	7.57576	71.8543
																					0
																			0	9.09091	45.4436
																			0.0404	9.09091	40.5151
																			0.08081	9.09091	36.898
																			0.12121	9.09091	34.5922
																			0.16162	9.09091	33.222
																			0.20202	9.09091	32.3019
																			0.24242	9.09091	31.4743
																			0.28283	9.09091	30.5775
																			0.32323	9.09091	29.5651
																			0.36364	9.09091	28.4202
																			0.40404	9.09091	27.1579
																			0.44444	9.09091	25.8573
																			0.48485	9.09091	24.6409
																			0.52525	9.09091	23.5488
																			0.56566	9.09091	22.5365
																			0.60606	9.09091	21.5199
																			0.64646	9.09091	20.5152
																			0.68687	9.09091	19.6673
																			0.72727	9.09091	19.1029
																			0.76768	9.09091	18.7374
																			0.80808	9.09091	18.2452
																			0.84848	9.09091	17.2569
																			0.88889	9.09091	15.609
																			0.92929	9.09091	13.4599
																			0.9697	9.09091	11.1949
																			1.0101	9.09091	9.2131
																			1.05051	9.09091	7.7572
																			1.09091	9.09091	6.8916
																			1.13131	9.09091	6.59122
																			1.17172	9.09091	6.81595
																			1.21212	9.09091	7.51806
																			1.25253	9.09091	8.60492
																			1.29293	9.09091	9.89678
																			1.33333	9.09091	11.1666
																			1.37374	9.09091	12.24
																			1.41414	9.09091	13.077
																			1.45455	9.09091	13.7703
																			1.49495	9.09091	14.4467
																			1.53535	9.09091	15.1686
																			1.57576	9.09091	15.9156
																			1.61616	9.09091	16.6212
																			1.65657	9.09091	17.2422
																			1.69697	9.09091	17.7964
																			1.73737	9.09091	18.3325
																			1.77778	9.09091	18.898
																			1.81818	9.09091	19.5217
																			1.85859	9.09091	20.2331
																			1.89899	9.09091	21.0792
																			1.93939	9.09091	22.1335
																			1.9798	9.09091	23.4817
																			2.0202	9.09091	25.2122
																			2.06061	9.09091	27.4078
																			2.10101	9.09091	30.142
																			2.14141	9.09091	33.4637
																			2.18182	9.09091	37.3644
																			2.22222	9.09091	41.7576
																			2.26263	9.09091	46.4682
																			2.30303	9.09091	51.2561
																			2.34343	9.09091	55.852
																			2.38384	9.09091	59.9964
																			2.42424	9.09091	63.4903
																			2.46465	9.09091	66.2274
																			2.50505	9.09091	68.2077
																			2.54545	9.09091	69.5273
																			2.58586	9.09091	70.3321
																			2.62626	9.09091	70.7786
																			2.66667	9.09091	71.0061
																			2.70707	9.09091	71.1134
																			2.74747	9.09091	71.1633
																			2.78788	9.09091	71.1872
																			2.82828	9.09091	71.1991
																			2.86869	9.09091	71.2022
																			2.90909	9.09091	71.2
																			2.94949	9.09091	71.1997
																			2.9899	9.09091	71.2137
																			3.0303	9.09091	71.2542
																			3.07071	9.09091	71.3262
																			3.11111	9.09091	71.4241
																			3.15152	9.09091	71.533
																			3.19192	9.09091	71.6358
																			3.23232	9.09091	71.7195
																			3.27273	9.09091	71.779
																			3.31313	9.09091	71.8164
																			3.35354	9.09091	71.837
																			3.39394	9.09091	71.8473
																			3.43434	9.09091	71.8517
																			3.47475	9.09091	71.8536
																			3.51515	9.09091	71.8542
																			3.55556	9.09091	71.8543
																			3.59596	9.09091	71.8543
																			3.63636	9.09091	71.8543
																			3.67677	9.09091	71.8543
																			3.71717	9.09091	71.8543
																			3.75758	9.09091	71.8543
																			3.79798	9.09091	71.8543
																			3.83838	9.09091	71.8543
																			3.87879	9.09091	71.8543
																			3.91919	9.09091	71.8543
																			3.9596	9.09091	71.8543
																			4	9.09091	71.8543
																					0
																			0	10.6061	44.5096
																			0.0404	10.6061	39.2658
																			0.08081	10.6061	35.2579
																			0.12121	10.6061	32.4985
																			0.16162	10.6061	30.6682
																			0.20202	10.6061	29.3763
																			0.24242	10.6061	28.3655
																			0.28283	10.6061	27.5302
																			0.32323	10.6061	26.8062
																			0.36364	10.6061	26.0968
																			0.40404	10.6061	25.3125
																			0.44444	10.6061	24.4414
																			0.48485	10.6061	23.5512
																			0.52525	10.6061	22.6715
																			0.56566	10.6061	21.7955
																			0.60606	10.6061	20.8979
																			0.64646	10.6061	20.0418
																			0.68687	10.6061	19.3615
																			0.72727	10.6061	18.9142
																			0.76768	10.6061	18.5415
																			0.80808	10.6061	17.9121
																			0.84848	10.6061	16.737
																			0.88889	10.6061	14.9701
																			0.92929	10.6061	12.8507
																			0.9697	10.6061	10.7619
																			1.0101	10.6061	9.03478
																			1.05051	10.6061	7.8337
																			1.09091	10.6061	7.18276
																			1.13131	10.6061	7.0526
																			1.17172	10.6061	7.40404
																			1.21212	10.6061	8.17778
																			1.25253	10.6061	9.25805
																			1.29293	10.6061	10.4544
																			1.33333	10.6061	11.5676
																			1.37374	10.6061	12.4826
																			1.41414	10.6061	13.2212
																			1.45455	10.6061	13.9088
																			1.49495	10.6061	14.6568
																			1.53535	10.6061	15.4858
																			1.57576	10.6061	16.3284
																			1.61616	10.6061	17.0829
																			1.65657	10.6061	17.6915
																			1.69697	10.6061	18.1779
																			1.73737	10.6061	18.6129
																			1.77778	10.6061	19.0779
																			1.81818	10.6061	19.6366
																			1.85859	10.6061	20.3451
																			1.89899	10.6061	21.2701
																			1.93939	10.6061	22.5046
																			1.9798	10.6061	24.1473
																			2.0202	10.6061	26.2801
																			2.06061	10.6061	28.9404
																			2.10101	10.6061	32.117
																			2.14141	10.6061	35.7647
																			2.18182	10.6061	39.8115
																			2.22222	10.6061	44.1667
																			2.26263	10.6061	48.7037
																			2.30303	10.6061	53.2495
																			2.34343	10.6061	57.5885
																			2.38384	10.6061	61.4888
																			2.42424	10.6061	64.76
																			2.46465	10.6061	67.2984
																			2.50505	10.6061	69.1093
																			2.54545	10.6061	70.2953
																			2.58586	10.6061	71.0048
																			2.62626	10.6061	71.3908
																			2.66667	10.6061	71.5837
																			2.70707	10.6061	71.6715
																			2.74747	10.6061	71.709
																			2.78788	10.6061	71.7233
																			2.82828	10.6061	71.7287
																			2.86869	10.6061	71.7299
																			2.90909	10.6061	71.7297
																			2.94949	10.6061	71.7296
																			2.9899	10.6061	71.7323
																			3.0303	10.6061	71.74
																			3.07071	10.6061	71.7537
																			3.11111	10.6061	71.7724
																			3.15152	10.6061	71.7931
																			3.19192	10.6061	71.8127
																			3.23232	10.6061	71.8286
																			3.27273	10.6061	71.84
																			3.31313	10.6061	71.8471
																			3.35354	10.6061	71.851
																			3.39394	10.6061	71.853
																			3.43434	10.6061	71.8538
																			3.47475	10.6061	71.8542
																			3.51515	10.6061	71.8543
																			3.55556	10.6061	71.8543
																			3.59596	10.6061	71.8543
																			3.63636	10.6061	71.8543
																			3.67677	10.6061	71.8543
																			3.71717	10.6061	71.8543
																			3.75758	10.6061	71.8543
																			3.79798	10.6061	71.8543
																			3.83838	10.6061	71.8543
																			3.87879	10.6061	71.8543
																			3.91919	10.6061	71.8543
																			3.9596	10.6061	71.8543
																			4	10.6061	71.8543
																					0
																			0	12.1212	43.7129
																			0.0404	12.1212	38.0948
																			0.08081	12.1212	33.5938
																			0.12121	12.1212	30.2537
																			0.16162	12.1212	27.8394
																			0.20202	12.1212	26.0829
																			0.24242	12.1212	24.8436
																			0.28283	12.1212	24.0739
																			0.32323	12.1212	23.6828
																			0.36364	12.1212	23.4797
																			0.40404	12.1212	23.2532
																			0.44444	12.1212	22.8858
																			0.48485	12.1212	22.3816
																			0.52525	12.1212	21.7611
																			0.56566	12.1212	21.0637
																			0.60606	12.1212	20.3292
																			0.64646	12.1212	19.663
																			0.68687	12.1212	19.1779
																			0.72727	12.1212	18.8554
																			0.76768	12.1212	18.4704
																			0.80808	12.1212	17.7021
																			0.84848	12.1212	16.3471
																			0.88889	12.1212	14.4665
																			0.92929	12.1212	12.3596
																			0.9697	12.1212	10.3921
																			1.0101	12.1212	8.82936
																			1.05051	12.1212	7.77574
																			1.09091	12.1212	7.23353
																			1.13131	12.1212	7.17695
																			1.17172	12.1212	7.56707
																			1.21212	12.1212	8.33265
																			1.25253	12.1212	9.34211
																			1.29293	12.1212	10.4106
																			1.33333	12.1212	11.3817
																			1.37374	12.1212	12.2018
																			1.41414	12.1212	12.9401
																			1.45455	12.1212	13.7282
																			1.49495	12.1212	14.6403
																			1.53535	12.1212	15.647
																			1.57576	12.1212	16.639
																			1.61616	12.1212	17.494
																			1.65657	12.1212	18.1552
																			1.69697	12.1212	18.657
																			1.73737	12.1212	19.0884
																			1.77778	12.1212	19.5525
																			1.81818	12.1212	20.1349
																			1.85859	12.1212	20.9124
																			1.89899	12.1212	21.9707
																			1.93939	12.1212	23.4161
																			1.9798	12.1212	25.3458
																			2.0202	12.1212	27.8151
																			2.06061	12.1212	30.8071
																			2.10101	12.1212	34.242
																			2.14141	12.1212	38.0216
																			2.18182	12.1212	42.0597
																			2.22222	12.1212	46.292
																			2.26263	12.1212	50.6395
																			2.30303	12.1212	54.9684
																			2.34343	12.1212	59.0803
																			2.38384	12.1212	62.7458
																			2.42424	12.1212	65.7762
																			2.46465	12.1212	68.0785
																			2.50505	12.1212	69.677
																			2.54545	12.1212	70.6915
																			2.58586	12.1212	71.2776
																			2.62626	12.1212	71.585
																			2.66667	12.1212	71.7333
																			2.70707	12.1212	71.7978
																			2.74747	12.1212	71.824
																			2.78788	12.1212	71.8327
																			2.82828	12.1212	71.8353
																			2.86869	12.1212	71.8359
																			2.90909	12.1212	71.8359
																			2.94949	12.1212	71.8359
																			2.9899	12.1212	71.8363
																			3.0303	12.1212	71.8374
																			3.07071	12.1212	71.8395
																			3.11111	12.1212	71.8422
																			3.15152	12.1212	71.8453
																			3.19192	12.1212	71.8482
																			3.23232	12.1212	71.8505
																			3.27273	12.1212	71.8522
																			3.31313	12.1212	71.8533
																			3.35354	12.1212	71.8538
																			3.39394	12.1212	71.8541
																			3.43434	12.1212	71.8542
																			3.47475	12.1212	71.8543
																			3.51515	12.1212	71.8543
																			3.55556	12.1212	71.8543
																			3.59596	12.1212	71.8543
																			3.63636	12.1212	71.8543
																			3.67677	12.1212	71.8543
																			3.71717	12.1212	71.8543
																			3.75758	12.1212	71.8543
																			3.79798	12.1212	71.8543
																			3.83838	12.1212	71.8543
																			3.87879	12.1212	71.8543
																			3.91919	12.1212	71.8543
																			3.9596	12.1212	71.8543
																			4	12.1212	71.8543
																					0
																			0	13.6364	43.1347
																			0.0404	13.6364	37.2023
																			0.08081	13.6364	32.274
																			0.12121	13.6364	28.4224
																			0.16162	13.6364	25.489
																			0.20202	13.6364	23.3132
																			0.24242	13.6364	21.8535
																			0.28283	13.6364	21.1108
																			0.32323	13.6364	20.9739
																			0.36364	13.6364	21.1786
																			0.40404	13.6364	21.4169
																			0.44444	13.6364	21.483
																			0.48485	13.6364	21.3239
																			0.52525	13.6364	20.9476
																			0.56566	13.6364	20.4288
																			0.60606	13.6364	19.8556
																			0.64646	13.6364	19.3584
																			0.68687	13.6364	19.0223
																			0.72727	13.6364	18.7636
																			0.76768	13.6364	18.315
																			0.80808	13.6364	17.3835
																			0.84848	13.6364	15.8501
																			0.88889	13.6364	13.8631
																			0.92929	13.6364	11.7621
																			0.9697	13.6364	9.88799
																			1.0101	13.6364	8.4485
																			1.05051	13.6364	7.50072
																			1.09091	13.6364	7.02953
																			1.13131	13.6364	7.01023
																			1.17172	13.6364	7.40604
																			1.21212	13.6364	8.14627
																			1.25253	13.6364	9.10241
																			1.29293	13.6364	10.1087
																			1.33333	13.6364	11.0462
																			1.37374	13.6364	11.8979
																			1.41414	13.6364	12.7474
																			1.45455	13.6364	13.7064
																			1.49495	13.6364	14.8079
																			1.53535	13.6364	15.9915
																			1.57576	13.6364	17.1384
																			1.61616	13.6364	18.1394
																			1.65657	13.6364	18.9578
																			1.69697	13.6364	19.6342
																			1.73737	13.6364	20.2501
																			1.77778	13.6364	20.8952
																			1.81818	13.6364	21.6492
																			1.85859	13.6364	22.5977
																			1.89899	13.6364	23.8423
																			1.93939	13.6364	25.4926
																			1.9798	13.6364	27.6237
																			2.0202	13.6364	30.243
																			2.06061	13.6364	33.2817
																			2.10101	13.6364	36.6336
																			2.14141	13.6364	40.2166
																			2.18182	13.6364	43.9986
																			2.22222	13.6364	47.9772
																			2.26263	13.6364	52.1123
																			2.30303	13.6364	56.2701
																			2.34343	13.6364	60.2263
																			2.38384	13.6364	63.7247
																			2.42424	13.6364	66.5668
																			2.46465	13.6364	68.6717
																			2.50505	13.6364	70.0876
																			2.54545	13.6364	70.9535
																			2.58586	13.6364	71.4335
																			2.62626	13.6364	71.6743
																			2.66667	13.6364	71.7852
																			2.70707	13.6364	71.8306
																			2.74747	13.6364	71.848
																			2.78788	13.6364	71.8529
																			2.82828	13.6364	71.854
																			2.86869	13.6364	71.8543
																			2.90909	13.6364	71.8543
																			2.94949	13.6364	71.8543
																			2.9899	13.6364	71.8543
																			3.0303	13.6364	71.8543
																			3.07071	13.6364	71.8543
																			3.11111	13.6364	71.8543
																			3.15152	13.6364	71.8543
																			3.19192	13.6364	71.8543
																			3.23232	13.6364	71.8543
																			3.27273	13.6364	71.8543
																			3.31313	13.6364	71.8543
																			3.35354	13.6364	71.8543
																			3.39394	13.6364	71.8543
																			3.43434	13.6364	71.8543
																			3.47475	13.6364	71.8543
																			3.51515	13.6364	71.8543
																			3.55556	13.6364	71.8543
																			3.59596	13.6364	71.8543
																			3.63636	13.6364	71.8543
																			3.67677	13.6364	71.8543
																			3.71717	13.6364	71.8543
																			3.75758	13.6364	71.8543
																			3.79798	13.6364	71.8543
																			3.83838	13.6364	71.8543
																			3.87879	13.6364	71.8543
																			3.91919	13.6364	71.8543
																			3.9596	13.6364	71.8543
																			4	13.6364	71.8543
																					0
																			0	15.1515	42.8169
																			0.0404	15.1515	36.7199
																			0.08081	15.1515	31.555
																			0.12121	15.1515	27.4045
																			0.16162	15.1515	24.1506
																			0.20202	15.1515	21.6959
																			0.24242	15.1515	20.06
																			0.28283	15.1515	19.2787
																			0.32323	15.1515	19.2412
																			0.36364	15.1515	19.6542
																			0.40404	15.1515	20.1618
																			0.44444	15.1515	20.5039
																			0.48485	15.1515	20.5834
																			0.52525	15.1515	20.3903
																			0.56566	15.1515	20.0147
																			0.60606	15.1515	19.5685
																			0.64646	15.1515	19.1837
																			0.68687	15.1515	18.9103
																			0.72727	15.1515	18.6152
																			0.76768	15.1515	18.0192
																			0.80808	15.1515	16.8787
																			0.84848	15.1515	15.1616
																			0.88889	15.1515	13.0885
																			0.92929	15.1515	11.0222
																			0.9697	15.1515	9.27113
																			1.0101	15.1515	7.9869
																			1.05051	15.1515	7.18045
																			1.09091	15.1515	6.81362
																			1.13131	15.1515	6.85748
																			1.17172	15.1515	7.28368
																			1.21212	15.1515	8.03991
																			1.25253	15.1515	9.01978
																			1.29293	15.1515	10.0816
																			1.33333	15.1515	11.1248
																			1.37374	15.1515	12.1353
																			1.41414	15.1515	13.1781
																			1.45455	15.1515	14.3304
																			1.49495	15.1515	15.5968
																			1.53535	15.1515	16.9153
																			1.57576	15.1515	18.1932
																			1.61616	15.1515	19.3622
																			1.65657	15.1515	20.4164
																			1.69697	15.1515	21.3936
																			1.73737	15.1515	22.3445
																			1.77778	15.1515	23.3182
																			1.81818	15.1515	24.3687
																			1.85859	15.1515	25.579
																			1.89899	15.1515	27.0562
																			1.93939	15.1515	28.8962
																			1.9798	15.1515	31.1307
																			2.0202	15.1515	33.7084
																			2.06061	15.1515	36.5242
																			2.10101	15.1515	39.4905
																			2.14141	15.1515	42.5997
																			2.18182	15.1515	45.9194
																			2.22222	15.1515	49.5237
																			2.26263	15.1515	53.395
																			2.30303	15.1515	57.371
																			2.34343	15.1515	61.1771
																			2.38384	15.1515	64.5205
																			2.42424	15.1515	67.1915
																			2.46465	15.1515	69.1229
																			2.50505	15.1515	70.3851
																			2.54545	15.1515	71.1318
																			2.58586	15.1515	71.5305
																			2.62626	15.1515	71.7224
																			2.66667	15.1515	71.807
																			2.70707	15.1515	71.8394
																			2.74747	15.1515	71.8511
																			2.78788	15.1515	71.8538
																			2.82828	15.1515	71.8542
																			2.86869	15.1515	71.8543
																			2.90909	15.1515	71.8543
																			2.94949	15.1515	71.8543
																			2.9899	15.1515	71.8543
																			3.0303	15.1515	71.8543
																			3.07071	15.1515	71.8543
																			3.11111	15.1515	71.8543
																			3.15152	15.1515	71.8543
																			3.19192	15.1515	71.8543
																			3.23232	15.1515	71.8543
																			3.27273	15.1515	71.8543
																			3.31313	15.1515	71.8543
																			3.35354	15.1515	71.8543
																			3.39394	15.1515	71.8543
																			3.43434	15.1515	71.8543
																			3.47475	15.1515	71.8543
																			3.51515	15.1515	71.8543
																			3.55556	15.1515	71.8543
																			3.59596	15.1515	71.8543
																			3.63636	15.1515	71.8543
																			3.67677	15.1515	71.8543
																			3.71717	15.1515	71.8543
																			3.75758	15.1515	71.8543
																			3.79798	15.1515	71.8543
																			3.83838	15.1515	71.8543
																			3.87879	15.1515	71.8543
																			3.91919	15.1515	71.8543
																			3.9596	15.1515	71.8543
																			4	15.1515	71.8543
																					0
																			0	16.6667	42.6155
																			0.0404	16.6667	36.468
																			0.08081	16.6667	31.2287
																			0.12121	16.6667	26.9746
																			0.16162	16.6667	23.5956
																			0.20202	16.6667	21.0124
																			0.24242	16.6667	19.2661
																			0.28283	16.6667	18.4113
																			0.32323	16.6667	18.3528
																			0.36364	16.6667	18.8068
																			0.40404	16.6667	19.4133
																			0.44444	16.6667	19.8909
																			0.48485	16.6667	20.1129
																			0.52525	16.6667	20.0485
																			0.56566	16.6667	19.785
																			0.60606	16.6667	19.433
																			0.64646	16.6667	19.1016
																			0.68687	16.6667	18.7973
																			0.72727	16.6667	18.3525
																			0.76768	16.6667	17.5083
																			0.80808	16.6667	16.0962
																			0.84848	16.6667	14.1825
																			0.88889	16.6667	12.0529
																			0.92929	16.6667	10.0766
																			0.9697	16.6667	8.51433
																			1.0101	16.6667	7.45136
																			1.05051	16.6667	6.84574
																			1.09091	16.6667	6.63187
																			1.13131	16.6667	6.77815
																			1.17172	16.6667	7.27515
																			1.21212	16.6667	8.10183
																			1.25253	16.6667	9.18132
																			1.29293	16.6667	10.3901
																			1.33333	16.6667	11.6262
																			1.37374	16.6667	12.8546
																			1.41414	16.6667	14.107
																			1.45455	16.6667	15.4284
																			1.49495	16.6667	16.8132
																			1.53535	16.6667	18.2202
																			1.57576	16.6667	19.5994
																			1.61616	16.6667	20.9295
																			1.65657	16.6667	22.2321
																			1.69697	16.6667	23.537
																			1.73737	16.6667	24.8607
																			1.77778	16.6667	26.2097
																			1.81818	16.6667	27.6084
																			1.85859	16.6667	29.1256
																			1.89899	16.6667	30.8541
																			1.93939	16.6667	32.8564
																			1.9798	16.6667	35.1129
																			2.0202	16.6667	37.525
																			2.06061	16.6667	39.9801
																			2.10101	16.6667	42.4433
																			2.14141	16.6667	45.004
																			2.18182	16.6667	47.8316
																			2.22222	16.6667	51.0593
																			2.26263	16.6667	54.6686
																			2.30303	16.6667	58.4539
																			2.34343	16.6667	62.0899
																			2.38384	16.6667	65.2561
																			2.42424	16.6667	67.7426
																			2.46465	16.6667	69.5007
																			2.50505	16.6667	70.6209
																			2.54545	16.6667	71.2654
																			2.58586	16.6667	71.5991
																			2.62626	16.6667	71.7548
																			2.66667	16.6667	71.8207
																			2.70707	16.6667	71.8446
																			2.74747	16.6667	71.8527
																			2.78788	16.6667	71.8541
																			2.82828	16.6667	71.8543
																			2.86869	16.6667	71.8543
																			2.90909	16.6667	71.8543
																			2.94949	16.6667	71.8543
																			2.9899	16.6667	71.8543
																			3.0303	16.6667	71.8543
																			3.07071	16.6667	71.8543
																			3.11111	16.6667	71.8543
																			3.15152	16.6667	71.8543
																			3.19192	16.6667	71.8543
																			3.23232	16.6667	71.8543
																			3.27273	16.6667	71.8543
																			3.31313	16.6667	71.8543
																			3.35354	16.6667	71.8543
																			3.39394	16.6667	71.8543
																			3.43434	16.6667	71.8543
																			3.47475	16.6667	71.8543
																			3.51515	16.6667	71.8543
																			3.55556	16.6667	71.8543
																			3.59596	16.6667	71.8543
																			3.63636	16.6667	71.8543
																			3.67677	16.6667	71.8543
																			3.71717	16.6667	71.8543
																			3.75758	16.6667	71.8543
																			3.79798	16.6667	71.8543
																			3.83838	16.6667	71.8543
																			3.87879	16.6667	71.8543
																			3.91919	16.6667	71.8543
																			3.9596	16.6667	71.8543
																			4	16.6667	71.8543
																					0
																			0	18.1818	42.3907
																			0.0404	18.1818	36.2122
																			0.08081	18.1818	30.9473
																			0.12121	18.1818	26.6696
																			0.16162	18.1818	23.2639
																			0.20202	18.1818	20.6446
																			0.24242	18.1818	18.8463
																			0.28283	18.1818	17.9251
																			0.32323	18.1818	17.8023
																			0.36364	18.1818	18.2209
																			0.40404	18.1818	18.8419
																			0.44444	18.1818	19.3845
																			0.48485	18.1818	19.706
																			0.52525	18.1818	19.755
																			0.56566	18.1818	19.6023
																			0.60606	18.1818	19.3334
																			0.64646	18.1818	19.0134
																			0.68687	18.1818	18.5967
																			0.72727	18.1818	17.8972
																			0.76768	18.1818	16.7063
																			0.80808	18.1818	14.9597
																			0.84848	18.1818	12.8382
																			0.88889	18.1818	10.6911
																			0.92929	18.1818	8.87566
																			0.9697	18.1818	7.58271
																			1.0101	18.1818	6.81238
																			1.05051	18.1818	6.45991
																			1.09091	18.1818	6.43241
																			1.13131	18.1818	6.70343
																			1.17172	18.1818	7.29214
																			1.21212	18.1818	8.21125
																			1.25253	18.1818	9.4097
																			1.29293	18.1818	10.7741
																			1.33333	18.1818	12.1942
																			1.37374	18.1818	13.6121
																			1.41414	18.1818	15.0316
																			1.45455	18.1818	16.4764
																			1.49495	18.1818	17.9421
																			1.53535	18.1818	19.4128
																			1.57576	18.1818	20.8746
																			1.61616	18.1818	22.341
																			1.65657	18.1818	23.8497
																			1.69697	18.1818	25.4247
																			1.73737	18.1818	27.0623
																			1.77778	18.1818	28.743
																			1.81818	18.1818	30.4662
																			1.85859	18.1818	32.2735
																			1.89899	18.1818	34.2223
																			1.93939	18.1818	36.3305
																			1.9798	18.1818	38.5375
																			2.0202	18.1818	40.7284
																			2.06061	18.1818	42.817
																			2.10101	18.1818	44.8383
																			2.14141	18.1818	46.9688
																			2.18182	18.1818	49.4465
																			2.22222	18.1818	52.4255
																			2.26263	18.1818	55.8598
																			2.30303	18.1818	59.4955
																			2.34343	18.1818	62.9689
																			2.38384	18.1818	65.9509
																			2.42424	18.1818	68.2465
																			2.46465	18.1818	69.8327
																			2.50505	18.1818	70.8192
																			2.54545	18.1818	71.3723
																			2.58586	18.1818	71.6511
																			2.62626	18.1818	71.7781
																			2.66667	18.1818	71.8298
																			2.70707	18.1818	71.8478
																			2.74747	18.1818	71.8535
																			2.78788	18.1818	71.8543
																			2.82828	18.1818	71.8543
																			2.86869	18.1818	71.8543
																			2.90909	18.1818	71.8543
																			2.94949	18.1818	71.8543
																			2.9899	18.1818	71.8543
																			3.0303	18.1818	71.8543
																			3.07071	18.1818	71.8543
																			3.11111	18.1818	71.8543
																			3.15152	18.1818	71.8543
																			3.19192	18.1818	71.8543
																			3.23232	18.1818	71.8543
																			3.27273	18.1818	71.8543
																			3.31313	18.1818	71.8543
																			3.35354	18.1818	71.8543
																			3.39394	18.1818	71.8543
																			3.43434	18.1818	71.8543
																			3.47475	18.1818	71.8543
																			3.51515	18.1818	71.8543
																			3.55556	18.1818	71.8543
																			3.59596	18.1818	71.8543
																			3.63636	18.1818	71.8543
																			3.67677	18.1818	71.8543
																			3.71717	18.1818	71.8543
																			3.75758	18.1818	71.8543
																			3.79798	18.1818	71.8543
																			3.83838	18.1818	71.8543
																			3.87879	18.1818	71.8543
																			3.91919	18.1818	71.8543
																			3.9596	18.1818	71.8543
																			4	18.1818	71.8543
																					0
																			0	19.697	42.1877
																			0.0404	19.697	35.9608
																			0.08081	19.697	30.6538
																			0.12121	19.697	26.3451
																			0.16162	19.697	22.9179
																			0.20202	19.697	20.2758
																			0.24242	19.697	18.4378
																			0.28283	19.697	17.4535
																			0.32323	19.697	17.2583
																			0.36364	19.697	17.6255
																			0.40404	19.697	18.2442
																			0.44444	19.697	18.8425
																			0.48485	19.697	19.266
																			0.52525	19.697	19.4415
																			0.56566	19.697	19.4135
																			0.60606	19.697	19.2283
																			0.64646	19.697	18.8959
																			0.68687	19.697	18.3182
																			0.72727	19.697	17.3049
																			0.76768	19.697	15.7176
																			0.80808	19.697	13.6139
																			0.84848	19.697	11.2965
																			0.88889	19.697	9.1744
																			0.92929	19.697	7.5779
																			0.9697	19.697	6.6111
																			1.0101	19.697	6.17643
																			1.05051	19.697	6.10109
																			1.09091	19.697	6.26777
																			1.13131	19.697	6.66148
																			1.17172	19.697	7.33262
																			1.21212	19.697	8.3214
																			1.25253	19.697	9.59626
																			1.29293	19.697	11.0539
																			1.33333	19.697	12.5863
																			1.37374	19.697	14.128
																			1.41414	19.697	15.6684
																			1.45455	19.697	17.2157
																			1.49495	19.697	18.7631
																			1.53535	19.697	20.3062
																			1.57576	19.697	21.8475
																			1.61616	19.697	23.4167
																			1.65657	19.697	25.058
																			1.69697	19.697	26.7984
																			1.73737	19.697	28.6346
																			1.77778	19.697	30.5431
																			1.81818	19.697	32.5072
																			1.85859	19.697	34.5345
																			1.89899	19.697	36.636
																			1.93939	19.697	38.7848
																			1.9798	19.697	40.897
																			2.0202	19.697	42.8708
																			2.06061	19.697	44.6696
																			2.10101	19.697	46.3981
																			2.14141	19.697	48.2945
																			2.18182	19.697	50.6241
																			2.22222	19.697	53.523
																			2.26263	19.697	56.8974
																			2.30303	19.697	60.4462
																			2.34343	19.697	63.7841
																			2.38384	19.697	66.5915
																			2.42424	19.697	68.7026
																			2.46465	19.697	70.1256
																			2.50505	19.697	70.9889
																			2.54545	19.697	71.4608
																			2.58586	19.697	71.6926
																			2.62626	19.697	71.796
																			2.66667	19.697	71.8364
																			2.70707	19.697	71.8499
																			2.74747	19.697	71.8539
																			2.78788	19.697	71.8543
																			2.82828	19.697	71.8543
																			2.86869	19.697	71.8543
																			2.90909	19.697	71.8543
																			2.94949	19.697	71.8543
																			2.9899	19.697	71.8543
																			3.0303	19.697	71.8543
																			3.07071	19.697	71.8543
																			3.11111	19.697	71.8543
																			3.15152	19.697	71.8543
																			3.19192	19.697	71.8543
																			3.23232	19.697	71.8543
																			3.27273	19.697	71.8543
																			3.31313	19.697	71.8543
																			3.35354	19.697	71.8543
																			3.39394	19.697	71.8543
																			3.43434	19.697	71.8543
																			3.47475	19.697	71.8543
																			3.51515	19.697	71.8543
																			3.55556	19.697	71.8543
																			3.59596	19.697	71.8543
																			3.63636	19.697	71.8543
																			3.67677	19.697	71.8543
																			3.71717	19.697	71.8543
																			3.75758	19.697	71.8543
																			3.79798	19.697	71.8543
																			3.83838	19.697	71.8543
																			3.87879	19.697	71.8543
																			3.91919	19.697	71.8543
																			3.9596	19.697	71.8543
																			4	19.697	71.8543
																					0
																			0	21.2121	42.0809
																			0.0404	21.2121	35.8139
																			0.08081	21.2121	30.4593
																			0.12121	21.2121	26.0994
																			0.16162	21.2121	22.6195
																			0.20202	21.2121	19.9188
																			0.24242	21.2121	18.0083
																			0.28283	21.2121	16.9392
																			0.32323	21.2121	16.667
																			0.36364	21.2121	16.9958
																			0.40404	21.2121	17.6377
																			0.44444	21.2121	18.3199
																			0.48485	21.2121	18.8664
																			0.52525	21.2121	19.175
																			0.56566	21.2121	19.2637
																			0.60606	21.2121	19.1442
																			0.64646	21.2121	18.7835
																			0.68687	21.2121	18.0433
																			0.72727	21.2121	16.7393
																			0.76768	21.2121	14.8015
																			0.80808	21.2121	12.3994
																			0.84848	21.2121	9.94016
																			0.88889	21.2121	7.87897
																			0.92929	21.2121	6.51169
																			0.9697	21.2121	5.85873
																			1.0101	21.2121	5.73357
																			1.05051	21.2121	5.9042
																			1.09091	21.2121	6.23439
																			1.13131	21.2121	6.72131
																			1.17172	21.2121	7.44061
																			1.21212	21.2121	8.4509
																			1.25253	21.2121	9.73832
																			1.29293	21.2121	11.2191
																			1.33333	21.2121	12.8052
																			1.37374	21.2121	14.4393
																			1.41414	21.2121	16.1017
																			1.45455	21.2121	17.7779
																			1.49495	21.2121	19.4418
																			1.53535	21.2121	21.0804
																			1.57576	21.2121	22.6945
																			1.61616	21.2121	24.3193
																			1.65657	21.2121	26.0033
																			1.69697	21.2121	27.7866
																			1.73737	21.2121	29.6843
																			1.77778	21.2121	31.688
																			1.81818	21.2121	33.7779
																			1.85859	21.2121	35.9351
																			1.89899	21.2121	38.1264
																			1.93939	21.2121	40.285
																			1.9798	21.2121	42.3124
																			2.0202	21.2121	44.1289
																			2.06061	21.2121	45.749
																			2.10101	21.2121	47.3361
																			2.14141	21.2121	49.1661
																			2.18182	21.2121	51.5022
																			2.22222	21.2121	54.4397
																			2.26263	21.2121	57.8284
																			2.30303	21.2121	61.3276
																			2.34343	21.2121	64.5444
																			2.38384	21.2121	67.1831
																			2.42424	21.2121	69.116
																			2.46465	21.2121	70.3852
																			2.50505	21.2121	71.1354
																			2.54545	21.2121	71.535
																			2.58586	21.2121	71.7264
																			2.62626	21.2121	71.81
																			2.66667	21.2121	71.8413
																			2.70707	21.2121	71.8514
																			2.74747	21.2121	71.8542
																			2.78788	21.2121	71.8543
																			2.82828	21.2121	71.8543
																			2.86869	21.2121	71.8543
																			2.90909	21.2121	71.8543
																			2.94949	21.2121	71.8543
																			2.9899	21.2121	71.8543
																			3.0303	21.2121	71.8543
																			3.07071	21.2121	71.8543
																			3.11111	21.2121	71.8543
																			3.15152	21.2121	71.8543
																			3.19192	21.2121	71.8543
																			3.23232	21.2121	71.8543
																			3.27273	21.2121	71.8543
																			3.31313	21.2121	71.8543
																			3.35354	21.2121	71.8543
																			3.39394	21.2121	71.8543
																			3.43434	21.2121	71.8543
																			3.47475	21.2121	71.8543
																			3.51515	21.2121	71.8543
																			3.55556	21.2121	71.8543
																			3.59596	21.2121	71.8543
																			3.63636	21.2121	71.8543
																			3.67677	21.2121	71.8543
																			3.71717	21.2121	71.8543
																			3.75758	21.2121	71.8543
																			3.79798	21.2121	71.8543
																			3.83838	21.2121	71.8543
																			3.87879	21.2121	71.8543
																			3.91919	21.2121	71.8543
																			3.9596	21.2121	71.8543
																			4	21.2121	71.8543
																					0
																			0	22.7273	41.9975
																			0.0404	22.7273	35.7189
																			0.08081	22.7273	30.3372
																			0.12121	22.7273	25.9306
																			0.16162	22.7273	22.3836
																			0.20202	22.7273	19.5973
																			0.24242	22.7273	17.5873
																			0.28283	22.7273	16.4211
																			0.32323	22.7273	16.0838
																			0.36364	22.7273	16.4107
																			0.40404	22.7273	17.1248
																			0.44444	22.7273	17.9327
																			0.48485	22.7273	18.6173
																			0.52525	22.7273	19.0391
																			0.56566	22.7273	19.1979
																			0.60606	22.7273	19.0964
																			0.64646	22.7273	18.6886
																			0.68687	22.7273	17.8202
																			0.72727	22.7273	16.3183
																			0.76768	22.7273	14.1604
																			0.80808	22.7273	11.5909
																			0.84848	22.7273	9.08135
																			0.88889	22.7273	7.10762
																			0.92929	22.7273	5.93069
																			0.9697	22.7273	5.50849
																			1.0101	22.7273	5.59456
																			1.05051	22.7273	5.92107
																			1.09091	22.7273	6.34274
																			1.13131	22.7273	6.86761
																			1.17172	22.7273	7.58825
																			1.21212	22.7273	8.57672
																			1.25253	22.7273	9.84149
																			1.29293	22.7273	11.3294
																			1.33333	22.7273	12.9817
																			1.37374	22.7273	14.7469
																			1.41414	22.7273	16.5831
																			1.45455	22.7273	18.434
																			1.49495	22.7273	20.2388
																			1.53535	22.7273	21.9662
																			1.57576	22.7273	23.6154
																			1.61616	22.7273	25.2306
																			1.65657	22.7273	26.8699
																			1.69697	22.7273	28.5927
																			1.73737	22.7273	30.4393
																			1.77778	22.7273	32.4256
																			1.81818	22.7273	34.5428
																			1.85859	22.7273	36.7591
																			1.89899	22.7273	39.0079
																			1.93939	22.7273	41.1856
																			1.9798	22.7273	43.1758
																			2.0202	22.7273	44.9132
																			2.06061	22.7273	46.4535
																			2.10101	22.7273	48.0058
																			2.14141	22.7273	49.8679
																			2.18182	22.7273	52.2864
																			2.22222	22.7273	55.3079
																			2.26263	22.7273	58.7284
																			2.30303	22.7273	62.1772
																			2.34343	22.7273	65.2666
																			2.38384	22.7273	67.7335
																			2.42424	22.7273	69.4916
																			2.46465	22.7273	70.6153
																			2.50505	22.7273	71.2619
																			2.54545	22.7273	71.5974
																			2.58586	22.7273	71.7541
																			2.62626	22.7273	71.8211
																			2.66667	22.7273	71.8452
																			2.70707	22.7273	71.8525
																			2.74747	22.7273	71.8543
																			2.78788	22.7273	71.8543
																			2.82828	22.7273	71.8543
																			2.86869	22.7273	71.8543
																			2.90909	22.7273	71.8543
																			2.94949	22.7273	71.8543
																			2.9899	22.7273	71.8543
																			3.0303	22.7273	71.8543
																			3.07071	22.7273	71.8543
																			3.11111	22.7273	71.8543
																			3.15152	22.7273	71.8543
																			3.19192	22.7273	71.8543
																			3.23232	22.7273	71.8543
																			3.27273	22.7273	71.8543
																			3.31313	22.7273	71.8543
																			3.35354	22.7273	71.8543
																			3.39394	22.7273	71.8543
																			3.43434	22.7273	71.8543
																			3.47475	22.7273	71.8543
																			3.51515	22.7273	71.8543
																			3.55556	22.7273	71.8543
																			3.59596	22.7273	71.8543
																			3.63636	22.7273	71.8543
																			3.67677	22.7273	71.8543
																			3.71717	22.7273	71.8543
																			3.75758	22.7273	71.8543
																			3.79798	22.7273	71.8543
																			3.83838	22.7273	71.8543
																			3.87879	22.7273	71.8543
																			3.91919	22.7273	71.8543
																			3.9596	22.7273	71.8543
																			4	22.7273	71.8543
																					0
																			0	24.2424	41.7983
																			0.0404	24.2424	35.5188
																			0.08081	24.2424	30.1303
																			0.12121	24.2424	25.7011
																			0.16162	24.2424	22.1117
																			0.20202	24.2424	19.2635
																			0.24242	24.2424	17.1782
																			0.28283	24.2424	15.9433
																			0.32323	24.2424	15.5762
																			0.36364	24.2424	15.9425
																			0.40404	24.2424	16.769
																			0.44444	24.2424	17.7286
																			0.48485	24.2424	18.5498
																			0.52525	24.2424	19.0508
																			0.56566	24.2424	19.2236
																			0.60606	24.2424	19.0861
																			0.64646	24.2424	18.6099
																			0.68687	24.2424	17.6499
																			0.72727	24.2424	16.0483
																			0.76768	24.2424	13.8074
																			0.80808	24.2424	11.2062
																			0.84848	24.2424	8.73679
																			0.88889	24.2424	6.86835
																			0.92929	24.2424	5.82706
																			0.9697	24.2424	5.53182
																			1.0101	24.2424	5.70824
																			1.05051	24.2424	6.07918
																			1.09091	24.2424	6.50289
																			1.13131	24.2424	7.0005
																			1.17172	24.2424	7.67856
																			1.21212	24.2424	8.62694
																			1.25253	24.2424	9.88529
																			1.29293	24.2424	11.4363
																			1.33333	24.2424	13.2404
																			1.37374	24.2424	15.2281
																			1.41414	24.2424	17.3059
																			1.45455	24.2424	19.3559
																			1.49495	24.2424	21.2802
																			1.53535	24.2424	23.0407
																			1.57576	24.2424	24.6541
																			1.61616	24.2424	26.1894
																			1.65657	24.2424	27.7226
																			1.69697	24.2424	29.3312
																			1.73737	24.2424	31.0763
																			1.77778	24.2424	32.9952
																			1.81818	24.2424	35.0944
																			1.85859	24.2424	37.337
																			1.89899	24.2424	39.6294
																			1.93939	24.2424	41.8334
																			1.9798	24.2424	43.8131
																			2.0202	24.2424	45.5139
																			2.06061	24.2424	47.028
																			2.10101	24.2424	48.6023
																			2.14141	24.2424	50.5458
																			2.18182	24.2424	53.0767
																			2.22222	24.2424	56.1882
																			2.26263	24.2424	59.6281
																			2.30303	24.2424	63.0067
																			2.34343	24.2424	65.9527
																			2.38384	24.2424	68.2416
																			2.42424	24.2424	69.8291
																			2.46465	24.2424	70.8167
																			2.50505	24.2424	71.37
																			2.54545	24.2424	71.6495
																			2.58586	24.2424	71.7767
																			2.62626	24.2424	71.8298
																			2.66667	24.2424	71.8481
																			2.70707	24.2424	71.8533
																			2.74747	24.2424	71.8543
																			2.78788	24.2424	71.8543
																			2.82828	24.2424	71.8543
																			2.86869	24.2424	71.8543
																			2.90909	24.2424	71.8543
																			2.94949	24.2424	71.8543
																			2.9899	24.2424	71.8543
																			3.0303	24.2424	71.8543
																			3.07071	24.2424	71.8543
																			3.11111	24.2424	71.8543
																			3.15152	24.2424	71.8543
																			3.19192	24.2424	71.8543
																			3.23232	24.2424	71.8543
																			3.27273	24.2424	71.8543
																			3.31313	24.2424	71.8543
																			3.35354	24.2424	71.8543
																			3.39394	24.2424	71.8543
																			3.43434	24.2424	71.8543
																			3.47475	24.2424	71.8543
																			3.51515	24.2424	71.8543
																			3.55556	24.2424	71.8543
																			3.59596	24.2424	71.8543
																			3.63636	24.2424	71.8543
																			3.67677	24.2424	71.8543
																			3.71717	24.2424	71.8543
																			3.75758	24.2424	71.8543
																			3.79798	24.2424	71.8543
																			3.83838	24.2424	71.8543
																			3.87879	24.2424	71.8543
																			3.91919	24.2424	71.8543
																			3.9596	24.2424	71.8543
																			4	24.2424	71.8543
																					0
																			0	25.7576	41.3996
																			0.0404	25.7576	35.1027
																			0.08081	25.7576	29.7148
																			0.12121	25.7576	25.2982
																			0.16162	25.7576	21.7256
																			0.20202	25.7576	18.8881
																			0.24242	25.7576	16.7998
																			0.28283	25.7576	15.5552
																			0.32323	25.7576	15.1985
																			0.36364	25.7576	15.6265
																			0.40404	25.7576	16.5739
																			0.44444	25.7576	17.6832
																			0.48485	25.7576	18.6284
																			0.52525	25.7576	19.1846
																			0.56566	25.7576	19.3376
																			0.60606	25.7576	19.1301
																			0.64646	25.7576	18.5661
																			0.68687	25.7576	17.5266
																			0.72727	25.7576	15.8744
																			0.76768	25.7576	13.6267
																			0.80808	25.7576	11.0731
																			0.84848	25.7576	8.69685
																			0.88889	25.7576	6.94028
																			0.92929	25.7576	5.99303
																			0.9697	25.7576	5.74861
																			1.0101	25.7576	5.9246
																			1.05051	25.7576	6.2525
																			1.09091	25.7576	6.60467
																			1.13131	25.7576	7.02112
																			1.17172	25.7576	7.6264
																			1.21212	25.7576	8.53902
																			1.25253	25.7576	9.83739
																			1.29293	25.7576	11.536
																			1.33333	25.7576	13.5919
																			1.37374	25.7576	15.8847
																			1.41414	25.7576	18.2416
																			1.45455	25.7576	20.4755
																			1.49495	25.7576	22.4636
																			1.53535	25.7576	24.1845
																			1.57576	25.7576	25.696
																			1.61616	25.7576	27.1051
																			1.65657	25.7576	28.511
																			1.69697	25.7576	30.0057
																			1.73737	25.7576	31.6631
																			1.77778	25.7576	33.5327
																			1.81818	25.7576	35.627
																			1.85859	25.7576	37.8969
																			1.89899	25.7576	40.2197
																			1.93939	25.7576	42.4263
																			1.9798	25.7576	44.3725
																			2.0202	25.7576	46.0267
																			2.06061	25.7576	47.5246
																			2.10101	25.7576	49.1477
																			2.14141	25.7576	51.203
																			2.18182	25.7576	53.8652
																			2.22222	25.7576	57.0668
																			2.26263	25.7576	60.5114
																			2.30303	25.7576	63.8006
																			2.34343	25.7576	66.5905
																			2.38384	25.7576	68.6999
																			2.42424	25.7576	70.1246
																			2.46465	25.7576	70.9882
																			2.50505	25.7576	71.4597
																			2.54545	25.7576	71.6917
																			2.58586	25.7576	71.7947
																			2.62626	25.7576	71.8364
																			2.66667	25.7576	71.8502
																			2.70707	25.7576	71.8537
																			2.74747	25.7576	71.8543
																			2.78788	25.7576	71.8543
																			2.82828	25.7576	71.8543
																			2.86869	25.7576	71.8543
																			2.90909	25.7576	71.8543
																			2.94949	25.7576	71.8543
																			2.9899	25.7576	71.8543
																			3.0303	25.7576	71.8543
																			3.07071	25.7576	71.8543
																			3.11111	25.7576	71.8543
																			3.15152	25.7576	71.8543
																			3.19192	25.7576	71.8543
																			3.23232	25.7576	71.8543
																			3.27273	25.7576	71.8543
																			3.31313	25.7576	71.8543
																			3.35354	25.7576	71.8543
																			3.39394	25.7576	71.8543
																			3.43434	25.7576	71.8543
																			3.47475	25.7576	71.8543
																			3.51515	25.7576	71.8543
																			3.55556	25.7576	71.8543
																			3.59596	25.7576	71.8543
																			3.63636	25.7576	71.8543
																			3.67677	25.7576	71.8543
																			3.71717	25.7576	71.8543
																			3.75758	25.7576	71.8543
																			3.79798	25.7576	71.8543
																			3.83838	25.7576	71.8543
																			3.87879	25.7576	71.8543
																			3.91919	25.7576	71.8543
																			3.9596	25.7576	71.8543
																			4	25.7576	71.8543
																					0
																			0	27.2727	40.7634
																			0.0404	27.2727	34.428
																			0.08081	27.2727	29.0517
																			0.12121	27.2727	24.6937
																			0.16162	27.2727	21.212
																			0.20202	27.2727	18.4708
																			0.24242	27.2727	16.458
																			0.28283	27.2727	15.2605
																			0.32323	27.2727	14.9436
																			0.36364	27.2727	15.4394
																			0.40404	27.2727	16.4996
																			0.44444	27.2727	17.7453
																			0.48485	27.2727	18.8013
																			0.52525	27.2727	19.399
																			0.56566	27.2727	19.5144
																			0.60606	27.2727	19.2142
																			0.64646	27.2727	18.5387
																			0.68687	27.2727	17.4065
																			0.72727	27.2727	15.7084
																			0.76768	27.2727	13.4763
																			0.80808	27.2727	10.9997
																			0.84848	27.2727	8.73768
																			0.88889	27.2727	7.09369
																			0.92929	27.2727	6.2193
																			0.9697	27.2727	5.98739
																			1.0101	27.2727	6.11569
																			1.05051	27.2727	6.35212
																			1.09091	27.2727	6.59013
																			1.13131	27.2727	6.89464
																			1.17172	27.2727	7.41421
																			1.21212	27.2727	8.30405
																			1.25253	27.2727	9.68042
																			1.29293	27.2727	11.577
																			1.33333	27.2727	13.9242
																			1.37374	27.2727	16.5309
																			1.41414	27.2727	19.1382
																			1.45455	27.2727	21.5012
																			1.49495	27.2727	23.4927
																			1.53535	27.2727	25.1255
																			1.57576	27.2727	26.5085
																			1.61616	27.2727	27.7868
																			1.65657	27.2727	29.0829
																			1.69697	27.2727	30.5024
																			1.73737	27.2727	32.1293
																			1.77778	27.2727	34.015
																			1.81818	27.2727	36.1603
																			1.85859	27.2727	38.4864
																			1.89899	27.2727	40.8333
																			1.93939	27.2727	43.0087
																			1.9798	27.2727	44.8795
																			2.0202	27.2727	46.4567
																			2.06061	27.2727	47.9285
																			2.10101	27.2727	49.6073
																			2.14141	27.2727	51.7859
																			2.18182	27.2727	54.5843
																			2.22222	27.2727	57.8709
																			2.26263	27.2727	61.3108
																			2.30303	27.2727	64.5053
																			2.34343	27.2727	67.1434
																			2.38384	27.2727	69.0874
																			2.42424	27.2727	70.3682
																			2.46465	27.2727	71.1261
																			2.50505	27.2727	71.5302
																			2.54545	27.2727	71.7243
																			2.58586	27.2727	71.8083
																			2.62626	27.2727	71.8411
																			2.66667	27.2727	71.8516
																			2.70707	27.2727	71.8541
																			2.74747	27.2727	71.8543
																			2.78788	27.2727	71.8543
																			2.82828	27.2727	71.8543
																			2.86869	27.2727	71.8543
																			2.90909	27.2727	71.8543
																			2.94949	27.2727	71.8543
																			2.9899	27.2727	71.8543
																			3.0303	27.2727	71.8543
																			3.07071	27.2727	71.8543
																			3.11111	27.2727	71.8543
																			3.15152	27.2727	71.8543
																			3.19192	27.2727	71.8543
																			3.23232	27.2727	71.8543
																			3.27273	27.2727	71.8543
																			3.31313	27.2727	71.8543
																			3.35354	27.2727	71.8543
																			3.39394	27.2727	71.8543
																			3.43434	27.2727	71.8543
																			3.47475	27.2727	71.8543
																			3.51515	27.2727	71.8543
																			3.55556	27.2727	71.8543
																			3.59596	27.2727	71.8543
																			3.63636	27.2727	71.8543
																			3.67677	27.2727	71.8543
																			3.71717	27.2727	71.8543
																			3.75758	27.2727	71.8543
																			3.79798	27.2727	71.8543
																			3.83838	27.2727	71.8543
																			3.87879	27.2727	71.8543
																			3.91919	27.2727	71.8543
																			3.9596	27.2727	71.8543
																			4	27.2727	71.8543
																					0
																			0	28.7879	39.8887
																			0.0404	28.7879	33.511
																			0.08081	28.7879	28.1739
																			0.12121	28.7879	23.9274
																			0.16162	28.7879	20.6008
																			0.20202	28.7879	18.0161
																			0.24242	28.7879	16.125
																			0.28283	28.7879	15.0037
																			0.32323	28.7879	14.7413
																			0.36364	28.7879	15.309
																			0.40404	28.7879	16.4787
																			0.44444	28.7879	17.8517
																			0.48485	28.7879	19.0046
																			0.52525	28.7879	19.6233
																			0.56566	28.7879	19.6734
																			0.60606	28.7879	19.2467
																			0.64646	28.7879	18.4262
																			0.68687	28.7879	17.1795
																			0.72727	28.7879	15.4326
																			0.76768	28.7879	13.2324
																			0.80808	28.7879	10.8585
																			0.84848	28.7879	8.73338
																			0.88889	28.7879	7.21233
																			0.92929	28.7879	6.4075
																			0.9697	28.7879	6.17315
																			1.0101	28.7879	6.23177
																			1.05051	28.7879	6.35322
																			1.09091	28.7879	6.45982
																			1.13131	28.7879	6.64757
																			1.17172	28.7879	7.0927
																			1.21212	28.7879	7.98402
																			1.25253	28.7879	9.46049
																			1.29293	28.7879	11.5537
																			1.33333	28.7879	14.1518
																			1.37374	28.7879	16.995
																			1.41414	28.7879	19.7585
																			1.45455	28.7879	22.1681
																			1.49495	28.7879	24.1115
																			1.53535	28.7879	25.6403
																			1.57576	28.7879	26.9052
																			1.61616	28.7879	28.0783
																			1.65657	28.7879	29.3024
																			1.69697	28.7879	30.7001
																			1.73737	28.7879	32.3663
																			1.77778	28.7879	34.346
																			1.81818	28.7879	36.6108
																			1.85859	28.7879	39.0358
																			1.89899	28.7879	41.4191
																			1.93939	28.7879	43.5549
																			1.9798	28.7879	45.3361
																			2.0202	28.7879	46.8257
																			2.06061	28.7879	48.2628
																			2.10101	28.7879	49.9832
																			2.14141	28.7879	52.261
																			2.18182	28.7879	55.1656
																			2.22222	28.7879	58.5123
																			2.26263	28.7879	61.9381
																			2.30303	28.7879	65.0486
																			2.34343	28.7879	67.5622
																			2.38384	28.7879	69.3756
																			2.42424	28.7879	70.5462
																			2.46465	28.7879	71.2252
																			2.50505	28.7879	71.5799
																			2.54545	28.7879	71.7469
																			2.58586	28.7879	71.8176
																			2.62626	28.7879	71.8443
																			2.66667	28.7879	71.8525
																			2.70707	28.7879	71.8542
																			2.74747	28.7879	71.8543
																			2.78788	28.7879	71.8543
																			2.82828	28.7879	71.8543
																			2.86869	28.7879	71.8543
																			2.90909	28.7879	71.8543
																			2.94949	28.7879	71.8543
																			2.9899	28.7879	71.8543
																			3.0303	28.7879	71.8543
																			3.07071	28.7879	71.8543
																			3.11111	28.7879	71.8543
																			3.15152	28.7879	71.8543
																			3.19192	28.7879	71.8543
[truncated: 8,100 more rows]
