# Supplementary material for: Inherent fast inactivation particle of Nav channels as a new binding site for a neurotoxin
Source: EMBO J. 2025 Apr 22;44(11):3180–209. doi: 10.1038/s44318-025-00438-9 (PMC12130229; doi:10.1038/s44318-025-00438-9)
Supplement: Supplementary file 9 — Source data Fig. 5 [file 44318_2025_438_MOESM9_ESM.zip › Figure 5/5G.xlsx]

## Sheet: Sheet1
T66@CG2-I1433@CB			T66@CG2-T1436@CG2
#Frame	Dis_00005		#Frame	Dis_00009
1	4.2966		1	6.7895
2	5.3906		2	6.5564
3	3.7865		3	6.9083
4	4.9512		4	7.1457
5	4.5257		5	6.5425
6	4.7193		6	7.3986
7	4.7946		7	6.7163
8	5.1589		8	6.4983
9	4.8586		9	6.669
10	4.4594		10	7.2363
11	4.1155		11	7.2839
12	4.0637		12	7.7003
13	4.2248		13	7.2637
14	4.0982		14	7.0518
15	3.9074		15	6.7382
16	4.134		16	7.8849
17	3.8858		17	6.9465
18	4.2939		18	7.3901
19	4.3752		19	6.7209
20	3.7288		20	6.5434
21	4.8496		21	6.5749
22	5.2175		22	6.7097
23	4.1266		23	6.9874
24	4.2235		24	6.4204
25	4.3148		25	7.2519
26	4.5145		26	6.3631
27	4.516		27	7.4894
28	4.3109		28	6.7763
29	4.0716		29	6.9067
30	4.2037		30	7.2862
31	4.2609		31	7.0469
32	3.9378		32	7.0006
33	4.2231		33	6.4873
34	4.6758		34	7.1751
35	4.4075		35	7.474
36	4.7652		36	6.2563
37	5.2093		37	6.1783
38	5.167		38	6.7491
39	4.9384		39	6.4861
40	5.0378		40	6.6939
41	4.9411		41	6.5408
42	4.9427		42	7.1156
43	4.5816		43	6.4542
44	4.7926		44	6.9277
45	4.7646		45	7.9597
46	5.0398		46	6.9308
47	5.2091		47	8.2747
48	5.3017		48	6.922
49	5.774		49	6.5554
50	7.0505		50	7.182
51	5.9128		51	6.9513
52	6.7754		52	6.3463
53	6.1975		53	6.9961
54	6.1455		54	6.0269
55	5.4119		55	6.6785
56	4.8778		56	6.454
57	5.3728		57	6.7444
58	5.2986		58	6.1942
59	5.1929		59	6.7403
60	4.8635		60	6.2287
61	5.0687		61	6.5425
62	3.9557		62	6.9013
63	4.6925		63	6.6714
64	4.5748		64	7.0377
65	4.5995		65	6.1369
66	4.9946		66	7.4117
67	4.7647		67	6.9507
68	5.0685		68	7.3927
69	4.6495		69	6.2421
70	5.361		70	6.9928
71	5.3018		71	7.3191
72	5.0936		72	7.3002
73	4.7365		73	7.0134
74	5.0102		74	6.6774
75	5.0975		75	7.0918
76	5.4423		76	7.0194
77	6.1769		77	6.8109
78	6.5118		78	7.3336
79	5.2844		79	7.0794
80	6.1945		80	6.6549
81	5.2275		81	6.4051
82	5.9665		82	6.8024
83	5.9069		83	6.6303
84	6.1687		84	7.0004
85	6.273		85	7.5073
86	5.661		86	6.4151
87	5.5633		87	6.8085
88	6.2378		88	6.5332
89	5.9411		89	8.0111
90	5.2474		90	7.0217
91	6.5153		91	7.4822
92	5.706		92	7.3377
93	6.44		93	7.8631
94	5.9926		94	7.8073
95	5.2824		95	6.9785
96	6.559		96	9.1529
97	6.0259		97	8.1823
98	5.8829		98	7.5937
99	5.8581		99	7.1859
100	5.5284		100	7.3872
101	5.9195		101	7.4715
102	5.7357		102	7.7158
103	5.5428		103	6.8823
104	5.4846		104	7.3678
105	5.8338		105	6.8585
106	6.1685		106	6.7062
107	6.1571		107	7.0739
108	6.0349		108	5.7059
109	6.0645		109	6.3696
110	6.2149		110	6.651
111	5.5125		111	6.427
112	5.9343		112	6.8038
113	6.5549		113	6.9186
114	6.2291		114	7.0492
115	6.2215		115	7.2757
116	5.9902		116	7.3858
117	6.0316		117	5.6092
118	6.0456		118	6.5356
119	5.5758		119	5.638
120	6.279		120	6.455
121	6.1743		121	4.543
122	6.1613		122	4.8853
123	6.1674		123	7.0157
124	5.4481		124	6.3252
125	5.0366		125	5.1982
126	5.5276		126	4.9579
127	5.9101		127	4.8416
128	5.4426		128	5.6682
129	6.0728		129	6.0233
130	5.4683		130	4.8991
131	4.8827		131	6.6172
132	5.8603		132	5.4771
133	6.1334		133	4.3721
134	5.3159		134	5.2755
135	5.3915		135	6.2359
136	5.9053		136	6.8118
137	5.5696		137	6.1934
138	5.5445		138	5.0712
139	5.032		139	5.8651
140	6.1513		140	6.5984
141	5.0928		141	6.1277
142	6.166		142	6.8809
143	5.7722		143	5.4026
144	5.6956		144	4.9648
145	5.6682		145	6.6514
146	5.0953		146	6.0635
147	5.9728		147	5.9754
148	5.4863		148	5.8835
149	5.6033		149	7.0368
150	4.9197		150	6.5753
151	4.4709		151	8.1355
152	5.3573		152	7.0072
153	5.2538		153	7.837
154	4.7849		154	6.3056
155	5.0954		155	7.1534
156	5.0324		156	6.7466
157	5.6101		157	6.2593
158	4.493		158	6.5693
159	4.6817		159	7.4318
160	5.1598		160	6.8068
161	4.8368		161	6.6032
162	4.8412		162	7.7719
163	4.7831		163	6.4439
164	4.9462		164	6.3858
165	4.3498		165	7.743
166	4.3402		166	7.1043
167	4.629		167	6.9349
168	4.7119		168	6.478
169	4.7024		169	6.9992
170	4.7438		170	7.4448
171	4.4975		171	6.9862
172	4.9168		172	6.7866
173	5.024		173	6.3678
174	5.0851		174	8.0566
175	4.7304		175	6.4066
176	4.9427		176	6.8031
177	4.6868		177	7.3862
178	4.889		178	6.4684
179	5.0454		179	6.9392
180	5.0295		180	6.8261
181	4.7976		181	6.8178
182	5.1428		182	6.1266
183	5.0235		183	6.9521
184	4.6262		184	8.0185
185	5.0935		185	7.6505
186	5.18		186	6.6618
187	5.1623		187	7.4855
188	5.1217		188	6.4061
189	5.1768		189	7.0689
190	5.613		190	5.1996
191	5.2344		191	5.3345
192	5.475		192	6.2497
193	5.4994		193	5.4122
194	5.5556		194	5.0509
195	5.4886		195	5.7923
196	5.7551		196	5.4653
197	5.8622		197	4.1887
198	6.0074		198	4.4944
199	5.057		199	4.9752
200	5.9129		200	5.2638
201	5.577		201	5.7985
202	5.5733		202	4.7852
203	5.2677		203	6.2824
204	5.1949		204	5.8878
205	5.9336		205	5.0685
206	5.359		206	5.6906
207	4.3703		207	6.8629
208	4.3665		208	5.4815
209	6.0514		209	7.6986
210	4.8766		210	5.4374
211	4.9644		211	5.2441
212	5.2444		212	6.4632
213	5.1176		213	5.1383
214	4.6295		214	6.6674
215	5.2562		215	7.8103
216	5.6834		216	5.7937
217	5.4211		217	6.9588
218	5.0693		218	4.3729
219	4.7749		219	6.2746
220	4.6671		220	5.1821
221	5.2708		221	4.5811
222	5.1619		222	4.3169
223	5.3234		223	5.864
224	6.6118		224	6.5294
225	4.7606		225	6.6462
226	5.1231		226	7.2072
227	4.6324		227	7.0256
228	4.4397		228	6.4608
229	4.4603		229	6.1146
230	4.2166		230	7.5351
231	4.9527		231	7.3955
232	5.1735		232	5.9076
233	4.5706		233	7.3646
234	4.613		234	6.5855
235	5.0267		235	6.7788
236	4.8247		236	6.2523
237	4.5498		237	6.9975
238	4.9799		238	6.5369
239	4.4196		239	6.5955
240	5.0028		240	6.7762
241	5.0832		241	7.8461
242	4.7953		242	5.1813
243	4.5317		243	6.0087
244	4.8577		244	5.3224
245	6.4537		245	4.4206
246	5.5304		246	6.17
247	5.2846		247	5.8296
248	5.6993		248	5.6801
249	5.1755		249	5.1515
250	5.2003		250	5.5313
251	5.5525		251	4.2087
252	5.981		252	4.4544
253	5.2751		253	4.8245
254	5.1189		254	6.1365
255	5.549		255	4.354
256	4.694		256	5.3734
257	4.492		257	5.7752
258	5.1304		258	5.271
259	5.4363		259	4.9597
260	5.8686		260	5.4316
261	5.2168		261	5.3845
262	4.7447		262	6.4356
263	5.088		263	5.5036
264	6.0647		264	4.856
265	4.7012		265	4.9397
266	4.7703		266	5.191
267	5.083		267	7.0299
268	5.6464		268	4.4953
269	4.9311		269	4.8804
270	6.2514		270	4.3724
271	5.2468		271	4.4178
272	5.9954		272	4.9324
273	5.2936		273	5.1533
274	4.9763		274	5.1821
275	4.9671		275	5.3002
276	5.4343		276	5.2518
277	5.9482		277	4.9776
278	5.4905		278	4.9935
279	5.4745		279	5.1006
280	5.5498		280	5.0953
281	5.3895		281	4.3677
282	4.6451		282	6.1944
283	5.5722		283	5.4807
284	5.5648		284	5.0303
285	5.7254		285	4.8495
286	5.0427		286	5.8673
287	5.2769		287	4.7073
288	5.0765		288	6.2335
289	4.7766		289	5.1645
290	5.9205		290	4.778
291	5.2628		291	4.5511
292	5.4195		292	5.1488
293	6.0617		293	4.1347
294	6.3889		294	4.47
295	6.4874		295	4.8112
296	6.0017		296	4.4055
297	5.8723		297	4.7863
298	5.4006		298	5.9078
299	5.6248		299	5.4526
300	5.094		300	5.0202
301	5.1804		301	5.9999
302	5.1963		302	5.6601
303	5.7527		303	5.3918
304	5.3663		304	5.1478
305	5.6429		305	4.814
306	4.9904		306	5.2315
307	5.0653		307	5.7521
308	5.2768		308	5.7024
309	5.3662		309	4.4065
310	6.3532		310	5.4193
311	5.4971		311	5.2825
312	6.1047		312	4.2374
313	5.8843		313	4.897
314	6.2314		314	4.889
315	4.9554		315	5.5474
316	5.4173		316	5.436
317	4.9865		317	5.2268
318	6.0478		318	5.2527
319	5.1807		319	6.5837
320	5.8641		320	4.8358
321	6.3056		321	5.214
322	5.2917		322	5.3389
323	5.4508		323	5.3948
324	5.2292		324	5.974
325	5.344		325	4.7967
326	5.092		326	4.5933
327	5.0654		327	5.5391
328	5.3309		328	4.3861
329	5.556		329	5.5715
330	5.4022		330	5.755
331	5.7746		331	4.8392
332	5.4117		332	6.1215
333	5.0222		333	5.1987
334	5.0728		334	5.1636
335	5.4953		335	5.4807
336	5.2836		336	5.6276
337	5.3308		337	5.5987
338	5.7882		338	4.8905
339	5.4708		339	4.7059
340	5.3219		340	5.4213
341	5.7049		341	5.3031
342	5.5962		342	5.4219
343	5.6166		343	6.4173
344	5.3621		344	5.7151
345	5.4391		345	5.8066
346	4.99		346	5.7763
347	6.5348		347	5.259
348	5.0224		348	5.7729
349	5.7341		349	5.8529
350	4.6761		350	5.3122
351	5.4254		351	5.3302
352	5.5388		352	5.5403
353	6.2362		353	5.1594
354	5.4911		354	5.7396
355	5.4629		355	5.2016
356	5.9319		356	5.379
357	5.2847		357	5.5949
358	5.5879		358	5.5079
359	5.6781		359	5.8527
360	5.5215		360	6.0165
361	5.1223		361	5.3148
362	4.9079		362	5.5533
363	5.7478		363	5.3502
364	5.2118		364	6.3351
365	5.6297		365	5.445
366	5.2487		366	6.1261
367	5.6149		367	5.7388
368	6.1811		368	5.8515
369	5.5441		369	4.9189
370	5.7653		370	5.9651
371	5.861		371	6.0452
372	4.9294		372	5.8904
373	4.7686		373	5.2015
374	4.6658		374	7.0554
375	4.5501		375	7.502
376	4.5659		376	6.4676
377	4.4911		377	7.7804
378	4.91		378	7.7851
379	5.4623		379	6.5222
380	5.0147		380	7.3449
381	5.1222		381	6.6096
382	5.7331		382	6.4475
383	5.3699		383	6.1804
384	4.9302		384	6.5968
385	5.1785		385	6.1697
386	4.8245		386	7.0933
387	4.9381		387	6.7374
388	5.146		388	8.0623
389	6.1818		389	7.8773
390	6.1073		390	7.2192
391	5.1785		391	6.6528
392	5.2245		392	7.0485
393	5.643		393	7.1672
394	5.4447		394	7.9033
395	5.6552		395	7.9392
396	5.0222		396	8.1562
397	5.6541		397	7.434
398	5.6092		398	6.8343
399	6.5873		399	6.5007
400	7.331		400	7.4496
401	7.4845		401	7.0785
402	8.4719		402	7.0539
403	8.76		403	7.2371
404	6.9563		404	6.714
405	7.4345		405	7.3452
406	7.8548		406	7.2573
407	6.8227		407	6.7022
408	7.4342		408	5.9907
409	7.9054		409	6.6564
410	7.3673		410	5.0912
411	6.9319		411	6.8804
412	7.1365		412	6.0507
413	8.1751		413	6.4852
414	7.4718		414	5.9018
415	7.833		415	6.9712
416	7.1293		416	7.3719
417	7.0767		417	6.3178
418	6.4456		418	6.8511
419	7.3701		419	6.4818
420	7.1417		420	5.7105
421	6.9663		421	6.6073
422	7.7104		422	7.3016
423	7.5731		423	7.3077
424	7.3255		424	5.6576
425	7.0862		425	6.4342
426	7.4699		426	7.0127
427	7.7161		427	4.6393
428	7.6037		428	6.4684
429	8.0786		429	6.8409
430	7.7018		430	6.1554
431	6.5712		431	5.2499
432	7.5093		432	6.3061
433	6.556		433	5.6671
434	6.3294		434	6.8879
435	7.197		435	6.0383
436	6.8736		436	6.562
437	7.0651		437	6.8864
438	6.7256		438	6.2006
439	7.1044		439	5.1308
440	7.3214		440	6.616
441	6.813		441	6.2233
442	6.7696		442	6.5744
443	6.991		443	4.7241
444	7.4788		444	6.3802
445	7.1622		445	4.5666
446	5.7895		446	4.9889
447	5.0439		447	5.7665
448	5.6404		448	4.4992
449	6.3648		449	3.784
450	5.24		450	5.5551
451	4.6158		451	5.0481
452	5.8439		452	4.5988
453	5.7266		453	4.6959
454	5.4433		454	4.162
455	5.1748		455	4.8029
456	6.0915		456	4.431
457	5.7108		457	3.9309
458	6.061		458	4.304
459	5.8833		459	3.944
460	5.2116		460	4.9871
461	5.5432		461	4.303
462	6.5315		462	4.6014
463	5.9635		463	5.0666
464	5.5861		464	4.6954
465	5.9236		465	6.0269
466	5.083		466	7.4252
467	5.4361		467	7.259
468	5.3824		468	7.5404
469	5.1923		469	6.9378
470	4.7916		470	6.7359
471	5.4236		471	5.0994
472	4.7632		472	6.5234
473	4.6274		473	6.7261
474	5.0119		474	6.7493
475	4.8849		475	6.7208
476	5.2799		476	6.5834
477	5.3555		477	6.7921
478	4.9189		478	7.0882
479	5.1926		479	7.6435
480	5.0807		480	7.7621
481	4.4409		481	6.496
482	5.033		482	4.6388
483	5.1171		483	6.1027
484	4.8722		484	5.6155
485	4.7522		485	4.5125
486	5.5298		486	4.776
487	5.3232		487	6.0577
488	5.2354		488	6.8084
489	4.6687		489	6.6781
490	5.0368		490	6.5928
491	4.8184		491	6.7104
492	4.5654		492	6.4835
493	4.8377		493	6.529
494	4.8863		494	6.9655
495	5.5535		495	6.539
496	5.0303		496	6.8037
497	4.9327		497	6.7492
498	4.5699		498	6.6777
499	4.6232		499	6.3067
500	4.2274		500	6.4323
501	4.4439		501	6.4006
502	4.5292		502	6.6204
503	4.4689		503	6.7083
504	4.7379		504	6.1186
505	4.9135		505	6.4123
506	4.8128		506	6.4813
507	4.5573		507	6.418
508	5.2383		508	6.8222
509	4.8134		509	6.6469
510	5.2828		510	6.2915
511	5.191		511	6.9369
512	5.3103		512	7.7626
513	5.2871		513	6.8117
514	4.9429		514	6.5612
515	4.6934		515	6.9111
516	4.8419		516	6.1936
517	4.8751		517	6.4062
518	4.7654		518	6.2331
519	4.7249		519	6.9838
520	5.4778		520	6.7915
521	4.913		521	6.5868
522	4.5381		522	6.2868
523	4.8433		523	6.3776
524	4.4931		524	6.4115
525	6.131		525	6.5432
526	5.4767		526	4.3365
527	5.8623		527	4.6392
528	6.0943		528	4.2455
529	5.2658		529	4.5075
530	5.8732		530	5.3261
531	6.1147		531	4.4205
532	5.3298		532	5.0254
533	5.1435		533	6.1534
534	4.7295		534	6.8767
535	5.1741		535	6.9822
536	5.3202		536	6.8618
537	4.958		537	7.2516
538	5.9154		538	4.4489
539	4.327		539	5.213
540	5.1051		540	5.0025
541	5.0138		541	4.3403
542	5.2977		542	4.2513
543	4.8797		543	5.1086
544	5.4104		544	4.1165
545	5.5293		545	5.2777
546	5.6404		546	4.17
547	5.5421		547	4.7491
548	5.5384		548	5.4519
549	5.3275		549	4.6094
550	5.5774		550	4.3832
551	4.6854		551	4.9956
552	5.1374		552	4.5242
553	5.7071		553	4.703
554	4.8717		554	5.269
555	5.1676		555	5.0432
556	5.5031		556	5.5488
557	5.0962		557	6.0241
558	5.4776		558	4.8043
559	5.4532		559	5.3613
560	5.5134		560	4.6545
561	5.0229		561	4.3675
562	4.967		562	4.4965
563	5.3456		563	5.6452
564	5.2666		564	5.0846
565	5.7075		565	4.5515
566	5.0909		566	4.9501
567	4.7877		567	4.7438
568	5.038		568	4.4939
569	5.4122		569	4.363
570	4.9075		570	5.0169
571	5.675		571	4.2858
572	5.5356		572	5.0703
573	5.6295		573	5.1217
574	5.0799		574	4.7606
575	5.5167		575	5.5631
576	6.8825		576	4.329
577	5.4001		577	5.9988
578	5.5301		578	4.4803
579	4.9373		579	5.8052
580	5.0592		580	5.0235
581	5.2851		581	6.0561
582	5.2317		582	6.169
583	5.6394		583	5.7441
584	6.1236		584	5.2193
585	6.3194		585	4.3875
586	5.714		586	4.7555
587	5.0671		587	6.4607
588	5.2677		588	5.9893
589	5.357		589	5.3161
590	5.4936		590	5.9975
591	6.5217		591	4.4482
592	5.1611		592	6.722
593	4.8836		593	5.7941
594	4.7947		594	7.1335
595	5.3587		595	5.0153
596	5.3475		596	5.2728
597	4.8053		597	6.3248
598	5.2317		598	5.63
599	4.725		599	4.8984
600	5.3732		600	5.374
601	5.3137		601	5.027
602	5.7557		602	5.1098
603	5.548		603	4.6926
604	5.4781		604	5.6574
605	5.1183		605	4.9647
606	5.5012		606	4.9116
607	5.4326		607	4.99
608	5.4275		608	5.891
609	5.3488		609	4.8665
610	4.885		610	4.499
611	5.1154		611	5.4098
612	4.8502		612	5.7654
613	5.3173		613	5.7869
614	5.5695		614	5.2177
615	5.0005		615	6.8356
616	4.9293		616	7.3754
617	4.9856		617	6.1782
618	5.4362		618	6.3894
619	4.8871		619	4.9091
620	5.1418		620	5.7687
621	5.315		621	5.9134
622	5.3806		622	5.3188
623	5.6759		623	5.9207
624	4.83		624	6.0124
625	5.3249		625	6.8034
626	6.0071		626	4.8503
627	5.725		627	5.825
628	5.3596		628	5.6027
629	5.196		629	5.0366
630	5.2357		630	5.0969
631	4.9934		631	6.3165
632	5.6664		632	5.4898
633	4.854		633	5.4628
634	5.2047		634	5.3334
635	4.9675		635	5.9582
636	5.2548		636	5.8504
637	5.1883		637	6.1171
638	4.9125		638	5.2049
639	5.6756		639	5.6189
640	5.1489		640	5.2048
641	5.4742		641	5.2095
642	5.701		642	5.2651
643	5.9087		643	4.6615
644	4.9966		644	4.2658
645	5.0679		645	4.4681
646	4.8519		646	5.6767
647	5.8533		647	4.8709
648	5.1924		648	5.0772
649	5.676		649	4.9748
650	4.9667		650	5.1226
651	5.5771		651	4.9704
652	5.22		652	4.991
653	5.6389		653	5.2149
654	5.2056		654	5.6714
655	5.5612		655	5.2047
656	5.5267		656	5.1323
657	4.638		657	6.5695
658	4.8537		658	5.5692
659	5.1039		659	5.2604
660	5.4031		660	5.2348
661	4.8729		661	6.0039
662	5.4576		662	5.1623
663	5.8632		663	5.0973
664	5.7934		664	5.578
665	5.3745		665	5.9045
666	5.742		666	4.7546
667	5.1076		667	5.6497
668	4.9079		668	5.9026
669	5.3934		669	6.1064
670	5.2148		670	4.7812
671	5.0217		671	5.3617
672	5.4431		672	5.1446
673	5.2855		673	5.0919
674	5.3556		674	5.0565
675	5.2585		675	5.8918
676	5.5647		676	5.9202
677	4.9286		677	5.6747
678	5.1867		678	5.6031
679	5.1845		679	5.1611
680	5.3285		680	6.1107
681	5.1844		681	5.8655
682	5.6234		682	4.6375
683	4.8846		683	5.6067
684	5.157		684	5.0397
685	5.229		685	5.9977
686	5.9899		686	6.8018
687	4.9558		687	5.2259
688	5.7177		688	5.9982
689	4.9045		689	5.8256
690	5.3203		690	5.8369
691	5.3522		691	4.9449
692	5.8237		692	4.5818
693	5.388		693	4.0886
694	5.8631		694	4.8459
695	5.3548		695	5.2661
696	5.0335		696	5.0553
697	5.3585		697	4.8661
698	5.3748		698	5.434
699	4.9392		699	7.028
700	5.335		700	5.4445
701	5.4733		701	5.4521
702	5.3899		702	5.9314
703	5.3134		703	5.4735
704	5.4497		704	6.2407
705	5.3785		705	6.1632
706	4.8858		706	6.4615
707	5.5625		707	5.884
708	5.5847		708	5.6321
709	5.3614		709	6.4218
710	5.0594		710	6.0927
711	5.1114		711	6.4749
712	5.4326		712	5.5917
713	4.9701		713	5.5523
714	6.3166		714	6.2698
715	5.2217		715	5.8508
716	5.3088		716	6.2486
717	5.9395		717	4.9342
718	5.4127		718	5.2899
719	5.4934		719	5.8634
720	5.465		720	5.2945
721	4.7903		721	6.9093
722	4.9213		722	5.1424
723	5.4857		723	5.4415
724	5.5347		724	4.6774
725	4.857		725	6.363
726	5.2255		726	5.8028
727	5.8977		727	4.885
728	5.481		728	6.3502
729	4.9332		729	6.2426
730	5.5207		730	5.01
731	5.1924		731	5.6269
732	5.2511		732	6.1021
733	6.3355		733	5.2016
734	5.6172		734	5.0641
735	5.107		735	5.8335
736	5.713		736	5.5102
737	5.4099		737	5.8867
738	5.0963		738	6.0319
739	5.5148		739	5.2166
740	5.3317		740	5.3137
741	5.6372		741	5.78
742	6.5354		742	4.8768
743	5.2532		743	4.8931
744	5.9742		744	4.1279
745	6.3511		745	6.0324
746	5.7606		746	4.5359
747	6.1475		747	4.746
748	5.2853		748	6.1727
749	5.5039		749	4.5106
750	5.5858		750	6.1205
751	4.8466		751	6.7726
752	4.9735		752	5.722
753	5.1498		753	5.992
754	5.828		754	4.1534
755	5.7071		755	4.7693
756	5.2416		756	5.0894
757	5.7408		757	5.7808
758	4.7904		758	5.5364
759	5.3271		759	5.9535
760	5.3471		760	4.8732
761	5.1186		761	5.7896
762	5.356		762	5.7881
763	5.9256		763	5.8665
764	5.4426		764	5.6116
765	5.9231		765	4.5601
766	5.4341		766	5.6516
767	5.3103		767	6.2705
768	5.2322		768	5.1162
769	5.642		769	4.5468
770	5.4351		770	5.253
771	6.0446		771	4.9838
772	5.2685		772	6.0845
773	5.5479		773	5.2923
774	5.2935		774	5.2909
775	5.8675		775	5.1913
776	5.3071		776	5.3607
777	5.0532		777	4.4846
778	5.0474		778	5.9205
779	5.5179		779	3.9667
780	5.282		780	5.0376
781	6.5422		781	4.3818
782	5.403		782	4.1405
783	5.7606		783	4.685
784	5.4399		784	5.4197
785	5.3764		785	5.6151
786	5.2594		786	4.9092
787	5.7378		787	4.124
788	5.0615		788	6.4852
789	6.667		789	4.5871
790	6.4122		790	4.7223
791	6.0736		791	4.6163
792	5.2235		792	5.4855
793	5.0633		793	5.4374
794	5.5814		794	4.3943
795	5.5129		795	5.4297
796	5.7413		796	5.9299
797	4.8398		797	5.3419
798	4.8971		798	5.5154
799	5.4038		799	5.202
800	5.3335		800	5.29
801	6.0912		801	4.3079
802	5.2954		802	5.1613
803	5.135		803	6.1175
804	5.5419		804	5.2098
805	5.3798		805	5.3025
806	5.451		806	5.7087
807	5.1709		807	5.5664
808	4.7652		808	6.1127
809	5.6139		809	4.2274
810	5.2607		810	4.8071
811	5.6582		811	4.4614
812	4.9934		812	4.3971
813	4.7926		813	6.3571
814	4.8583		814	4.7933
815	5.599		815	5.8165
816	5.8086		816	4.8911
817	5.8675		817	6.1751
818	5.1415		818	5.2922
819	5.6367		819	4.9346
820	5.4547		820	4.959
821	5.6638		821	4.4186
822	5.0433		822	5.6696
823	4.9197		823	5.1267
824	5.5072		824	6.2083
825	5.2379		825	5.6214
826	5.2896		826	5.783
827	5.5271		827	5.0115
828	5.1065		828	5.4001
829	4.8733		829	5.7493
830	5.0793		830	6.0095
831	5.0055		831	5.5584
832	6.1933		832	5.4696
833	5.1513		833	4.8138
834	4.9732		834	7.2835
835	5.3859		835	5.2314
836	5.1017		836	6.7159
837	4.7877		837	5.934
838	4.9826		838	5.7933
839	5.2034		839	4.5469
840	6.0892		840	4.3498
841	5.2676		841	4.4403
842	5.0826		842	5.6542
843	5.4712		843	5.1948
844	5.1015		844	5.7858
845	5.7282		845	6.304
846	5.2341		846	5.5962
847	5.6482		847	5.3645
848	6.6107		848	5.6522
849	6.1245		849	5.4712
850	5.305		850	4.6535
851	5.2372		851	5.5803
852	6.208		852	4.3032
853	5.1589		853	5.336
854	5.7465		854	5.0831
855	5.4056		855	5.0777
856	5.2784		856	5.6196
857	4.9582		857	5.1258
858	5.6954		858	4.5923
859	5.1698		859	6.3551
860	5.5274		860	5.2679
861	5.0458		861	5.7117
862	5.5886		862	4.8815
863	5.4904		863	5.4442
864	5.2274		864	5.0271
865	5.0735		865	5.2839
866	4.5489		866	6.912
867	5.6857		867	5.5703
868	5.0733		868	5.2286
869	5.2375		869	5.2276
870	5.5666		870	6.0182
871	5.0905		871	5.1216
872	5.0891		872	5.424
873	5.5936		873	5.6312
874	5.1708		874	4.5016
875	5.1601		875	5.6336
876	5.0729		876	5.5491
877	5.2817		877	6.2112
878	4.9603		878	5.6417
879	4.5511		879	5.5727
880	5.2319		880	5.8204
881	4.9467		881	6.2235
882	4.9227		882	5.2054
883	4.8703		883	5.6795
884	5.1237		884	6.0581
885	4.837		885	4.7254
886	5.5312		886	5.2581
887	5.3732		887	5.1249
888	5.0635		888	7.2625
889	5.0052		889	7.0952
890	5.0396		890	7.2867
891	5.1934		891	6.1978
892	4.3974		892	6.5279
893	5.0144		893	5.7954
894	4.6604		894	7.2685
895	4.9679		895	4.894
896	4.7478		896	4.5255
897	5.3382		897	5.3914
898	6.2188		898	4.6905
899	4.8002		899	6.2358
900	5.2366		900	6.2224
901	5.2583		901	6.9219
902	4.8848		902	6.6499
903	4.6174		903	6.6955
904	5.3702		904	6.0937
905	5.1346		905	5.0778
906	4.6298		906	5.3718
907	5.8129		907	5.5161
908	5.0624		908	7.0416
909	5.1194		909	5.2888
910	5.2456		910	5.8103
911	5.2646		911	6.0205
912	5.3465		912	6.4964
913	5.019		913	6.7198
914	5.2624		914	6.486
915	4.957		915	5.2113
916	4.9835		916	6.0742
917	5.6192		917	5.2803
918	4.6045		918	5.9673
919	4.5647		919	5.4816
920	4.535		920	6.483
921	4.6663		921	6.0336
922	4.7625		922	6.2985
923	4.8196		923	6.0306
924	4.7838		924	5.9192
925	4.5408		925	7.1527
926	4.988		926	5.994
927	4.7898		927	6.068
928	4.6049		928	6.2536
929	4.2926		929	6.3244
930	4.7604		930	5.8228
931	4.8706		931	6.9401
932	5.1782		932	7.4348
933	4.7838		933	6.7452
934	5.633		934	6.9474
935	4.8086		935	6.885
936	5.5604		936	6.2006
937	4.5971		937	6.5144
938	4.5762		938	7.1017
939	4.5415		939	7.0165
940	4.7646		940	6.9855
941	5.4017		941	6.1494
942	4.6727		942	6.2362
943	4.9573		943	6.0644
944	5.1362		944	6.8786
945	5.1634		945	5.8308
946	5.0526		946	6.4595
947	4.7647		947	6.5333
948	4.9146		948	7.3403
949	4.8207		949	6.0108
950	4.7174		950	6.6421
951	5.123		951	6.7622
952	4.8928		952	5.8253
953	4.5855		953	8.1334
954	5.0202		954	6.3931
955	4.9453		955	6.3977
956	4.943		956	5.9976
957	5.0953		957	6.8793
958	4.8456		958	6.7176
959	5.4542		959	6.7663
960	4.4601		960	7.0213
961	4.8345		961	6.7848
962	4.8961		962	7.1368
963	4.5594		963	7.1753
964	5.1912		964	6.3336
965	5.2278		965	6.9825
966	4.901		966	7.9915
967	4.756		967	7.1586
968	5.376		968	6.2746
969	5.2823		969	6.4573
970	5.0246		970	7.0441
971	4.9413		971	7.6696
972	4.9466		972	6.1227
973	4.5534		973	5.7098
974	5.5338		974	6.3291
975	4.6893		975	5.962
976	5.0106		976	6.7014
977	4.6592		977	6.0054
978	5.0315		978	6.0224
979	5.2303		979	6.0729
980	5.3008		980	6.7855
981	5.528		981	6.5005
982	5.1209		982	6.5462
983	4.6411		983	6.9012
984	4.6384		984	6.5218
985	4.5905		985	5.9949
986	4.7244		986	5.7812
987	4.6386		987	6.374
988	4.4036		988	6.9878
989	4.7269		989	6.3478
990	5.1634		990	5.7593
991	5.3095		991	5.7487
992	5.3468		992	5.8051
993	5.1226		993	5.6141
994	4.9661		994	6.0848
995	5.8015		995	6.3087
996	5.6352		996	6.1883
997	5.5014		997	6.0094
998	5.8283		998	5.0754
999	5.682		999	5.5
1000	5.8644		1000	5.1803
1001	5.0413		1001	4.8323
1002	5.1968		1002	6.6007
1003	6.2133		1003	6.0853
1004	5.3043		1004	5.4536
1005	5.8126		1005	5.4666
1006	5.3018		1006	5.4837
1007	5.0868		1007	5.7226
1008	5.9425		1008	5.8891
1009	5.2793		1009	7.211
1010	5.1544		1010	7.2437
1011	5.9213		1011	6.6926
1012	5.204		1012	7.008
1013	4.6733		1013	5.9234
1014	5.476		1014	5.7407
1015	5.615		1015	5.5036
1016	5.5241		1016	5.8781
1017	6.5763		1017	4.7225
1018	6.4998		1018	6.0437
1019	5.6019		1019	6.3447
1020	5.5374		1020	6.0456
1021	5.8953		1021	6.6188
1022	6.0743		1022	5.7707
1023	5.2854		1023	5.3058
1024	5.3184		1024	5.3016
1025	5.6835		1025	4.5477
1026	5.6295		1026	4.8127
1027	5.2856		1027	5.7717
1028	5.683		1028	5.4517
1029	4.9355		1029	6.517
1030	4.9776		1030	6.5866
1031	6.4913		1031	5.0905
1032	5.5958		1032	6.3998
1033	5.8998		1033	5.2437
1034	6.3069		1034	6.179
1035	6.2389		1035	5.2625
1036	6.2712		1036	6.3182
1037	6.4889		1037	5.8306
1038	5.4634		1038	5.7979
1039	5.3095		1039	6.5157
1040	5.806		1040	6.6027
1041	5.8304		1041	5.741
1042	5.4377		1042	5.25
1043	5.9846		1043	5.9056
1044	6.6693		1044	4.677
1045	5.7419		1045	5.5025
1046	7.0678		1046	4.0318
1047	7.1239		1047	4.7899
1048	7.4084		1048	4.2051
1049	8.4229		1049	4.3248
1050	7.0518		1050	4.4598
1051	6.8532		1051	3.7112
1052	7.5536		1052	4.6684
1053	6.9712		1053	4.277
1054	7.6069		1054	6.1356
1055	6.8419		1055	4.377
1056	6.5915		1056	5.2646
1057	7.1306		1057	5.4127
1058	6.8482		1058	4.3864
1059	6.9913		1059	4.8855
1060	6.7251		1060	4.9444
1061	7.0773		1061	3.9354
1062	7.3384		1062	5.126
1063	6.5023		1063	4.313
1064	6.7304		1064	5.2983
1065	6.7083		1065	4.8215
1066	7.2754		1066	4.0324
1067	6.8715		1067	4.2958
1068	7.3267		1068	4.4247
1069	7.3046		1069	4.3158
1070	7.6544		1070	5.3107
1071	7.895		1071	4.2252
1072	7.0297		1072	4.5233
1073	6.7878		1073	3.7771
1074	7.4653		1074	4.2564
1075	6.8714		1075	4.178
1076	7.489		1076	5.0254
1077	6.3143		1077	3.7722
1078	6.3129		1078	4.1238
1079	6.8642		1079	4.1073
1080	7.3442		1080	4.696
1081	6.7542		1081	4.1429
1082	6.9872		1082	4.0231
1083	7.4341		1083	4.2719
1084	6.9316		1084	4.4011
1085	7.0061		1085	4.1471
1086	6.88		1086	4.0344
1087	6.8423		1087	4.8052
1088	6.2218		1088	4.5604
1089	6.82		1089	4.6517
1090	6.4099		1090	4.7571
1091	6.7795		1091	4.4431
1092	6.4674		1092	3.8354
1093	6.0914		1093	4.4922
1094	6.4015		1094	4.2873
1095	6.6782		1095	5.044
1096	6.5424		1096	4.339
1097	6.9538		1097	4.4551
1098	7.1282		1098	3.9654
1099	6.9516		1099	3.8327
1100	7.065		1100	4.6196
1101	7.0454		1101	3.9651
1102	6.4643		1102	4.3175
1103	6.9596		1103	4.5369
1104	6.8554		1104	4.0634
1105	7.5117		1105	4.4823
1106	6.962		1106	3.5489
1107	7.0591		1107	4.2551
1108	7.6651		1108	4.3456
1109	7.4993		1109	4.3103
1110	6.4783		1110	4.67
1111	7.5169		1111	5.405
1112	6.5763		1112	4.8728
1113	7.9062		1113	4.1165
1114	7.0644		1114	3.9716
1115	7.1731		1115	4.7519
1116	7.1344		1116	5.1269
1117	7.0994		1117	5.2704
1118	7.3903		1118	3.9545
1119	7.6969		1119	4.606
1120	6.7145		1120	4.0584
1121	7.5678		1121	4.5838
1122	7.2986		1122	4.5951
1123	7.6687		1123	4.3108
1124	6.9129		1124	4.2427
1125	6.8357		1125	4.708
1126	7.5062		1126	4.5465
1127	8.0172		1127	4.5883
1128	6.9452		1128	5.2997
1129	7.434		1129	4.2385
1130	7.7242		1130	4.4887
1131	7.0133		1131	4.0052
1132	7.4738		1132	5.2359
1133	6.4813		1133	4.0033
1134	7.1332		1134	4.4101
1135	6.7018		1135	4.6894
1136	6.9618		1136	4.1204
1137	7.6437		1137	4.2497
1138	6.7767		1138	5.006
1139	7.2983		1139	4.2515
1140	7.4282		1140	4.6108
1141	7.6888		1141	4.6034
1142	7.3345		1142	4.3896
1143	7.5404		1143	4.1579
1144	6.9403		1144	3.8124
1145	7.1075		1145	3.9562
1146	7.2215		1146	4.7243
1147	7.8919		1147	4.6389
1148	7.371		1148	4.5903
1149	7.5489		1149	4.9064
1150	7.6678		1150	4.8122
1151	7.433		1151	4.0764
1152	7.5969		1152	4.3665
1153	7.3904		1153	4.3695
1154	7.8065		1154	4.0514
1155	7.6489		1155	4.2203
1156	7.789		1156	4.4667
1157	7.8696		1157	4.4725
1158	8.259		1158	4.0566
1159	7.366		1159	3.8127
1160	7.0319		1160	4.5882
1161	7.8677		1161	4.3352
1162	7.8023		1162	3.9535
1163	7.448		1163	4.3416
1164	7.7154		1164	5.6515
1165	7.4578		1165	5.2197
1166	7.333		1166	3.7723
1167	6.8606		1167	3.9788
1168	8.2314		1168	4.5967
1169	7.1177		1169	4.0848
1170	7.2336		1170	5.8759
1171	7.729		1171	5.1807
1172	7.2851		1172	4.4389
1173	8.2635		1173	5.6665
1174	8.3004		1174	4.2752
1175	7.038		1175	4.472
1176	7.0716		1176	4.2142
1177	7.2606		1177	4.5897
1178	6.7936		1178	4.266
1179	7.0527		1179	3.7909
1180	7.1675		1180	4.5334
1181	7.17		1181	5.0655
1182	7.4254		1182	4.9306
1183	7.102		1183	6.0961
1184	8.1031		1184	4.7995
1185	8.0706		1185	3.7877
1186	7.2168		1186	4.8273
1187	7.9595		1187	5.8722
1188	7.0433		1188	4.8274
1189	8.0285		1189	5.6227
1190	8.5337		1190	5.2522
1191	7.9183		1191	4.2868
1192	7.4283		1192	4.6388
1193	7.418		1193	4.4658
1194	7.5668		1194	4.2182
1195	7.1667		1195	5.7342
1196	5.96		1196	4.9685
1197	7.3489		1197	4.1194
1198	9.7097		1198	6.0946
1199	8.5267		1199	4.3989
1200	7.3597		1200	4.407
1201	7.8407		1201	4.7103
1202	8.5826		1202	4.1676
1203	8.0507		1203	5.5788
1204	7.2626		1204	5.1668
1205	7.7059		1205	3.9771
1206	7.8049		1206	5.1728
1207	7.8739		1207	4.4956
1208	8.2514		1208	4.7398
1209	7.5215		1209	4.5965
1210	7.4885		1210	4.0746
1211	8.0942		1211	4.4458
1212	7.5426		1212	4.3433
1213	7.33		1213	4.7061
1214	7.8562		1214	4.6656
1215	7.9751		1215	4.1341
1216	7.9988		1216	4.1788
1217	7.2689		1217	4.3219
1218	7.4582		1218	4.3311
1219	8.0761		1219	4.9949
1220	7.714		1220	5.4395
1221	6.9828		1221	4.6137
1222	7.9533		1222	4.8442
1223	7.8368		1223	5.1067
1224	7.5558		1224	4.5572
1225	7.4543		1225	5.2795
1226	7.3229		1226	5.0215
1227	7.1792		1227	5.3036
1228	6.9095		1228	5.0907
1229	6.8189		1229	5.9294
1230	6.7102		1230	5.281
1231	6.3041		1231	4.6944
1232	7.4688		1232	5.2538
1233	6.5161		1233	4.6694
1234	5.5761		1234	5.681
1235	5.0731		1235	6.0206
1236	5.9345		1236	5.8397
1237	6.237		1237	4.2763
1238	6.6745		1238	5.3885
1239	6.0649		1239	4.7389
1240	5.4748		1240	4.6169
1241	5.9945		1241	5.1892
1242	6.3668		1242	3.976
1243	6.512		1243	4.6424
1244	6.2923		1244	4.7673
1245	6.0816		1245	4.4263
1246	5.4357		1246	5.2086
1247	6.3516		1247	4.5148
1248	5.9753		1248	4.2167
1249	6.7109		1249	4.2322
1250	7.1726		1250	3.9194
1251	5.7133		1251	4.6208
1252	5.2526		1252	5.2525
1253	5.4052		1253	5.1457
1254	5.4428		1254	5.1904
1255	5.4032		1255	5.5431
1256	4.8209		1256	6.3426
1257	5.9135		1257	4.5331
1258	6.3097		1258	5.159
1259	5.6461		1259	5.2314
1260	5.0109		1260	5.2867
1261	5.3579		1261	4.2546
1262	4.6291		1262	5.7079
1263	5.0963		1263	5.7198
1264	5.0768		1264	7.7272
1265	5.4774		1265	5.3819
1266	4.7077		1266	5.719
1267	6.11		1267	5.0758
1268	5.2855		1268	5.6564
1269	5.5092		1269	5.8903
1270	5.7177		1270	5.264
1271	5.8494		1271	4.6152
1272	5.0902		1272	5.068
1273	4.7719		1273	6.0533
1274	5.1748		1274	5.7737
1275	5.2712		1275	5.595
1276	5.0652		1276	5.6984
1277	5.0538		1277	5.9611
1278	5.0764		1278	6.64
1279	4.6901		1279	6.6581
1280	5.0286		1280	4.8691
1281	5.7356		1281	6.202
1282	4.473		1282	5.3821
1283	5.1429		1283	7.4223
1284	5.4329		1284	7.2068
1285	6.0752		1285	5.486
1286	5.7591		1286	7.2942
1287	6.2841		1287	5.9018
1288	5.7231		1288	6.7187
1289	5.2044		1289	6.4395
1290	5.2783		1290	6.7958
1291	4.836		1291	6.6368
1292	5.7206		1292	6.5286
1293	4.8069		1293	5.8744
1294	5.3213		1294	5.7194
1295	6.822		1295	4.3991
1296	5.3389		1296	7.4287
1297	5.2751		1297	6.5109
1298	5.3272		1298	4.0014
1299	5.0612		1299	6.8737
1300	7.0141		1300	8.0033
1301	4.9095		1301	6.1208
1302	4.1212		1302	7.0124
1303	5.883		1303	7.4084
1304	5.1483		1304	6.7783
1305	5.0727		1305	5.8971
1306	5.1619		1306	6.0813
1307	5.238		1307	6.6139
1308	5.1153		1308	5.7194
1309	5.0292		1309	6.2658
1310	5.1094		1310	4.8094
1311	4.0445		1311	5.7069
1312	4.3396		1312	5.7432
1313	5.2857		1313	6.0404
1314	5.3399		1314	6.4928
1315	5.2604		1315	6.3632
1316	5.2272		1316	6.0119
1317	5.8067		1317	6.4711
1318	5.582		1318	7.1004
1319	5.9263		1319	5.4175
1320	5.6475		1320	5.3624
1321	5.1064		1321	6.4734
1322	5.9774		1322	4.9219
1323	5.8224		1323	6.5174
1324	5.4567		1324	4.212
1325	6.6581		1325	5.3128
1326	6.4411		1326	3.9445
1327	6.1557		1327	4.9927
1328	5.352		1328	5.9782
1329	5.8737		1329	4.7848
1330	5.7833		1330	5.4747
1331	6.2839		1331	4.4929
1332	5.4365		1332	5.6236
1333	6.1522		1333	5.6285
1334	5.7775		1334	4.7064
1335	4.9431		1335	5.4099
1336	4.9646		1336	5.37
1337	4.9899		1337	6.4449
1338	5.1398		1338	6.8238
1339	5.2513		1339	5.1759
1340	5.5047		1340	6.0838
1341	4.8593		1341	5.4181
1342	5.64		1342	6.4206
1343	4.9979		1343	7.5861
1344	4.8915		1344	5.6225
1345	4.9532		1345	6.8416
1346	5.7101		1346	5.9209
1347	5.9296		1347	5.6205
1348	6.4506		1348	4.5124
1349	5.4372		1349	6.1276
1350	6.0947		1350	5.0277
1351	6.026		1351	5.4
1352	5.6571		1352	6.7597
1353	5.5647		1353	4.9559
1354	5.6454		1354	5.1269
1355	4.7211		1355	4.6893
1356	5.714		1356	4.0296
1357	6.105		1357	4.278
1358	5.947		1358	3.8472
1359	5.2979		1359	4.3633
1360	6.7647		1360	3.9488
1361	6.1756		1361	3.8424
1362	6.2896		1362	3.7007
1363	5.9413		1363	4.0342
1364	5.9867		1364	4.0572
1365	5.696		1365	3.9887
1366	5.5425		1366	4.7151
1367	6.2612		1367	4.1179
1368	5.5538		1368	5.7046
1369	5.4834		1369	4.7193
1370	5.1344		1370	6.1706
1371	4.869		1371	6.1933
1372	5.0916		1372	6.0585
1373	4.7788		1373	5.5681
1374	4.5661		1374	6.3053
1375	5.2311		1375	5.8589
1376	5.138		1376	5.0032
1377	4.975		1377	5.1046
1378	5.3134		1378	5.5952
1379	4.9061		1379	5.6732
1380	4.9434		1380	5.7942
1381	4.8767		1381	6.4302
1382	5.1115		1382	6.1056
1383	4.8791		1383	7.7323
1384	5.2728		1384	6.2668
1385	5.5778		1385	5.227
1386	5.0227		1386	5.8574
1387	4.9635		1387	6.0885
1388	5.3291		1388	5.8647
1389	5.1903		1389	6.1604
1390	4.5817		1390	6.1881
1391	4.8329		1391	6.9576
1392	5.3424		1392	5.8399
1393	5.0814		1393	5.3778
1394	5.0341		1394	5.3368
1395	5.107		1395	6.4091
1396	4.6173		1396	5.3433
1397	4.4951		1397	7.8701
1398	4.6328		1398	7.6633
1399	4.4467		1399	6.8115
1400	5.6066		1400	4.466
1401	4.7078		1401	5.2036
1402	4.9758		1402	7.4731
1403	4.7906		1403	6.0466
1404	5.0791		1404	5.6522
1405	4.9675		1405	6.8192
1406	4.9319		1406	8.9706
1407	4.6367		1407	7.9572
1408	5.463		1408	7.1072
1409	5.6072		1409	4.8387
1410	5.7632		1410	6.5543
1411	5.0102		1411	5.3579
1412	5.4676		1412	4.1874
1413	5.2703		1413	5.5044
1414	5.7296		1414	5.4922
1415	5.6566		1415	5.4178
1416	6.8614		1416	5.6908
1417	5.8892		1417	4.0911
1418	7.0313		1418	3.9212
1419	6.0901		1419	4.4131
1420	6.5726		1420	4.164
1421	5.9315		1421	4.1524
1422	5.5751		1422	5.4774
1423	5.4634		1423	4.6169
1424	5.7644		1424	4.3862
1425	5.2458		1425	5.0129
1426	5.4738		1426	5.2781
1427	5.5225		1427	4.3849
1428	5.2768		1428	4.4622
1429	5.7551		1429	4.4003
1430	5.8079		1430	4.3479
1431	5.3651		1431	5.1473
1432	5.7706		1432	6.4543
1433	5.4306		1433	4.7404
1434	5.0325		1434	5.9136
1435	5.0741		1435	5.5794
1436	5.2309		1436	5.621
1437	5.4882		1437	4.7485
1438	5.3154		1438	5.7124
1439	5.2209		1439	5.9932
1440	4.5781		1440	7.1987
1441	4.6207		1441	5.8996
1442	5.6628		1442	6.6466
1443	5.1559		1443	6.1315
1444	5.1031		1444	6.088
1445	5.3278		1445	6.1248
1446	5.0351		1446	5.1516
1447	5.1729		1447	5.8618
1448	5.0496		1448	8.1863
1449	5.3465		1449	5.7597
1450	5.3087		1450	6.491
1451	5.7499		1451	5.8019
1452	5.3445		1452	7.0624
1453	5.2823		1453	8.4625
1454	5.2411		1454	7.4213
1455	5.3276		1455	7.7729
1456	5.3347		1456	7.0068
1457	5.8066		1457	7.2231
1458	5.5673		1458	7.4481
1459	5.3939		1459	7.8086
1460	4.8176		1460	7.4578
1461	5.329		1461	7.2598
1462	5.4988		1462	6.4262
1463	4.5425		1463	6.6494
1464	5.1747		1464	6.714
1465	5.1222		1465	7.3318
1466	5.3701		1466	6.0545
1467	5.2123		1467	6.1862
1468	5.0682		1468	7.252
1469	5.5643		1469	5.9533
1470	5.0705		1470	4.4404
1471	4.7582		1471	6.1309
1472	5.3914		1472	5.2265
1473	5.1267		1473	6.0721
1474	5.6573		1474	6.4998
1475	5.0503		1475	6.5141
1476	5.7876		1476	7.4189
1477	5.1617		1477	7.5767
1478	5.0128		1478	6.6141
1479	4.8397		1479	6.9409
1480	5.4446		1480	7.0031
1481	5.3506		1481	7.5784
1482	4.9903		1482	6.6016
1483	4.9812		1483	6.9162
1484	6.0666		1484	6.4229
1485	4.837		1485	4.4657
1486	5.3894		1486	4.9316
1487	5.5478		1487	4.4483
1488	5.8396		1488	5.0719
1489	6.0354		1489	4.8037
1490	5.6956		1490	4.4417
1491	6.6232		1491	4.6886
1492	6.5327		1492	5.061
1493	6.4554		1493	5.2562
1494	6.7433		1494	4.3325
1495	6.6438		1495	4.8906
1496	6.3641		1496	4.0867
1497	6.5198		1497	3.7693
1498	5.88		1498	4.1651
1499	5.4901		1499	4.4925
1500	5.4121		1500	4.8114
1501	5.1385		1501	4.2534
1502	5.4345		1502	3.9225
1503	5.127		1503	3.857
1504	5.7599		1504	4.1867
1505	5.1242		1505	4.3022
1506	5.3417		1506	4.3581
1507	5.763		1507	4.3086
1508	5.562		1508	7.0615
1509	5.3253		1509	6.3164
1510	5.2953		1510	6.268
1511	5.216		1511	6.3717
1512	6.3419		1512	6.5597
1513	5.9797		1513	6.6071
1514	5.78		1514	6.6037
1515	5.5742		1515	6.6031
1516	5.6177		1516	7.0039
1517	5.5033		1517	6.9406
1518	4.9876		1518	7.7181
1519	5.3184		1519	6.6074
1520	5.5295		1520	6.2602
1521	5.7859		1521	5.8768
1522	5.9457		1522	5.2028
1523	6.1423		1523	3.9728
1524	5.0964		1524	5.2782
1525	5.0122		1525	4.2384
1526	6.0359		1526	4.3149
1527	5.3833		1527	4.9511
1528	5.6662		1528	5.0777
1529	5.0901		1529	5.0093
1530	4.8465		1530	4.5453
1531	6.1708		1531	5.0266
1532	5.2212		1532	4.5928
1533	5.2644		1533	4.5415
1534	5.8022		1534	4.2011
1535	5.7215		1535	4.3724
1536	5.1254		1536	5.3928
1537	5.3306		1537	5.9175
1538	5.5926		1538	7.4071
1539	5.1161		1539	6.7158
1540	5.8017		1540	7.4252
1541	5.3791		1541	7.1491
1542	4.9239		1542	7.3169
1543	5.7127		1543	7.0597
1544	5.7221		1544	7.266
1545	5.6127		1545	7.3265
1546	6.0465		1546	7.0285
1547	6.1416		1547	7.8046
1548	5.5521		1548	6.7933
1549	5.7759		1549	6.4409
1550	5.9632		1550	6.4111
1551	5.6902		1551	7.6125
1552	5.9453		1552	7.0818
1553	6.1681		1553	7.7222
1554	5.3906		1554	7.0291
1555	5.2969		1555	6.5452
1556	5.9719		1556	7.1337
1557	5.408		1557	6.6929
1558	5.6831		1558	6.8794
1559	5.517		1559	6.8028
1560	5.3082		1560	5.9385
1561	5.5489		1561	6.9709
1562	5.553		1562	6.789
1563	5.7608		1563	6.0222
1564	5.2951		1564	6.4887
1565	5.4198		1565	6.8953
1566	5.2835		1566	6.4468
1567	5.7318		1567	6.0781
1568	4.9923		1568	7.1205
1569	5.6533		1569	5.88
1570	5.4655		1570	6.4297
1571	5.731		1571	5.9418
1572	5.0221		1572	6.903
1573	4.9474		1573	7.2191
1574	4.9438		1574	6.5159
1575	4.946		1575	6.7647
1576	5.3551		1576	7.0573
1577	5.6752		1577	6.385
1578	5.7539		1578	6.8637
1579	5.2727		1579	5.3529
1580	5.3939		1580	5.1543
1581	5.7209		1581	4.3406
1582	5.429		1582	4.8163
1583	5.871		1583	6.0069
1584	5.6268		1584	6.733
1585	5.8661		1585	6.9579
1586	5.7508		1586	7.1277
1587	5.0491		1587	6.8352
1588	5.8276		1588	6.7715
1589	5.8341		1589	6.1159
1590	5.0161		1590	7.092
1591	5.6711		1591	7.2865
1592	5.2019		1592	6.6936
1593	5.4607		1593	7.4981
1594	5.88		1594	7.1697
1595	5.0812		1595	6.6682
1596	5.7427		1596	6.928
1597	4.957		1597	7.1167
1598	5.5866		1598	6.9628
1599	5.8281		1599	6.9854
1600	5.5567		1600	7.0699
1601	5.7235		1601	7.1794
1602	6.1137		1602	6.9489
1603	5.6095		1603	6.6534
1604	5.2364		1604	7.1468
1605	6.2476		1605	7.4431
1606	6.1413		1606	7.2312
1607	5.9023		1607	7.2931
1608	5.2366		1608	6.8348
1609	5.4262		1609	5.1347
1610	5.3386		1610	6.4009
1611	5.599		1611	5.7414
1612	5.4876		1612	6.0799
1613	5.9248		1613	6.676
1614	5.6864		1614	6.6517
1615	5.2444		1615	6.6383
1616	5.5439		1616	5.9739
1617	5.4201		1617	6.1025
1618	5.6492		1618	6.6913
1619	6.2659		1619	7.344
1620	5.4758		1620	6.444
1621	5.6723		1621	6.8949
1622	5.7049		1622	6.73
1623	5.4036		1623	6.5082
1624	5.2153		1624	6.9455
1625	5.5807		1625	6.7833
1626	5.7156		1626	6.2859
1627	5.9748		1627	7.3568
1628	5.5902		1628	6.4079
1629	5.4851		1629	6.1972
1630	5.0252		1630	6.7146
1631	5.2665		1631	7.6885
1632	6.1605		1632	6.3467
1633	5.8709		1633	6.334
1634	5.4093		1634	7.5128
1635	5.3652		1635	7.0995
1636	5.5498		1636	6.6598
1637	5.8451		1637	6.1781
1638	5.3402		1638	6.9473
1639	5.4339		1639	6.6401
1640	5.6789		1640	7.4356
1641	4.9306		1641	6.9336
1642	5.5729		1642	7.1252
1643	5.6947		1643	7.3452
1644	5.3203		1644	7.1702
1645	5.7335		1645	6.9862
1646	5.2272		1646	6.7408
1647	5.5999		1647	7.0643
1648	5.74		1648	7.5934
1649	5.7162		1649	7.3354
1650	5.5682		1650	7.065
1651	5.7525		1651	7.2598
1652	5.6613		1652	7.4264
1653	5.0895		1653	7.6679
1654	5.8254		1654	6.4771
1655	4.8642		1655	7.4239
1656	5.6626		1656	7.0164
1657	5.4012		1657	7.1697
1658	5.3236		1658	7.2684
1659	5.1946		1659	6.6869
1660	5.7346		1660	6.5947
1661	5.2931		1661	7.1148
1662	5.8238		1662	6.1976
1663	5.3209		1663	6.724
1664	4.9493		1664	7.2456
1665	5.9631		1665	6.9116
1666	5.4927		1666	6.4922
1667	5.527		1667	6.6964
1668	5.2236		1668	7.285
1669	5.5094		1669	6.1001
1670	5.2635		1670	6.5474
1671	5.6436		1671	7.2047
1672	5.5081		1672	6.9969
1673	5.4764		1673	6.9859
1674	5.357		1674	6.9784
1675	5.743		1675	6.9602
1676	5.7492		1676	6.1201
1677	5.9764		1677	6.5459
1678	5.454		1678	6.6652
1679	5.9028		1679	6.7247
1680	5.6076		1680	6.4514
1681	5.4316		1681	7.1933
1682	5.2132		1682	7.2754
1683	4.9872		1683	6.9499
1684	5.1295		1684	8.1236
1685	6.0639		1685	7.0173
1686	4.9432		1686	6.8055
1687	5.5987		1687	7.4473
1688	5.494		1688	7.3973
1689	5.2952		1689	6.8893
1690	5.2853		1690	7.3995
1691	4.6175		1691	7.1579
1692	5.4899		1692	7.1919
1693	5.6914		1693	7.0545
1694	5.8924		1694	7.1214
1695	5.2925		1695	7.2076
1696	5.8132		1696	6.7916
1697	5.4403		1697	6.895
1698	5.1297		1698	7.2814
1699	4.9044		1699	6.4442
1700	5.0701		1700	6.8812
1701	5.064		1701	6.8723
1702	5.378		1702	6.9717
1703	5.2309		1703	7.4002
1704	5.0877		1704	6.7482
1705	5.5068		1705	7.2683
1706	5.2054		1706	7.7468
1707	4.9634		1707	7.5803
1708	5.2408		1708	6.6441
1709	4.9559		1709	6.802
1710	5.5131		1710	6.7504
1711	5.6568		1711	7.1621
1712	5.2193		1712	6.8955
1713	5.5858		1713	6.9787
1714	5.2227		1714	6.9577
1715	5.1376		1715	6.6981
1716	5.7527		1716	7.0247
1717	4.8255		1717	6.9513
1718	5.1095		1718	7.4997
1719	5.061		1719	7.1795
1720	5.1057		1720	6.9421
1721	5.186		1721	7.0754
1722	5.0778		1722	7.226
1723	5.3266		1723	6.2644
1724	5.5236		1724	7.3504
1725	5.5271		1725	6.9249
1726	5.6909		1726	6.6018
1727	5.2983		1727	7.3164
1728	5.7467		1728	6.2543
1729	6.0998		1729	6.6908
1730	5.0568		1730	7.1784
1731	5.7498		1731	7.0351
1732	4.6904		1732	7.623
1733	5.2092		1733	7.1733
1734	5.1928		1734	6.9446
1735	5.4995		1735	6.8938
1736	4.9401		1736	6.6954
1737	5.7618		1737	6.5528
1738	5.1295		1738	7.0593
1739	5.9844		1739	6.6309
1740	5.0233		1740	6.9263
1741	5.2296		1741	6.7625
1742	5.4029		1742	6.8388
1743	5.8524		1743	7.3111
1744	5.3934		1744	6.9166
1745	5.0121		1745	6.8319
1746	4.924		1746	6.8223
1747	5.9635		1747	7.4873
1748	5.4628		1748	6.6361
1749	5.7742		1749	7.0424
1750	5.3934		1750	6.4467
1751	5.6207		1751	6.6143
1752	5.7744		1752	7.0381
1753	5.5181		1753	7.2769
1754	5.455		1754	6.9021
1755	5.7496		1755	7.6872
1756	5.184		1756	7.7861
1757	5.3444		1757	7.5172
1758	6.0429		1758	6.9563
1759	5.3168		1759	7.1642
1760	5.5872		1760	6.7786
1761	5.4033		1761	7.4953
1762	5.5224		1762	7.4031
1763	6.2398		1763	7.1648
1764	5.6981		1764	6.6997
1765	5.6901		1765	7.6535
1766	5.6138		1766	6.881
1767	5.3571		1767	7.337
1768	5.4867		1768	6.7909
1769	5.3943		1769	7.3156
1770	5.2867		1770	8.0269
1771	5.5145		1771	5.9999
1772	5.6585		1772	6.7856
1773	5.2721		1773	7.1859
1774	5.6086		1774	7.1674
1775	5.8253		1775	6.781
1776	6.2934		1776	6.69
1777	5.7355		1777	7.1022
1778	5.7543		1778	7.0631
1779	5.7553		1779	6.9601
1780	6.1337		1780	7.1773
1781	5.5681		1781	7.4823
1782	5.7979		1782	7.0107
1783	5.8584		1783	6.7968
1784	5.6814		1784	6.8264
1785	6.5579		1785	6.7444
1786	5.4099		1786	6.5862
1787	5.7528		1787	6.5232
1788	5.234		1788	6.6155
1789	5.5512		1789	6.5476
1790	5.6738		1790	6.8398
1791	6.0343		1791	7.1105
1792	5.3571		1792	7.2278
1793	5.6947		1793	6.6193
1794	6.0716		1794	6.9808
1795	5.5217		1795	7.0493
1796	5.4955		1796	6.7147
1797	5.6009		1797	7.1441
1798	5.5878		1798	6.7614
1799	5.7797		1799	6.517
1800	5.431		1800	6.9468
1801	5.118		1801	7.1417
1802	5.6861		1802	6.9198
1803	5.0642		1803	6.7134
1804	5.7286		1804	6.8296
1805	5.7837		1805	7.6373
1806	4.9797		1806	7.4436
1807	5.4648		1807	7.5126
1808	5.413		1808	6.6971
1809	5.6067		1809	6.9245
1810	5.0908		1810	7.0022
1811	5.8123		1811	6.9016
1812	5.5415		1812	7.2213
1813	5.3153		1813	6.9788
1814	5.6635		1814	6.8844
1815	5.4973		1815	7.2768
1816	5.3544		1816	6.4729
1817	5.6209		1817	7.3174
1818	5.6895		1818	7.766
1819	5.5394		1819	7.4118
1820	5.3047		1820	7.0635
1821	4.9744		1821	6.7196
1822	5.7095		1822	7.2267
1823	5.5612		1823	6.6263
1824	5.9762		1824	6.849
1825	5.5899		1825	6.9327
1826	5.6318		1826	6.7983
1827	5.3816		1827	5.8683
1828	4.8645		1828	7.7014
1829	5.5629		1829	6.1969
1830	5.1554		1830	7.3417
1831	5.5703		1831	7.1682
1832	5.6009		1832	7.2917
1833	5.7414		1833	7.1281
1834	5.4741		1834	6.4324
1835	5.3077		1835	7.555
1836	5.1685		1836	7.1708
1837	4.7862		1837	7.268
1838	5.6841		1838	7.3264
1839	4.7835		1839	7.2307
1840	5.2009		1840	6.9341
1841	5.9276		1841	7.2737
1842	5.8322		1842	6.618
1843	5.4196		1843	7.3402
1844	5.4811		1844	6.6308
1845	5.3286		1845	6.5852
1846	5.1808		1846	7.1824
1847	5.0793		1847	6.8689
1848	5.5093		1848	6.9122
1849	5.4701		1849	7.2477
1850	5.6831		1850	7.0487
1851	5.3686		1851	6.7072
1852	5.2559		1852	6.8056
1853	4.718		1853	7.2085
1854	5.2693		1854	7.1669
1855	5.437		1855	6.832
1856	5.3517		1856	7.867
1857	5.7448		1857	6.9924
1858	5.7564		1858	7.0698
1859	5.5159		1859	6.9218
1860	5.2234		1860	6.5154
1861	5.7446		1861	7.9309
1862	5.5369		1862	7.0966
1863	5.9017		1863	6.997
1864	5.1741		1864	7.551
1865	5.4215		1865	7.0732
1866	5.3774		1866	6.7052
1867	5.6681		1867	7.0607
1868	5.1086		1868	7.1573
1869	6.1552		1869	5.6641
1870	5.725		1870	7.2262
1871	5.6382		1871	6.9904
1872	5.4498		1872	7.3639
1873	5.3604		1873	7.3025
1874	5.9442		1874	6.9941
1875	5.4498		1875	6.4257
1876	5.3538		1876	7.1989
1877	5.1745		1877	6.672
1878	5.0695		1878	7.4762
1879	5.4681		1879	7.5844
1880	5.7124		1880	7.1205
1881	5.3687		1881	6.8423
1882	5.6578		1882	7.3049
1883	5.5009		1883	6.1132
1884	5.0563		1884	6.7243
1885	5.4358		1885	6.4536
1886	5.5086		1886	6.5326
1887	5.2076		1887	7.4401
1888	5.2804		1888	7.4343
1889	4.7956		1889	7.1585
1890	5.3893		1890	7.2118
1891	5.4305		1891	7.3139
1892	5.4289		1892	7.0216
1893	5.4563		1893	7.3777
1894	5.5909		1894	7.7249
1895	4.988		1895	7.0454
1896	5.7293		1896	8.0994
1897	5.2372		1897	7.5623
1898	5.6671		1898	7.3667
1899	5.2011		1899	7.8153
1900	5.5598		1900	7.5829
1901	5.3898		1901	7.0796
1902	5.6966		1902	7.4545
1903	5.4299		1903	8.0425
1904	5.066		1904	7.9031
1905	5.3014		1905	7.0362
1906	4.8118		1906	6.2918
1907	5.41		1907	6.9558
1908	5.3966		1908	6.7376
1909	5.8059		1909	7.6904
1910	5.4333		1910	6.8269
1911	5.2214		1911	7.522
1912	5.6637		1912	6.8941
1913	5.5006		1913	7.4778
1914	5.6202		1914	7.3561
1915	5.0558		1915	7.2978
1916	5.618		1916	7.0275
1917	6.0938		1917	6.7904
1918	5.5871		1918	6.5641
1919	5.0045		1919	7.9543
1920	5.2861		1920	7.2319
1921	5.3499		1921	7.4921
1922	5.7348		1922	7.5711
1923	5.2193		1923	7.2671
1924	5.4545		1924	7.7871
1925	5.1774		1925	7.5528
1926	5.2362		1926	7.0381
1927	5.4599		1927	6.9968
1928	5.2852		1928	6.8773
1929	5.257		1929	7.2021
1930	5.3399		1930	7.6792
1931	5.6279		1931	7.3059
1932	5.5986		1932	7.2948
1933	5.6663		1933	7.6611
1934	4.7713		1934	7.5609
1935	5.1452		1935	7.8766
1936	5.6397		1936	6.6195
1937	5.4656		1937	6.4761
1938	4.9568		1938	7.0594
1939	5.0875		1939	7.2047
1940	5.1408		1940	6.5143
1941	5.4158		1941	7.426
1942	5.4249		1942	6.749
1943	5.668		1943	7.1029
1944	5.6071		1944	7.3237
1945	5.7881		1945	6.8504
1946	5.8965		1946	6.9885
1947	5.415		1947	6.3589
1948	4.7211		1948	7.8197
1949	5.5428		1949	7.4124
1950	5.2165		1950	7.3432
1951	5.4286		1951	7.472
1952	5.2847		1952	6.7585
1953	5.9772		1953	7.6112
1954	5.3864		1954	6.8437
1955	5.0384		1955	7.4476
1956	5.1349		1956	7.8625
1957	5.856		1957	7.3329
1958	5.8576		1958	7.1166
1959	5.2655		1959	7.0845
1960	5.4256		1960	7.1876
1961	5.0726		1961	7.6571
1962	5.5092		1962	7.2403
1963	5.3978		1963	7.8332
1964	5.4736		1964	7.6507
1965	6.0438		1965	7.8002
1966	4.763		1966	7.14
1967	5.4274		1967	7.4844
1968	5.7462		1968	7.3198
1969	5.6706		1969	7.5282
1970	5.7055		1970	7.1727
1971	5.195		1971	7.6247
1972	5.9114		1972	7.0268
1973	5.7784		1973	7.589
1974	6.0926		1974	7.5059
1975	5.2401		1975	7.9861
1976	5.3045		1976	8.5091
1977	5.8409		1977	8.0186
1978	5.8028		1978	7.2761
1979	5.5354		1979	7.46
1980	5.8127		1980	7.0976
1981	5.5907		1981	7.3021
1982	6.0162		1982	8.3756
1983	6.3713		1983	7.2151
1984	5.3921		1984	7.3381
1985	5.8055		1985	7.6936
1986	4.7793		1986	7.7456
1987	6.0075		1987	7.5796
1988	5.2866		1988	7.4244
1989	5.6686		1989	7.8514
1990	5.9687		1990	7.9896
1991	6.5458		1991	8.84
1992	6.7662		1992	8.513
1993	6.7232		1993	8.0213
1994	6.3826		1994	8.5076
1995	6.2434		1995	8.4837
1996	6.1987		1996	8.5092
1997	5.854		1997	8.9659
1998	6.1754		1998	8.6777
[truncated: 2 more rows]
