# Supplementary material for: Inherent fast inactivation particle of Nav channels as a new binding site for a neurotoxin
Source: EMBO J. 2025 Apr 22;44(11):3180–209. doi: 10.1038/s44318-025-00438-9 (PMC12130229; doi:10.1038/s44318-025-00438-9)
Supplement: Supplementary file 10 — Source data Fig. 6 [file 44318_2025_438_MOESM10_ESM.zip]

Archive with 12 entries (11 files):
- Figure 6/
- __MACOSX/._Figure 6
- Figure 6/6E.xlsx
- __MACOSX/Figure 6/._6E.xlsx
- Figure 6/6D.xlsx
- __MACOSX/Figure 6/._6D.xlsx
- Figure 6/6C.xlsx
- __MACOSX/Figure 6/._6C.xlsx
- Figure 6/6B.xlsx
- __MACOSX/Figure 6/._6B.xlsx
- Figure 6/6F.xlsx
- __MACOSX/Figure 6/._6F.xlsx
