# Supplementary material for: Inherent fast inactivation particle of Nav channels as a new binding site for a neurotoxin
Source: EMBO J. 2025 Apr 22;44(11):3180–209. doi: 10.1038/s44318-025-00438-9 (PMC12130229; doi:10.1038/s44318-025-00438-9)
Supplement: Supplementary file 10 — Source data Fig. 6 [file 44318_2025_438_MOESM10_ESM.zip › Figure 6/6E.xlsx]

## Sheet: Sheet1
rNav1.8
	Control										0.5 mM KIFMK										1 mM KIFMK										5 mM KIFMK
-80	1.56923	-1.6036	1.93954	-1.68844	1.68333	-2.70345	-2.10189	1.99533			4.2266	-1.38259	2.00461	2.32857	-2.88889		-1.66052				2.3166	-2.41418	2.05208	-2.18828	-1.73611	2.15415	-1.49671	2.03876	1.59191		-0.965	-0.6954	-0.66543	-0.55849	0.576923	-0.61993	-0.7	-0.68586	-1.10995	-0.9646
-75	1.68718	-2.13213	-1.83256	1.44221	1.91333	1.84828	1.75094	-2.24299			2.03941	1.94987	-1.86636	2.03333	-2.45894		-1.94096				2.07336	2.51866	2.78125	2.27197	-2.32407	-2.78656	-2.76645	2.13953	-2.66544		-0.67	-1.2931	0.557621	-0.59623	0.600962	-0.67897	-0.76364	-0.74869	1.15183	-0.89381
-70	-1.63333	-1.75976	1.88837	1.47739	-2.52	-2.35172	1.92453	2.41121			-2.32512	-1.95251	-2.17051	4.43809	2.22222		-2.02214	-1.3487			-2.44402	2.32463	-2.25	-2.05858	-2.99074	-2.92095	-2.09539	2.54264	2.23529		-0.715	-0.87356	-0.66171	-0.79245	-0.74519	-0.62362	-0.75758	-0.70157	-1.13089	-0.84071
-65	-1.57179	-1.98498	-2.1907	2.42714	-2.21	-2.98621	1.58491	-2.3271			2.94581	-2.62533	-2.7235	-2.93333	-2.56039	2.24904	1.71218	1.81556			-2.66023	3.03358	2.3125	-1.90795	2.23611	-1.917	2.34539	1.95736	-1.91176		-0.845	-1.09195	1.22305	-0.63019	-0.75962	-0.631	-0.67273	-0.92147	-1.38743	-0.9292
-60	-1.59744	-1.76877	2.77209	-1.75126	1.89	-2.17586	1.76981	-2.8271			-3.26601	-2.39578	2.69585	2.95238	-2.36232	2.23372	-1.67528	-1.27378			1.86486	3.46269	3.25	-2.30544	-3.01852	-1.917	-1.49671	3.62403	3.30515		-1.36	0.735632	-0.94796	-0.71321	-1.04327	-0.8155	-0.97273	-0.81675	-2.26178	-1
-55	-1.83077	-1.89189	3.15349	1.8794	2.78667	1.95517	-1.98491	-1.85981			3.08867	-2.16359	2.6682	2.97619	2.79227	2.54023	-1.84502	2.8098			2.39382	3.01492	4.19271	-2.82427	2.66204	-2.0751	-2.14145	3.18217	-1.80147		-1.065	-1	-0.84387	-0.60377	-0.92788	-0.91144	-0.72121	-0.98429	-3.32461	-0.79204
-50	-2.09487	-2.31532	3.44651	2.76382	2.32	-3.96552	-2.01509	2.01402			3.38424	1.66227	4.70046	-2.99524	3.98551	4.09962	1.75646	2.08069			2.56371	2.73881	4.75521	-2.96653	-2.84722	-2.45455	-1.57237	3.39535	2.61397		-1.175	-1.44828	-1.27509	-1.09057	-1.14904	-0.95572	-1.3	-0.82723	-2.92147	-1
-45	-1.90769	-3.48348	-4.22326	-3.06533	-3.46667	-6.31034	-2.42264	-2.62617			3.41872	-2.24802	4.65438	-3.78571	-3.28986	-2.36015	-2.21033	-2.12392			2.3668	2.72015	5.05208	-2.92887	-3.84722	1.83004	-1.85526	5.77519	2.98897		-1.77	-1.36782	-1.76952	-0.87547	-1.51923	-1.21771	-1.31515	0.921466	-2.90052	-1.42478
-40	2.08205	-5.58559	-5.2093	-4.39698	-2.99333	-8.27586	-2.73962	-2.38785			7.48768	-2.82322	-3.59447	-5.09524	4.87923	4.44444	-2.35793	-3.08357			-2.49421	3.48134	6.51042	4.10042	-4.9537	2.74704	-1.95395	5.11628	4.44853		-2.395	-1.77586	-1.82156	-1.43019	-1.125	-1.20664	-1.90909	-1.43455	-2.7644	-1.18584
-35	-2.94872	-7.41742	-7.34884	-7.86432	-5.13333	-12.4483	-3.92453	-3.07944			5.71429	-4.53826	-7.00461	-7.7619	-7.48792	-7.96935	-2.71218	-3.68876			-3.15444	-3.84328	7.1875	-4.68619	-8.19444	-2.26877	1.82895	7.2093	-5.625		-4.375	-1.98276	-4.05204	-1.38868	-1.95673	-2.04797	-2.63333	-1.99476	-3.48691	-1.54425
-30	-3.89744	-8.13814	-12.6512	-18.2161	-9.53333	-22.7241	-5.66038	-4.51402			9.01478	-7.75726	-8.75576	-14.7619	-12.5604	3.15709	-5.16605	-5.36023			-4.78764	-4.70149	-9.84375	-5.60669	-16.7593	2.28854	-2.56579	8.72093	-9.59559		-8.1	-2.58046	-6.6171	-2.41132	-2.71635	-3.20295	-3.48485	-2.70157	-3.34031	-2.54867
-25	-7.25641	-11.0811	-23.9535	-52.0101	-21.9	-49.6552	-11.1698	-7.85047			-13.1527	-19.2084	-16.129	-30.0952	-23.2367	-5.32567	-7.08487	-7.52161			-7.60618	-8.69403	-17.2917	-7.36402	-33.7963	-3.94862	5.23026	-18.876	-20.5147		-13.1	-4.17816	-11.2268	-4.11321	-3.65865	-4.76015	-5.57576	-3.78534	-4.9267	-4.00442
-20	-13.5128	-12.042	-43.2093	-143.97	-41.6667	-100.69	-18.9434	-14.6729			-27.1429	-59.6306	-27.235	-64.2857	-42.7053	-8.50575	-10.9963	-13.6888			-10.4633	-15.0746	-29.6354	-12.5941	-61.5741	-6.36364	-2.82895	-34.8837	-42.2794		-19.65	-5.64943	-17.2491	-6.41509	-5	-6.75277	-7.81818	-6.64921	-6.0733	-7.52212
-15	-22.9487	-17.2372	-77.6744	-199.246	-70.6667	-167.931	-35.1321	-27.2897			-57.6355	-145.119	-47.4654	-100.952	-66.1836	-19.8851	-20.2583	-25.245			-19.8069	-25.6343	-43.125	-21.5481	-96.2963	-8.37945	-3.91447	-62.7907	-77.5735		-26.4	-6.83908	-23.197	-9.69811	-6.875	-9.07749	-10.2424	-8.42932	-6.75393	-10.7522
-10	-34.1026	-23.5736	-122.791	-214.573	-105.333	-228.276	-49.8113	-46.1215			-109.36	-165.435	-70.9677	-140.476	-94.686	-45.2107	-29.3727	-45.245			-28.1853	-37.3134	-59.8958	-32.0084	-128.241	-12.8854	-6.01974	-94.9612	-115.074		-32.05	-7.24138	-28.1784	-12.6792	-9.375	-11.1808	-11.2727	-10	-6.02094	-14.7345
-5	-49.4872	-33.6336	-172.558	-216.08	-132	-262.414	-64.9057	-64.486			-152.217	-164.116	-98.6175	-158.571	-118.357	-102.682	-40.9594	-66.5706			-38.5328	-48.1343	-69.7917	-42.2594	-147.685	-18.3004	-8.71711	-125.969	-147.059		-33.6	-8.16092	-30.4461	-14.9434	-11.25	-12.8782	-12.6061	-10.8377	-8.2199	-16.3717
0	-64.6154	-45.9459	-203.721	-209.548	-147.333	-281.724	-77.3585	-84.1121			-183.744	-162.005	-124.424	-166.19	-133.333	-162.835	-50.1845	-86.7435			-47.8764	-58.5821	-78.125	-49.7908	-166.204	-24.1897	-11.1184	-149.225	-170.221		-34.95	-8.50575	-31.1524	-16.7925	-11.875	-13.2841	-11.9091	-11.466	-7.48691	-18.5398
5	-75.1282	-57.6577	-234.419	-196.734	-156.333	-283.793	-86.7925	-95.3271			-207.389	-152.243	-141.014	-162.857	-145.411	-188.889	-55.3506	-97.9827			-53.2819	-64.9254	-82.2917	-52.3013	-170.37	-28.5771	-13.9474	-160.078	-183.088		-34.4	-7.70115	-29.8885	-17.3208	-12.5481	-13.69	-11.8485	-11.3089	-7.17277	-19.0265
10	-85.641	-66.6667	-246.512	-183.417	-160	-280.345	-94.3396	-107.477			-209.852	-143.008	-151.152	-160.952	-154.589	-197.318	-59.4096	-105.764			-55.5985	-68.6567	-82.8125	-57.3222	-168.519	-30.2372	-14.8684	-170.93	-190.809		-31.7	-7.58621	-28.0669	-16.717	-12.0673	-12.952	-10.9697	-10.733	-7.43455	-19.3363
15	-89.2308	-71.1712	-254.884	-168.844	-157	-271.034	-98.4906	-113.551			-209.36	-129.288	-160.369	-148.571	-154.106	-196.169	-60.1476	-107.781			-57.9151	-69.0299	-79.6875	-56.0669	-169.444	-32.6482	-15.6579	-174.806	-189.706		-28.6	-6.66667	-26.2454	-15.5472	-11.8269	-12.4723	-9.66667	-9.79058	-5.44503	-18.4956
20	-91.0256	-75.976	-253.953	-152.764	-149.333	-252.069	-98.4906	-112.617			-200.985	-114.776	-157.143	-137.143	-150.242	-180.843	-59.7786	-106.916			-56.7568	-68.6567	-79.1667	-56.4854	-162.5	-33.3202	-16.1513	-171.705	-184.559		-25.15	-6.32184	-22.8625	-13.5849	-10.5288	-11.0701	-8.12121	-9.26702	-4.28272	-17.5221
25	-90.7692	-74.4745	-247.442	-136.432	-137.333	-235.862	-96.6038	-114.953			-190.148	-100.264	-157.143	-122.381	-143.961	-165.134	-56.4576	-101.441			-55.5985	-66.4179	-72.9167	-53.1381	-150	-31.9763	-15.0329	-161.628	-177.206		-21.65	-5.31034	-19.3309	-11.6226	-10	-9.631	-6.78788	-7.12042	-3.01047	-16.1062
30	-88.4615	-73.5736	-235.814	-119.849	-123.667	-214.483	-93.2075	-108.879			-176.847	-86.0158	-147.465	-104.762	-134.783	-143.678	-53.5055	-95.6772			-53.668	-64.9254	-69.2708	-50.6276	-139.352	-27.2727	-13.5855	-156.202	-164.706		-18.05	-4.44253	-16.7286	-9.32075	-8.55769	-8.22878	-5.39394	-6.12565	3.33508	-13.8938
35	-82.0513	-69.0691	-217.674	-100.251	-108.333	-189.655	-89.434	-103.271			-159.606	-73.6148	-138.71	-87.1429	-119.807	-116.858	-49.8155	-87.3199			-51.7375	-62.3134	-60.4167	-47.2803	-125	-25.4941	-13.1908	-143.411	-150		-14.3	-3.06897	-12.6394	-7.0566	-7.69231	-6.60517	-3.30303	-4.77487	4.48691	-11.5929
40	-75.1282	-61.2613	-194.884	-83.1658	-89	-163.448	-80	-93.9252			-142.857	-62.2691	-123.963	-67.619	-105.797	-92.7203	-44.2804	-76.9452			-46.332	-56.3433	-55.2083	-42.6778	-109.259	-20.6719	-10.4934	-128.295	-133.456		-11.1	-2.66667	-9.29368	-4.75472	-5.72115	-5.23985	-1.32424	-2.60733	9.73822	-9.46903
45	-65.8974	-54.3544	-168.372	-61.5578	-69	-133.793	-73.9623	-87.8505			-122.167	-50.9235	-108.295	-45.8095	-92.2705	-67.0498	-39.1144	-67.147			-40.1544	-47.3881	-48.5938	-36.1506	-89.8148	-17.2727	8.88158	-108.14	-114.338		-7.75	-1.43103	-6.09665	-2.62264	-4.30288	-3.63469	2.26061	-1.18325	-4.33508	-6.50442
50	-53.8462	-44.4444	-139.07	-39.4472	-47	-100.69	-64.1509	-76.6355			-101.478	-41.1609	-90.3226	-25.619	-71.9807	-37.931	-32.0295	-54.1787			-34.4402	-39.1791	-39.7396	-29.5816	-68.5185	21.3834	9.86842	-85.6589	-90.4412		-4.185	-0.91954	3.47584	1.4	-3.27404	-2.18819	4.57576	1.93194	4.04712	-3.72566
55	-40.7692	-34.2342	-108.837	-19.2462	-22.6333	-69.3103	-52.4528	-65.8879			-83.7438	-34.0369	-71.4286	12.8095	-52.1739	13.1418	-25.3506	-43.5159			-25.9846	-30.4478	37.2917	-22.2176	-48.6111	21.6996	11.0197	-62.7907	-67.6471		3.295	2.12069	4.64684	4.30189	-1.41827	-1.42804	7.12121	3.19895	4.34031	-1.26549
60	25.8974	22.1622	-74.4186	14.196	23.3	-37.931	-41.1321	-51.4019			-62.069	-26.3852	-50.6912	19.1905	34.6377	29.1571	-17.0849	-30.8357			-19.3822	23.2463	34.0625	15.523	29.7222	23.8735	12.6645	42.6357	-43.3824		7	2.7069	6.7658	6.45283	1.18269	3.26937	9.48485	5.49738	5.60209	4.05752
65	26.4103	23.3333	-38.3721	27.8895	47.3333	30.1034	-26.1132	-36.729			-37.6355	35.3562	42.1198	37.9048	35.3623	60.9195	15.0184	-17.0317			19.3822	25.8955	37.3438	17.5732	29.9537	26.6403	12.0066	46.8992	36.1029		9.95	3.87356	7.73234	8.56604	3.06731	4.46495	12.2727	7.95812	7.06806	5.39823
70	27.1795	24.4444	40.093	48.7437	71	43.1035	23.7358	22.8972			28.867	52.2427	44.9309	59.0476	38.7923	93.1034	17.3063	18.2997			21.7374	27.1269	39.5312	18.4937	29.5833	30.3557	12.7632	51.5504	37.8676		12.95	5.72989	9.47955	10.6792	4.29808	5.53505	14.5758	10.6806	8.90052	8.45133
75	31.7949	25.2553	53.0233	68.0905	99	76.8966	23.8113	22.0094			36.1576	78.8918	49.3088	79.0476	48.7923	126.437	19.8893	18.6455			22.3166	28.3209	40.3125	19.2887	43.9352	40.3162	16.6776	52.7132	55.8824		16.1	7.01149	11.0781	11.6604	5.48077	7.23247	17.2727	12.8796	9.94764	10.4425
80	49.2308	39.039	81.8605	87.6884	127	110.345	30.7547	27.3832			58.1281	107.124	57.6037	97.6191	69.5652	157.088	27.8967	23.0836			27.4517	31.1194	44.1146	21.841	62.5	49.8024	20.2303	72.093	79.0441		18.4	8.21839	12.7137	13.1698	6.92308	8.08118	20.3636	14.7644	11.8848	12.7434
85	68.718	54.6546	121.861	104.774	156	142.759	45.6604	43.8318			84.7291	135.884	82.9493	118.095	91.7874	186.59	36.31	33.1412			35.6757	39.1791	55.7292	29.4561	80.5556	60.8696	24.9671	93.0233	104.779		21	9.54023	13.7175	14.6792	7.83654	9.26199	22.5454	17.8534	13.7173	14.3363
90	89.7436	69.0691	157.674	127.889	184	175.862	63.3962	63.0841			107.882	162.269	106.912	132.857	113.043	219.54	45.3875	41.2104			43.6293	50	63.5417	36.7364	95.8333	69.17	29.2763	113.566	128.309		22.35	10.8046	15.0186	16.5283	8.55769	10.1845	25.4242	20	14.0314	15.4867
rNav1.4
	Control										0.5 mM KIFMK										1 mM KIFMK										5 mM KIFMK
-80	3.72222	-2.43802	-2.87097	2.47771	3.6791	-4.25553	-2.38462	-5.19836	-2.77108		4.83036	-3.88235	-3.17	-3.99167	5.5641	-3.1519	3.85714	-4.0084	-3.21277		-2.69748	-5.02899	-2	2.17687	-1.90968	-2.49167	-3.2963	-3.60163	-5.08491		-2.15789	3.16102	-6.08352	-4.87826	3.11429	2.33333	-2.44156
-75	-4.00926	-3.70248	2.55645	3.12102	3.86567	-7.06237	2.62393	4.61012	-3.01807		-4.40179	-3.65359	3.11	-2.70833	6.07692	8.22785	-4.22556	7.46218	-3.61702		-3.08403	-4.11594	-3.22727	-2.27891	-2.65806	-3.09167	3.60185	-3.15447	-8.60377		-3.5848	-4.64407	-6.15124	3.04348	-3.74286	-2.39167	2.5
-70	-5.84259	2.5124	-3.17742	-2.74522	3.51492	17.3038	-2.48718	-4.73324	-3.1747		2.08036	-4.69935	-3.37	2.89167	6.20513	-3.61392	-4.31579	-8.48739	3.07801		3.2521	-8.11594	1.97403	2.37415	6.05161	-3.84167	-2.80556	-3.89431	-4.29245		2.1345	-2.77119	5.24831	-3.75652	3.45714	-2.35	-2.61688
-65	-4.39815	-4.12397	-2.68548	2.87261	4.17164	-6.91147	2.50427	-11.4637	-2.54819		-2.83929	-5.77778	-2.98	-3.375	4.07692	-4.24684	-4.09023	-5.63025	-3.07801		2.04202	-5.26812	2.98701	-3.10204	4.57419	-2.83333	3.13889	3.20325	-7.33962		-2.55556	-3.17797	3.75847	-3.48696	3.1619	-3.4	-2.77273
-60	-5.15741	-5.67769	-2.05645	3.12739	-3.51493	-13.5815	-3.88889	-10.041	-2.81928		-3.4375	-6.11765	-2.52	-2.21667	-4.21795	-2.8038	-3.15038	-10.9244	-3.56028		-4.02521	-8.04348	-3.25974	-2.60544	5.00645	-3.33333	-2.67593	-3.17886	-7.49057		-3.88304	-6.52542	-4.58239	-3.76522	-3.06667	3.14167	-3.86364
-55	-6.74074	-4.72727	-4.08871	-3.42675	-3.87313	-30.8853	-5.05983	-17.0999	-3.3253		-3.96429	-3.30065	2.6	3.275	-7.03846	-4.02532	-5.38346	-14.2857	-3.37589		-3.55462	-14.2754	-4.25974	-4.58503	7.87097	-6.59167	-5.06481	-2.23577	-7.63208		-2.70175	-7.77119	-5.68849	-5.72174	-3.62857	-3.85	-6.48701
-50	-11.9444	-9.83471	-4.46774	-3.61783	-7.83582	-87.0221	-8.05128	-25.171	-5.41566		-4.5625	-4	2.82	-4.50833	-15	-9.87342	-11.8045	-36.2185	-5.6383		-5.62185	-30.0725	-6	-7.55102	8.3871	-9.83333	-6.96296	3.73984	-13.6792		-4.10526	-10.678	-7.91196	-9.13043	-4.6381	-6.3	-10.7143
-45	-29.0741	-14.7934	-8.30645	-6.49682	-13.2836	-279.678	-10.7692	-54.9932	-8.07229		-11.25	-7.71242	-2.35	-7.71667	-32.9487	-21.0759	-31.203	-133.613	-11.2766		-10.5882	-64.5652	-8.8961	-18.1633	8.06452	-23.6667	-13.2407	-3.5122	-33.5849		-6.08187	-19.0678	-10.4515	-13.5652	-4.94286	-9.25	-24.5455
-40	-71.0185	-34.5455	-21.6129	-15.9236	-41.8657	-527.163	-21.2821	-124.487	-24.8795		-33.2143	-11.0458	-5.35	-17.75	-79.8718	-53.9873	-96.2406	-423.529	-27.305		-22.521	-98.5507	-25.7792	-49.3197	-17.6129	-46.3333	-25.5556	-6.20325	-68.3962		-10.0585	-22.7966	-10.8804	-24.8696	-6.97143	-16.4167	-45.6494
-35	-152.778	-69.5868	-48.7097	-29.4904	-91.791	-601.61	-45.8974	-231.19	-76.506		-76.6071	-16.2745	-10.5	-33.9167	-162.821	-108.861	-254.135	-515.966	-59.8582		-41.6807	-133.333	-55.9091	-102.041	-40.3226	-71.75	-40.1852	-11.3008	-128.302		-14.8538	-27.2034	-15.5756	-36.6087	-9.90476	-25.1667	-72.7273
-30	-269.444	-115.702	-119.355	-62.6115	-162.687	-625.755	-106.838	-381.669	-224.699		-142.857	-29.8039	-17.6	-72.5833	-275.641	-167.089	-393.233	-527.731	-105.674		-63.1092	-147.101	-103.896	-164.626	-80	-99.1667	-56.8519	-16.9106	-175.472		-20.4678	-32.3729	-16.2528	-46.087	-13.619	-33.25	-92.2078
-25	-389.815	-165.289	-225	-97.4522	-246.269	-638.833	-193.162	-476.06	-498.795		-211.607	-43.6601	-30.1	-126.667	-387.179	-223.418	-460.902	-509.244	-140.426		-81.1765	-152.899	-146.753	-210.204	-102.581	-122.5	-62.6852	-28.374	-205.66		-23.6257	-38.4746	-16.8172	-49.0435	-12.9524	-37.0833	-103.896
-20	-492.593	-177.686	-318.548	-131.21	-298.507	-575.453	-276.068	-492.476	-734.94		-249.107	-56.6667	-40.4	-172.5	-491.026	-257.595	-481.203	-490.756	-167.376		-89.0756	-153.623	-174.026	-231.293	-107.097	-129.167	-66.2963	-36.9919	-215.094		-24.2105	-35.0847	-15.6885	-54.2609	-15.8095	-38.5	-105.844
-15	-530.556	-192.562	-383.065	-157.325	-329.851	-551.308	-339.316	-502.052	-879.518		-266.964	-62.0261	-49.3	-210.833	-555.128	-267.722	-479.699	-466.387	-177.305		-90.7563	-143.478	-181.169	-231.973	-110.323	-135	-64.1667	-41.3821	-208.491		-25.3216	-33.3051	-17.7201	-52.087	-13.7143	-36.3333	-103.247
-10	-540.741	-199.174	-404.032	-172.611	-341.045	-563.38	-381.197	-482.9	-921.687		-259.821	-67.9739	-54.2	-236.667	-571.795	-259.494	-424.06	-426.05	-181.56		-90.7563	-136.957	-183.117	-234.014	-110.968	-127.5	-58.3333	-41.9512	-205.66		-24.269	-30.5932	-16.2528	-51.3043	-14.1905	-35.5	-98.7013
-5	-534.259	-193.388	-405.645	-172.611	-343.284	-493.964	-400	-459.644	-939.759		-260.714	-66.6667	-57.7	-245.833	-580.769	-244.937	-415.789	-395.798	-181.56		-89.916	-121.739	-176.623	-221.088	-101.935	-121.667	-60.1852	-44.065	-194.34		-22.3977	-28.4746	-10.0339	-46.7826	-14.4762	-31.5833	-90.9091
0	-516.667	-182.645	-392.742	-176.433	-331.343	-401.408	-385.47	-424.077	-903.614		-241.071	-64.7059	-53.7	-240.833	-560.256	-231.646	-374.436	-347.899	-170.922		-84.0336	-106.522	-172.078	-200.68	-90.9677	-117.5	-54.4444	-43.0894	-174.528		-20.5263	-25.678	-11.6253	-45.3043	-12	-29.8333	-82.4675
5	-477.778	-174.38	-366.935	-164.968	-306.716	-353.119	-382.906	-395.349	-849.398		-205.357	-63.3333	-53.2	-227.5	-525.641	-218.987	-327.068	-295.798	-156.738		-76.0504	-94.9275	-155.195	-177.551	-83.871	-105	-50	-41.1382	-152.83		-19.5322	-21.4407	9.16479	-38.8696	-11.619	-25.8333	-72.7273
10	-437.037	-161.157	-339.516	-157.325	-282.836	-326.962	-364.103	-354.309	-789.157		-172.321	-57.5817	-49.2	-214.167	-480.769	-203.797	-281.203	-247.899	-136.17		-74.2017	-78.9855	-128.571	-157.143	-74.8387	-92.5	-46.8519	-36.9106	-131.132		-15.2047	-19.4915	-7.05418	-31.8261	-7.59048	-22.0833	-59.5455
15	-399.074	-138.843	-308.871	-145.86	-250.746	-236.419	-333.333	-311.902	-722.892		-134.821	-51.6993	-49.3	-195.833	-439.744	-175.949	-235.338	-207.563	-119.858		-58.3193	-68.6232	-113.636	-129.252	-63.8065	-80.8333	-36.8519	-33.7398	-104.717		-13.8596	-15.5085	7.26862	-26.6957	-7.46667	-16.75	-47.4675
20	-353.704	-123.967	-282.258	-129.299	-221.642	-201.207	-300.855	-264.022	-644.578		-100	-40.5229	-39.1	-168.333	-405.128	-151.266	-195.489	-163.866	-105.674		-49.6639	-59.8551	-96.7532	-108.844	-55.0968	-64.8333	-34.537	-31.3008	-85.9434		-13.9181	-11.5254	8.39729	-24	-5.55238	-16.3333	-37.8571
25	-302.778	-106.612	-246.774	-113.376	-191.045	-135.815	-265.812	-212.038	-568.675		-63.9286	-34.7059	-34.8	-146.667	-355.128	-128.481	-159.398	-136.975	-88.6525		-43.4454	-47.3188	-81.1688	-94.5578	-46.3226	-53.3333	-25.7407	-22.6829	-62.9245		-9.88304	-12.4576	11.5124	-17.0435	-7.74286	-14	-28.1169
30	-254.63	-85.9504	-214.516	-100	-163.433	-81.0865	-229.915	-165.527	-496.386		-29.1071	-24.902	-30	-122.5	-303.846	-103.797	-125.564	-98.3193	-73.0496		-33.1933	-39.1304	-69.4805	-77.551	38.9032	-44.0833	-21.2963	-20.6504	-48.1132		-7.07602	-10.8475	9.58239	-15.1304	-4.92381	-8.58333	-19.8052
35	-210.185	-72.2314	-181.452	-81.5287	-129.851	-30.6841	-194.872	-114.227	-420.482		22.5	-20.5229	-24.8	-98.3333	-243.59	-82.9114	-97.7444	-70.084	-62.6241		-26.1345	-27.7536	-58.7662	-63.5374	47.5484	-29.5	-16.8519	-19.4309	-37.1698		-6.78363	-7.40678	16.3657	-10.7826	5.56191	6.525	12.1429
40	-162.963	-55.7025	-147.581	-61.5924	-98.5075	54.7284	-161.538	-66.6211	-345.783		31.875	-16.9935	-16.8	-80.9167	-189.744	-67.0886	-71.7293	-32.605	-49.0071		-18.5714	-21.5942	-48.8312	-50.1361	48.0645	-20.8333	-11.2037	-15.3659	-22.9245		-7.30994	-9.57627	19.8646	8.78261	4.25714	9.41667	14.9351
45	-115.741	-39.0083	-119.355	-46.1146	-68.2836	102.616	-127.35	-21.6142	-274.096		56.1607	-15.6209	-10.7	-60.5	-139.744	-51.4557	-47.4436	63.0252	-36.4539		-12.605	-15.4348	-40.2597	-40.8844	50.7742	-13.5833	-9.90741	-13.9837	-20.8491		-7.60234	-4.90678	18.2844	14	3.29524	9.5	16.6234
50	-79.537	-29.8347	-86.2903	-33.8854	-41.791	160.966	-99.1453	46.922	-207.831		78.3929	-16.0131	-7.92	-44.4167	-85.7692	-35.5696	-25.6391	99.1597	-29.3617		-10.5882	6.6087	-33.0519	-32.6531	0.069032	-5.56667	-6.06481	-10.8943	-13.0189		9.41521	-5.9322	19.8646	11.5652	6.4	11.4167	19.8052
55	-34.6296	-24.5455	-57.0161	-23.758	34.3284	220.322	-69.6581	110.397	-148.193		100	9.60784	-4.14	-34.5833	64.8718	-24.6203	15.7895	127.731	-20.7092		4.78151	8.98551	-25.8442	-24.898	57.9355	3.04167	-5.16667	-12.6016	-10.283		10.117	8.45763	25.5079	10.3478	7.42857	11.5833	20.6493
60	11.2963	10	-32.7419	-13.6943	39.0299	260.563	-44.7863	142.271	-92.1687		117.857	11.3072	4.47	37.0833	76.0256	-15.2532	24.4361	152.101	57.8014		4.88235	11.2319	-19.026	-16.3265	46.4516	4.65	4.18518	11.0569	12.6415		13.9766	9.49152	26.4108	16.7826	9.61905	13.5833	23.052
65	39.3518	16.0331	9.67742	11.6561	48.2836	306.841	-25.8974	179.207	-41.747		128.571	12.0915	7.11	47.8333	82.1795	8.5443	33.6842	177.311	12.8369		6.86555	16.1594	-14.8701	14.1497	47.0968	8.31667	4.74074	10.5691	17.7358		13.5672	6.4661	32.8442	16.9565	10.0952	16.8333	24.9351
70	71.8518	28.6777	23.7097	18.8535	61.9403	354.125	-8.88889	213.406	23.1928		144.643	16.3399	8.48	53.1667	96.6667	9.62025	43.0827	189.076	17.234		7.79832	16.3043	14.7403	17.0748	47.4194	7.4	7.91667	15.122	19.5283		14.3275	11.1864	33.4086	19.5652	13.4286	16.75	27.4675
75	100.926	41.6529	41.8548	30.828	83.5821	384.306	25.7265	250.342	71.6868		165.179	19.2811	13.9	72	117.82	12.4051	50.4511	207.563	16.0993		11.5126	19.5652	17.7922	18.2993	52.4516	10.3333	9	15.5285	24.717		17.3099	13.5593	39.2777	17.7391	14.5714	17.6667	25.9091
80	125.926	51.4876	63.9516	41.5287	105.224	434.608	42.0513	279.07	113.253		150.893	17.451	16.6	82.5	143.59	16.3924	56.391	226.05	20.922		11.0084	19.9275	20.8442	18.9796	47.2258	12.8333	10.6481	20.5691	23.2076		18.1871	11.4407	46.614	20.3478	16.3809	20.4167	27.013
85	149.074	63.1405	82.2581	46.7516	126.866	458.752	58.6325	305.062	154.217		150	20.4575	19.2	97.5	158.974	18.7342	59.1729	227.731	22.8369		11.3445	21.8841	22.7922	23.0612	38.9677	10.5833	10.2778	20.5691	26.7924		18.1287	9.66102	51.9187	20.2609	16.9524	20	27.987
90	171.296	71.157	101.613	57.3248	147.015	492.958	70	341.997	192.771		153.571	18.4314	22.1	110	170.513	20.0633	57.5188	245.378	23.2624		14.2857	23.4783	28.3117	24.6939	44.9032	11	12.3148	21.5447	30.3774		20.8772	19.4915	53.0474	22.9565	21.3333	22.4167	26.1039
hNav1.5
	Control											0.5mM KIFMK											1mM KIFMK											5 mM KIFMK
-80	-0.959218	1.3984	1.83156	-0.416149	3.8591	-0.57404	-1.0355	-0.766304	2.4081			-0.598351	0.83673	-1.35614	-1.10964	-1.85243	-2.41336	-0.438787	-1.02176	-0.220027			-1.34665	1.39865	-2.24011	-2.24011	1.6666	0.322446	-1.18468	-1.58886	3.64848	-1.72141			2.12403	-2.24181	-5.75272	-2.3482	-1.48598	-1.60743	-3.46419	-4.10862	-3.14128	-1.94787
-75	-0.91419	-1.08528	-2.57098	-1.1002	-2.41244	-0.382065	-2.11614	3.02563	-0.533925			1.37591	3.38909	-1.85882	-3.15799	-5.24959	-1.23639	-0.685301	-1.32499	-1.51926			-1.50037	-3.67649	-1.0576	-1.0576	0.766424	-1.27442	-1.30971	-3.23294	2.73738	1.16497			-2.18421	-3.77281	-5.21071	-1.89719	-1.89957	-1.77942	-3.34989	-6.01722	-6.58955	-2.02145
-70	-2.77518	-3.30514	-1.7889	-1.65046	0.266305	-1.10186	-1.45393	-1.15658	-0.936687			-3.54025	-3.1497	-3.31178	-10.5081	-15.6581	-2.518	-2.19771	-2.18221	-5.28561			-2.07611	-3.57846	-1.34994	-1.34994	-2.43995	-4.44167	-1.9538	-1.16054	-2.97011	-2.92466			-5.87334	-8.62271	-8.54899	-3.25107	-3.8049	-1.9104	-4.21485	-15.354	-12.4097	-3.51751
-65	-7.12667	-18.4441	-1.0871	-2.51366	-1.9212	-1.85321	-1.56417	-2.63278	-3.38328			-9.37324	-3.91804	-8.26387	-31.3322	-48.5372	-4.14037	-5.88287	-8.96723	-19.8994			-1.75876	-11.9779	-3.90045	-3.90045	-4.794	-7.24389	-2.45411	-2.12612	-7.16996	-11.7385			-10.4765	-16.5905	-23.1827	-8.51254	-7.40159	-2.80642	-7.41059	-52.3042	-22.4505	-8.583
-60	-21.7346	-60.094	-15.5521	-5.69631	-8.33315	-4.48769	-11.3883	-6.46981	-13.3445			-32.1005	-7.85241	-18.9976	-84.8205	-137.682	-12.0248	-20.6785	-31.2384	-58.3766			-3.83874	-23.2698	-7.30852	-7.30852	-10.3571	-20.1596	-12.2705	-6.74625	-25.1509	-36.8177			-23.4726	-27.673	-51.7973	-19.4187	-17.7687	-6.81041	-12.4372	-151.442	-34.4483	-22.8894
-55	-73.4885	-176.161	-62.3613	-11.9546	-26.2977	-14.6929	-39.4779	-18.4011	-48.6417			-103.475	-30.4507	-43.8468	-204.961	-269.73	-23.5435	-54.3164	-86.3828	-149.756			-10.5569	-50.8083	-15.5039	-15.5039	-20.4234	-41.3046	-35.621	-16.3471	-70.0716	-106.331			-45.1715	-38.0803	-87.8225	-36.3656	-31.9158	-14.4613	-23.9038	-185.603	-37.6341	-54.5735
-50	-238.987	-472.5	-217.827	-32.2371	-77.5292	-38.7635	-105.966	-46.8486	-172.22			-243.616	-105.35	-81.6202	-376.552	-361.959	-45.0306	-107.434	-159.45	-246.088			-21.2941	-97.0999	-26.4468	-26.4468	-32.7212	-59.8481	-92.9176	-46.707	-164.219	-201.688			-64.7347	-43.4151	-109.009	-48.2846	-47.3617	-27.2209	-37.315	-182.553	-38.7767	-87.2647
-45	-521.144	-710.621	-442	-59.2736	-188.065	-83.9857	-218.529	-131.632	-357.782			-387.894	-279.188	-111.626	-474.243	-407.365	-61.3606	-137.797	-202.201	-324.01			-40.5591	-122.614	-36.5654	-36.5654	-46.6244	-74.6017	-130.991	-103.339	-301.499	-275.024			-76.6414	-42.4525	-0.12435	-54.8812	-53.9349	-37.3811	-44.9153	-168.312	-34.4866	-106.826
-40	-719.005	-853.715	-589.827	-98.9733	-332.621	-142.541	-296.962	-252.534	-439.309			-447.362	-398.832	-137.751	-510.141	-409.736	-71.765	-153.122	-218.926	-344.167			-65.4424	-141.464	-42.3894	-42.3894	-50.2567	-75.6049	-139.777	-163.382	-398.888	-296.915			-76.6114	-39.3597	-116.724	-54.548	-57.0672	-45.8381	-48.7051	-150.563	-29.7181	-108.587
-35	-832.145	-883.112	-658.056	-133.99	-439.905	-187.051	-337.15	-326.168	-473.134			-459.959	-459.308	-144.686	-524.912	-401.601	-73.6895	-152.361	-216.737	-339.383			-82.9635	-145.197	-43.2313	-43.2313	-52.3186	-72.6155	-135.432	-187.415	-422.287	-295.284			-71.121	-33.9063	-111.303	-49.5285	-52.0896	-45.808	-44.5465	-128.043	-25.6684	-102.124
-30	-867.559	-893.262	-678.029	-152.563	-497.124	-225.394	-348.508	-397.114	-469.351			-438.735	-465.677	-142.582	-486.714	-368.993	-76.4013	-148.068	-205.378	-317.013			-92.6305	-140.62	-41.8858	-41.8858	-50.0502	-67.7238	-125.612	-182.344	-425.962	-281.904			-64.229	-30.4298	-92.8765	-43.8758	-47.1256	-44.274	-39.9482	-105.77	-22.3534	-88.5219
-25	-892.076	-857.367	-677.094	-172.92	-520.818	-240.663	-340.25	-421.636	-453.006			-405.858	-459.273	-136.378	-455.137	-336.899	-72.5725	-136.813	-186.351	-294.372			-92.0226	-134.196	-40.2892	-40.2892	-43.6276	-58.9675	-116.23	-170.807	-399.391	-260.344			-52.9527	-24.8329	-79.1057	-36.8304	-40.9931	-38.6985	-34.4135	-91.3197	-18.6358	-77.3421
-20	-874.049	-826.605	-653.311	-176.054	-528.246	-242.479	-337.181	-423.164	-445.914			-373.038	-430.133	-121.107	-416.319	-308.946	-65.7466	-123.164	-167.149	-266.185			-87.5353	-124.435	-36.7862	-36.7862	-40.5645	-53.3218	-105.803	-154.178	-359.189	-230.12			-44.289	-21.0605	-66.3768	-31.3926	-34.3374	-34.2055	-29.2192	-73.3016	-15.8759	-66.7888
-15	-847.208	-771.126	-622.784	-178.825	-514.029	-237.66	-313.953	-397.922	-423.004			-342.748	-403.576	-109.729	-372.076	-264.899	-57.6011	-110.439	-147.884	-235.011			-80.1912	-111.576	-32.6909	-32.6909	-36.4236	-44.3673	-97.0783	-143.776	-320.575	-198.886			-36.3803	-17.5025	-56.136	-27.6976	-30.0345	-28.4585	-24.002	-57.1197	-13.6142	-55.9607
-10	-796.883	-705.195	-578.825	-180.184	-488.495	-227.714	-299.293	-369.58	-389.833			-297.564	-365.923	-94.6797	-323.807	-235.223	-50.9326	-96.7942	-130.222	-206.18			-76.0871	-102.738	-29.7809	-29.7809	-30.0019	-41.1612	-85.05	-126.572	-273.786	-169.719			-28.8662	-15.6926	-47.4742	-21.9351	-24.599	-24.4433	-20.0363	-47.856	-11.7879	-47.9501
-5	-750.236	-645.363	-535.208	-165.833	-458.304	-214.125	-272.576	-343.897	-357.929			-259.339	-323.131	-84.7159	-282.576	-201.892	-45.2062	-82.4358	-112.472	-175.287			-64.217	-90.1432	-25.3935	-25.3935	-26.4728	-32.6147	-73.8833	-110.73	-232.656	-143.782			-23.2363	-12.3034	-40.5421	-19.0391	-20.6686	-20.094	-14.6661	-37.2598	-8.60835	-39.9091
0	-692.661	-587.633	-498.269	-155.782	-425.441	-197.163	-252.797	-319.051	-325.105			-220.6	-282.614	-72.1723	-243.568	-175.865	-38.1125	-69.3514	-98.0125	-154.453			-56.9188	-80.2445	-23.5006	-23.5006	-23.585	-28.1302	-63.2113	-97.6801	-196.518	-121.875			-19.9767	-10.8642	-29.4197	-16.3268	-17.6338	-17.4481	-15.1194	-29.7262	-9.03908	-34.4747
5	-640.766	-524.105	-451.052	-140.953	-388.842	-183.961	-228.209	-293.302	-289.666			-189.629	-241.922	-63.4106	-206.235	-151.689	-32.7004	-59.608	-83.8669	-132.04			-49.6217	-67.7272	-21.4179	-21.4179	-21.0305	-23.1167	-51.7183	-81.756	-165.225	-102.576			-16.6887	-8.98841	-25.6433	-12.504	-14.6964	-14.5275	-10.6522	-21.4214	-7.56629	-27.8095
10	-581.364	-459.113	-404.038	-127.845	-352.81	-162.568	-205.306	-269.521	-263.887			-159.892	-207.792	-54.9779	-175.897	-126.432	-26.7956	-50.3826	-73.9732	-112.489			-43.9079	-57.6679	-15.7744	-15.7744	-17.3044	-21.061	-43.1353	-68.9591	-130.809	-85.4328			-13.61	-6.94723	-17.5377	-10.4355	-10.6393	-10.9284	-9.84539	-16.9576	-5.63098	-22.7907
15	-521.721	-397.083	-358.381	-117.037	-317.016	-147.84	-183.336	-241.921	-230.449			-135.708	-171.941	-46.1344	-148.065	-109.345	-20.9138	-42.4545	-61.9643	-93.2792			-36.1552	-45.4383	-13.288	-13.288	-14.8163	-16.5826	-34.2097	-58.1818	-102.244	-67.177			-11.4857	-5.94295	-11.607	-8.65928	-9.47234	-10.0813	-7.86277	-10.7492	-5.29188	-16.8293
20	-468.352	-335.603	-306.029	-103.983	-282.863	-131.899	-158.181	-212.463	-200.527			-112.511	-143.969	-39.6643	-120.971	-88.4865	-17.3286	-34.4475	-52.1442	-79.0152			-30.9803	-36.3611	-11.176	-11.176	-12.4124	-14.5724	-28.8385	-47.1341	-75.7671	-53.7314			-10.3684	-4.4906	-9.65286	-7.32945	-7.42415	-8.52167	-9.77619		-4.60929	-14.0045
25	-414.222	-278.892	-262.119	-93.3071	-250.287	-112.168	-135.589	-186.516	-167.103			-92.0738	-116.648	-31.0701	-100.106	-75.0878	-12.7851	-28.8255	-42.3681	-64.3506			-25.3015	-26.2586	-8.84734	-8.84734	-10.3467	-11.7457	-23.1404	-37.739	-51.626	-40.3286			-8.51054	-3.82621		-5.39004	-4.80962	-7.11947	-8.02583		4.03845	-9.87925
30	-357.111	-220.133	-218.152	-80.1528	-215.082	-95.0086	-112.539	-159.276	-139.049			-71.3217	-87.744	-25.258	-77.2203	-58.4041	-9.49734	-23.314	-34.8645	-51.4437			-21.0512	-17.5774	-9.05941	-9.05941	-8.19691	-9.41553	-17.6667	-30.917	-28.906	-28.662			-6.55526	4.69928		-4.81246	-3.85842	-4.80236	-4.7521		4.08419	-6.84928
35	-306.594	-164.548	-176.842	-65.6423	-180.108	-81.8993	-91.3999	-137.72	-108.546			-55.2119	-65.1867	-19.2958	-57.8262	-45.5486	-7.31243	-18.3462	-28.7962	-40.6726			-16.3234	-11.4644	-6.42694	-6.42694	-7.04177	-8.29671	-14.7048	-24.7355	15.3637	-18.0128			-4.02274	4.06948		-3.78254	-3.71991	-3.41988	-5.11122		5.48712	4.82193
40	-257.311	-111.197	-136.548	-57.1051	-148.683	-65.1465	-71.4396	-113.447	-83.3078			-37.1917	-42.5784	-14.8794	-40.8684	-33.2662	6.4643	-13.1554	-21.5737	-31.5904			-13.6393	-4.41297	-5.35882	-5.35882	-6.45918	-5.84956	-11.2339	-19.5607	15.8928	-9.44929			-5.57035	4.27023		-2.51501	2.32889	-2.17702	-5.033		8.27316	7.6433
45	-207.235	-59.3998	-97.5867	-43.0639	-120.823	-51.5971	-51.5802	-90.8563	-55.7349			-24.9492	-21.909	-11.9934	-23.7368	-22.9804	8.02974	-10.349	-16.3966	-21.1255			-10.6479	5.02127	-3.48723	-3.48723	-4.43057	-5.16655	-8.46472	-13.8883	28.2163	5.05959			-4.43408	6.25183		-2.4672	3.79711	-1.94102	-4.15719		10.8826	7.62199
50	-160.684	-11.9238	-61.1416	-33.5209	-89.6187	-36.8248	-35.1756	-69.2972	-30.1381			-11.7697	20.0281	-6.3428	-11.1865	-14.2568	10.4152	-6.55763	-11.9762	-11.2684			8.81602	10.0767	-5.14862	-5.14862	-2.71604	-4.16416	-4.928	-10.7897	42.0826	8.60869			7.82172	7.64544		2.10224	2.41426	2.14069	-3.36325		13.9275	9.00206
55	-116.737	42.6835	-23.4493	-23.6591	-63.974	-25.9466	-20.7365	-48.2344	-11.0641			9.7126	32.2498	3.70759	17.5975	17.1635	11.7031	-3.90784	-8.93704	-4.68939			-4.72482	15.7259	-4.70626	-4.70626	-2.11309	6.05575	-4.26678	-7.25518	56.9781	12.3805			16.0224	9.61686		3.19947	4.71526	3.12752	-4.67594		18.458	12.481
60	-75.4363	89.6011	18.5886	-14.516	-39.4512	13.8712	6.91548	-31.9514	13.4092			9.18879	29.6723	8.04677	26.3455	24.4655	13.6148	-6.51283	-3.83993	1.86391			5.77418	21.2649	-2.60349	-2.60349	0.398551	7.26525	-2.37477	-3.73332	68.1447	18.8703			8.53906	12.0727		5.21216	5.05764	3.18575	6.65022		23.2618	11.8474
65	-36.0909	134.06	41.9477	-7.90875	-15.7913	8.66691	16.5685	-13.0964	33.4819			18.2389	43.1723	9.62075	26.2357	33.1419	16.4774	-6.95194	5.42191	13.1548			5.73454	28.034	-2.8557	-2.8557	4.97661	9.35153	2.85101	5.30664	82.1542	24.0221			10.2266	17.853		6.46587	6.58245	4.45584	5.14856		28.9733	14.6736
70	11.3853	175.922	70.4721	2.91169	9.69583	9.00295	-35.7613	9.99045	52.5339			24.2696	54.8274	13.1305	35.7917	44.8905	17.877	9.78908	10.6183	17.1136			4.94803	32.1745	1.58585	1.58585	-1.29428	14.3966	3.02815	1.1526	89.5512	27.0954			14.4601	22.6606		9.5683	8.94993	4.20606	9.40988		34.9933	17.5531
75	42.1168	219.113	98.9193	10.9734	27.1374	21.4143	47.6958	26.0436	70.0847			31.4913	63.2601	18.8957	46.6369	59.7568	22.3033	12.3682	12.9889	20.8106			12.9722	35.195	-1.94059	-1.94059	5.04812	15.9789	5.53488	2.7763	104.13	32.2699			18.6704	28.3318		10.9268	11.8026	6.06417	10.3773		45.8227	18.725
80	75.421	253.174	127.285	18.7749	49.9443	34.4405	61.424	38.8447	89.4656			34.9993	72.885	25.7351	71.4919	79.777	21.6385	14.1633	17.3885	27.2911			12.7342	36.9956	2.62774	2.62774	7.10011	12.4027	10.0489	5.69815	109.828	32.3643			24.1907	36.2614		15.5581	14.204	6.31839	10.6567		57.5041	19.0511
85	107.011	292.438	148.647	23.4159	71.1373	41.9258	73.4408	58.2565	104.37			41.1172	78.5601	35.9662	91.2386	103.419	26.1005	19.9085	22.0486	38.1813			14.3463	41.3098	4.21797	4.21797	8.45529	18.9976	5.36406	6.27975	119.917	36.3994			31.2388	42.7591		20.7716	16.2472	8.86323	13.2125		59.3288	24.2418
90	137.401	322.394	173.365	32.9296	84.0203	50.605	86.894	73.6119	120.035			45.1156	92.3307	39.5088	114.49	128.014	25.9794	25.0947	25.4104	48.585			17.3471	43.8936	2.46667	2.46667	9.61735	21.6085	9.65684	8.13112	128.448	38.4488			30.7946	50.6971		25.0364	21.4563	10.9607	22.5941		70.5999	31.2906
