# Supplementary material for: Inherent fast inactivation particle of Nav channels as a new binding site for a neurotoxin
Source: EMBO J. 2025 Apr 22;44(11):3180–209. doi: 10.1038/s44318-025-00438-9 (PMC12130229; doi:10.1038/s44318-025-00438-9)
Supplement: Supplementary file 10 — Source data Fig. 6 [file 44318_2025_438_MOESM10_ESM.zip › Figure 6/6D.xlsx]

## Sheet: Sheet1
	Nav1.8 ND7/23	Nav1.5 HEK293T	Nav1.5 ND7/23	Nav1.4 HEK293T
	1	8.074	3.737	13.4
