# Supplementary material for: Inherent fast inactivation particle of Nav channels as a new binding site for a neurotoxin
Source: EMBO J. 2025 Apr 22;44(11):3180–209. doi: 10.1038/s44318-025-00438-9 (PMC12130229; doi:10.1038/s44318-025-00438-9)
Supplement: Supplementary file 10 — Source data Fig. 6 [file 44318_2025_438_MOESM10_ESM.zip › Figure 6/6C.xlsx]

## Sheet: Sheet1
rNav1.8 ND7/23										Nav1.5 ND7/23										Nav1.5 HEK293T											Nav1.4 HEK293T
Time	cell1	cell2	cell3	cell4	cell5	cell6	cell7			Time	cell1	cell2	cell3	cell4	cell5	cell6	cell7			Time	cell1	cell2	cell3	cell4	cell5	cell6	cell7	cell8	cell9		Time	cell1	cell2	cell3	cell4	cell5	cell6	cell7
0	-1	-1	-1	-1	-1	-1	-1			0	-1	-1	-1	-1	-1	-1	-1			0	-1	-1	-1	-1	-1	-1	-1	-1	-1		0	-1	-1	-1	-1	-1	-1	-1
0.1	-0.973	-0.995	-0.995	-0.99	-0.986	-0.979	-0.974			0.1	-0.983	-0.953	-0.958	-0.971	-0.975	-0.969	-0.987			0.1	-0.98	-0.986	-0.98	-0.986	-0.985	-0.975	-0.99	-0.955	-0.987		0.1	-0.9666	-0.98108	-0.98515	-0.96129	-0.9728	-0.95557	-0.96447
0.12	-0.962	-0.994	-0.994	-0.983	-0.976	-0.974	-0.968			0.12	-0.976	-0.947	-0.942	-0.968	-0.968	-0.958	-0.982			0.12	-0.973	-0.98	-0.972	-0.981	-0.981	-0.967	-0.988	-0.942	-0.983		0.12	-0.95482	-0.96916	-0.97873	-0.94678	-0.9616	-0.94422	-0.95156
0.14	-0.951	-0.994	-0.992	-0.978	-0.966	-0.97	-0.962			0.14	-0.969	-0.938	-0.925	-0.964	-0.96	-0.946	-0.979			0.14	-0.964	-0.974	-0.964	-0.975	-0.977	-0.959	-0.984	-0.929	-0.978		0.14	-0.9424	-0.95619	-0.97093	-0.93411	-0.94875	-0.93119	-0.93747
0.18	-0.927	-0.993	-0.991	-0.971	-0.938	-0.962	-0.951			0.18	-0.961	-0.925	-0.907	-0.961	-0.952	-0.933	-0.977			0.18	-0.946	-0.959	-0.946	-0.964	-0.969	-0.941	-0.979	-0.899	-0.969		0.18	-0.91606	-0.92042	-0.95159	-0.90876	-0.92005	-0.90063	-0.9059
0.2	-0.916	-0.992	-0.989	-0.969	-0.923	-0.958	-0.946			0.2	-0.941	-0.887	-0.874	-0.952	-0.933	-0.905	-0.973			0.2	-0.936	-0.95	-0.937	-0.958	-0.965	-0.931	-0.976	-0.886	-0.963		0.2	-0.90192	-0.90072	-0.94061	-0.89885	-0.90392	-0.88213	-0.88903
0.24	-0.894	-0.991	-0.984	-0.967	-0.896	-0.945	-0.935			0.24	-0.915	-0.836	-0.84	-0.941	-0.914	-0.874	-0.968			0.24	-0.916	-0.93	-0.919	-0.945	-0.955	-0.913	-0.972	-0.854	-0.953		0.24	-0.86948	-0.86028	-0.91392	-0.88411	-0.8729	-0.84387	-0.85309
0.3	-0.865	-0.986	-0.975	-0.964	-0.862	-0.926	-0.914			0.3	-0.868	-0.756	-0.788	-0.909	-0.883	-0.825	-0.952			0.3	-0.888	-0.898	-0.889	-0.921	-0.934	-0.884	-0.964	-0.805	-0.935		0.3	-0.81755	-0.8004	-0.869	-0.8636	-0.81878	-0.78529	-0.79506
0.36	-0.841	-0.976	-0.963	-0.961	-0.825	-0.901	-0.888			0.36	-0.815	-0.705	-0.734	-0.867	-0.849	-0.775	-0.924			0.36	-0.827	-0.827	-0.83	-0.869	-0.884	-0.818	-0.922	-0.699	-0.89		0.36	-0.76177	-0.74285	-0.82122	-0.81729	-0.75345	-0.72811	-0.73518
0.42	-0.813	-0.965	-0.949	-0.96	-0.786	-0.872	-0.865			0.42	-0.766	-0.664	-0.679	-0.838	-0.811	-0.725	-0.9			0.42	-0.774	-0.772	-0.775	-0.823	-0.838	-0.764	-0.888	-0.608	-0.846		0.42	-0.70845	-0.68738	-0.7677	-0.76291	-0.69141	-0.68256	-0.67531
0.52	-0.767	-0.942	-0.93	-0.945	-0.73	-0.837	-0.825			0.52	-0.699	-0.579	-0.598	-0.816	-0.744	-0.642	-0.879			0.52	-0.717	-0.719	-0.715	-0.778	-0.795	-0.711	-0.86	-0.54	-0.805		0.52	-0.62943	-0.59587	-0.67825	-0.67352	-0.59792	-0.59973	-0.58075
0.62	-0.729	-0.913	-0.917	-0.933	-0.689	-0.813	-0.791			0.62	-0.629	-0.504	-0.523	-0.762	-0.68	-0.565	-0.85			0.62	-0.658	-0.658	-0.655	-0.729	-0.747	-0.655	-0.82	-0.468	-0.771		0.62	-0.55598	-0.51966	-0.59298	-0.59841	-0.50732	-0.5099	-0.5003
0.74	-0.677	-0.89	-0.897	-0.915	-0.656	-0.771	-0.776			0.74	-0.546	-0.417	-0.447	-0.697	-0.606	-0.49	-0.806			0.74	-0.587	-0.587	-0.584	-0.668	-0.685	-0.587	-0.766	-0.381	-0.709		0.74	-0.47311	-0.43671	-0.5049	-0.52583	-0.40645	-0.43365	-0.4202
0.9	-0.631	-0.856	-0.864	-0.877	-0.601	-0.742	-0.741			0.9	-0.462	-0.325	-0.366	-0.611	-0.532	-0.412	-0.748			0.9	-0.518	-0.528	-0.52	-0.61	-0.63	-0.528	-0.71	-0.291	-0.651		0.9	-0.38007	-0.32913	-0.41358	-0.4392	-0.31352	-0.34326	-0.33448
1.06	-0.593	-0.819	-0.833	-0.857	-0.547	-0.7	-0.676			1.06	-0.387	-0.259	-0.296	-0.538	-0.457	-0.345	-0.7			1.06	-0.441	-0.452	-0.448	-0.548	-0.569	-0.455	-0.658	-0.232	-0.596		1.06	-0.29838	-0.24903	-0.34733	-0.3634	-0.22852	-0.28944	-0.26713
1.28	-0.533	-0.77	-0.803	-0.821	-0.514	-0.655	-0.645			1.28	-0.304	-0.18	-0.232	-0.463	-0.38	-0.279	-0.637			1.28	-0.37	-0.377	-0.388	-0.48	-0.5	-0.397	-0.6	-0.184	-0.522		1.28	-0.23874	-0.17852	-0.26986	-0.28114	-0.16538	-0.21965	-0.19851
1.54	-0.487	-0.711	-0.763	-0.79	-0.452	-0.604	-0.606			1.54	-0.232	-0.12	-0.17	-0.402	-0.306	-0.226	-0.562			1.54	-0.311	-0.313	-0.322	-0.417	-0.441	-0.334	-0.538	-0.134	-0.468		1.54	-0.17664	-0.13109	-0.21191	-0.20511	-0.11399	-0.1549	-0.14591
1.84	-0.444	-0.659	-0.717	-0.716	-0.407	-0.537	-0.538			1.84	-0.18	-0.0906	-0.124	-0.323	-0.248	-0.172	-0.501			1.84	-0.247	-0.25	-0.264	-0.358	-0.376	-0.276	-0.449	-0.084	-0.389		1.84	-0.13456	-0.09091	-0.16176	-0.15419	-0.07627	-0.11706	-0.10396
2.22	-0.39	-0.609	-0.652	-0.674	-0.358	-0.492	-0.496			2.22	-0.127	-0.069	-0.0884	-0.26	-0.182	-0.134	-0.426			2.22	-0.193	-0.197	-0.208	-0.306	-0.321	-0.228	-0.387	-0.0631	-0.34		2.22	-0.09516	-0.06213	-0.12333	-0.11203	-0.04948	-0.08426	-0.07754
2.66	-0.346	-0.543	-0.592	-0.606	-0.334	-0.434	-0.438			2.66	-0.0857	-0.0439	-0.0658	-0.203	-0.133	-0.102	-0.358			2.66	-0.15	-0.149	-0.166	-0.258	-0.269	-0.18	-0.314	-0.0419	-0.266		2.66	-0.07631	-0.03932	-0.09826	-0.0724	-0.03185	-0.06744	-0.05691
3.2	-0.31	-0.483	-0.527	-0.52	-0.302	-0.384	-0.388			3.2	-0.0565	-0.0395	-0.0454	-0.147	-0.0965	-0.0768	-0.295			3.2	-0.128	-0.126	-0.139	-0.224	-0.237	-0.155	-0.29	-0.0347	-0.232		3.2	-0.06165	-0.01936	-0.07961	-0.04659	-0.02393	-0.04726	-0.04241
3.84	-0.27	-0.429	-0.467	-0.463	-0.262	-0.327	-0.349			3.84	-0.0395	-0.03	-0.0328	-0.114	-0.0658	-0.0568	-0.234			3.84	-0.113	-0.111	-0.124	-0.206	-0.217	-0.139	-0.27	-0.0306	-0.212		3.84	-0.05051	-0.01573	-0.06308	-0.03922	-0.01668	-0.04334	-0.03384
4.6	-0.23	-0.368	-0.409	-0.377	-0.236	-0.288	-0.292			4.6	-0.0243	-0.0265	-0.0237	-0.0843	-0.0478	-0.0434	-0.184			4.6	-0.0812	-0.0834	-0.0933	-0.169	-0.178	-0.111	-0.219	-0.0198	-0.176		4.6	-0.04098	-0.00873	-0.05384	-0.03415	-0.01313	-0.02988	-0.02702
5.52	-0.207	-0.311	-0.344	-0.309	-0.211	-0.252	-0.252			5.52	-0.0172	-0.0239	-0.0209	-0.0538	-0.0328	-0.0355	-0.144			5.52	-0.0562	-0.0602	-0.0647	-0.139	-0.141	-0.0864	-0.17	-0.0164	-0.13		5.52	-0.02845	-0.01288	-0.04536	-0.0224	-0.00616	-0.03353	-0.02195
6.62	-0.186	-0.275	-0.292	-0.272	-0.182	-0.218	-0.215			6.62	-0.0142	-0.023	-0.0159	-0.0444	-0.0209	-0.0252	-0.115			6.62	-0.0425	-0.0443	-0.047	-0.115	-0.109	-0.0666	-0.132	-0.0162	-0.0931		6.62	-0.03006	-0.00096	-0.0428	-0.02309	-0.00753	-0.0296	-0.02113
7.94	-0.162	-0.243	-0.26	-0.214	-0.163	-0.183	-0.186			7.94	-0.0138	-0.017	-0.0116	-0.0298	-0.0162	-0.0212	-0.0797			7.94	-0.0306	-0.0302	-0.0342	-0.0885	-0.0852	-0.0475	-0.103	-0.0186	-0.0649		7.94	-0.02813	-0.0204	-0.04149	-0.02148	-0.00397	-0.03339	-0.01725
9.54	-0.145	-0.221	-0.224	-0.176	-0.139	-0.146	-0.172			9.54	-0.00854	-0.0141	-0.00845	-0.0288	-0.00826	-0.0153	-0.0562			9.54	-0.0235	-0.0221	-0.0262	-0.0714	-0.0623	-0.0343	-0.076	-0.00948	-0.0463		9.54	-0.02182	-0.00562	-0.03812	-0.01849	-0.00124	-0.02148	-0.01448
11.44	-0.124	-0.181	-0.18	-0.163	-0.127	-0.128	-0.141			11.44	-0.00528	-0.0154	-0.00518	-0.0113	-0.00854	-0.0114	-0.0451			11.44	-0.0182	-0.0154	-0.017	-0.0531	-0.049	-0.0261	-0.0585	-0.00131	-0.0304		11.44	-0.02289	-0.00225	-0.04131	-0.00051	0.006005	-0.01937	-0.01235
13.74	-0.118	-0.162	-0.169	-0.105	-0.109	-0.11	-0.121			13.74	-0.00813	-0.0132	-0.00332	-0.0132	-0.00546	-0.00921	-0.0223			13.74	-0.0134	-0.0125	-0.0139	-0.0406	-0.035	-0.0185	-0.0415	-0.00179	-0.0181		13.74	-0.01753	-0.00485	-0.04418	-0.01779	-0.00042	-0.01951	-0.01056
16.48	-0.104	-0.132	-0.143	-0.0932	-0.0913	-0.0845	-0.114			16.48	-0.00202	-0.0192	-0.00199	-0.0128	-0.0044	-0.00597	-0.018			16.48	-0.0127	-0.00949	-0.0102	-0.0292	-0.0259	-0.0129	-0.0285	-0.00924	-0.0106		16.48	-0.01978	-0.00873	-0.04237	-0.01111	-0.00807	-0.01881	-0.00823
19.78	-0.0921	-0.124	-0.134	-0.0918	-0.0869	-0.0763	-0.103			19.78	-0.00121	-0.0147	-0.00191	-0.00507	-0.0039	-0.00588	-0.00911			19.78	-0.00921	-0.00606	-0.00818	-0.0217	-0.0162	-0.0109	-0.0343	-0.00347	-0.00821		19.78	-0.01571	-0.00122	-0.04355	-0.00858	0.004365	-0.01797	-0.00704
23.74	-0.0765	-0.104	-0.121	-0.0922	-0.0718	-0.0571	-0.0968			23.74	-0.00297	-0.0157	-0.00243	-0.00483	-0.00233	-0.00256	-0.0109			23.74	-0.00815	-0.00406	-0.00609	-0.0162	-0.012	-0.00778	-0.0246	-0.00275	-0.00405		23.74	-0.01357	-0.00562	-0.03413	-5.3e-05	0.003818	-0.01489	-0.00725
28.48	-0.0719	-0.0886	-0.103	-0.0402	-0.0609	-0.043	-0.0864			28.48	0.00137	-0.00966	-0.000503	-0.00771	-0.00283	-0.00324	-0.0035			28.48	-0.00498	-0.0031	-0.0046	-0.00965	-0.00794	-0.00663	-0.0107	-0.00876	-0.00443		28.48	-0.01614	-0.00018	-0.02665	-0.00858	0.007235	-0.01419	-0.00443
34.18	-0.0635	-0.0823	-0.0924	-0.0489	-0.0551	-0.0281	-0.0769			34.18	0.000151	-0.0128	-0.000132	0.00429	-0.000147	-0.00265	-0.00423			34.18	-0.00339	-0.00295	-0.00377	-0.00842	-0.00869	-0.00672	-0.0185	0.000137	-0.00272		34.18	-0.01357	-0.00407	-0.02047	-0.01019	0.007782	-0.01559	-0.00402
41.02	-0.0674	-0.0722	-0.0878	-0.0495	-0.0431	-0.0378	-0.0643			41.02	0.000966	-0.00109	-0.000428	-0.0123	-0.00255	-0.00452	0.0011			41.02	-0.00398	-0.00383	-0.00258	-0.00453	-0.00609	-0.00426	-0.0179	-0.00347	-0.0049		41.02	-0.00779	-0.01055	-0.01729	-0.00144	0.006005	-0.00984	-0.00439
41.52	-0.07824	-0.03416	-0.05627	-0.10685	-0.08168	-0.06794	-0.07143			41.52	-0.05707	-0.0953	-0.04738	-0.04067	-0.07084	-0.03543	-0.06139			41.52	-0.02058	-0.02885	-0.02248	-0.02508	-0.02723	-0.02341	-0.03836	-0.03847	-0.03082		41.52	-0.02891	-0.06877	0.017206	-0.04495	0.011902	-0.01643	-0.01022
42.02	-0.23053	-0.19013	-0.17942	-0.27643	-0.21723	-0.1872	-0.22841			42.02	-0.18253	-0.29222	-0.15607	-0.17323	-0.23405	-0.18172	-0.21025			42.02	-0.08511	-0.09764	-0.09425	-0.08588	-0.07972	-0.09472	-0.12789	-0.14571	-0.11195		42.02	-0.05238	-0.07945	-0.06185	-0.08431	-0.11476	-0.12862	-0.0738
43.02	-0.47065	-0.39199	-0.36717	-0.47384	-0.41423	-0.38791	-0.46592			43.02	-0.42878	-0.53804	-0.36625	-0.41139	-0.53496	-0.45474	-0.44115			43.02	-0.21209	-0.26725	-0.26763	-0.24619	-0.23135	-0.26406	-0.28183	-0.34291	-0.3024		43.02	-0.18153	-0.25556	-0.23077	-0.25256	-0.30874	-0.33704	-0.25838
45.02	-0.64274	-0.55875	-0.5869	-0.64982	-0.60386	-0.58996	-0.65307			45.02	-0.67095	-0.81056	-0.62328	-0.66228	-0.77227	-0.7276	-0.66729			45.02	-0.446	-0.53346	-0.51965	-0.50442	-0.46805	-0.53708	-0.523	-0.57787	-0.56371		45.02	-0.41413	-0.532	-0.48511	-0.53398	-0.59412	-0.60374	-0.51957
49.02	-0.77871	-0.68756	-0.69995	-0.80569	-0.74615	-0.72291	-0.79543			49.02	-0.80026	-0.90161	-0.8143	-0.80148	-0.89485	-0.85868	-0.8257			49.02	-0.70497	-0.74567	-0.77845	-0.74059	-0.70407	-0.77495	-0.79274	-0.79187	-0.82044		49.02	-0.66614	-0.74319	-0.72426	-0.78033	-0.81028	-0.83148	-0.76344
57.02	-0.86532	-0.77291	-0.78664	-0.84958	-0.84541	-0.81605	-0.8529			57.02	-0.86885	-0.90641	-0.90709	-0.94045	-0.93175	-0.90919	-0.87838			57.02	-0.89872	-0.90679	-0.90565	-0.8864	-0.88664	-0.92017	-0.91944	-0.9076	-0.92541		57.02	-0.84119	-0.87739	-0.89716	-0.87261	-0.90329	-0.93296	-0.9027
73.02	-0.92678	-0.83987	-0.87089	-0.92683	-0.89606	-0.86068	-0.86645			73.02	-0.92055	-0.92652	-0.93906	-0.93159	-0.951	-0.93277	-0.91798			73.02	-0.97586	-0.96477	-0.97328	-0.94108	-0.93934	-0.96732	-0.9435	-0.96079	-0.9606		73.02	-0.9127	-0.9305	-0.94542	-0.94569	-0.93204	-0.92391	-0.94652
105.02	-0.96556	-0.90264	-0.87587	-0.96285	-0.94912	-0.90566	-0.93845			105.02	-0.92709	-0.96844	-0.9845	-0.94955	-0.9726	-0.96072	-0.96503			105.02	-0.97244	-0.98025	-1.00599	-0.9746	-0.97106	-1.01253	-1.03678	-0.98161	-0.98268		105.02	-0.93671	-0.94531	-0.9698	-0.95899	-0.96275	-0.96125	-0.96257
