# Supplementary material for: Inherent fast inactivation particle of Nav channels as a new binding site for a neurotoxin
Source: EMBO J. 2025 Apr 22;44(11):3180–209. doi: 10.1038/s44318-025-00438-9 (PMC12130229; doi:10.1038/s44318-025-00438-9)
Supplement: Supplementary file 10 — Source data Fig. 6 [file 44318_2025_438_MOESM10_ESM.zip › Figure 6/6B.xlsx]

## Sheet: Sheet1
Time
0	-4.89e-12	1.62e-11	2.5e-11	-6.89e-12	-9.17e-12	1.14e-11	2.48e-11	-1.02e-11	-1.47e-12
2e-05	3.87e-12	2.12e-11	1.88e-11	-1.38e-11	-1.67e-11	9.52e-12	2.04e-11	-1.14e-11	4.16e-12
4e-05	1.32e-11	2.19e-11	1.13e-11	-1.88e-11	-1.92e-11	8.89e-12	1.23e-11	-5.16e-12	7.29e-12
6e-05	2.08e-11	1.87e-11	3.77e-12	-2.19e-11	-9.8e-12	5.14e-12	9.17e-12	2.97e-12	1.04e-11
8e-05	2.64e-11	1.44e-11	1.9e-12	-2.38e-11	-2.29e-12	-2.36e-12	4.79e-12	6.72e-12	1.17e-11
0.0001	2.7e-11	8.73e-12	-6.23e-12	-2.06e-11	1.08e-11	-1.05e-11	6.04e-12	1.42e-11	1.42e-11
0.00012	2.45e-11	-2.09e-14	-5.61e-12	-1.69e-11	1.58e-11	-1.55e-11	1.1e-11	1.17e-11	1.67e-11
0.00014	2.76e-11	-3.77e-12	-8.11e-12	-1.38e-11	2.33e-11	-1.36e-11	1.6e-11	1.23e-11	1.1e-11
0.00016	2.14e-11	-5.02e-12	-8.73e-12	-7.51e-12	2.08e-11	-1.05e-11	2.04e-11	3.59e-12	5.41e-12
0.00018	1.51e-11	-4.4e-12	-4.98e-12	-3.14e-12	1.52e-11	-4.86e-12	1.98e-11	-7.85e-13	4.1e-13
0.0002	1.99e-12	-1.27e-12	-2.48e-12	-1.09e-14	9.59e-12	-4.86e-12	1.79e-11	-2.66e-12	-6.47e-12
0.00022	-7.39e-12	6.04e-13	6.46e-13	6.14e-13	8.96e-12	-2.36e-12	7.92e-12	-7.04e-12	-1.27e-11
0.00024	-2.24e-11	1.23e-12	3.77e-12	-5.64e-12	2.08e-13	-2.99e-12	-1.46e-12	-7.66e-12	-1.21e-11
0.00026	-2.49e-11	2.48e-12	7.52e-12	-1e-11	-7.92e-12	7.65e-13	-1.08e-11	-8.29e-12	-1.33e-11
0.00028	-2.18e-11	6.04e-13	6.9e-12	-2.31e-11	-1.1e-11	-4.86e-13	-1.65e-11	-1.2e-11	-9.6e-12
0.0003	-1.43e-11	-3.15e-12	2.52e-12	-3.5e-11	-2.48e-11	2.02e-12	-1.65e-11	-1.83e-11	-8.97e-12
0.00032	1.14e-13	-2.09e-14	3.77e-12	-4.07e-11	-2.54e-11	7.02e-12	-2.15e-11	-1.95e-11	-3.97e-12
0.00034	1.01e-11	-6.46e-13	-1.23e-12	-4.25e-11	-3.23e-11	4.52e-12	-1.65e-11	-1.39e-11	2.29e-12
0.00036	2.14e-11	4.36e-12	-1.23e-12	-3.44e-11	-2.98e-11	1.39e-13	-7.72e-12	-3.29e-12	1.04e-11
0.00038	2.95e-11	3.11e-12	-6.86e-12	-2.44e-11	-2.42e-11	-7.99e-12	5.42e-12	6.72e-12	1.48e-11
0.0004	3.39e-11	3.11e-12	-8.11e-12	-1e-11	-1.54e-11	-1.36e-11	1.98e-11	1.67e-11	1.48e-11
0.00042	3.14e-11	3.73e-12	-1.5e-11	-3.76e-12	-4.17e-12	-1.8e-11	2.98e-11	2.05e-11	1.54e-11
0.00044	2.76e-11	6.04e-13	-1.12e-11	3.12e-12	4.59e-12	-1.74e-11	3.54e-11	1.55e-11	1.04e-11
0.00046	2.58e-11	-1.9e-12	-6.86e-12	2.49e-12	1.27e-11	-1.74e-11	3.36e-11	7.97e-12	-2.09e-12
0.00048	1.89e-11	-6.9e-12	-3.73e-12	-2.51e-12	2.27e-11	-1.17e-11	2.17e-11	-7.66e-12	-8.97e-12
0.0005	1.14e-11	-1.32e-11	8.15e-12	-1.13e-11	2.02e-11	-7.36e-12	1.29e-11	-1.77e-11	-1.21e-11
0.00052	6.37e-12	-2e-11	1.13e-11	-1.56e-11	2.46e-11	-4.86e-13	2.29e-12	-2.2e-11	-1.08e-11
0.00054	1.99e-12	-2.13e-11	1.32e-11	-2.19e-11	1.96e-11	5.14e-12	-1.21e-11	-2.45e-11	-4.59e-12
0.00056	-4.26e-12	-2.25e-11	1.32e-11	-1.38e-11	1.33e-11	6.39e-12	-1.4e-11	-2.08e-11	-8.41e-13
0.00058	-1.36e-11	-1.94e-11	1.07e-11	-1.38e-11	8.34e-12	6.39e-12	-1.65e-11	-1.45e-11	6.04e-12
0.0006	-1.49e-11	-1.19e-11	6.27e-12	-4.39e-12	8.96e-12	8.89e-12	-1.02e-11	-1.33e-11	9.16e-12
0.00062	-1.3e-11	-1.38e-11	6.46e-13	1.24e-12	9.59e-12	6.39e-12	-1.02e-11	-8.91e-12	1.35e-11
0.00064	-8.02e-12	-1.32e-11	-1.23e-12	1.87e-12	1.46e-11	8.89e-12	-3.34e-12	-3.29e-12	1.17e-11
0.00066	3.24e-12	-1.19e-11	-4.36e-12	6.14e-13	1.83e-11	6.39e-12	1.66e-12	4.66e-13	1.04e-11
0.00068	1.26e-11	-9.4e-12	-3.11e-12	1.87e-12	2.08e-11	8.27e-12	6.04e-12	1.72e-12	1.04e-11
0.0007	1.7e-11	-4.4e-12	-3.11e-12	3.74e-12	2.02e-11	1.08e-11	4.79e-12	7.97e-12	2.91e-12
0.00072	2.39e-11	1.23e-12	-6.04e-13	3.74e-12	1.71e-11	7.64e-12	3.54e-12	9.85e-12	-5.22e-12
0.00074	2.39e-11	7.48e-12	-6.04e-13	6.87e-12	7.09e-12	1.01e-11	2.29e-12	3.59e-12	-1.08e-11
0.00076	2.26e-11	7.48e-12	4.4e-12	2.49e-12	3.33e-12	1.14e-11	-2.12e-13	7.97e-12	-1.58e-11
0.00078	1.89e-11	6.86e-12	7.52e-12	-1.89e-12	2.08e-13	1.26e-11	-2.09e-12	4.84e-12	-1.65e-11
0.0008	1.57e-11	8.73e-12	6.9e-12	-2.51e-12	-1.67e-12	7.02e-12	-2.09e-12	9.85e-12	-1.9e-11
0.00082	1.01e-11	7.48e-12	5.02e-12	-5.01e-12	3.33e-12	1.39e-12	2.29e-12	1.17e-11	-1.84e-11
0.00084	7.62e-12	5.61e-12	6.46e-13	1.24e-12	1.4e-11	-7.36e-12	2.29e-12	7.97e-12	-1.21e-11
0.00086	1.99e-12	-1.27e-12	-6.04e-13	2.49e-12	2.52e-11	-1.36e-11	1.1e-11	6.72e-12	-1.08e-11
0.00088	2.62e-12	-8.15e-12	-3.11e-12	-1.26e-12	4.02e-11	-1.49e-11	1.35e-11	-3.29e-12	-5.22e-12
0.0009	-1.14e-12	-1.07e-11	-1.23e-12	-3.76e-12	4.77e-11	-1.86e-11	1.98e-11	-4.54e-12	-7.72e-12
0.00092	-6.14e-12	-1.25e-11	2.52e-12	-8.77e-12	4.84e-11	-1.05e-11	2.48e-11	-1.02e-11	-5.84e-12
0.00094	-9.27e-12	-1.57e-11	1.9e-12	-1.75e-11	5.09e-11	-2.36e-12	2.48e-11	-1.02e-11	-1.46e-11
0.00096	-1.61e-11	-8.78e-12	3.15e-12	-2.31e-11	3.59e-11	8.27e-12	1.85e-11	-4.54e-12	-2.27e-11
0.00098	-1.86e-11	-3.77e-12	5.02e-12	-2.56e-11	1.58e-11	1.76e-11	1.42e-11	-1.59e-13	-3.21e-11
0.001	-2.68e-11	-2.52e-12	1.27e-12	-2.13e-11	8.33e-13	2.45e-11	5.42e-12	1.11e-11	-3.59e-11
0.00102	-2.68e-11	1.23e-12	-4.36e-12	-2e-11	-1.42e-11	2.7e-11	-2.12e-13	1.11e-11	-3.46e-11
0.00104	-2.11e-11	-5.02e-12	-6.23e-12	-1.56e-11	-2.67e-11	2.33e-11	-7.72e-12	1.48e-11	-2.27e-11
0.00106	-8.64e-12	-5.02e-12	-4.98e-12	-1.06e-11	-2.79e-11	1.89e-11	-5.21e-12	1.55e-11	-1.02e-11
0.00108	1.99e-12	-9.4e-12	-3.73e-12	-1.13e-11	-2.17e-11	8.27e-12	-5.21e-12	1.74e-11	1.04e-12
0.0011	1.32e-11	-9.4e-12	-6.04e-13	-1e-11	-9.8e-12	-1.74e-12	-2.71e-12	1.67e-11	7.29e-12
0.00112	1.89e-11	-1e-11	6.27e-12	-6.89e-12	3.96e-12	-9.24e-12	-4.59e-12	1.17e-11	9.16e-12
0.00114	2.45e-11	-1.9e-12	9.4e-12	-3.76e-12	1.9e-11	-1.86e-11	-2.71e-12	4.22e-12	6.66e-12
0.00116	2.83e-11	3.11e-12	9.4e-12	-3.14e-12	3.08e-11	-1.49e-11	-5.21e-12	-1.59e-13	6.04e-12
0.00118	3.01e-11	3.73e-12	6.9e-12	-5.01e-12	3.84e-11	-8.62e-12	-2.09e-12	-3.91e-12	-2.15e-13
0.0012	2.7e-11	5.61e-12	6.9e-12	-6.89e-12	3.9e-11	-1.74e-12	3.54e-12	-1.14e-11	2.91e-12
0.00122	2.08e-11	4.98e-12	1.9e-12	-7.51e-12	3.59e-11	9.52e-12	4.79e-12	-1.45e-11	4.1e-13
0.00124	1.07e-11	-2.09e-14	-4.36e-12	-5.01e-12	2.83e-11	1.51e-11	6.67e-12	-1.08e-11	4.16e-12
0.00126	4.49e-12	-1.9e-12	-7.48e-12	-3.76e-12	1.65e-11	1.89e-11	4.79e-12	-7.66e-12	2.91e-12
0.00128	-3.64e-12	-1.27e-12	-1.19e-11	-6.36e-13	6.46e-12	1.76e-11	1.66e-12	-3.29e-12	2.91e-12
0.0013	-8.64e-12	-3.15e-12	-1.69e-11	-3.14e-12	-3.54e-12	1.76e-11	-2.09e-12	-6.41e-12	-2.09e-12
0.00132	-1.18e-11	-1.13e-11	-1.56e-11	-1.06e-11	-9.8e-12	1.26e-11	-6.47e-12	-1.41e-12	-5.84e-12
0.00134	-8.64e-12	-9.4e-12	-1.25e-11	-1.81e-11	-6.67e-12	2.02e-12	-1.71e-11	-7.85e-13	-7.09e-12
0.00136	-3.01e-12	-7.52e-12	-9.98e-12	-2.31e-11	-3.54e-12	2.02e-12	-1.65e-11	-3.91e-12	-5.84e-12
0.00138	4.49e-12	-6.9e-12	-2.48e-12	-2.63e-11	8.33e-13	-1.74e-12	-1.08e-11	1.72e-12	-3.34e-12
0.0014	1.01e-11	-8.78e-12	1.9e-12	-2.06e-11	8.34e-12	-3.61e-12	-2.09e-12	7.34e-12	-1.47e-12
0.00142	1.82e-11	-1.13e-11	1.32e-11	-1.94e-11	1.21e-11	-2.36e-12	1.35e-11	1.17e-11	9.79e-12
0.00144	2.76e-11	-1.07e-11	1.44e-11	-1.69e-11	1.46e-11	-5.49e-12	2.23e-11	1.92e-11	1.67e-11
0.00146	3.01e-11	-1.57e-11	1.38e-11	-1.13e-11	1.65e-11	-2.36e-12	3.29e-11	2.61e-11	2.23e-11
0.00148	3.14e-11	-2.07e-11	1.19e-11	-7.51e-12	1.83e-11	-6.11e-12	3.79e-11	2.92e-11	1.98e-11
0.0015	2.89e-11	-2.38e-11	7.52e-12	-6.26e-12	1.27e-11	-6.11e-12	3.73e-11	2.99e-11	1.85e-11
0.00152	1.95e-11	-2.75e-11	5.02e-12	-2.51e-12	1.46e-11	-6.74e-12	3.29e-11	2.61e-11	1.35e-11
0.00154	1.07e-11	-2.94e-11	-1.86e-12	-5.01e-12	8.96e-12	-6.11e-12	2.79e-11	1.86e-11	8.54e-12
0.00156	7.62e-12	-2.63e-11	-7.48e-12	-7.51e-12	6.46e-12	-1.74e-12	1.17e-11	7.97e-12	1.04e-12
0.00158	1.37e-12	-1.75e-11	-1.19e-11	-8.14e-12	3.33e-12	3.89e-12	-2.12e-13	-3.29e-12	-2.72e-12
0.0016	-3.01e-12	-1.19e-11	-9.36e-12	-1.38e-11	-4.17e-13	1.08e-11	-1.08e-11	-1.08e-11	-7.09e-12
0.00162	-5.51e-12	-2.52e-12	-9.98e-12	-1.69e-11	-1.67e-12	1.26e-11	-2.08e-11	-1.89e-11	-9.6e-12
0.00164	-3.01e-12	4.98e-12	-6.23e-12	-1.5e-11	2.71e-12	1.01e-11	-2.46e-11	-1.89e-11	-1.08e-11
0.00166	7.4e-13	1.5e-11	2.09e-14	-1.31e-11	6.46e-12	7.65e-13	-2.15e-11	-1.39e-11	-1.02e-11
0.00168	5.12e-12	1.69e-11	6.27e-12	-1.25e-11	1.27e-11	-1.11e-12	-1.15e-11	-8.91e-12	-3.34e-12
0.0017	1.07e-11	2.06e-11	1e-11	-6.89e-12	2.15e-11	-9.24e-12	-2.09e-12	-8.91e-12	4.1e-13
0.00172	1.2e-11	1.62e-11	1.5e-11	-5.01e-12	2.77e-11	-9.24e-12	1.6e-11	-7.04e-12	1.66e-12
0.00174	1.2e-11	6.86e-12	1.25e-11	-1.09e-14	3.46e-11	-1.3e-11	2.61e-11	-8.91e-12	-3.97e-12
0.00176	1.26e-11	-3.15e-12	6.46e-13	6.87e-12	3.52e-11	-1.05e-11	2.92e-11	-8.91e-12	-8.34e-12
0.00178	1.2e-11	-1.57e-11	-9.98e-12	1.06e-11	2.65e-11	-1.24e-11	2.79e-11	-8.91e-12	-1.27e-11
0.0018	1.26e-11	-2.44e-11	-1.69e-11	1.56e-11	1.65e-11	-9.24e-12	2.04e-11	-9.54e-12	-1.84e-11
0.00182	1.26e-11	-2.88e-11	-2.19e-11	1.87e-11	3.33e-12	-4.24e-12	1.17e-11	-5.16e-12	-1.9e-11
0.00184	6.37e-12	-2.94e-11	-2e-11	1.25e-11	-6.05e-12	8.89e-12	2.29e-12	-5.16e-12	-1.21e-11
0.00186	6.99e-12	-2.57e-11	-1.31e-11	3.12e-12	-1.54e-11	1.64e-11	-3.96e-12	2.97e-12	-5.84e-12
0.00188	2.62e-12	-2.19e-11	-2.48e-12	-1.13e-11	-2.11e-11	2.58e-11	-7.72e-12	5.47e-12	6.66e-12
0.0019	-1.14e-12	-1.88e-11	7.52e-12	-2.25e-11	-1.79e-11	2.89e-11	-1.15e-11	1.17e-11	1.6e-11
0.00192	7.4e-13	-1.13e-11	1.75e-11	-3.25e-11	-1.23e-11	2.33e-11	-1.02e-11	1.05e-11	2.29e-11
0.00194	7.4e-13	-3.15e-12	1.69e-11	-3.13e-11	-6.05e-12	1.76e-11	-8.97e-12	1.3e-11	2.35e-11
0.00196	1.37e-12	6.04e-13	1.94e-11	-2.56e-11	6.46e-12	1.2e-11	-2.09e-12	9.85e-12	1.85e-11
0.00198	2.62e-12	3.11e-12	1.82e-11	-1.25e-11	1.52e-11	5.14e-12	1.66e-12	6.09e-12	7.29e-12
0.002	1.37e-12	4.36e-12	1.19e-11	6.14e-13	2.46e-11	-2.36e-12	1.1e-11	-2.04e-12	-8.97e-12
0.00202	3.87e-12	3.11e-12	6.27e-12	1.06e-11	3.21e-11	-6.11e-12	2.04e-11	-1.14e-11	-2.09e-11
0.00204	3.87e-12	-6.46e-13	-3.73e-12	1.44e-11	3.34e-11	-9.24e-12	2.54e-11	-2.14e-11	-2.84e-11
0.00206	2.62e-12	-6.9e-12	-1.19e-11	8.74e-12	3.59e-11	-4.86e-12	2.67e-11	-2.45e-11	-3.77e-11
0.00208	-2.39e-12	-1.38e-11	-2e-11	6.24e-12	3.65e-11	-1.05e-11	2.29e-11	-1.83e-11	-3.71e-11
0.0021	-4.89e-12	-1.69e-11	-2.19e-11	-1.89e-12	3.52e-11	-4.24e-12	1.42e-11	-1.14e-11	-2.84e-11
0.00212	-3.01e-12	-2.25e-11	-2.37e-11	-9.39e-12	3.65e-11	7.65e-13	8.54e-12	-7.85e-13	-2.15e-11
0.00214	-5.11e-13	-2.63e-11	-2e-11	-1e-11	3.34e-11	9.52e-12	-1.46e-12	1.05e-11	-8.97e-12
0.00216	7.4e-13	-2.5e-11	-1.62e-11	-9.39e-12	2.83e-11	2.39e-11	-3.96e-12	1.42e-11	4.16e-12
0.00218	8.87e-12	-2.94e-11	-1.44e-11	-6.26e-12	2.15e-11	3.39e-11	1.04e-12	1.67e-11	2.1e-11
0.0022	9.49e-12	-2.44e-11	-1.5e-11	-3.14e-12	1.52e-11	3.89e-11	4.17e-12	7.34e-12	2.79e-11
0.00222	1.51e-11	-1.94e-11	-1.31e-11	-1.26e-12	8.33e-13	4.02e-11	8.54e-12	1.72e-12	3.48e-11
0.00224	1.89e-11	-1.13e-11	-1.25e-11	-1.09e-14	-7.92e-12	3.58e-11	1.23e-11	-8.91e-12	4.04e-11
0.00226	2.14e-11	-3.15e-12	-8.11e-12	-1.89e-12	-1.92e-11	3.33e-11	1.23e-11	-1.52e-11	4.36e-11
0.00228	2.26e-11	3.73e-12	-6.23e-12	-6.89e-12	-2.36e-11	2.58e-11	1.42e-11	-1.58e-11	3.86e-11
0.0023	1.95e-11	6.86e-12	1.27e-12	-9.39e-12	-2.42e-11	1.76e-11	7.92e-12	-1.64e-11	2.92e-11
0.00232	2.26e-11	5.61e-12	8.78e-12	-1e-11	-1.67e-11	3.89e-12	2.29e-12	-1.2e-11	2.48e-11
0.00234	1.7e-11	6.86e-12	1.75e-11	-1.31e-11	-4.79e-12	-4.86e-13	-7.09e-12	-7.66e-12	1.1e-11
0.00236	1.95e-11	4.36e-12	1.5e-11	-9.39e-12	4.59e-12	-7.99e-12	-1.08e-11	-3.29e-12	1.66e-12
0.00238	1.7e-11	-7.52e-12	1.69e-11	-5.01e-12	1.21e-11	-5.49e-12	-1.33e-11	1.09e-12	-8.34e-12
0.0024	1.7e-11	-1.25e-11	1.32e-11	-6.36e-13	1.9e-11	-2.99e-12	-6.47e-12	1.72e-12	-1.46e-11
0.00242	2.01e-11	-1.75e-11	6.9e-12	-1.09e-14	2.77e-11	1.39e-13	2.29e-12	6.09e-12	-1.71e-11
0.00244	2.08e-11	-2.19e-11	-1.86e-12	8.12e-12	3.46e-11	4.52e-12	1.48e-11	4.84e-12	-1.58e-11
0.00246	1.51e-11	-2.69e-11	-5.61e-12	9.99e-12	3.52e-11	5.77e-12	1.98e-11	7.97e-12	-1.46e-11
0.00248	1.45e-11	-2.94e-11	-8.73e-12	1.25e-11	3.71e-11	4.52e-12	2.23e-11	9.85e-12	-1.08e-11
0.0025	2.01e-11	-2.44e-11	-2.48e-12	1.44e-11	3.65e-11	3.27e-12	1.85e-11	4.84e-12	-5.84e-12
0.00252	2.58e-11	-1.57e-11	5.02e-12	1.94e-11	2.21e-11	3.27e-12	1.1e-11	1.72e-12	-7.09e-12
0.00254	3.33e-11	-7.52e-12	1.25e-11	2e-11	1.27e-11	3.89e-12	-2.09e-12	-2.04e-12	-1.08e-11
0.00256	3.51e-11	6.86e-12	2.25e-11	2e-11	1.46e-12	8.89e-12	-8.97e-12	-5.79e-12	-1.27e-11
0.00258	3.58e-11	1.62e-11	2.57e-11	1.69e-11	-7.3e-12	1.33e-11	-1.83e-11	-1.02e-11	-1.46e-11
0.0026	2.45e-11	1.94e-11	2.75e-11	1.56e-11	-6.67e-12	2.27e-11	-1.77e-11	-1.7e-11	-1.27e-11
0.00262	1.45e-11	1.31e-11	3.32e-11	1.19e-11	-4.17e-13	2.64e-11	-1.71e-11	-1.7e-11	-7.72e-12
0.00264	-1.14e-12	8.11e-12	2.69e-11	1.12e-11	2.71e-12	2.52e-11	-1.33e-11	-1.39e-11	1.04e-12
0.00266	-8.64e-12	-3.15e-12	2.38e-11	1.06e-11	1.02e-11	1.64e-11	-8.34e-12	-5.79e-12	1.29e-11
0.00268	-1.61e-11	-1.07e-11	1.69e-11	5.62e-12	1.27e-11	6.39e-12	4.13e-13	-1.41e-12	2.6e-11
0.0027	-2.49e-11	-1.5e-11	6.9e-12	7.49e-12	1.08e-11	-2.36e-12	4.79e-12	6.72e-12	2.73e-11
0.00272	-2.24e-11	-1.82e-11	-6.23e-12	4.37e-12	5.21e-12	-1.11e-11	1.17e-11	6.72e-12	3.11e-11
0.00274	-1.43e-11	-2.57e-11	-1.31e-11	-1.89e-12	4.59e-12	-9.87e-12	1.1e-11	8.6e-12	2.17e-11
0.00276	-6.76e-12	-2.88e-11	-1.5e-11	-9.39e-12	-2.29e-12	-1.24e-11	1.1e-11	4.84e-12	1.35e-11
0.00278	3.24e-12	-2.63e-11	-1.69e-11	-2.19e-11	-2.92e-12	-5.49e-12	7.29e-12	1.09e-12	1.04e-12
0.0028	1.14e-11	-2.32e-11	-1.56e-11	-2.69e-11	-3.54e-12	-1.11e-12	1.04e-12	-2.04e-12	-1.33e-11
0.00282	2.33e-11	-1.5e-11	-1.25e-11	-2.88e-11	-3.54e-12	-4.86e-13	4.13e-13	-1.59e-13	-2.84e-11
0.00284	2.58e-11	-6.9e-12	-6.86e-12	-3e-11	-4.17e-12	3.89e-12	-8.34e-12	2.34e-12	-3.34e-11
0.00286	2.51e-11	2.48e-12	-4.36e-12	-2.69e-11	-4.17e-12	8.27e-12	-1.15e-11	6.09e-12	-3.09e-11
0.00288	2.51e-11	5.61e-12	-6.04e-13	-2e-11	-5.42e-12	9.52e-12	-1.9e-11	4.22e-12	-2.27e-11
0.0029	1.76e-11	4.36e-12	2.52e-12	-1.25e-11	-1.67e-12	8.89e-12	-2.52e-11	1.09e-12	-1.27e-11
0.00292	1.14e-11	1.86e-12	6.27e-12	-5.01e-12	8.33e-13	1.33e-11	-2.4e-11	-4.54e-12	-2.72e-12
0.00294	9.49e-12	-4.4e-12	1.07e-11	4.99e-12	5.21e-12	1.64e-11	-1.77e-11	-1.58e-11	1.1e-11
0.00296	1.07e-11	-8.15e-12	1e-11	9.37e-12	3.96e-12	2.27e-11	-7.72e-12	-1.58e-11	2.42e-11
0.00298	1.2e-11	-1.07e-11	8.15e-12	1.19e-11	4.59e-12	2.45e-11	2.91e-12	-2.14e-11	3.04e-11
0.003	2.01e-11	-1.25e-11	9.4e-12	1.31e-11	8.33e-13	2.77e-11	1.54e-11	-2.52e-11	3.04e-11
0.00302	1.95e-11	-1.25e-11	7.52e-12	9.37e-12	2.08e-12	2.58e-11	2.48e-11	-2.96e-11	2.6e-11
0.00304	2.33e-11	-8.78e-12	1.9e-12	7.49e-12	3.33e-12	1.95e-11	2.48e-11	-3.14e-11	1.23e-11
0.00306	2.7e-11	6.04e-13	3.77e-12	6.14e-13	1.15e-11	1.39e-11	1.92e-11	-2.77e-11	2.29e-12
0.00308	2.08e-11	7.48e-12	6.46e-13	-1.09e-14	1.46e-11	7.64e-12	1.79e-11	-1.95e-11	-1.15e-11
0.0031	1.51e-11	7.48e-12	-2.48e-12	-2.51e-12	8.96e-12	-4.86e-13	6.04e-12	-3.91e-12	-2.59e-11
0.00312	1.01e-11	8.73e-12	-4.98e-12	-5.01e-12	2.71e-12	-9.87e-12	-2.12e-13	1.23e-11	-3.02e-11
0.00314	6.37e-12	4.36e-12	-6.04e-13	-1.19e-11	-1.67e-12	-1.3e-11	-1.15e-11	2.67e-11	-3.52e-11
0.00316	5.74e-12	-1.9e-12	1.9e-12	-8.14e-12	-7.92e-12	-1.55e-11	-2.21e-11	3.17e-11	-3.4e-11
0.00318	1.14e-13	-1.13e-11	2.09e-14	-6.89e-12	-1.1e-11	-1.67e-11	-3.02e-11	3.11e-11	-2.77e-11
0.0032	-6.14e-12	-1.38e-11	-2.48e-12	-6.89e-12	-6.05e-12	-1.42e-11	-2.71e-11	2.92e-11	-2.09e-11
0.00322	-4.89e-12	-2e-11	-4.36e-12	-1.06e-11	-4.17e-12	-1.24e-11	-2.15e-11	1.61e-11	-1.52e-11
0.00324	-2.39e-12	-2.44e-11	-3.73e-12	-1.25e-11	-3.54e-12	-5.49e-12	-8.97e-12	1.11e-11	-1.21e-11
0.00326	1.99e-12	-2.32e-11	-3.73e-12	-1.88e-11	-4.79e-12	1.39e-13	4.13e-13	-2.66e-12	-8.97e-12
0.00328	2.62e-12	-1.63e-11	-6.04e-13	-2.44e-11	-6.05e-12	1.01e-11	7.92e-12	-8.91e-12	-2.72e-12
0.0033	3.87e-12	-8.15e-12	4.4e-12	-2.5e-11	-5.42e-12	1.58e-11	1.35e-11	-1.45e-11	-2.72e-12
0.00332	3.87e-12	5.61e-12	2.52e-12	-2.19e-11	-2.29e-12	1.64e-11	1.6e-11	-2.45e-11	5.41e-12
0.00334	3.24e-12	1.37e-11	5.02e-12	-1.19e-11	3.33e-12	1.83e-11	1.73e-11	-3.14e-11	1.04e-11
0.00336	-1.14e-12	2.06e-11	6.27e-12	-1.09e-14	6.46e-12	1.39e-11	1.1e-11	-3.02e-11	6.66e-12
0.00338	-4.26e-12	2.56e-11	6.9e-12	1.12e-11	9.59e-12	1.08e-11	7.29e-12	-2.7e-11	8.54e-12
0.0034	-2.39e-12	2.19e-11	8.78e-12	2.31e-11	1.15e-11	3.27e-12	2.29e-12	-2.39e-11	7.29e-12
0.00342	-5.51e-12	2e-11	1.32e-11	2.94e-11	8.96e-12	1.39e-13	2.91e-12	-1.58e-11	7.29e-12
0.00344	-1.76e-12	9.98e-12	1.63e-11	2.94e-11	7.71e-12	-6.11e-12	7.92e-12	-1.02e-11	1.1e-11
0.00346	3.87e-12	-2.52e-12	1.57e-11	2.38e-11	1.21e-11	-8.62e-12	6.67e-12	-7.66e-12	1.6e-11
0.00348	8.24e-12	-1.57e-11	1.25e-11	1.19e-11	1.02e-11	-1.61e-11	4.79e-12	-4.54e-12	1.73e-11
0.0035	1.2e-11	-2.44e-11	1.57e-11	1.24e-12	9.59e-12	-1.49e-11	3.54e-12	-2.66e-12	1.98e-11
0.00352	1.01e-11	-2.75e-11	9.4e-12	-7.51e-12	1.02e-11	-1.36e-11	2.91e-12	-6.41e-12	1.92e-11
0.00354	6.37e-12	-2.5e-11	1.07e-11	-1.63e-11	1.15e-11	-6.74e-12	-5.21e-12	-1.08e-11	1.35e-11
0.00356	-1.14e-12	-1.75e-11	6.27e-12	-1.69e-11	1.15e-11	-1.11e-12	-1.08e-11	-1.77e-11	4.79e-12
0.00358	-4.89e-12	-6.27e-12	-3.11e-12	-1.19e-11	1.52e-11	1.39e-12	-1.77e-11	-1.83e-11	-4.59e-12
0.0036	-1.11e-11	-2.52e-12	-5.61e-12	-8.14e-12	1.83e-11	3.89e-12	-1.9e-11	-2.45e-11	-1.71e-11
0.00362	-1.05e-11	-2.09e-14	-1.81e-11	-1.09e-14	2.58e-11	5.14e-12	-1.9e-11	-2.96e-11	-2.4e-11
0.00364	-3.64e-12	-1.9e-12	-2.37e-11	6.87e-12	2.46e-11	9.52e-12	-1.58e-11	-3.52e-11	-2.71e-11
0.00366	3.24e-12	-2.09e-14	-2.81e-11	1.06e-11	2.83e-11	8.27e-12	-1.46e-11	-3.02e-11	-2.71e-11
0.00368	1.26e-11	-5.65e-12	-2.69e-11	1.06e-11	2.27e-11	7.64e-12	-1.27e-11	-1.83e-11	-2.34e-11
0.0037	1.64e-11	-9.4e-12	-2e-11	4.37e-12	1.46e-11	2.64e-12	-1.08e-11	1.09e-12	-1.52e-11
0.00372	1.7e-11	-8.78e-12	-7.48e-12	-6.89e-12	7.71e-12	1.39e-13	-5.21e-12	1.11e-11	-6.47e-12
0.00374	2.51e-11	-6.27e-12	2.52e-12	-1.19e-11	-7.92e-12	-2.99e-12	-1.46e-12	1.92e-11	1.04e-12
0.00376	1.82e-11	-3.77e-12	8.78e-12	-1.81e-11	-1.48e-11	-5.49e-12	2.29e-12	1.61e-11	6.66e-12
0.00378	1.07e-11	4.36e-12	1.19e-11	-1.94e-11	-2.04e-11	-3.61e-12	7.92e-12	1.11e-11	1.42e-11
0.0038	6.99e-12	1.19e-11	1.13e-11	-1.44e-11	-2.04e-11	-4.86e-13	1.42e-11	2.34e-12	1.48e-11
0.00382	-5.51e-12	1.87e-11	1.25e-11	-9.39e-12	-1.61e-11	1.01e-11	1.67e-11	-5.16e-12	6.66e-12
0.00384	-1.18e-11	2.12e-11	1.19e-11	-2.51e-12	-1.48e-11	1.95e-11	1.54e-11	-7.66e-12	-3.97e-12
0.00386	-2.24e-11	2e-11	1.63e-11	7.49e-12	-1.04e-12	3.14e-11	1.23e-11	-9.54e-12	-1.77e-11
0.00388	-2.68e-11	9.36e-12	1.32e-11	1.25e-11	1.15e-11	3.89e-11	5.42e-12	-1.39e-11	-2.65e-11
0.0039	-2.18e-11	-6.46e-13	1.25e-11	1.44e-11	2.08e-11	3.64e-11	3.54e-12	-1.52e-11	-2.71e-11
0.00392	-1.49e-11	-9.4e-12	1.07e-11	1.06e-11	2.65e-11	3.27e-11	4.13e-13	-1.45e-11	-2.59e-11
0.00394	-2.39e-12	-1.19e-11	2.52e-12	9.37e-12	2.33e-11	2.83e-11	-5.84e-12	-1.27e-11	-1.9e-11
0.00396	1.14e-11	-1.57e-11	2.52e-12	4.99e-12	2.21e-11	2.2e-11	-6.47e-12	-7.66e-12	-1.02e-11
0.00398	1.89e-11	-1.07e-11	-1.23e-12	6.14e-13	1.4e-11	1.58e-11	-5.21e-12	2.34e-12	-2.09e-12
0.004	2.51e-11	-5.65e-12	4.4e-12	-3.14e-12	1.21e-11	1.45e-11	-8.37e-13	1.61e-11	3.54e-12
0.00402	2.45e-11	-1.9e-12	4.4e-12	-1e-11	1.4e-11	1.64e-11	-2.12e-13	1.74e-11	2.91e-12
0.00404	1.89e-11	2.48e-12	5.02e-12	-1.5e-11	1.71e-11	1.26e-11	3.54e-12	1.48e-11	4.79e-12
0.00406	1.01e-11	-3.77e-12	1.27e-12	-1.81e-11	1.83e-11	1.08e-11	4.13e-13	5.47e-12	1.04e-12
0.00408	-5.11e-13	-1.9e-12	-4.36e-12	-1.88e-11	1.9e-11	5.77e-12	-2.71e-12	-8.91e-12	1.04e-12
0.0041	-5.51e-12	-6.27e-12	-6.23e-12	-1.94e-11	1.71e-11	7.65e-13	-7.09e-12	-2.02e-11	-5.84e-12
0.00412	-1.05e-11	-6.9e-12	-1.12e-11	-1.38e-11	7.71e-12	-4.86e-12	-1.33e-11	-2.83e-11	-1.02e-11
0.00414	-1.3e-11	-1.38e-11	-1.19e-11	-1.19e-11	1.46e-12	-4.86e-12	-1.02e-11	-3.14e-11	-1.65e-11
0.00416	-6.76e-12	-1.57e-11	-9.98e-12	-9.39e-12	-2.92e-12	-6.74e-12	-5.84e-12	-3.33e-11	-2.52e-11
0.00418	-2.39e-12	-2e-11	-6.86e-12	-8.77e-12	-6.05e-12	-1.11e-12	1.04e-12	-2.64e-11	-2.34e-11
0.0042	2.62e-12	-2.13e-11	-2.48e-12	-1.19e-11	-1.17e-11	3.89e-12	8.54e-12	-2.14e-11	-2.21e-11
0.00422	4.49e-12	-2.13e-11	1.27e-12	-1.44e-11	-6.05e-12	1.33e-11	1.85e-11	-1.7e-11	-1.65e-11
0.00424	-5.11e-13	-1.69e-11	7.52e-12	-1.31e-11	1.46e-12	1.2e-11	2.36e-11	-1.2e-11	-1.46e-11
0.00426	-8.02e-12	-8.78e-12	1.13e-11	-1.19e-11	5.21e-12	1.76e-11	2.42e-11	-3.91e-12	-1.52e-11
0.00428	-1.86e-11	-2.52e-12	1.69e-11	-4.39e-12	1.02e-11	1.26e-11	2.48e-11	-1.41e-12	-1.52e-11
0.0043	-3.18e-11	-2.09e-14	1.57e-11	6.14e-13	1.4e-11	3.89e-12	2.17e-11	4.22e-12	-2.15e-11
0.00432	-3.74e-11	2.48e-12	1.5e-11	5.62e-12	1.52e-11	-7.99e-12	1.04e-11	6.72e-12	-1.9e-11
0.00434	-4.18e-11	1.86e-12	1.38e-11	9.37e-12	1.65e-11	-1.86e-11	4.79e-12	6.09e-12	-1.4e-11
0.00436	-3.74e-11	-6.46e-13	6.9e-12	1.62e-11	1.33e-11	-3.18e-11	-9.59e-12	-3.29e-12	-1.15e-11
0.00438	-2.93e-11	-5.65e-12	1.27e-12	1.56e-11	8.34e-12	-3.36e-11	-2.02e-11	-7.04e-12	-3.97e-12
0.0044	-1.68e-11	-6.27e-12	-7.48e-12	1.69e-11	-1.67e-12	-2.8e-11	-2.77e-11	-1.58e-11	-1.47e-12
0.00442	-3.64e-12	-8.78e-12	-1.56e-11	1.5e-11	-4.79e-12	-1.67e-11	-3.15e-11	-1.52e-11	4.1e-13
0.00444	5.12e-12	-5.65e-12	-1.81e-11	1.44e-11	-1.29e-11	-3.61e-12	-3.02e-11	-2.08e-11	1.04e-12
0.00446	1.7e-11	6.04e-13	-1.81e-11	9.37e-12	-1.29e-11	1.14e-11	-3.02e-11	-2.27e-11	-4.59e-12
0.00448	2.26e-11	-1.27e-12	-1.94e-11	3.12e-12	-1.17e-11	1.58e-11	-2.33e-11	-2.27e-11	-4.59e-12
0.0045	2.26e-11	-3.15e-12	-1.06e-11	-1.26e-12	-6.05e-12	2.14e-11	-1.46e-11	-2.33e-11	-2.09e-12
0.00452	2.08e-11	-1.07e-11	-6.23e-12	-1.26e-12	2.08e-12	2.2e-11	-5.84e-12	-2.2e-11	-8.41e-13
0.00454	1.82e-11	-1.32e-11	2.09e-14	-9.39e-12	5.21e-12	1.76e-11	3.54e-12	-1.64e-11	1.66e-12
0.00456	9.49e-12	-1.75e-11	7.52e-12	-1.31e-11	3.96e-12	1.33e-11	9.79e-12	-1.08e-11	4.16e-12
0.00458	7.4e-13	-1.75e-11	1.38e-11	-1.25e-11	3.96e-12	5.77e-12	1.92e-11	-4.54e-12	7.91e-12
0.0046	-3.01e-12	-1.88e-11	1.57e-11	-1.44e-11	2.08e-12	1.39e-12	2.23e-11	-5.79e-12	1.29e-11
0.00462	-1.05e-11	-1.44e-11	1.32e-11	-8.14e-12	-1.67e-12	-2.36e-12	2.23e-11	-5.79e-12	1.17e-11
0.00464	-1.43e-11	-1.25e-11	1.38e-11	-1.89e-12	3.33e-12	-3.61e-12	1.73e-11	-1.2e-11	9.16e-12
0.00466	-1.61e-11	-1e-11	9.4e-12	5.62e-12	1.46e-12	-6.74e-12	9.17e-12	-1.45e-11	4.79e-12
0.00468	-1.24e-11	-6.27e-12	5.02e-12	6.87e-12	5.21e-12	-1.17e-11	1.66e-12	-1.52e-11	1.66e-12
0.0047	-7.39e-12	-3.15e-12	2.52e-12	8.12e-12	7.71e-12	-1.3e-11	-7.72e-12	-1.33e-11	-5.84e-12
0.00472	1.99e-12	-2.09e-14	-4.98e-12	2.49e-12	6.46e-12	-9.24e-12	-1.27e-11	-9.54e-12	-8.97e-12
0.00474	1.2e-11	2.48e-12	-2.48e-12	-1.09e-14	3.96e-12	-8.62e-12	-1.9e-11	-5.79e-12	-1.27e-11
0.00476	1.45e-11	3.11e-12	-4.36e-12	-4.39e-12	8.33e-13	-2.36e-12	-1.52e-11	-4.54e-12	-1.33e-11
0.00478	1.64e-11	7.48e-12	-5.61e-12	-7.51e-12	-4.79e-12	5.14e-12	-7.72e-12	-3.29e-12	-1.15e-11
0.0048	1.76e-11	8.73e-12	-4.36e-12	-8.14e-12	-1.04e-12	1.08e-11	1.04e-12	-5.16e-12	-1.33e-11
0.00482	1.2e-11	7.48e-12	-3.11e-12	-3.76e-12	7.71e-12	1.7e-11	1.54e-11	-1.39e-11	-1.46e-11
0.00484	5.12e-12	2.48e-12	-1.23e-12	-3.14e-12	1.4e-11	1.83e-11	2.54e-11	-2.52e-11	-1.96e-11
0.00486	-3.64e-12	-6.9e-12	2.52e-12	-4.39e-12	2.15e-11	1.7e-11	2.86e-11	-3.46e-11	-2.09e-11
0.00488	-8.02e-12	-1.57e-11	-5.61e-12	-4.39e-12	2.08e-11	5.14e-12	2.61e-11	-3.71e-11	-2.4e-11
0.0049	-1.43e-11	-2.57e-11	-1.06e-11	-8.77e-12	1.77e-11	-3.61e-12	1.6e-11	-3.77e-11	-2.15e-11
0.00492	-2.11e-11	-3.19e-11	-1.5e-11	-1.25e-11	1.65e-11	-1.05e-11	7.92e-12	-3.33e-11	-1.27e-11
0.00494	-2.49e-11	-3.5e-11	-1.81e-11	-1.94e-11	9.59e-12	-1.67e-11	1.04e-12	-2.52e-11	-1.47e-12
0.00496	-3.05e-11	-2.69e-11	-1.94e-11	-1.44e-11	2.08e-13	-2.05e-11	4.13e-13	-1.7e-11	2.29e-12
0.00498	-4.05e-11	-1.88e-11	-2e-11	-1.44e-11	-2.92e-12	-1.86e-11	1.04e-12	-5.16e-12	2.91e-12
0.005	-3.87e-11	-5.65e-12	-1.56e-11	-8.77e-12	-1.35e-11	-9.87e-12	4.79e-12	9.22e-12	6.04e-12
0.00502	-4.24e-11	1.23e-12	-6.86e-12	-8.77e-12	-2.04e-11	-8.62e-12	3.54e-12	1.61e-11	2.29e-12
0.00504	-3.87e-11	9.98e-12	-6.04e-13	-8.77e-12	-2.17e-11	-3.61e-12	-5.21e-12	2.17e-11	-5.84e-12
0.00506	-3.18e-11	1.44e-11	1e-11	-6.89e-12	-2.23e-11	3.27e-12	-1.08e-11	1.86e-11	-1.27e-11
0.00508	-1.68e-11	1.87e-11	1.57e-11	-5.01e-12	-2.36e-11	2.02e-12	-1.33e-11	1.61e-11	-1.21e-11
0.0051	-1.3e-11	1.37e-11	2e-11	-4.39e-12	-2.11e-11	2.02e-12	-2.08e-11	6.09e-12	-7.72e-12
0.00512	-4.89e-12	1.06e-11	1.63e-11	2.49e-12	-1.61e-11	2.02e-12	-1.9e-11	1.72e-12	1.04e-12
0.00514	-3.64e-12	-6.46e-13	1.5e-11	6.87e-12	-8.55e-12	5.77e-12	-1.65e-11	-3.91e-12	9.16e-12
0.00516	7.4e-13	-5.02e-12	6.9e-12	4.99e-12	-1.67e-12	1.14e-11	-1.58e-11	-1.58e-11	1.35e-11
0.00518	1.99e-12	-8.15e-12	1.9e-12	9.99e-12	4.59e-12	1.26e-11	-1.33e-11	-1.7e-11	1.29e-11
0.0052	1.37e-12	-1.19e-11	-1.86e-12	6.87e-12	7.71e-12	1.76e-11	-1.21e-11	-2.2e-11	1.04e-11
0.00522	4.49e-12	-1e-11	-4.98e-12	3.74e-12	3.96e-12	2.08e-11	-8.97e-12	-1.83e-11	1.66e-12
0.00524	-1.14e-12	-1.07e-11	-2.48e-12	2.49e-12	3.33e-12	2.2e-11	-6.47e-12	-1.83e-11	-5.22e-12
0.00526	-4.26e-12	-8.15e-12	2.09e-14	-1.09e-14	-1.67e-12	2.45e-11	-3.96e-12	-1.52e-11	-1.21e-11
0.00528	-6.14e-12	-8.15e-12	6.46e-13	2.49e-12	-2.29e-12	1.95e-11	-1.46e-12	-1.33e-11	-1.15e-11
0.0053	-4.89e-12	-9.4e-12	2.52e-12	-1.89e-12	-5.42e-12	1.83e-11	7.29e-12	-7.66e-12	-9.6e-12
0.00532	-4.26e-12	-7.52e-12	4.4e-12	-2.51e-12	-3.54e-12	1.51e-11	1.48e-11	-7.04e-12	-4.59e-12
0.00534	-2.39e-12	-4.4e-12	5.65e-12	-3.14e-12	-1.04e-12	8.27e-12	1.35e-11	-7.04e-12	3.54e-12
0.00536	5.12e-12	-3.77e-12	1e-11	1.87e-12	2.71e-12	4.52e-12	1.42e-11	-1.14e-11	9.79e-12
0.00538	8.24e-12	-1.9e-12	1.13e-11	4.99e-12	2.08e-12	7.65e-13	1.04e-11	-1.39e-11	1.48e-11
0.0054	9.49e-12	-3.77e-12	1.38e-11	8.12e-12	2.08e-13	-2.99e-12	2.29e-12	-1.7e-11	1.85e-11
0.00542	1.07e-11	-1e-11	1.19e-11	1.5e-11	1.46e-12	-4.24e-12	-9.59e-12	-2.2e-11	1.42e-11
0.00544	1.37e-12	-1.88e-11	6.27e-12	2.25e-11	2.08e-13	-5.49e-12	-1.83e-11	-1.52e-11	4.16e-12
0.00546	-5.51e-12	-2.32e-11	-6.04e-13	2.63e-11	2.08e-12	-5.49e-12	-2.33e-11	-8.91e-12	-5.22e-12
0.00548	-1.24e-11	-2.19e-11	-1.23e-12	2.31e-11	5.21e-12	-4.24e-12	-2.15e-11	-2.04e-12	-1.71e-11
0.0055	-1.99e-11	-2.38e-11	-3.73e-12	1.87e-11	5.21e-12	1.39e-13	-1.27e-11	6.09e-12	-1.84e-11
0.00552	-2.24e-11	-1.75e-11	-9.36e-12	1.69e-11	5.21e-12	-1.74e-12	-4.59e-12	1.11e-11	-1.65e-11
0.00554	-1.68e-11	-8.78e-12	-8.73e-12	8.74e-12	-4.17e-13	4.52e-12	6.04e-12	1.61e-11	-8.97e-12
0.00556	-1.49e-11	-1.27e-12	-1.19e-11	4.37e-12	-4.17e-13	3.89e-12	1.17e-11	1.67e-11	-5.22e-12
0.00558	-9.27e-12	1.06e-11	-1.37e-11	-3.14e-12	-2.92e-12	5.77e-12	1.29e-11	9.85e-12	2.29e-12
0.0056	-4.89e-12	1.81e-11	-1.25e-11	-3.14e-12	8.33e-13	5.77e-12	9.17e-12	2.97e-12	2.91e-12
0.00562	-7.39e-12	2.25e-11	-1.06e-11	-6.36e-13	5.84e-12	8.27e-12	-2.09e-12	-7.85e-13	1.04e-12
0.00564	-1.14e-12	2.12e-11	-6.86e-12	3.74e-12	1.02e-11	8.89e-12	-1.02e-11	-1.41e-12	2.29e-12
0.00566	1.37e-12	1.75e-11	-2.48e-12	1.31e-11	7.09e-12	8.27e-12	-1.83e-11	-4.54e-12	4.1e-13
0.00568	3.87e-12	8.73e-12	2.09e-14	1.87e-11	7.71e-12	5.14e-12	-2.4e-11	-5.16e-12	2.29e-12
0.0057	5.74e-12	-1.9e-12	3.15e-12	2.25e-11	5.84e-12	-2.36e-12	-2.02e-11	-5.79e-12	2.29e-12
0.00572	8.87e-12	-1.44e-11	6.27e-12	2.06e-11	3.96e-12	-1.11e-12	-1.96e-11	-8.29e-12	4.79e-12
0.00574	8.24e-12	-1.75e-11	5.02e-12	1.44e-11	1.46e-12	-6.74e-12	-1.58e-11	-1.77e-11	6.66e-12
0.00576	9.49e-12	-1.75e-11	6.46e-13	1.12e-11	2.08e-13	-1.05e-11	-1.08e-11	-2.39e-11	4.79e-12
0.00578	7.62e-12	-1.82e-11	3.77e-12	5.62e-12	-3.54e-12	-1.24e-11	-4.59e-12	-2.89e-11	4.79e-12
0.0058	7.4e-13	-9.4e-12	-1.86e-12	1.24e-12	-3.54e-12	-1.24e-11	-2.71e-12	-3.08e-11	5.41e-12
0.00582	-1.76e-12	-5.02e-12	-6.04e-13	3.12e-12	2.08e-12	-1.11e-11	-2.71e-12	-2.96e-11	4.79e-12
0.00584	-9.89e-12	2.48e-12	-4.36e-12	3.74e-12	6.46e-12	-9.24e-12	-8.37e-13	-2.39e-11	6.04e-12
0.00586	-1.43e-11	6.23e-12	-8.73e-12	5.62e-12	1.02e-11	-3.61e-12	-7.09e-12	-1.64e-11	1.17e-11
0.00588	-1.24e-11	1.44e-11	-9.36e-12	7.49e-12	1.27e-11	7.65e-13	-1.4e-11	-2.04e-12	1.98e-11
0.0059	-1.05e-11	1.75e-11	-8.73e-12	8.12e-12	1.77e-11	8.89e-12	-2.4e-11	1.05e-11	2.35e-11
0.00592	4.49e-12	2.19e-11	-9.98e-12	9.99e-12	1.46e-11	1.76e-11	-2.96e-11	2.05e-11	2.48e-11
0.00594	1.7e-11	2.94e-11	-7.48e-12	9.37e-12	1.71e-11	1.89e-11	-2.77e-11	2.55e-11	2.35e-11
0.00596	3.14e-11	2.87e-11	-4.98e-12	8.74e-12	1.08e-11	1.01e-11	-2.33e-11	2.42e-11	1.85e-11
0.00598	4.14e-11	2.56e-11	1.27e-12	5.62e-12	1.08e-11	4.52e-12	-1.58e-11	1.99e-11	1.29e-11
0.006	4.2e-11	2.25e-11	1.27e-12	2.49e-12	5.21e-12	-9.24e-12	-7.72e-12	7.34e-12	1.04e-12
0.00602	3.14e-11	1.31e-11	1.27e-12	-1.09e-14	2.71e-12	-1.3e-11	-1.46e-12	-5.79e-12	-1.02e-11
0.00604	1.64e-11	4.98e-12	-6.04e-13	-5.01e-12	4.59e-12	-1.99e-11	6.04e-12	-1.52e-11	-2.09e-11
0.00606	-6.14e-12	-1.9e-12	-3.11e-12	6.14e-13	6.46e-12	-1.99e-11	7.92e-12	-2.45e-11	-2.65e-11
0.00608	-2.55e-11	-1.38e-11	-8.11e-12	5.62e-12	5.21e-12	-2.11e-11	6.67e-12	-2.77e-11	-2.77e-11
0.0061	-4.12e-11	-1.57e-11	-1.5e-11	1.12e-11	6.46e-12	-2.11e-11	2.29e-12	-2.52e-11	-2.15e-11
0.00612	-5.05e-11	-1.44e-11	-1.81e-11	1.62e-11	6.46e-12	-1.55e-11	1.66e-12	-1.64e-11	-7.72e-12
0.00614	-5.12e-11	-8.15e-12	-1.62e-11	2.06e-11	7.09e-12	-1.11e-11	4.79e-12	-5.79e-12	5.41e-12
0.00616	-4.87e-11	-6.27e-12	-1.12e-11	2.13e-11	8.34e-12	-9.24e-12	3.54e-12	2.97e-12	1.98e-11
0.00618	-3.68e-11	6.04e-13	-6.04e-13	2.31e-11	6.46e-12	-5.49e-12	8.54e-12	1.05e-11	2.98e-11
0.0062	-2.05e-11	8.11e-12	5.02e-12	2.06e-11	6.46e-12	1.39e-12	1.04e-11	1.17e-11	3.42e-11
0.00622	-6.14e-12	9.36e-12	1.44e-11	1.44e-11	2.08e-12	5.77e-12	7.29e-12	1.05e-11	2.79e-11
0.00624	1.07e-11	4.98e-12	2e-11	9.37e-12	-3.54e-12	5.14e-12	5.42e-12	2.34e-12	1.73e-11
0.00626	2.26e-11	-6.27e-12	2e-11	6.87e-12	-7.92e-12	8.89e-12	3.54e-12	-2.04e-12	8.54e-12
0.00628	2.08e-11	-1.19e-11	1.82e-11	-1.09e-14	-6.67e-12	1.14e-11	-2.09e-12	-9.54e-12	-2.09e-12
0.0063	2.01e-11	-1.69e-11	1.44e-11	-5.64e-12	-6.05e-12	1.45e-11	-9.59e-12	-1.45e-11	-7.72e-12
0.00632	1.01e-11	-1.82e-11	8.15e-12	-1.19e-11	-1.67e-12	1.76e-11	-1.21e-11	-1.39e-11	-1.21e-11
0.00634	7.4e-13	-1.69e-11	-1.86e-12	-1.13e-11	2.08e-12	1.51e-11	-1.9e-11	-1.08e-11	-1.02e-11
0.00636	-6.76e-12	-8.15e-12	-6.86e-12	-5.64e-12	7.71e-12	1.2e-11	-2.15e-11	-3.29e-12	-1.71e-11
0.00638	-1.24e-11	-2.09e-14	-8.11e-12	-3.76e-12	1.15e-11	4.52e-12	-2.27e-11	3.59e-12	-2.02e-11
0.0064	-1.61e-11	6.23e-12	-9.36e-12	-3.14e-12	1.58e-11	-2.99e-12	-2.46e-11	7.34e-12	-1.84e-11
0.00642	-1.68e-11	1.06e-11	-4.98e-12	2.49e-12	1.77e-11	-1.49e-11	-1.21e-11	9.85e-12	-1.27e-11
0.00644	-1.18e-11	1.5e-11	6.46e-13	5.62e-12	1.9e-11	-2.11e-11	-1.46e-12	6.09e-12	-9.6e-12
0.00646	-7.39e-12	1.87e-11	2.52e-12	6.87e-12	1.21e-11	-2.36e-11	1.23e-11	4.66e-13	-5.22e-12
0.00648	-3.01e-12	1.62e-11	6.9e-12	9.37e-12	5.21e-12	-2.61e-11	2.04e-11	-2.04e-12	3.54e-12
0.0065	7.4e-13	1.12e-11	4.4e-12	1.81e-11	-6.05e-12	-2.36e-11	2.42e-11	-7.04e-12	7.29e-12
0.00652	2.62e-12	1.19e-11	3.77e-12	2.38e-11	-1.54e-11	-1.74e-11	2.42e-11	-1.02e-11	4.16e-12
0.00654	4.49e-12	7.48e-12	1.9e-12	2.5e-11	-2.17e-11	-1.42e-11	2.17e-11	-8.29e-12	4.16e-12
0.00656	6.99e-12	2.48e-12	-1.86e-12	2.75e-11	-2.86e-11	-7.99e-12	1.42e-11	-9.54e-12	6.66e-12
0.00658	1.07e-11	-3.77e-12	-3.11e-12	2.63e-11	-2.48e-11	-4.86e-12	6.67e-12	-6.41e-12	-8.41e-13
0.0066	1.51e-11	-1.13e-11	-5.61e-12	2.25e-11	-2.11e-11	2.02e-12	-2.12e-13	-7.66e-12	2.91e-12
0.00662	1.95e-11	-1.13e-11	-1.86e-12	1.87e-11	-7.3e-12	4.52e-12	-8.34e-12	-7.04e-12	-2.15e-13
0.00664	1.7e-11	-1.25e-11	-4.98e-12	1.37e-11	-4.17e-13	8.27e-12	-1.9e-11	-7.66e-12	2.29e-12
0.00666	1.14e-11	-6.9e-12	-4.98e-12	5.62e-12	1.02e-11	1.33e-11	-1.9e-11	-8.29e-12	-2.15e-13
0.00668	3.87e-12	-3.15e-12	-8.73e-12	-4.39e-12	1.27e-11	7.64e-12	-2.65e-11	-1.27e-11	-4.59e-12
0.0067	-3.64e-12	5.61e-12	-1.19e-11	-1e-11	1.65e-11	3.89e-12	-2.46e-11	-1.33e-11	-5.22e-12
0.00672	-9.27e-12	4.98e-12	-1.25e-11	-1.81e-11	1.58e-11	2.64e-12	-2.15e-11	-1.77e-11	-7.09e-12
0.00674	-9.89e-12	4.98e-12	-6.86e-12	-2.38e-11	1.02e-11	2.02e-12	-1.21e-11	-1.45e-11	-7.09e-12
0.00676	-8.02e-12	4.36e-12	3.77e-12	-2.56e-11	8.96e-12	1.39e-13	-7.09e-12	-1.02e-11	-2.09e-12
0.00678	-4.89e-12	-3.15e-12	1.63e-11	-1.69e-11	9.59e-12	7.65e-13	-3.34e-12	-5.79e-12	4.79e-12
0.0068	-1.14e-12	-1.25e-11	3.44e-11	-1.06e-11	8.34e-12	-3.61e-12	2.91e-12	-7.85e-13	7.29e-12
0.00682	5.12e-12	-8.15e-12	4.38e-11	-6.36e-13	1.08e-11	-5.49e-12	2.29e-12	1.09e-12	8.54e-12
0.00684	1.07e-11	-9.4e-12	4.57e-11	1.19e-11	1.27e-11	-7.36e-12	4.17e-12	4.66e-13	7.29e-12
0.00686	1.2e-11	-1.9e-12	3.88e-11	1.81e-11	1.27e-11	-7.36e-12	2.91e-12	-2.66e-12	4.1e-13
0.00688	1.32e-11	6.23e-12	2.57e-11	2.38e-11	1.15e-11	-1.17e-11	1.66e-12	-1.2e-11	-9.6e-12
0.0069	1.07e-11	1.25e-11	8.15e-12	2.25e-11	5.84e-12	-9.24e-12	4.13e-13	-1.89e-11	-1.58e-11
0.00692	1.37e-12	1.5e-11	-9.36e-12	2.25e-11	2.08e-13	-6.74e-12	4.13e-13	-2.14e-11	-1.84e-11
0.00694	-5.51e-12	1.19e-11	-1.87e-11	2.38e-11	-6.05e-12	-4.86e-12	-8.37e-13	-2.27e-11	-2.09e-11
0.00696	-1.49e-11	6.86e-12	-2.69e-11	1.87e-11	-7.3e-12	-1.74e-12	4.17e-12	-2.52e-11	-1.46e-11
0.00698	-1.74e-11	2.48e-12	-2.06e-11	9.99e-12	-6.67e-12	1.39e-13	3.54e-12	-2.27e-11	-8.34e-12
0.007	-1.74e-11	3.11e-12	-1.12e-11	4.99e-12	-8.55e-12	-1.74e-12	1.23e-11	-2.64e-11	-3.97e-12
0.00702	-1.24e-11	6.04e-13	-6.04e-13	-6.36e-13	-4.17e-12	-4.86e-13	1.1e-11	-2.39e-11	6.66e-12
0.00704	-1.14e-12	4.36e-12	6.9e-12	-5.64e-12	-1.67e-12	3.27e-12	7.29e-12	-1.83e-11	1.35e-11
0.00706	6.99e-12	1.86e-12	1.13e-11	-2.51e-12	2.08e-12	2.64e-12	4.13e-13	-5.79e-12	1.42e-11
0.00708	1.01e-11	3.11e-12	1.69e-11	3.74e-12	2.08e-13	6.39e-12	-6.47e-12	1.72e-12	8.54e-12
0.0071	1.14e-11	3.11e-12	1.75e-11	9.37e-12	7.09e-12	8.27e-12	-1.27e-11	1.3e-11	-2.15e-13
0.00712	1.99e-12	-2.52e-12	1.44e-11	1.44e-11	6.46e-12	8.27e-12	-1.83e-11	1.92e-11	-3.34e-12
0.00714	-5.51e-12	-3.15e-12	8.15e-12	1.69e-11	3.33e-12	1.26e-11	-1.65e-11	1.61e-11	-5.84e-12
0.00716	-1.11e-11	-4.4e-12	-4.36e-12	1.31e-11	2.08e-12	7.02e-12	-1.08e-11	1.23e-11	-9.6e-12
0.00718	-1.99e-11	-2.09e-14	-1.75e-11	7.49e-12	8.33e-13	5.77e-12	-2.71e-12	8.6e-12	-8.97e-12
0.0072	-2.61e-11	5.61e-12	-2.87e-11	1.24e-12	-4.17e-13	-2.99e-12	1.66e-12	-7.85e-13	-7.09e-12
0.00722	-2.61e-11	6.23e-12	-3.25e-11	-2.51e-12	-3.54e-12	-4.86e-12	5.42e-12	-4.54e-12	-4.59e-12
0.00724	-2.68e-11	6.23e-12	-3.12e-11	2.49e-12	-1.67e-12	-4.24e-12	2.91e-12	-1.7e-11	-8.34e-12
0.00726	-1.99e-11	5.61e-12	-2.69e-11	3.12e-12	-4.17e-12	7.65e-13	2.91e-12	-1.7e-11	-8.34e-12
0.00728	-4.89e-12	-2.09e-14	-1.81e-11	8.74e-12	-1.04e-12	2.64e-12	-2.71e-12	-1.7e-11	-4.59e-12
0.0073	5.12e-12	-1.9e-12	-5.61e-12	8.12e-12	-4.17e-13	5.77e-12	-7.72e-12	-2.14e-11	-2.72e-12
0.00732	2.01e-11	-2.52e-12	1.9e-12	1.5e-11	-2.92e-12	8.27e-12	-1.21e-11	-2.02e-11	1.04e-12
0.00734	2.64e-11	-2.09e-14	6.9e-12	1.62e-11	-4.17e-13	5.77e-12	-1.46e-11	-2.14e-11	4.79e-12
0.00736	3.01e-11	6.23e-12	7.52e-12	1.81e-11	5.84e-12	3.89e-12	-2.46e-11	-2.64e-11	3.54e-12
0.00738	2.95e-11	1.12e-11	1e-11	2.13e-11	7.71e-12	7.65e-13	-2.4e-11	-2.2e-11	7.29e-12
0.0074	2.2e-11	1.69e-11	1.44e-11	1.94e-11	1.33e-11	7.65e-13	-2.96e-11	-2.14e-11	6.66e-12
0.00742	1.39e-11	2.06e-11	1.19e-11	1.44e-11	1.9e-11	2.64e-12	-2.52e-11	-1.02e-11	9.16e-12
0.00744	8.87e-12	1.62e-11	8.15e-12	3.12e-12	1.58e-11	-4.24e-12	-2.46e-11	4.66e-13	8.54e-12
0.00746	-5.11e-13	9.36e-12	6.46e-13	-1.26e-12	1.58e-11	-2.36e-12	-1.9e-11	1.3e-11	1.66e-12
0.00748	-7.39e-12	4.36e-12	-1.31e-11	-5.64e-12	1.27e-11	-6.74e-12	-9.59e-12	2.17e-11	-2.09e-12
0.0075	-1.05e-11	-1e-11	-2.62e-11	-8.77e-12	1.33e-11	-4.86e-12	-2.71e-12	3.05e-11	-8.97e-12
0.00752	-1.24e-11	-2.07e-11	-3.37e-11	-8.77e-12	6.46e-12	-4.86e-12	6.04e-12	2.55e-11	-7.72e-12
0.00754	-1.49e-11	-2.63e-11	-4.13e-11	-2.51e-12	6.46e-12	-6.74e-12	1.35e-11	1.67e-11	-1.21e-11
0.00756	-8.02e-12	-2.88e-11	-3.69e-11	-1.89e-12	-4.17e-13	-7.99e-12	2.23e-11	-2.04e-12	-9.6e-12
0.00758	-3.01e-12	-2.57e-11	-3.12e-11	-1.89e-12	-6.67e-12	-4.86e-12	2.04e-11	-1.77e-11	-4.59e-12
0.0076	7.62e-12	-2.07e-11	-2.37e-11	-6.36e-13	-1.48e-11	-3.61e-12	1.79e-11	-3.39e-11	-3.97e-12
0.00762	1.57e-11	-2.52e-12	-1.19e-11	-1.89e-12	-1.73e-11	1.39e-13	1.17e-11	-4.21e-11	-2.09e-12
0.00764	2.33e-11	9.36e-12	-6.23e-12	-1.89e-12	-2.17e-11	2.02e-12	7.29e-12	-4.89e-11	-2.72e-12
0.00766	2.45e-11	2.37e-11	1.9e-12	-1.89e-12	-1.73e-11	2.64e-12	-8.37e-13	-4.71e-11	-2.09e-12
0.00768	1.95e-11	3.12e-11	5.65e-12	-5.64e-12	-7.92e-12	3.27e-12	-7.72e-12	-3.89e-11	-1.47e-12
0.0077	1.64e-11	3.19e-11	1.07e-11	-1.89e-12	2.08e-12	5.14e-12	-7.72e-12	-2.89e-11	-3.97e-12
0.00772	1.57e-11	3.12e-11	1.07e-11	-1.89e-12	4.59e-12	2.02e-12	-2.71e-12	-1.27e-11	-2.72e-12
0.00774	1.64e-11	2.25e-11	6.27e-12	-4.39e-12	1.27e-11	1.39e-12	-2.09e-12	2.34e-12	-2.15e-13
0.00776	1.7e-11	1.69e-11	3.15e-12	-6.26e-12	1.58e-11	1.39e-13	-2.71e-12	1.23e-11	2.91e-12
0.00778	1.64e-11	6.86e-12	-4.36e-12	-2.51e-12	1.33e-11	-4.86e-12	-7.09e-12	1.42e-11	1.04e-12
0.0078	1.32e-11	-3.15e-12	-9.36e-12	3.12e-12	1.02e-11	-7.99e-12	-1.4e-11	1.74e-11	1.04e-12
0.00782	4.49e-12	-6.27e-12	-1.06e-11	1.06e-11	6.46e-12	-7.99e-12	-1.77e-11	1.36e-11	2.29e-12
0.00784	7.4e-13	-8.78e-12	-9.36e-12	1.56e-11	3.33e-12	-1.05e-11	-2.4e-11	7.97e-12	5.41e-12
0.00786	-5.11e-13	-6.27e-12	-9.36e-12	1.94e-11	-4.17e-12	-8.62e-12	-2.27e-11	2.97e-12	3.54e-12
0.00788	-3.01e-12	-6.9e-12	-1.12e-11	2.13e-11	-6.67e-12	-1.74e-12	-1.71e-11	1.09e-12	-8.41e-13
0.0079	-1.14e-12	-2.09e-14	-1.31e-11	2.06e-11	-1.61e-11	-2.99e-12	-1.21e-11	-7.85e-13	-3.34e-12
0.00792	-5.11e-13	6.04e-13	-1.75e-11	2.06e-11	-2.11e-11	1.39e-13	-3.96e-12	-1.59e-13	-5.22e-12
0.00794	1.14e-13	2.48e-12	-2.12e-11	1.81e-11	-1.92e-11	2.02e-12	-2.12e-13	-1.59e-13	-8.34e-12
0.00796	5.74e-12	4.98e-12	-2.69e-11	1.69e-11	-1.29e-11	5.14e-12	4.79e-12	-7.85e-13	-1.02e-11
0.00798	6.37e-12	3.73e-12	-2.81e-11	1.44e-11	-2.29e-12	2.02e-12	2.91e-12	-1.41e-12	-1.08e-11
0.008	8.87e-12	6.23e-12	-2.44e-11	8.12e-12	3.33e-12	-4.24e-12	-3.34e-12	-7.66e-12	-7.72e-12
0.00802	1.07e-11	1.19e-11	-2e-11	2.49e-12	6.46e-12	-7.99e-12	-5.84e-12	-5.79e-12	-9.6e-12
0.00804	8.87e-12	1.44e-11	-1.37e-11	-6.36e-13	1.02e-11	-1.05e-11	-1.02e-11	-7.04e-12	-8.97e-12
0.00806	5.74e-12	1.62e-11	-1.86e-12	-5.64e-12	8.96e-12	-8.62e-12	-1.21e-11	-9.54e-12	-6.47e-12
0.00808	1.37e-12	1.12e-11	2.52e-12	-8.77e-12	8.34e-12	-9.24e-12	-1.08e-11	-7.04e-12	-3.97e-12
0.0081	3.24e-12	1.5e-11	7.52e-12	-1e-11	6.46e-12	7.65e-13	-8.97e-12	-3.91e-12	4.1e-13
0.00812	9.49e-12	8.73e-12	6.9e-12	-9.39e-12	7.71e-12	7.02e-12	-5.21e-12	-2.04e-12	2.29e-12
0.00814	1.7e-11	2.48e-12	1.13e-11	-3.76e-12	5.84e-12	9.52e-12	1.04e-12	2.34e-12	5.41e-12
0.00816	2.64e-11	-3.77e-12	8.78e-12	2.49e-12	3.33e-12	7.02e-12	4.79e-12	7.34e-12	5.41e-12
0.00818	3.26e-11	-1.07e-11	1e-11	7.49e-12	2.08e-12	4.52e-12	1.04e-11	8.6e-12	6.04e-12
0.0082	3.14e-11	-1.32e-11	5.65e-12	1.62e-11	-1.04e-12	-1.74e-12	1.35e-11	1.3e-11	4.79e-12
0.00822	3.01e-11	-1.13e-11	4.4e-12	2.06e-11	-6.05e-12	-4.24e-12	8.54e-12	7.34e-12	3.54e-12
0.00824	2.2e-11	-1.25e-11	-6.86e-12	2.31e-11	-1.29e-11	-9.87e-12	-2.09e-12	4.84e-12	2.29e-12
0.00826	1.32e-11	-8.78e-12	-9.98e-12	2.63e-11	-1.54e-11	-1.17e-11	-9.59e-12	2.97e-12	-6.47e-12
0.00828	6.37e-12	-4.4e-12	-1.19e-11	2.5e-11	-1.86e-11	-1.67e-11	-1.58e-11	-1.41e-12	-8.97e-12
0.0083	1.37e-12	-4.4e-12	-1.06e-11	1.69e-11	-1.98e-11	-1.86e-11	-1.52e-11	4.66e-13	-1.08e-11
0.00832	-3.64e-12	6.04e-13	-8.11e-12	7.49e-12	-2.04e-11	-2.11e-11	-1.96e-11	4.84e-12	-8.34e-12
0.00834	-7.39e-12	-1.27e-12	-4.36e-12	-2.51e-12	-1.73e-11	-2.11e-11	-1.71e-11	1.3e-11	-1.47e-12
0.00836	-1.49e-11	3.11e-12	2.52e-12	-9.39e-12	-1.23e-11	-1.86e-11	-1.58e-11	1.05e-11	-2.15e-13
0.00838	-1.49e-11	4.36e-12	9.4e-12	-8.14e-12	-7.92e-12	-1.49e-11	-1.08e-11	1.3e-11	3.54e-12
0.0084	-1.93e-11	2.48e-12	1.19e-11	-6.89e-12	-6.67e-12	-1.3e-11	-7.09e-12	9.22e-12	6.66e-12
0.00842	-1.61e-11	3.11e-12	1.13e-11	1.24e-12	-6.05e-12	-1.3e-11	3.54e-12	-1.41e-12	2.29e-12
0.00844	-8.02e-12	-6.46e-13	1.44e-11	4.37e-12	-4.17e-12	-1.17e-11	1.6e-11	-8.91e-12	-9.6e-12
0.00846	3.87e-12	4.36e-12	8.78e-12	7.49e-12	-1.67e-12	-1.17e-11	2.98e-11	-1.83e-11	-1.84e-11
0.00848	1.14e-11	7.48e-12	8.15e-12	6.87e-12	1.46e-12	-1.11e-11	3.54e-11	-1.64e-11	-2.71e-11
0.0085	1.82e-11	1.12e-11	5.65e-12	6.14e-13	3.33e-12	-1.05e-11	4.11e-11	-1.83e-11	-3.27e-11
0.00852	1.82e-11	1.37e-11	4.4e-12	-2.51e-12	5.84e-12	-7.36e-12	3.67e-11	-1.64e-11	-3.34e-11
0.00854	1.01e-11	1.44e-11	1.13e-11	-6.26e-12	9.59e-12	-6.74e-12	2.61e-11	-1.45e-11	-2.96e-11
0.00856	7.4e-13	1.37e-11	1e-11	-5.01e-12	2.71e-12	-3.61e-12	1.67e-11	-1.58e-11	-1.46e-11
0.00858	-7.39e-12	9.98e-12	1.19e-11	-4.39e-12	-5.42e-12	-3.61e-12	7.92e-12	-1.2e-11	4.1e-13
0.0086	-1.24e-11	7.48e-12	1.19e-11	-2.51e-12	-1.92e-11	-4.86e-13	4.13e-13	-1.08e-11	1.54e-11
0.00862	-1.36e-11	6.23e-12	5.65e-12	4.37e-12	-3.17e-11	2.02e-12	-5.21e-12	-7.66e-12	2.86e-11
0.00864	-1.3e-11	3.11e-12	-5.61e-12	8.12e-12	-4.23e-11	7.64e-12	-2.09e-12	-6.41e-12	2.79e-11
0.00866	-7.39e-12	8.73e-12	-1.12e-11	1.44e-11	-4.29e-11	9.52e-12	-2.09e-12	-5.16e-12	2.6e-11
0.00868	7.4e-13	1.31e-11	-2.06e-11	2.31e-11	-3.79e-11	1.14e-11	4.79e-12	-2.66e-12	1.73e-11
0.0087	4.49e-12	2.37e-11	-2.19e-11	3.38e-11	-2.92e-11	1.14e-11	1.04e-11	-5.79e-12	6.66e-12
0.00872	1.14e-11	2.94e-11	-2e-11	3.75e-11	-2.04e-11	8.27e-12	1.23e-11	-6.41e-12	-3.97e-12
0.00874	1.57e-11	2.69e-11	-1.62e-11	3.81e-11	-9.8e-12	5.14e-12	1.48e-11	-8.29e-12	-1.08e-11
0.00876	1.95e-11	2.94e-11	-7.48e-12	3.38e-11	-2.29e-12	5.77e-12	5.42e-12	-9.54e-12	-1.71e-11
0.00878	1.76e-11	2.69e-11	2.52e-12	2.94e-11	4.59e-12	1.08e-11	-7.09e-12	-3.91e-12	-1.33e-11
0.0088	1.32e-11	2.25e-11	9.4e-12	2.5e-11	8.96e-12	1.2e-11	-1.21e-11	-5.16e-12	-1.52e-11
0.00882	4.49e-12	2.06e-11	1.63e-11	1.81e-11	8.96e-12	1.51e-11	-1.96e-11	-4.54e-12	-1.08e-11
0.00884	-1.76e-12	1.81e-11	2.13e-11	8.74e-12	5.84e-12	1.14e-11	-2.65e-11	-1.41e-12	-3.34e-12
0.00886	-1.36e-11	1.75e-11	2.07e-11	7.49e-12	-1.67e-12	1.33e-11	-2.02e-11	2.97e-12	-8.41e-13
0.00888	-2.55e-11	1.19e-11	1.44e-11	3.12e-12	-2.92e-12	5.77e-12	-1.33e-11	3.59e-12	-8.41e-13
0.0089	-2.61e-11	8.11e-12	5.65e-12	2.49e-12	-9.17e-12	1.39e-12	-2.71e-12	8.6e-12	-3.97e-12
0.00892	-2.24e-11	3.11e-12	2.52e-12	1.87e-12	-1.29e-11	-1.74e-12	5.42e-12	1.23e-11	-8.97e-12
0.00894	-2.05e-11	-4.4e-12	-4.98e-12	3.12e-12	-1.35e-11	-4.24e-12	1.35e-11	1.55e-11	-1.08e-11
0.00896	-1.05e-11	-5.02e-12	-8.73e-12	6.87e-12	-7.92e-12	-1.05e-11	1.29e-11	1.23e-11	-1.65e-11
0.00898	-3.01e-12	-2.09e-14	-4.36e-12	8.74e-12	-6.67e-12	-1.49e-11	1.67e-11	9.85e-12	-1.71e-11
0.009	1.37e-12	-3.77e-12	-6.04e-13	9.37e-12	2.08e-12	-1.99e-11	1.35e-11	3.59e-12	-1.33e-11
0.00902	8.24e-12	-3.15e-12	3.15e-12	8.12e-12	2.08e-12	-2.24e-11	1.35e-11	-2.66e-12	-3.97e-12
0.00904	8.24e-12	-2.52e-12	2.52e-12	6.24e-12	7.71e-12	-1.74e-11	1.23e-11	-8.91e-12	1.66e-12
0.00906	8.87e-12	1.86e-12	2.52e-12	1.24e-12	8.34e-12	-2.05e-11	6.67e-12	-1.64e-11	2.29e-12
0.00908	3.87e-12	4.36e-12	-6.04e-13	8.12e-12	4.59e-12	-1.67e-11	4.17e-12	-1.64e-11	3.54e-12
0.0091	-2.39e-12	4.98e-12	6.46e-13	1.12e-11	4.59e-12	-1.11e-11	1.04e-12	-1.52e-11	2.29e-12
0.00912	-6.14e-12	4.36e-12	-1.86e-12	1.75e-11	-4.17e-12	-1.05e-11	-1.46e-12	-1.2e-11	-4.59e-12
0.00914	-9.89e-12	-6.46e-13	3.77e-12	2.56e-11	-6.05e-12	-1.11e-12	-2.71e-12	-1.14e-11	-8.34e-12
0.00916	-1.68e-11	-6.9e-12	6.27e-12	2.69e-11	-1.17e-11	3.89e-12	-1.46e-12	-4.54e-12	-8.97e-12
0.00918	-1.3e-11	-5.02e-12	8.15e-12	3.13e-11	-1.1e-11	1.2e-11	5.42e-12	-3.29e-12	-1.33e-11
0.0092	-7.39e-12	-8.78e-12	6.9e-12	3.13e-11	-1.35e-11	2.2e-11	8.54e-12	4.66e-13	-1.77e-11
0.00922	1.14e-13	-2.09e-14	-1.23e-12	3.25e-11	-1.48e-11	2.77e-11	1.1e-11	4.22e-12	-1.9e-11
0.00924	5.12e-12	3.11e-12	-4.98e-12	3.25e-11	-1.86e-11	3.52e-11	1.1e-11	3.59e-12	-2.09e-11
0.00926	5.74e-12	6.86e-12	-1.12e-11	3.06e-11	-1.79e-11	3.27e-11	7.29e-12	-7.85e-13	-1.46e-11
0.00928	1.2e-11	6.86e-12	-2.19e-11	2.5e-11	-2.48e-11	2.64e-11	-2.71e-12	-7.85e-13	-6.47e-12
0.0093	1.26e-11	1.31e-11	-2e-11	2e-11	-2.48e-11	1.83e-11	-8.97e-12	-6.41e-12	2.91e-12
0.00932	1.2e-11	4.98e-12	-2.25e-11	1.19e-11	-2.23e-11	5.14e-12	-1.4e-11	-1.08e-11	9.79e-12
0.00934	8.24e-12	-2.09e-14	-1.75e-11	-1.09e-14	-1.98e-11	-4.86e-12	-1.58e-11	-1.02e-11	1.29e-11
0.00936	1.37e-12	-8.15e-12	-1.81e-11	-6.89e-12	-1.61e-11	-1.49e-11	-1.77e-11	-7.04e-12	7.91e-12
0.00938	-4.89e-12	-1.19e-11	-9.36e-12	-1.25e-11	-1.35e-11	-2.05e-11	-1.71e-11	-1.41e-12	3.54e-12
0.0094	-4.26e-12	-1.5e-11	-6.86e-12	-1.25e-11	-7.92e-12	-2.17e-11	-1.58e-11	1.72e-12	4.1e-13
0.00942	-7.39e-12	-1.69e-11	-6.04e-13	-1.06e-11	-5.42e-12	-2.17e-11	-8.34e-12	1.09e-12	2.29e-12
0.00944	-3.01e-12	-1.32e-11	1.27e-12	-3.76e-12	-7.3e-12	-2.11e-11	-2.09e-12	-3.29e-12	4.79e-12
0.00946	5.12e-12	-4.4e-12	3.77e-12	-6.36e-13	-7.92e-12	-1.05e-11	1.04e-12	-5.79e-12	1.29e-11
0.00948	1.39e-11	5.61e-12	2.52e-12	4.37e-12	-8.55e-12	-4.24e-12	2.29e-12	-3.91e-12	2.73e-11
0.0095	1.7e-11	1.81e-11	-6.04e-13	3.74e-12	-7.3e-12	1.39e-12	-2.12e-13	-7.85e-13	3.23e-11
0.00952	2.01e-11	2.5e-11	-3.11e-12	8.74e-12	2.08e-12	2.02e-12	-4.59e-12	1.09e-12	3.17e-11
0.00954	1.2e-11	2.56e-11	2.52e-12	1.25e-11	1.15e-11	7.65e-13	-1.15e-11	6.09e-12	2.42e-11
0.00956	1.07e-11	2.5e-11	3.77e-12	1.44e-11	1.9e-11	-4.86e-12	-1.46e-11	6.72e-12	1.67e-11
0.00958	6.37e-12	2.31e-11	6.9e-12	1.56e-11	2.52e-11	-9.87e-12	-1.96e-11	6.09e-12	6.66e-12
0.0096	4.49e-12	1.44e-11	8.15e-12	1.31e-11	2.21e-11	-1.17e-11	-2.15e-11	4.22e-12	-2.15e-13
0.00962	5.12e-12	1.19e-11	1.07e-11	6.87e-12	2.15e-11	-9.87e-12	-1.83e-11	-3.29e-12	-9.6e-12
0.00964	1.01e-11	7.48e-12	1.44e-11	6.87e-12	5.84e-12	-1.05e-11	-1.65e-11	-5.79e-12	-1.77e-11
0.00966	1.14e-11	6.04e-13	1.19e-11	7.49e-12	-4.17e-12	-6.74e-12	-1.02e-11	-7.66e-12	-1.84e-11
0.00968	1.76e-11	-5.65e-12	1e-11	1.06e-11	-1.42e-11	-2.99e-12	-7.72e-12	-1.27e-11	-1.77e-11
0.0097	2.01e-11	-1.19e-11	6.9e-12	1.06e-11	-2.04e-11	-2.99e-12	-2.12e-13	-9.54e-12	-1.02e-11
0.00972	2.33e-11	-1.82e-11	6.9e-12	1.06e-11	-2.29e-11	1.39e-13	4.17e-12	-1.33e-11	-4.59e-12
0.00974	2.39e-11	-2.07e-11	5.65e-12	8.74e-12	-2.98e-11	3.27e-12	9.79e-12	-1.02e-11	-2.72e-12
0.00976	1.82e-11	-1.63e-11	8.15e-12	1.24e-12	-2.92e-11	4.52e-12	1.17e-11	-8.29e-12	-8.41e-13
0.00978	1.07e-11	-1.63e-11	1.32e-11	-1.89e-12	-2.98e-11	-1.11e-12	6.04e-12	-5.79e-12	6.66e-12
0.0098	3.24e-12	-8.15e-12	1.5e-11	-6.26e-12	-2.98e-11	-4.86e-12	-6.47e-12	-7.04e-12	5.41e-12
0.00982	-4.89e-12	-6.46e-13	1.82e-11	-4.39e-12	-2.23e-11	-9.87e-12	-1.71e-11	-6.41e-12	9.79e-12
0.00984	-1.18e-11	6.23e-12	8.15e-12	1.24e-12	-1.61e-11	-7.99e-12	-3.21e-11	-3.91e-12	1.29e-11
0.00986	-1.18e-11	9.36e-12	1.9e-12	6.87e-12	-4.79e-12	-5.49e-12	-4.02e-11	-3.29e-12	1.23e-11
0.00988	-1.3e-11	9.36e-12	-7.48e-12	6.87e-12	-2.92e-12	1.39e-13	-4.09e-11	4.84e-12	9.16e-12
0.0099	-5.51e-12	9.36e-12	-2.06e-11	1.5e-11	2.08e-13	3.89e-12	-3.46e-11	1.67e-11	2.29e-12
0.00992	-5.51e-12	5.61e-12	-2.87e-11	1.44e-11	2.08e-12	3.89e-12	-2.65e-11	2.11e-11	-8.97e-12
0.00994	-1.14e-12	5.61e-12	-2.75e-11	1.19e-11	5.21e-12	2.02e-12	-1.4e-11	2.36e-11	-1.58e-11
0.00996	7.62e-12	1.23e-12	-2.81e-11	5.62e-12	-1.67e-12	7.65e-13	-8.37e-13	2.24e-11	-1.52e-11
0.00998	1.39e-11	-5.65e-12	-1.69e-11	-6.36e-13	-3.54e-12	-5.49e-12	4.79e-12	1.86e-11	-1.21e-11
0.01	1.89e-11	-8.78e-12	-1.31e-11	-5.64e-12	-1.1e-11	-1.24e-11	9.79e-12	9.85e-12	-7.72e-12
0.01002	2.08e-11	-1.07e-11	-6.23e-12	-8.77e-12	-8.55e-12	-1.36e-11	1.23e-11	2.34e-12	-3.97e-12
0.01004	2.2e-11	-3.15e-12	-6.04e-13	-1.94e-11	-9.8e-12	-1.3e-11	9.79e-12	-8.91e-12	4.1e-13
0.01006	1.64e-11	6.23e-12	8.78e-12	-1.69e-11	-7.3e-12	-1.49e-11	6.67e-12	-1.58e-11	3.54e-12
0.01008	5.74e-12	1.31e-11	1.19e-11	-1.38e-11	-5.42e-12	-1.11e-11	6.67e-12	-2.02e-11	4.79e-12
0.0101	1.99e-12	1.75e-11	1.69e-11	-5.64e-12	-5.42e-12	-4.24e-12	4.13e-13	-2.14e-11	2.91e-12
0.01012	-7.39e-12	1.81e-11	1.69e-11	6.87e-12	-2.29e-12	7.65e-13	-3.96e-12	-1.83e-11	2.91e-12
0.01014	-1.43e-11	1.5e-11	1.07e-11	1.31e-11	1.46e-12	7.02e-12	-3.96e-12	-1.64e-11	2.29e-12
0.01016	-1.68e-11	6.04e-13	4.4e-12	1.69e-11	-2.92e-12	1.45e-11	-2.71e-12	-1.33e-11	-1.47e-12
0.01018	-1.8e-11	-9.4e-12	-6.86e-12	2.19e-11	-2.92e-12	1.45e-11	-4.59e-12	-1.41e-12	1.66e-12
0.0102	-1.3e-11	-1.32e-11	-1.75e-11	2.44e-11	-6.67e-12	1.26e-11	-2.71e-12	1.72e-12	1.04e-12
0.01022	-4.89e-12	-1.69e-11	-2.25e-11	2.5e-11	-7.92e-12	9.52e-12	-5.21e-12	7.97e-12	4.16e-12
0.01024	1.99e-12	-1.32e-11	-2.69e-11	3.25e-11	-1.17e-11	3.89e-12	-2.09e-12	6.09e-12	7.91e-12
0.01026	9.49e-12	-8.15e-12	-2.31e-11	3e-11	-1.1e-11	-1.11e-12	1.66e-12	4.66e-13	1.04e-11
0.01028	1.39e-11	3.73e-12	-1.5e-11	2.81e-11	-9.8e-12	-7.36e-12	4.79e-12	-3.91e-12	1.29e-11
0.0103	1.2e-11	9.98e-12	-2.48e-12	1.62e-11	-7.3e-12	-1.3e-11	7.92e-12	-8.29e-12	1.35e-11
0.01032	1.14e-11	1.44e-11	9.4e-12	5.62e-12	-4.17e-12	-1.61e-11	8.54e-12	-7.04e-12	1.29e-11
0.01034	1.99e-12	1.75e-11	2.13e-11	-6.89e-12	-1.67e-12	-1.8e-11	1.17e-11	2.34e-12	9.79e-12
0.01036	7.4e-13	1.37e-11	2.82e-11	-1.31e-11	-1.67e-12	-1.8e-11	1.6e-11	1.05e-11	8.54e-12
0.01038	-1.76e-12	6.23e-12	2.88e-11	-1.25e-11	-5.42e-12	-1.36e-11	1.1e-11	2.24e-11	6.04e-12
0.0104	3.87e-12	6.04e-13	3.07e-11	-1.31e-11	-1.04e-11	-1.36e-11	1.42e-11	2.86e-11	2.29e-12
0.01042	6.37e-12	-3.77e-12	2.69e-11	-6.89e-12	-6.67e-12	-1.49e-11	8.54e-12	3.49e-11	2.29e-12
0.01044	9.49e-12	-3.15e-12	2.25e-11	-2.51e-12	-1.67e-12	-9.24e-12	2.29e-12	3.42e-11	-9.6e-12
0.01046	6.99e-12	-1.27e-12	1.69e-11	4.37e-12	3.33e-12	-1.36e-11	-4.59e-12	2.36e-11	-1.52e-11
0.01048	4.49e-12	6.23e-12	1.07e-11	4.99e-12	7.09e-12	-1.3e-11	-5.21e-12	1.11e-11	-1.9e-11
0.0105	5.74e-12	7.48e-12	8.78e-12	1.87e-12	1.27e-11	-1.3e-11	-1.08e-11	-3.91e-12	-2.02e-11
0.01052	6.37e-12	1.5e-11	1.9e-12	3.12e-12	1.21e-11	-1.17e-11	-1.33e-11	-1.83e-11	-1.4e-11
0.01054	5.12e-12	1.19e-11	-2.48e-12	2.49e-12	1.4e-11	-1.74e-11	-1.4e-11	-2.64e-11	-7.09e-12
0.01056	8.24e-12	7.48e-12	-9.36e-12	3.12e-12	8.96e-12	-1.61e-11	-1.58e-11	-2.96e-11	6.66e-12
0.01058	1.26e-11	1.86e-12	-1.31e-11	4.99e-12	2.71e-12	-1.3e-11	-1.33e-11	-3.08e-11	1.54e-11
0.0106	1.14e-11	-2.52e-12	-1.69e-11	7.49e-12	-7.92e-12	-1.3e-11	-1.21e-11	-2.52e-11	2.04e-11
0.01062	6.37e-12	-8.15e-12	-1.81e-11	1.12e-11	-1.54e-11	-9.24e-12	-1.65e-11	-1.7e-11	2.29e-11
0.01064	5.12e-12	-1.19e-11	-1.81e-11	1.12e-11	-2.11e-11	-4.86e-12	-2.02e-11	-6.41e-12	2.35e-11
0.01066	-1.76e-12	-1e-11	-1.44e-11	1.31e-11	-2.23e-11	-4.86e-13	-2.46e-11	1.72e-12	1.98e-11
0.01068	-6.14e-12	-7.52e-12	-6.23e-12	1.5e-11	-2.17e-11	2.02e-12	-3.46e-11	1.23e-11	1.54e-11
0.0107	-8.64e-12	-2.09e-14	-1.23e-12	1.62e-11	-1.86e-11	2.64e-12	-3.4e-11	1.48e-11	1.1e-11
0.01072	-1.3e-11	4.98e-12	-1.86e-12	1.56e-11	-1.04e-11	5.77e-12	-3.65e-11	1.55e-11	4.16e-12
0.01074	-1.05e-11	4.36e-12	2.09e-14	1.19e-11	-4.79e-12	-2.99e-12	-3.52e-11	7.97e-12	-5.22e-12
0.01076	-6.76e-12	8.73e-12	1.9e-12	8.12e-12	2.08e-13	-3.61e-12	-2.4e-11	6.09e-12	-5.22e-12
0.01078	-3.01e-12	4.36e-12	-1.23e-12	5.62e-12	3.33e-12	-9.87e-12	-3.96e-12	1.09e-12	-7.72e-12
0.0108	4.49e-12	3.73e-12	-1.86e-12	4.37e-12	2.08e-13	-1.49e-11	1.29e-11	-2.04e-12	-2.09e-12
0.01082	1.01e-11	-2.09e-14	2.52e-12	1.87e-12	-3.54e-12	-1.55e-11	3.42e-11	2.34e-12	3.54e-12
0.01084	1.45e-11	-6.27e-12	6.46e-13	2.49e-12	-9.17e-12	-1.86e-11	4.42e-11	6.09e-12	1.1e-11
0.01086	1.57e-11	-9.4e-12	-6.04e-13	2.49e-12	-1.98e-11	-1.8e-11	5.23e-11	1.48e-11	1.6e-11
0.01088	1.01e-11	-6.9e-12	3.77e-12	-1.89e-12	-2.23e-11	-1.92e-11	5.23e-11	2.17e-11	1.29e-11
0.0109	1.26e-11	-3.15e-12	5.65e-12	-3.14e-12	-2.86e-11	-2.17e-11	4.48e-11	2.24e-11	7.29e-12
0.01092	1.2e-11	6.04e-13	5.02e-12	-3.76e-12	-1.98e-11	-2.3e-11	2.98e-11	1.61e-11	4.16e-12
0.01094	6.37e-12	8.73e-12	5.02e-12	2.49e-12	-1.48e-11	-1.8e-11	1.29e-11	7.97e-12	-2.72e-12
0.01096	3.24e-12	9.98e-12	5.02e-12	6.87e-12	-1.35e-11	-1.74e-11	-2.71e-12	-2.66e-12	-3.34e-12
0.01098	-6.76e-12	1.19e-11	5.65e-12	1.25e-11	-4.17e-12	-1.36e-11	-1.71e-11	-6.41e-12	-8.34e-12
0.011	-1.11e-11	9.36e-12	8.78e-12	1.62e-11	-1.67e-12	-1.42e-11	-2.71e-11	-1.02e-11	-1.02e-11
0.01102	-1.55e-11	1.86e-12	1.25e-11	1.75e-11	-1.04e-12	-1.36e-11	-3.02e-11	-8.29e-12	-1.33e-11
0.01104	-1.18e-11	6.23e-12	1.25e-11	1.81e-11	-4.17e-12	-9.87e-12	-3.21e-11	1.72e-12	-1.4e-11
0.01106	-1.36e-11	8.11e-12	1.88e-11	1.5e-11	-1.17e-11	-5.49e-12	-3.59e-11	3.59e-12	-1.71e-11
0.01108	-8.02e-12	1.12e-11	1.69e-11	9.99e-12	-1.42e-11	-2.99e-12	-3.4e-11	9.22e-12	-1.27e-11
0.0111	-6.14e-12	1.94e-11	2.07e-11	2.49e-12	-1.29e-11	7.65e-13	-3.71e-11	7.97e-12	-5.22e-12
0.01112	-3.64e-12	1.44e-11	1.32e-11	-4.39e-12	-9.17e-12	5.14e-12	-3.4e-11	4.22e-12	6.66e-12
0.01114	-4.26e-12	7.48e-12	7.52e-12	-8.77e-12	-3.54e-12	1.39e-13	-2.96e-11	3.59e-12	1.17e-11
0.01116	-5.51e-12	2.48e-12	3.15e-12	-1.06e-11	2.71e-12	2.64e-12	-2.08e-11	1.72e-12	2.29e-11
0.01118	-8.02e-12	1.86e-12	-5.61e-12	-7.51e-12	7.71e-12	7.65e-13	-9.59e-12	3.59e-12	2.23e-11
0.0112	-1.05e-11	-4.4e-12	-1.06e-11	-1.09e-14	1.02e-11	3.89e-12	2.91e-12	4.22e-12	2.23e-11
0.01122	-1.68e-11	-6.9e-12	-1.75e-11	1.24e-12	1.15e-11	1.08e-11	1.17e-11	4.22e-12	1.85e-11
0.01124	-1.36e-11	-1.07e-11	-2e-11	4.37e-12	6.46e-12	1.26e-11	1.85e-11	4.22e-12	1.73e-11
0.01126	-9.27e-12	-1.19e-11	-1.75e-11	1.87e-12	1.46e-12	1.08e-11	2.1e-11	3.59e-12	1.48e-11
0.01128	-2.39e-12	-1.19e-11	-1.62e-11	-3.76e-12	-5.42e-12	8.27e-12	2.1e-11	4.66e-13	1.29e-11
0.0113	1.01e-11	-1.19e-11	-7.48e-12	-7.51e-12	-6.67e-12	7.64e-12	1.54e-11	1.72e-12	1.42e-11
0.01132	1.95e-11	-7.52e-12	1.27e-12	-1e-11	-1.17e-11	8.27e-12	6.67e-12	-7.85e-13	9.79e-12
0.01134	2.7e-11	-1.27e-12	6.27e-12	-9.39e-12	-1.35e-11	3.89e-12	-5.84e-12	1.09e-12	1.04e-11
0.01136	2.64e-11	1.86e-12	1.69e-11	-6.26e-12	-1.48e-11	4.52e-12	-7.09e-12	1.72e-12	8.54e-12
0.01138	2.58e-11	8.11e-12	1.5e-11	-1.09e-14	-1.54e-11	1.39e-12	-1.08e-11	7.97e-12	9.16e-12
0.0114	1.64e-11	1.62e-11	1.19e-11	5.62e-12	-1.61e-11	3.27e-12	-5.21e-12	6.09e-12	9.79e-12
0.01142	1.01e-11	1.44e-11	7.52e-12	8.74e-12	-1.35e-11	3.27e-12	-3.96e-12	6.09e-12	1.1e-11
0.01144	1.14e-13	1.5e-11	6.27e-12	1.25e-11	-1.17e-11	2.02e-12	5.42e-12	6.72e-12	1.04e-11
0.01146	-1.18e-11	1.12e-11	3.15e-12	1.5e-11	-1.17e-11	4.52e-12	7.29e-12	4.66e-13	1.1e-11
0.01148	-2.05e-11	5.61e-12	-4.98e-12	1.5e-11	-1.35e-11	3.89e-12	9.17e-12	-2.66e-12	9.16e-12
0.0115	-2.43e-11	3.73e-12	-5.61e-12	1.06e-11	-1.48e-11	2.02e-12	6.04e-12	-5.79e-12	1.17e-11
0.01152	-2.61e-11	-2.09e-14	-1.19e-11	8.12e-12	-2.04e-11	-3.61e-12	2.91e-12	1.09e-12	1.29e-11
0.01154	-2.8e-11	-4.4e-12	-1.44e-11	2.49e-12	-2.36e-11	-6.11e-12	-2.71e-12	6.09e-12	1.67e-11
0.01156	-2.43e-11	-3.77e-12	-1.37e-11	-3.76e-12	-2.67e-11	-8.62e-12	-9.59e-12	1.3e-11	1.67e-11
0.01158	-1.55e-11	-3.15e-12	-1.37e-11	-9.39e-12	-2.48e-11	-1.05e-11	-1.33e-11	2.05e-11	1.73e-11
0.0116	-5.51e-12	-1.27e-12	-6.86e-12	-1.63e-11	-1.92e-11	-8.62e-12	-1.58e-11	2.36e-11	1.48e-11
0.01162	6.37e-12	2.48e-12	-6.04e-13	-1.5e-11	-1.61e-11	-7.36e-12	-2.15e-11	1.8e-11	1.42e-11
0.01164	1.26e-11	4.98e-12	3.77e-12	-1.31e-11	-8.55e-12	-3.61e-12	-2.02e-11	1.36e-11	9.16e-12
0.01166	2.39e-11	2.48e-12	1.13e-11	-4.39e-12	-3.54e-12	1.39e-13	-1.71e-11	9.22e-12	4.79e-12
0.01168	2.33e-11	-2.09e-14	1.25e-11	3.74e-12	3.96e-12	7.65e-13	-1.02e-11	3.59e-12	3.54e-12
0.0117	2.01e-11	-3.15e-12	8.15e-12	9.99e-12	7.71e-12	2.64e-12	2.29e-12	1.09e-12	-7.09e-12
0.01172	1.76e-11	-3.15e-12	5.02e-12	1.37e-11	1.02e-11	1.39e-12	1.29e-11	-1.41e-12	-8.97e-12
0.01174	9.49e-12	-6.46e-13	-2.48e-12	1.75e-11	4.59e-12	3.89e-12	2.29e-11	4.66e-13	-1.21e-11
0.01176	-4.89e-12	4.36e-12	-6.86e-12	1.87e-11	-2.92e-12	2.02e-12	2.54e-11	6.72e-12	-1.15e-11
0.01178	-1.49e-11	1.62e-11	-1.44e-11	2.44e-11	-1.48e-11	4.52e-12	2.36e-11	1.23e-11	-7.72e-12
0.0118	-2.05e-11	2.25e-11	-1.19e-11	2.5e-11	-2.48e-11	4.52e-12	1.23e-11	1.61e-11	-3.97e-12
0.01182	-2.3e-11	2.44e-11	-1.56e-11	1.87e-11	-3.67e-11	-1.11e-12	1.66e-12	1.67e-11	4.79e-12
0.01184	-1.61e-11	2.25e-11	-1.25e-11	1.37e-11	-4.48e-11	-6.74e-12	-1.08e-11	1.11e-11	1.35e-11
0.01186	-8.64e-12	2.31e-11	-6.86e-12	4.99e-12	-4.86e-11	-1.36e-11	-1.96e-11	7.97e-12	1.73e-11
0.01188	-2.39e-12	1.69e-11	-3.11e-12	-1.09e-14	-4.36e-11	-1.55e-11	-2.59e-11	6.09e-12	1.92e-11
0.0119	1.37e-12	1.25e-11	5.02e-12	-2.51e-12	-2.92e-11	-1.92e-11	-2.59e-11	7.34e-12	1.6e-11
0.01192	5.12e-12	6.23e-12	9.4e-12	-2.51e-12	-1.48e-11	-1.67e-11	-2.08e-11	1.05e-11	1.98e-11
0.01194	7.4e-13	-4.4e-12	1.75e-11	-1.26e-12	1.46e-12	-1.67e-11	-1.33e-11	1.42e-11	1.67e-11
0.01196	-6.14e-12	-8.78e-12	2.32e-11	-1.09e-14	1.21e-11	-1.49e-11	-3.34e-12	1.42e-11	1.79e-11
0.01198	-9.27e-12	-1.19e-11	2.19e-11	-2.51e-12	1.96e-11	-9.87e-12	4.17e-12	1.17e-11	1.23e-11
0.012	-1.49e-11	-1.19e-11	1.44e-11	-3.14e-12	1.71e-11	-6.74e-12	6.04e-12	9.85e-12	6.04e-12
0.01202	-1.93e-11	-1.25e-11	1.27e-12	-6.89e-12	1.08e-11	7.65e-13	9.17e-12	5.47e-12	1.66e-12
0.01204	-1.86e-11	-1.13e-11	-1.06e-11	-8.14e-12	8.96e-12	7.65e-13	4.17e-12	4.84e-12	-5.84e-12
0.01206	-2.11e-11	-8.78e-12	-1.94e-11	-6.26e-12	8.34e-12	4.52e-12	2.91e-12	1.72e-12	-9.6e-12
0.01208	-1.74e-11	-1.9e-12	-2.31e-11	-3.76e-12	8.33e-13	6.39e-12	-2.09e-12	1.72e-12	-1.46e-11
0.0121	-1.74e-11	-2.09e-14	-2.06e-11	-1.89e-12	-1.04e-12	6.39e-12	-5.21e-12	4.22e-12	-1.27e-11
0.01212	-1.49e-11	9.98e-12	-2e-11	3.12e-12	2.08e-13	7.64e-12	-1.4e-11	8.6e-12	-6.47e-12
0.01214	-1.18e-11	1.75e-11	-1.19e-11	3.12e-12	-1.04e-12	3.89e-12	-1.96e-11	1.23e-11	-1.47e-12
0.01216	-5.51e-12	1.69e-11	-3.73e-12	4.37e-12	8.33e-13	2.64e-12	-2.21e-11	1.74e-11	2.91e-12
0.01218	2.62e-12	1.56e-11	1.9e-12	1.24e-12	-4.17e-13	3.89e-12	-2.08e-11	2.24e-11	6.66e-12
0.0122	2.62e-12	1.31e-11	7.52e-12	3.12e-12	-5.42e-12	-1.74e-12	-1.71e-11	1.86e-11	9.79e-12
0.01222	4.49e-12	1.23e-12	1.57e-11	-3.76e-12	-1.48e-11	-6.11e-12	-8.97e-12	1.61e-11	1.04e-11
0.01224	7.4e-13	-6.9e-12	1.75e-11	-3.76e-12	-1.92e-11	-1.17e-11	-2.09e-12	7.34e-12	7.91e-12
0.01226	4.49e-12	-1.38e-11	1.82e-11	-5.01e-12	-2.42e-11	-1.49e-11	6.04e-12	4.66e-13	6.04e-12
0.01228	1.99e-12	-1.69e-11	1.63e-11	-1.26e-12	-2.61e-11	-1.67e-11	8.54e-12	-8.29e-12	5.41e-12
0.0123	-5.11e-13	-1.13e-11	1.25e-11	-5.01e-12	-1.79e-11	-1.67e-11	6.04e-12	-6.41e-12	7.91e-12
0.01232	-3.01e-12	-6.27e-12	5.65e-12	-5.01e-12	-1.04e-11	-1.74e-11	4.79e-12	-2.04e-12	1.48e-11
0.01234	-3.01e-12	1.23e-12	1.9e-12	-5.64e-12	-4.79e-12	-1.55e-11	-3.34e-12	4.22e-12	2.54e-11
0.01236	-4.26e-12	6.86e-12	-5.61e-12	-5.01e-12	-1.67e-12	-9.87e-12	-8.37e-13	1.17e-11	2.73e-11
0.01238	-6.14e-12	1.44e-11	-8.73e-12	-1.06e-11	-8.55e-12	-7.36e-12	-2.09e-12	1.99e-11	3.73e-11
0.0124	-1.05e-11	1.5e-11	-1.25e-11	-9.39e-12	-1.61e-11	-4.86e-13	4.79e-12	2.36e-11	3.42e-11
0.01242	-1.8e-11	1.19e-11	-2e-11	-8.77e-12	-2.36e-11	8.27e-12	7.29e-12	2.11e-11	2.04e-11
0.01244	-2.36e-11	8.73e-12	-2e-11	-1.25e-11	-2.54e-11	1.7e-11	1.04e-11	1.86e-11	9.16e-12
0.01246	-3.24e-11	4.36e-12	-1.44e-11	-8.14e-12	-2.04e-11	2.52e-11	6.04e-12	1.23e-11	-9.6e-12
0.01248	-3.49e-11	-8.15e-12	-1.31e-11	-4.39e-12	-1.29e-11	2.33e-11	4.17e-12	2.97e-12	-2.02e-11
0.0125	-3.68e-11	-1.07e-11	-6.04e-13	4.37e-12	-1.04e-11	2.14e-11	-3.34e-12	-6.41e-12	-2.59e-11
0.01252	-3.68e-11	-1.5e-11	6.9e-12	1.37e-11	-4.17e-13	1.39e-11	-9.59e-12	-1.08e-11	-2.84e-11
0.01254	-2.8e-11	-1.38e-11	1.69e-11	1.81e-11	3.96e-12	-4.86e-12	-8.97e-12	-1.14e-11	-2.65e-11
0.01256	-2.11e-11	-9.4e-12	2.07e-11	2.06e-11	8.34e-12	-1.3e-11	-8.97e-12	-7.04e-12	-1.52e-11
0.01258	-1.18e-11	-5.02e-12	2.19e-11	2.13e-11	5.84e-12	-2.3e-11	-3.96e-12	-1.59e-13	-2.15e-13
0.0126	-1.76e-12	1.23e-12	1.88e-11	1.56e-11	1.02e-11	-2.42e-11	1.66e-12	4.84e-12	1.29e-11
0.01262	2.62e-12	1.23e-12	1.69e-11	8.74e-12	7.71e-12	-2.3e-11	6.04e-12	1.17e-11	3.23e-11
0.01264	6.37e-12	6.04e-13	8.15e-12	-4.39e-12	8.33e-13	-1.55e-11	2.91e-12	1.67e-11	4.04e-11
0.01266	5.12e-12	1.23e-12	-3.11e-12	-1.25e-11	8.33e-13	-9.24e-12	6.04e-12	1.48e-11	4.73e-11
0.01268	1.14e-13	6.23e-12	-9.98e-12	-2e-11	-6.05e-12	-4.86e-13	6.67e-12	1.11e-11	4.23e-11
0.0127	-3.01e-12	1.12e-11	-1.75e-11	-2.56e-11	-7.3e-12	7.64e-12	1.1e-11	1.11e-11	3.29e-11
0.01272	-1.18e-11	2.31e-11	-1.69e-11	-2.5e-11	-7.3e-12	1.14e-11	1.29e-11	9.22e-12	1.85e-11
0.01274	-1.55e-11	2.69e-11	-1.44e-11	-1.81e-11	-6.67e-12	1.08e-11	1.17e-11	1.48e-11	5.41e-12
0.01276	-1.24e-11	2.44e-11	-1.06e-11	-1.31e-11	-5.42e-12	1.33e-11	2.23e-11	1.67e-11	-5.22e-12
0.01278	-1.3e-11	2.25e-11	-4.36e-12	-1.25e-11	-6.67e-12	1.45e-11	2.61e-11	1.86e-11	-1.08e-11
0.0128	-9.89e-12	1.87e-11	4.4e-12	-1.06e-11	-9.17e-12	1.7e-11	2.29e-11	2.42e-11	-1.27e-11
0.01282	-9.27e-12	1.06e-11	1e-11	-8.14e-12	-1.35e-11	1.45e-11	1.35e-11	3.3e-11	-1.46e-11
0.01284	-1.05e-11	-3.15e-12	1.07e-11	-1.06e-11	-1.54e-11	1.51e-11	6.67e-12	3.17e-11	-1.46e-11
0.01286	-1.55e-11	-1.5e-11	1.63e-11	-1.38e-11	-1.23e-11	8.27e-12	-1.46e-12	3.24e-11	-7.72e-12
0.01288	-2.11e-11	-2.25e-11	1.19e-11	-1.44e-11	-7.3e-12	2.64e-12	-1.15e-11	2.61e-11	-8.34e-12
0.0129	-3.18e-11	-2.63e-11	1.75e-11	-1.56e-11	5.84e-12	-3.61e-12	-1.08e-11	1.67e-11	-6.47e-12
0.01292	-3.43e-11	-2.38e-11	1.63e-11	-1.13e-11	7.09e-12	1.39e-13	-1.21e-11	9.85e-12	-1.08e-11
0.01294	-3.87e-11	-1.63e-11	1.82e-11	-1e-11	9.59e-12	4.52e-12	-8.34e-12	1.72e-12	-4.59e-12
0.01296	-3.99e-11	-3.15e-12	1.57e-11	-1.26e-12	3.96e-12	3.89e-12	4.13e-13	-5.79e-12	-1.47e-12
0.01298	-3.68e-11	1.06e-11	1.44e-11	4.99e-12	-4.79e-12	1.26e-11	-2.09e-12	-7.04e-12	6.66e-12
0.013	-3.12e-11	2.12e-11	7.52e-12	1.12e-11	-1.1e-11	1.33e-11	1.66e-12	-7.66e-12	1.54e-11
0.01302	-2.74e-11	2.81e-11	5.65e-12	1.12e-11	-1.79e-11	1.2e-11	6.67e-12	-5.79e-12	2.17e-11
0.01304	-2.05e-11	3.44e-11	-1.86e-12	6.24e-12	-2.48e-11	1.33e-11	7.29e-12	1.72e-12	2.6e-11
0.01306	-9.89e-12	2.87e-11	-8.11e-12	-2.51e-12	-2.92e-11	1.14e-11	3.54e-12	6.09e-12	2.04e-11
0.01308	-1.76e-12	2.25e-11	-1.25e-11	-1.25e-11	-2.61e-11	5.14e-12	4.17e-12	9.22e-12	1.6e-11
0.0131	5.12e-12	6.86e-12	-1.31e-11	-1.94e-11	-1.92e-11	2.64e-12	-2.09e-12	1.42e-11	1.23e-11
0.01312	8.24e-12	-1.27e-12	-1.12e-11	-2.25e-11	-1.23e-11	-1.11e-12	-3.34e-12	1.67e-11	8.54e-12
0.01314	5.12e-12	-8.78e-12	-6.86e-12	-2.25e-11	-2.92e-12	-4.24e-12	1.04e-12	2.05e-11	4.79e-12
0.01316	-1.14e-12	-1.19e-11	-3.11e-12	-2.63e-11	8.96e-12	-1.05e-11	6.67e-12	2.17e-11	1.04e-12
0.01318	-7.39e-12	-5.02e-12	3.77e-12	-2.56e-11	1.33e-11	-1.55e-11	1.23e-11	1.99e-11	4.1e-13
0.0132	-1.05e-11	-2.52e-12	2.52e-12	-2.25e-11	1.33e-11	-2.05e-11	1.35e-11	1.61e-11	-2.15e-13
0.01322	-8.02e-12	-2.09e-14	9.4e-12	-1.69e-11	8.96e-12	-2.11e-11	1.17e-11	1.55e-11	-2.15e-13
0.01324	-7.39e-12	-6.46e-13	7.52e-12	-1.25e-11	-2.29e-12	-2.17e-11	1.23e-11	1.17e-11	4.79e-12
0.01326	-4.89e-12	4.36e-12	8.78e-12	-8.77e-12	-6.67e-12	-1.8e-11	6.67e-12	1.23e-11	5.41e-12
0.01328	-3.64e-12	7.48e-12	4.4e-12	-1.26e-12	-8.55e-12	-1.11e-11	5.42e-12	1.55e-11	6.04e-12
0.0133	-2.39e-12	9.98e-12	2.09e-14	6.14e-13	-9.17e-12	-6.11e-12	4.79e-12	2.05e-11	5.41e-12
0.01332	-6.76e-12	1.56e-11	-6.04e-13	-1.09e-14	-8.55e-12	-4.24e-12	8.54e-12	2.42e-11	5.41e-12
0.01334	-1.11e-11	1.87e-11	6.46e-13	-6.26e-12	-8.55e-12	6.39e-12	1.17e-11	2.67e-11	7.29e-12
0.01336	-9.27e-12	1.75e-11	5.65e-12	-1e-11	-9.17e-12	9.52e-12	1.35e-11	2.49e-11	4.1e-13
0.01338	-6.76e-12	2e-11	1.32e-11	-1.63e-11	-1.48e-11	1.64e-11	1.67e-11	2.36e-11	-5.84e-12
0.0134	-2.39e-12	1.87e-11	1.69e-11	-1.88e-11	-2.11e-11	1.33e-11	1.48e-11	1.8e-11	-1.33e-11
0.01342	-1.14e-12	1.62e-11	1.94e-11	-2.19e-11	-1.92e-11	1.45e-11	1.42e-11	1.55e-11	-1.9e-11
0.01344	1.99e-12	1.69e-11	1.82e-11	-2.25e-11	-1.98e-11	7.02e-12	1.1e-11	1.17e-11	-2.46e-11
0.01346	2.62e-12	1.75e-11	8.15e-12	-1.81e-11	-1.35e-11	-1.74e-12	6.04e-12	1.11e-11	-2.46e-11
0.01348	1.99e-12	1.25e-11	-6.04e-13	-1.38e-11	-4.79e-12	-6.11e-12	1.66e-12	1.17e-11	-2.15e-11
0.0135	3.87e-12	1.19e-11	-9.36e-12	-7.51e-12	8.33e-13	-1.24e-11	-1.46e-12	1.48e-11	-1.08e-11
0.01352	3.24e-12	9.98e-12	-1.37e-11	-6.26e-12	9.59e-12	-1.86e-11	-5.84e-12	1.8e-11	-3.97e-12
0.01354	1.37e-12	6.04e-13	-1.62e-11	-5.01e-12	9.59e-12	-1.92e-11	-5.21e-12	1.86e-11	6.66e-12
0.01356	1.99e-12	-6.27e-12	-1.56e-11	-4.39e-12	4.59e-12	-1.67e-11	-2.09e-12	2.24e-11	1.54e-11
0.01358	-3.01e-12	-1.44e-11	-1.37e-11	-5.64e-12	7.71e-12	-1.42e-11	7.29e-12	2.61e-11	2.04e-11
0.0136	-7.39e-12	-2e-11	-1.37e-11	-4.39e-12	2.71e-12	-1.05e-11	1.29e-11	2.11e-11	2.54e-11
0.01362	-9.89e-12	-2.38e-11	-1.12e-11	-4.39e-12	-1.67e-12	-2.99e-12	2.48e-11	2.61e-11	2.79e-11
0.01364	-6.76e-12	-2e-11	-1.19e-11	-5.64e-12	-2.29e-12	3.27e-12	3.11e-11	2.05e-11	2.79e-11
0.01366	-9.89e-12	-1.38e-11	-9.98e-12	-3.76e-12	-3.54e-12	1.01e-11	3.42e-11	1.8e-11	2.1e-11
0.01368	-7.39e-12	-3.15e-12	-2.48e-12	-1.09e-14	-1.67e-12	1.26e-11	2.79e-11	1.23e-11	1.54e-11
0.0137	-6.76e-12	1.12e-11	7.52e-12	3.74e-12	-2.92e-12	1.01e-11	1.79e-11	8.6e-12	6.04e-12
0.01372	-9.27e-12	2.31e-11	1.69e-11	7.49e-12	-2.92e-12	5.14e-12	7.29e-12	9.22e-12	-8.97e-12
0.01374	-1.11e-11	3.19e-11	1.94e-11	1.06e-11	-4.17e-12	-2.99e-12	-2.71e-12	1.05e-11	-1.65e-11
0.01376	-1.11e-11	3.44e-11	1.88e-11	8.12e-12	-7.92e-12	-4.24e-12	-7.09e-12	1.48e-11	-2.77e-11
0.01378	-8.64e-12	3.5e-11	1.57e-11	3.74e-12	-1.04e-11	-9.24e-12	-1.46e-11	1.92e-11	-3.09e-11
0.0138	-9.89e-12	2.25e-11	1.38e-11	1.87e-12	-6.67e-12	-1.55e-11	-7.09e-12	1.86e-11	-3.21e-11
0.01382	-4.89e-12	1.19e-11	8.78e-12	-8.14e-12	-7.92e-12	-1.55e-11	-2.09e-12	2.49e-11	-2.9e-11
0.01384	3.24e-12	-4.4e-12	6.27e-12	-1.56e-11	-8.55e-12	-1.36e-11	4.79e-12	2.55e-11	-2.4e-11
0.01386	5.74e-12	-1.32e-11	8.78e-12	-2.31e-11	-9.8e-12	-1.17e-11	1.1e-11	2.86e-11	-9.6e-12
0.01388	8.87e-12	-2.13e-11	6.9e-12	-2.5e-11	-6.67e-12	-9.24e-12	1.67e-11	2.86e-11	-2.15e-13
0.0139	6.37e-12	-2.5e-11	6.9e-12	-2.31e-11	-2.92e-12	2.64e-12	2.17e-11	2.05e-11	1.54e-11
0.01392	7.62e-12	-1.69e-11	6.46e-13	-1.94e-11	4.59e-12	1.08e-11	1.85e-11	1.17e-11	2.73e-11
0.01394	4.49e-12	-1.19e-11	-6.04e-13	-1.56e-11	8.34e-12	1.39e-11	1.92e-11	2.97e-12	3.48e-11
0.01396	7.4e-13	-1.9e-12	-4.98e-12	-1.06e-11	1.4e-11	1.64e-11	1.48e-11	-2.04e-12	3.54e-11
0.01398	1.14e-13	4.98e-12	-8.11e-12	-8.14e-12	8.96e-12	1.7e-11	7.92e-12	-6.41e-12	2.86e-11
0.014	7.4e-13	7.48e-12	-8.11e-12	-6.89e-12	8.96e-12	1.76e-11	1.04e-12	-5.16e-12	1.73e-11
0.01402	-1.76e-12	4.98e-12	-1.06e-11	-7.51e-12	8.96e-12	1.64e-11	-6.47e-12	-2.04e-12	7.29e-12
0.01404	-6.14e-12	-1.27e-12	-1.37e-11	-6.89e-12	4.59e-12	1.89e-11	-1.02e-11	1.72e-12	-8.41e-13
0.01406	-8.02e-12	-4.4e-12	-2.06e-11	2.49e-12	8.33e-13	1.58e-11	-1.27e-11	6.09e-12	-6.47e-12
0.01408	-1.3e-11	-6.27e-12	-2.12e-11	8.12e-12	-2.29e-12	1.7e-11	-1.15e-11	9.85e-12	-1.21e-11
0.0141	-1.55e-11	-6.9e-12	-2.12e-11	1.69e-11	-7.92e-12	1.2e-11	-6.47e-12	1.36e-11	-1.52e-11
0.01412	-1.93e-11	-1.27e-12	-1.37e-11	1.75e-11	-1.17e-11	7.02e-12	1.66e-12	1.67e-11	-2.15e-11
0.01414	-2.36e-11	-2.09e-14	-9.98e-12	2e-11	-9.17e-12	2.02e-12	1.17e-11	1.74e-11	-2.59e-11
0.01416	-2.61e-11	4.36e-12	6.46e-13	1.69e-11	-4.79e-12	2.64e-12	1.85e-11	2.17e-11	-2.4e-11
0.01418	-2.61e-11	6.23e-12	1e-11	8.74e-12	-4.17e-12	3.89e-12	2.86e-11	2.36e-11	-1.96e-11
0.0142	-1.93e-11	1.06e-11	1.88e-11	6.14e-13	-4.17e-13	1.39e-12	2.73e-11	2.3e-11	-1.46e-11
0.01422	-9.27e-12	1.19e-11	2e-11	-8.77e-12	-3.54e-12	-4.86e-12	2.73e-11	2.05e-11	4.1e-13
0.01424	-2.39e-12	7.48e-12	2.07e-11	-1.69e-11	-4.17e-12	-1.42e-11	1.67e-11	2.3e-11	7.91e-12
0.01426	5.74e-12	3.11e-12	1.57e-11	-1.75e-11	-2.29e-12	-1.42e-11	2.91e-12	1.67e-11	1.23e-11
0.01428	6.99e-12	-6.9e-12	1.13e-11	-1.75e-11	-2.92e-12	-1.67e-11	-8.34e-12	1.67e-11	1.29e-11
0.0143	8.87e-12	-1.25e-11	6.9e-12	-1.13e-11	-1.04e-12	-1.05e-11	-1.83e-11	1.36e-11	1.04e-11
0.01432	6.37e-12	-1.5e-11	-1.23e-12	-1.89e-12	2.08e-12	-4.24e-12	-2.4e-11	1.11e-11	1.23e-11
0.01434	-1.76e-12	-1.19e-11	-9.98e-12	3.74e-12	-2.92e-12	4.52e-12	-2.27e-11	1.05e-11	1.42e-11
0.01436	-5.51e-12	-1.25e-11	-1.81e-11	6.87e-12	-4.17e-13	7.02e-12	-1.33e-11	9.22e-12	1.29e-11
0.01438	-1.11e-11	-2.52e-12	-2.12e-11	9.99e-12	1.46e-12	8.27e-12	1.66e-12	9.85e-12	8.54e-12
0.0144	-1.61e-11	3.73e-12	-2.56e-11	4.99e-12	2.08e-13	8.27e-12	1.67e-11	6.72e-12	7.91e-12
0.01442	-2.11e-11	6.23e-12	-2.69e-11	6.14e-13	-4.17e-13	7.64e-12	2.73e-11	1.11e-11	-3.34e-12
0.01444	-2.36e-11	1.25e-11	-2.44e-11	-6.26e-12	2.71e-12	3.89e-12	3.42e-11	1.48e-11	-1.21e-11
0.01446	-2.11e-11	2.06e-11	-1.81e-11	-1.19e-11	5.21e-12	-4.86e-13	3.48e-11	2.3e-11	-2.02e-11
0.01448	-1.86e-11	2.87e-11	-1.19e-11	-1.31e-11	1.02e-11	-2.99e-12	3.11e-11	2.3e-11	-2.71e-11
0.0145	-1.24e-11	3.19e-11	-3.11e-12	-1.56e-11	1.58e-11	-6.11e-12	2.23e-11	2.8e-11	-2.77e-11
0.01452	-1.11e-11	2.56e-11	2.52e-12	-1.63e-11	1.71e-11	-6.74e-12	1.29e-11	2.55e-11	-2.59e-11
0.01454	-6.76e-12	1.69e-11	1e-11	-1.44e-11	2.15e-11	-6.74e-12	1.66e-12	2.05e-11	-1.77e-11
0.01456	-1.76e-12	5.61e-12	1.44e-11	-8.14e-12	1.46e-11	-2.99e-12	-6.47e-12	1.86e-11	-8.97e-12
0.01458	1.99e-12	-9.4e-12	8.15e-12	1.24e-12	1.08e-11	1.39e-12	-1.21e-11	1.42e-11	-8.41e-13
0.0146	1.99e-12	-2.19e-11	1e-11	7.49e-12	2.71e-12	8.89e-12	-1.46e-11	1.42e-11	7.29e-12
0.01462	7.4e-13	-2.94e-11	1.9e-12	8.74e-12	-1.67e-12	1.2e-11	-1.33e-11	1.17e-11	1.23e-11
0.01464	-3.64e-12	-3.32e-11	-3.73e-12	9.99e-12	-9.8e-12	1.39e-11	-1.08e-11	1.23e-11	2.1e-11
0.01466	-6.76e-12	-2.32e-11	-2.48e-12	-2.51e-12	-1.67e-11	1.08e-11	4.13e-13	1.17e-11	1.98e-11
0.01468	-9.27e-12	-1.5e-11	-2.48e-12	-1.25e-11	-1.61e-11	3.89e-12	7.92e-12	1.36e-11	2.35e-11
0.0147	-1.3e-11	-3.15e-12	-3.73e-12	-2.25e-11	-1.42e-11	-3.61e-12	1.6e-11	1.05e-11	2.04e-11
0.01472	-1.8e-11	9.36e-12	-8.73e-12	-2.88e-11	-6.67e-12	-1.05e-11	2.36e-11	4.84e-12	1.17e-11
0.01474	-1.74e-11	1.31e-11	-1.19e-11	-2.44e-11	-1.67e-12	-1.11e-11	2.61e-11	2.97e-12	8.54e-12
0.01476	-1.61e-11	1.75e-11	-1.69e-11	-1.5e-11	6.46e-12	-7.99e-12	2.42e-11	-9.54e-12	-1.47e-12
0.01478	-1.49e-11	1.62e-11	-1.44e-11	-1.06e-11	1.08e-11	-6.74e-12	1.42e-11	-1.77e-11	-1.4e-11
0.0148	-8.64e-12	1.44e-11	-9.36e-12	-1.26e-12	1.4e-11	-1.74e-12	9.17e-12	-1.89e-11	-2.4e-11
0.01482	-4.26e-12	7.48e-12	-1.86e-12	-1.09e-14	1.15e-11	2.64e-12	-2.71e-12	-2.02e-11	-2.52e-11
0.01484	-3.01e-12	6.23e-12	1e-11	2.49e-12	7.09e-12	6.39e-12	-5.84e-12	-8.91e-12	-2.34e-11
0.01486	-7.39e-12	3.11e-12	2.25e-11	-3.14e-12	2.08e-13	5.14e-12	-8.34e-12	3.59e-12	-1.52e-11
0.01488	-1.05e-11	4.98e-12	2.63e-11	6.14e-13	-4.17e-13	7.02e-12	-1.02e-11	1.8e-11	-6.47e-12
0.0149	-1.43e-11	1.86e-12	3.19e-11	-6.36e-13	-2.92e-12	7.64e-12	-7.09e-12	2.36e-11	4.16e-12
0.01492	-1.8e-11	-1.27e-12	2.32e-11	1.24e-12	3.96e-12	3.27e-12	-7.72e-12	2.8e-11	1.17e-11
0.01494	-1.18e-11	-3.15e-12	1.44e-11	2.49e-12	5.84e-12	-1.11e-12	6.04e-12	2.67e-11	1.79e-11
0.01496	-6.14e-12	-4.4e-12	1.27e-12	-2.51e-12	1.15e-11	-4.86e-12	9.79e-12	2.49e-11	2.17e-11
0.01498	1.37e-12	-5.65e-12	-1.12e-11	-8.14e-12	1.46e-11	-9.87e-12	1.48e-11	2.17e-11	2.48e-11
0.015	8.87e-12	-3.15e-12	-2.37e-11	-1.44e-11	1.15e-11	-9.87e-12	1.85e-11	1.8e-11	2.1e-11
0.01502	1.39e-11	-3.15e-12	-2.81e-11	-1.25e-11	8.34e-12	-1.3e-11	1.79e-11	1.3e-11	1.85e-11
0.01504	1.82e-11	-5.02e-12	-3.25e-11	-1.69e-11	4.59e-12	-1.11e-11	1.42e-11	7.34e-12	9.16e-12
0.01506	1.95e-11	1.23e-12	-2.31e-11	-1.5e-11	4.59e-12	-8.62e-12	4.79e-12	4.66e-13	-2.15e-13
0.01508	2.64e-11	6.86e-12	-1.62e-11	-5.64e-12	1.65e-11	1.39e-12	6.67e-12	2.97e-12	-3.34e-12
0.0151	4.2e-11	1.75e-11	-6.04e-13	1.37e-11	3.46e-11	2.14e-11	1.54e-11	1.74e-11	4.1e-13
0.01512	6.08e-11	3.81e-11	1.57e-11	4e-11	5.52e-11	4.58e-11	2.61e-11	4.49e-11	2.04e-11
0.01514	7.7e-11	5.31e-11	3e-11	6.06e-11	7.09e-11	7.39e-11	4.17e-11	7.18e-11	4.23e-11
0.01516	8.27e-11	6e-11	3.5e-11	7e-11	7.21e-11	8.33e-11	4.86e-11	9.18e-11	5.48e-11
0.01518	7.39e-11	5.06e-11	2.13e-11	6.19e-11	6.21e-11	8.14e-11	4.36e-11	9.3e-11	5.73e-11
0.0152	4.08e-11	2.87e-11	-3.73e-12	3.69e-11	2.65e-11	5.33e-11	2.79e-11	6.3e-11	4.11e-11
0.01522	-8.02e-12	-5.65e-12	-3.94e-11	-8.77e-12	-1.86e-11	1.08e-11	-6.47e-12	1.23e-11	4.16e-12
0.01524	-7.12e-11	-6.19e-11	-8.5e-11	-7.19e-11	-7.8e-11	-5.61e-11	-5.52e-11	-6.14e-11	-5.15e-11
0.01526	-1.52e-10	-1.31e-10	-1.57e-10	-1.55e-10	-1.51e-10	-1.54e-10	-1.25e-10	-1.63e-10	-1.41e-10
0.01528	-2.63e-10	-2.33e-10	-2.58e-10	-2.73e-10	-2.52e-10	-2.77e-10	-2.32e-10	-2.92e-10	-2.65e-10
0.0153	-4.01e-10	-3.75e-10	-4.06e-10	-4.33e-10	-3.98e-10	-4.39e-10	-3.78e-10	-4.62e-10	-4.38e-10
0.01532	-5.88e-10	-5.64e-10	-6.11e-10	-6.48e-10	-5.96e-10	-6.55e-10	-5.69e-10	-6.82e-10	-6.59e-10
0.01534	-8.29e-10	-8.11e-10	-8.8e-10	-9.27e-10	-8.55e-10	-9.25e-10	-8.24e-10	-9.7e-10	-9.47e-10
0.01536	-1.12e-09	-1.12e-09	-1.22e-09	-1.27e-09	-1.18e-09	-1.26e-09	-1.14e-09	-1.31e-09	-1.3e-09
0.01538	-1.47e-09	-1.48e-09	-1.62e-09	-1.66e-09	-1.57e-09	-1.66e-09	-1.5e-09	-1.71e-09	-1.7e-09
0.0154	-1.86e-09	-1.89e-09	-2.06e-09	-2.11e-09	-2e-09	-2.11e-09	-1.92e-09	-2.15e-09	-2.15e-09
0.01542	-2.28e-09	-2.34e-09	-2.53e-09	-2.59e-09	-2.46e-09	-2.59e-09	-2.37e-09	-2.62e-09	-2.63e-09
0.01544	-2.72e-09	-2.79e-09	-3.01e-09	-3.06e-09	-2.93e-09	-3.07e-09	-2.83e-09	-3.08e-09	-3.11e-09
0.01546	-3.15e-09	-3.25e-09	-3.47e-09	-3.53e-09	-3.38e-09	-3.54e-09	-3.29e-09	-3.54e-09	-3.58e-09
0.01548	-3.56e-09	-3.69e-09	-3.9e-09	-3.96e-09	-3.8e-09	-3.97e-09	-3.72e-09	-3.97e-09	-4.02e-09
0.0155	-3.94e-09	-4.08e-09	-4.28e-09	-4.33e-09	-4.17e-09	-4.34e-09	-4.12e-09	-4.35e-09	-4.41e-09
0.01552	-4.26e-09	-4.42e-09	-4.59e-09	-4.64e-09	-4.5e-09	-4.65e-09	-4.46e-09	-4.67e-09	-4.74e-09
0.01554	-4.52e-09	-4.69e-09	-4.83e-09	-4.89e-09	-4.75e-09	-4.89e-09	-4.74e-09	-4.91e-09	-5.01e-09
0.01556	-4.73e-09	-4.89e-09	-5.01e-09	-5.07e-09	-4.95e-09	-5.06e-09	-4.95e-09	-5.09e-09	-5.21e-09
0.01558	-4.88e-09	-5.02e-09	-5.12e-09	-5.18e-09	-5.08e-09	-5.17e-09	-5.1e-09	-5.19e-09	-5.34e-09
0.0156	-4.99e-09	-5.1e-09	-5.19e-09	-5.25e-09	-5.17e-09	-5.23e-09	-5.19e-09	-5.24e-09	-5.42e-09
0.01562	-5.05e-09	-5.13e-09	-5.21e-09	-5.26e-09	-5.2e-09	-5.25e-09	-5.23e-09	-5.26e-09	-5.44e-09
0.01564	-5.08e-09	-5.12e-09	-5.2e-09	-5.23e-09	-5.19e-09	-5.25e-09	-5.23e-09	-5.23e-09	-5.41e-09
0.01566	-5.07e-09	-5.08e-09	-5.15e-09	-5.16e-09	-5.15e-09	-5.21e-09	-5.21e-09	-5.19e-09	-5.35e-09
0.01568	-5.04e-09	-5.01e-09	-5.09e-09	-5.07e-09	-5.09e-09	-5.15e-09	-5.16e-09	-5.13e-09	-5.26e-09
0.0157	-4.99e-09	-4.93e-09	-5e-09	-4.96e-09	-5.01e-09	-5.07e-09	-5.09e-09	-5.05e-09	-5.16e-09
0.01572	-4.93e-09	-4.84e-09	-4.91e-09	-4.84e-09	-4.93e-09	-4.98e-09	-5.01e-09	-4.96e-09	-5.04e-09
0.01574	-4.84e-09	-4.74e-09	-4.81e-09	-4.73e-09	-4.84e-09	-4.88e-09	-4.91e-09	-4.86e-09	-4.92e-09
0.01576	-4.76e-09	-4.64e-09	-4.7e-09	-4.61e-09	-4.75e-09	-4.78e-09	-4.79e-09	-4.75e-09	-4.79e-09
0.01578	-4.67e-09	-4.53e-09	-4.59e-09	-4.5e-09	-4.66e-09	-4.67e-09	-4.68e-09	-4.63e-09	-4.66e-09
0.0158	-4.57e-09	-4.43e-09	-4.49e-09	-4.39e-09	-4.56e-09	-4.55e-09	-4.55e-09	-4.51e-09	-4.52e-09
0.01582	-4.48e-09	-4.33e-09	-4.38e-09	-4.28e-09	-4.46e-09	-4.43e-09	-4.43e-09	-4.39e-09	-4.39e-09
0.01584	-4.37e-09	-4.23e-09	-4.28e-09	-4.17e-09	-4.35e-09	-4.31e-09	-4.3e-09	-4.26e-09	-4.26e-09
0.01586	-4.26e-09	-4.12e-09	-4.16e-09	-4.06e-09	-4.24e-09	-4.18e-09	-4.17e-09	-4.14e-09	-4.13e-09
0.01588	-4.15e-09	-4.03e-09	-4.05e-09	-3.95e-09	-4.13e-09	-4.05e-09	-4.03e-09	-4.02e-09	-4e-09
0.0159	-4.03e-09	-3.92e-09	-3.93e-09	-3.84e-09	-4.01e-09	-3.92e-09	-3.9e-09	-3.9e-09	-3.88e-09
0.01592	-3.91e-09	-3.83e-09	-3.8e-09	-3.72e-09	-3.89e-09	-3.79e-09	-3.76e-09	-3.78e-09	-3.76e-09
0.01594	-3.81e-09	-3.74e-09	-3.67e-09	-3.61e-09	-3.76e-09	-3.66e-09	-3.63e-09	-3.66e-09	-3.65e-09
0.01596	-3.7e-09	-3.65e-09	-3.55e-09	-3.49e-09	-3.65e-09	-3.54e-09	-3.5e-09	-3.54e-09	-3.53e-09
0.01598	-3.59e-09	-3.56e-09	-3.43e-09	-3.38e-09	-3.53e-09	-3.41e-09	-3.39e-09	-3.43e-09	-3.43e-09
0.016	-3.48e-09	-3.47e-09	-3.31e-09	-3.28e-09	-3.42e-09	-3.29e-09	-3.28e-09	-3.32e-09	-3.33e-09
0.01602	-3.38e-09	-3.37e-09	-3.2e-09	-3.18e-09	-3.32e-09	-3.18e-09	-3.19e-09	-3.21e-09	-3.23e-09
0.01604	-3.28e-09	-3.26e-09	-3.1e-09	-3.08e-09	-3.22e-09	-3.06e-09	-3.1e-09	-3.11e-09	-3.14e-09
0.01606	-3.18e-09	-3.14e-09	-3e-09	-2.99e-09	-3.11e-09	-2.95e-09	-3.01e-09	-3.01e-09	-3.04e-09
0.01608	-3.09e-09	-3.02e-09	-2.9e-09	-2.89e-09	-3.02e-09	-2.86e-09	-2.92e-09	-2.92e-09	-2.94e-09
0.0161	-3e-09	-2.9e-09	-2.8e-09	-2.8e-09	-2.92e-09	-2.77e-09	-2.84e-09	-2.82e-09	-2.85e-09
0.01612	-2.91e-09	-2.78e-09	-2.7e-09	-2.7e-09	-2.83e-09	-2.68e-09	-2.75e-09	-2.73e-09	-2.75e-09
0.01614	-2.82e-09	-2.68e-09	-2.6e-09	-2.6e-09	-2.74e-09	-2.61e-09	-2.67e-09	-2.64e-09	-2.66e-09
0.01616	-2.73e-09	-2.57e-09	-2.5e-09	-2.51e-09	-2.65e-09	-2.54e-09	-2.59e-09	-2.55e-09	-2.56e-09
0.01618	-2.64e-09	-2.49e-09	-2.4e-09	-2.42e-09	-2.56e-09	-2.47e-09	-2.51e-09	-2.47e-09	-2.46e-09
0.0162	-2.55e-09	-2.4e-09	-2.32e-09	-2.33e-09	-2.47e-09	-2.4e-09	-2.43e-09	-2.38e-09	-2.38e-09
0.01622	-2.46e-09	-2.33e-09	-2.24e-09	-2.24e-09	-2.39e-09	-2.33e-09	-2.35e-09	-2.3e-09	-2.3e-09
0.01624	-2.37e-09	-2.25e-09	-2.17e-09	-2.16e-09	-2.31e-09	-2.27e-09	-2.27e-09	-2.23e-09	-2.22e-09
0.01626	-2.28e-09	-2.19e-09	-2.1e-09	-2.09e-09	-2.23e-09	-2.19e-09	-2.19e-09	-2.16e-09	-2.15e-09
0.01628	-2.2e-09	-2.12e-09	-2.03e-09	-2.02e-09	-2.16e-09	-2.13e-09	-2.12e-09	-2.09e-09	-2.08e-09
0.0163	-2.13e-09	-2.06e-09	-1.98e-09	-1.95e-09	-2.09e-09	-2.06e-09	-2.04e-09	-2.03e-09	-2.01e-09
0.01632	-2.08e-09	-2e-09	-1.92e-09	-1.89e-09	-2.03e-09	-1.98e-09	-1.96e-09	-1.96e-09	-1.95e-09
0.01634	-2.03e-09	-1.94e-09	-1.87e-09	-1.84e-09	-1.97e-09	-1.92e-09	-1.89e-09	-1.9e-09	-1.88e-09
0.01636	-1.99e-09	-1.88e-09	-1.82e-09	-1.78e-09	-1.91e-09	-1.87e-09	-1.83e-09	-1.84e-09	-1.82e-09
0.01638	-1.95e-09	-1.82e-09	-1.78e-09	-1.72e-09	-1.85e-09	-1.81e-09	-1.76e-09	-1.78e-09	-1.76e-09
0.0164	-1.9e-09	-1.76e-09	-1.73e-09	-1.68e-09	-1.79e-09	-1.75e-09	-1.71e-09	-1.72e-09	-1.7e-09
0.01642	-1.86e-09	-1.7e-09	-1.67e-09	-1.62e-09	-1.74e-09	-1.69e-09	-1.65e-09	-1.67e-09	-1.64e-09
0.01644	-1.81e-09	-1.65e-09	-1.61e-09	-1.57e-09	-1.68e-09	-1.63e-09	-1.61e-09	-1.63e-09	-1.59e-09
0.01646	-1.76e-09	-1.6e-09	-1.55e-09	-1.52e-09	-1.62e-09	-1.57e-09	-1.56e-09	-1.58e-09	-1.53e-09
0.01648	-1.7e-09	-1.55e-09	-1.49e-09	-1.46e-09	-1.57e-09	-1.52e-09	-1.52e-09	-1.54e-09	-1.48e-09
0.0165	-1.65e-09	-1.5e-09	-1.43e-09	-1.41e-09	-1.51e-09	-1.47e-09	-1.48e-09	-1.5e-09	-1.43e-09
0.01652	-1.6e-09	-1.46e-09	-1.37e-09	-1.36e-09	-1.46e-09	-1.42e-09	-1.44e-09	-1.45e-09	-1.38e-09
0.01654	-1.55e-09	-1.42e-09	-1.33e-09	-1.32e-09	-1.4e-09	-1.38e-09	-1.39e-09	-1.41e-09	-1.34e-09
0.01656	-1.51e-09	-1.38e-09	-1.28e-09	-1.28e-09	-1.35e-09	-1.34e-09	-1.34e-09	-1.35e-09	-1.3e-09
0.01658	-1.47e-09	-1.34e-09	-1.24e-09	-1.25e-09	-1.31e-09	-1.3e-09	-1.3e-09	-1.31e-09	-1.27e-09
0.0166	-1.43e-09	-1.29e-09	-1.22e-09	-1.22e-09	-1.27e-09	-1.26e-09	-1.26e-09	-1.26e-09	-1.23e-09
0.01662	-1.39e-09	-1.25e-09	-1.19e-09	-1.2e-09	-1.23e-09	-1.22e-09	-1.22e-09	-1.22e-09	-1.19e-09
0.01664	-1.35e-09	-1.21e-09	-1.17e-09	-1.18e-09	-1.21e-09	-1.18e-09	-1.18e-09	-1.19e-09	-1.15e-09
0.01666	-1.3e-09	-1.18e-09	-1.15e-09	-1.15e-09	-1.18e-09	-1.15e-09	-1.15e-09	-1.15e-09	-1.11e-09
0.01668	-1.26e-09	-1.15e-09	-1.12e-09	-1.11e-09	-1.15e-09	-1.12e-09	-1.12e-09	-1.13e-09	-1.08e-09
0.0167	-1.21e-09	-1.11e-09	-1.09e-09	-1.08e-09	-1.12e-09	-1.08e-09	-1.09e-09	-1.09e-09	-1.05e-09
0.01672	-1.18e-09	-1.09e-09	-1.06e-09	-1.04e-09	-1.09e-09	-1.06e-09	-1.06e-09	-1.07e-09	-1.01e-09
0.01674	-1.14e-09	-1.06e-09	-1.02e-09	-1.02e-09	-1.05e-09	-1.03e-09	-1.04e-09	-1.04e-09	-9.71e-10
0.01676	-1.12e-09	-1.04e-09	-9.94e-10	-9.93e-10	-1.01e-09	-9.97e-10	-1.01e-09	-1.01e-09	-9.31e-10
0.01678	-1.1e-09	-1.01e-09	-9.61e-10	-9.74e-10	-9.74e-10	-9.68e-10	-9.79e-10	-9.8e-10	-8.96e-10
0.0168	-1.09e-09	-9.77e-10	-9.31e-10	-9.57e-10	-9.42e-10	-9.39e-10	-9.54e-10	-9.53e-10	-8.64e-10
0.01682	-1.07e-09	-9.49e-10	-9.07e-10	-9.45e-10	-9.15e-10	-9.1e-10	-9.25e-10	-9.29e-10	-8.39e-10
0.01684	-1.06e-09	-9.2e-10	-8.93e-10	-9.34e-10	-8.9e-10	-8.83e-10	-8.98e-10	-9.04e-10	-8.28e-10
0.01686	-1.03e-09	-8.94e-10	-8.8e-10	-9.14e-10	-8.68e-10	-8.61e-10	-8.73e-10	-8.88e-10	-8.13e-10
0.01688	-1e-09	-8.65e-10	-8.69e-10	-8.92e-10	-8.55e-10	-8.35e-10	-8.47e-10	-8.69e-10	-8.02e-10
0.0169	-9.66e-10	-8.37e-10	-8.6e-10	-8.64e-10	-8.38e-10	-8.15e-10	-8.18e-10	-8.61e-10	-7.93e-10
0.01692	-9.32e-10	-8.09e-10	-8.45e-10	-8.36e-10	-8.24e-10	-7.93e-10	-7.96e-10	-8.42e-10	-7.78e-10
0.01694	-8.95e-10	-7.84e-10	-8.26e-10	-7.98e-10	-8.04e-10	-7.77e-10	-7.78e-10	-8.25e-10	-7.59e-10
0.01696	-8.62e-10	-7.6e-10	-8.04e-10	-7.62e-10	-7.83e-10	-7.59e-10	-7.58e-10	-8.03e-10	-7.36e-10
0.01698	-8.35e-10	-7.35e-10	-7.74e-10	-7.34e-10	-7.51e-10	-7.45e-10	-7.42e-10	-7.77e-10	-7.07e-10
0.017	-8.08e-10	-7.2e-10	-7.41e-10	-7.06e-10	-7.23e-10	-7.24e-10	-7.32e-10	-7.47e-10	-6.79e-10
0.01702	-7.85e-10	-7.09e-10	-7.1e-10	-6.92e-10	-6.95e-10	-7.04e-10	-7.18e-10	-7.19e-10	-6.54e-10
0.01704	-7.68e-10	-7.02e-10	-6.8e-10	-6.78e-10	-6.69e-10	-6.84e-10	-7.04e-10	-6.94e-10	-6.36e-10
0.01706	-7.55e-10	-6.96e-10	-6.55e-10	-6.69e-10	-6.44e-10	-6.62e-10	-6.81e-10	-6.72e-10	-6.15e-10
0.01708	-7.46e-10	-6.89e-10	-6.35e-10	-6.59e-10	-6.28e-10	-6.39e-10	-6.62e-10	-6.56e-10	-5.98e-10
0.0171	-7.37e-10	-6.82e-10	-6.18e-10	-6.51e-10	-6.16e-10	-6.21e-10	-6.38e-10	-6.42e-10	-5.89e-10
0.01712	-7.3e-10	-6.75e-10	-6.1e-10	-6.4e-10	-6.06e-10	-6.05e-10	-6.14e-10	-6.32e-10	-5.76e-10
0.01714	-7.2e-10	-6.6e-10	-5.98e-10	-6.28e-10	-5.98e-10	-5.87e-10	-5.92e-10	-6.23e-10	-5.68e-10
0.01716	-7.13e-10	-6.48e-10	-5.87e-10	-6.23e-10	-5.83e-10	-5.76e-10	-5.71e-10	-6.14e-10	-5.59e-10
0.01718	-6.97e-10	-6.4e-10	-5.75e-10	-6.13e-10	-5.71e-10	-5.7e-10	-5.51e-10	-6.05e-10	-5.51e-10
0.0172	-6.87e-10	-6.32e-10	-5.62e-10	-6.07e-10	-5.55e-10	-5.54e-10	-5.33e-10	-6.02e-10	-5.41e-10
0.01722	-6.7e-10	-6.23e-10	-5.43e-10	-6.02e-10	-5.36e-10	-5.36e-10	-5.12e-10	-6e-10	-5.32e-10
0.01724	-6.55e-10	-6.12e-10	-5.28e-10	-5.9e-10	-5.2e-10	-5.24e-10	-4.98e-10	-5.89e-10	-5.19e-10
0.01726	-6.41e-10	-6.02e-10	-5.11e-10	-5.78e-10	-5.03e-10	-4.96e-10	-4.9e-10	-5.83e-10	-5.06e-10
0.01728	-6.24e-10	-5.85e-10	-4.97e-10	-5.67e-10	-4.94e-10	-4.78e-10	-4.86e-10	-5.69e-10	-4.97e-10
0.0173	-6.11e-10	-5.68e-10	-4.84e-10	-5.48e-10	-4.9e-10	-4.63e-10	-4.86e-10	-5.59e-10	-4.83e-10
0.01732	-5.95e-10	-5.57e-10	-4.7e-10	-5.3e-10	-4.94e-10	-4.53e-10	-4.86e-10	-5.37e-10	-4.7e-10
0.01734	-5.81e-10	-5.37e-10	-4.61e-10	-5.12e-10	-4.95e-10	-4.41e-10	-4.89e-10	-5.24e-10	-4.61e-10
0.01736	-5.7e-10	-5.22e-10	-4.52e-10	-4.92e-10	-4.89e-10	-4.36e-10	-4.83e-10	-5.07e-10	-4.44e-10
0.01738	-5.58e-10	-5.1e-10	-4.48e-10	-4.75e-10	-4.79e-10	-4.34e-10	-4.78e-10	-4.89e-10	-4.28e-10
0.0174	-5.51e-10	-4.96e-10	-4.4e-10	-4.61e-10	-4.63e-10	-4.34e-10	-4.69e-10	-4.7e-10	-4.11e-10
0.01742	-5.44e-10	-4.88e-10	-4.37e-10	-4.53e-10	-4.44e-10	-4.43e-10	-4.59e-10	-4.55e-10	-3.94e-10
0.01744	-5.33e-10	-4.83e-10	-4.29e-10	-4.49e-10	-4.21e-10	-4.47e-10	-4.47e-10	-4.41e-10	-3.84e-10
0.01746	-5.2e-10	-4.84e-10	-4.2e-10	-4.4e-10	-3.96e-10	-4.46e-10	-4.32e-10	-4.32e-10	-3.79e-10
0.01748	-5.05e-10	-4.78e-10	-4.11e-10	-4.33e-10	-3.81e-10	-4.36e-10	-4.17e-10	-4.24e-10	-3.8e-10
0.0175	-4.93e-10	-4.75e-10	-4e-10	-4.23e-10	-3.69e-10	-4.21e-10	-3.99e-10	-4.14e-10	-3.79e-10
0.01752	-4.78e-10	-4.6e-10	-3.91e-10	-4.15e-10	-3.57e-10	-3.99e-10	-3.84e-10	-4.05e-10	-3.81e-10
0.01754	-4.68e-10	-4.47e-10	-3.83e-10	-4.12e-10	-3.56e-10	-3.78e-10	-3.7e-10	-3.95e-10	-3.82e-10
0.01756	-4.56e-10	-4.28e-10	-3.71e-10	-4.12e-10	-3.54e-10	-3.59e-10	-3.55e-10	-3.85e-10	-3.85e-10
0.01758	-4.5e-10	-4.09e-10	-3.65e-10	-4.17e-10	-3.51e-10	-3.43e-10	-3.45e-10	-3.74e-10	-3.81e-10
0.0176	-4.43e-10	-3.95e-10	-3.51e-10	-4.17e-10	-3.56e-10	-3.31e-10	-3.44e-10	-3.76e-10	-3.8e-10
0.01762	-4.38e-10	-3.83e-10	-3.43e-10	-4.12e-10	-3.52e-10	-3.28e-10	-3.44e-10	-3.67e-10	-3.78e-10
0.01764	-4.33e-10	-3.76e-10	-3.36e-10	-4.11e-10	-3.52e-10	-3.28e-10	-3.4e-10	-3.64e-10	-3.73e-10
0.01766	-4.26e-10	-3.65e-10	-3.29e-10	-3.98e-10	-3.44e-10	-3.3e-10	-3.5e-10	-3.59e-10	-3.65e-10
0.01768	-4.23e-10	-3.63e-10	-3.3e-10	-3.9e-10	-3.38e-10	-3.34e-10	-3.44e-10	-3.48e-10	-3.55e-10
0.0177	-4.19e-10	-3.54e-10	-3.33e-10	-3.83e-10	-3.31e-10	-3.35e-10	-3.4e-10	-3.36e-10	-3.43e-10
0.01772	-4.11e-10	-3.52e-10	-3.28e-10	-3.75e-10	-3.18e-10	-3.36e-10	-3.31e-10	-3.23e-10	-3.34e-10
0.01774	-4.05e-10	-3.44e-10	-3.2e-10	-3.72e-10	-3.1e-10	-3.33e-10	-3.19e-10	-3.07e-10	-3.19e-10
0.01776	-3.97e-10	-3.33e-10	-3.11e-10	-3.63e-10	-3.06e-10	-3.25e-10	-3.09e-10	-2.99e-10	-3.07e-10
0.01778	-3.89e-10	-3.2e-10	-3.03e-10	-3.57e-10	-2.99e-10	-3.17e-10	-2.97e-10	-2.92e-10	-2.99e-10
0.0178	-3.86e-10	-3.06e-10	-3e-10	-3.4e-10	-2.94e-10	-3.06e-10	-2.88e-10	-2.89e-10	-2.9e-10
0.01782	-3.82e-10	-2.97e-10	-2.93e-10	-3.3e-10	-2.91e-10	-2.96e-10	-2.82e-10	-2.91e-10	-2.92e-10
0.01784	-3.81e-10	-2.91e-10	-2.86e-10	-3.16e-10	-2.83e-10	-2.85e-10	-2.77e-10	-3.02e-10	-2.9e-10
0.01786	-3.76e-10	-2.93e-10	-2.76e-10	-3.08e-10	-2.77e-10	-2.76e-10	-2.77e-10	-3.03e-10	-2.9e-10
0.01788	-3.68e-10	-2.95e-10	-2.73e-10	-2.99e-10	-2.64e-10	-2.63e-10	-2.75e-10	-3.07e-10	-2.9e-10
0.0179	-3.61e-10	-3.01e-10	-2.71e-10	-2.98e-10	-2.54e-10	-2.5e-10	-2.72e-10	-3.06e-10	-2.85e-10
0.01792	-3.53e-10	-3.13e-10	-2.71e-10	-2.93e-10	-2.46e-10	-2.42e-10	-2.77e-10	-3e-10	-2.78e-10
0.01794	-3.48e-10	-3.13e-10	-2.78e-10	-2.96e-10	-2.35e-10	-2.33e-10	-2.77e-10	-2.9e-10	-2.72e-10
0.01796	-3.44e-10	-3.14e-10	-2.86e-10	-3e-10	-2.36e-10	-2.27e-10	-2.79e-10	-2.82e-10	-2.62e-10
0.01798	-3.37e-10	-3.08e-10	-2.91e-10	-2.97e-10	-2.32e-10	-2.23e-10	-2.73e-10	-2.67e-10	-2.53e-10
0.018	-3.34e-10	-3e-10	-3e-10	-2.98e-10	-2.34e-10	-2.26e-10	-2.7e-10	-2.56e-10	-2.41e-10
0.01802	-3.26e-10	-2.9e-10	-2.95e-10	-2.94e-10	-2.37e-10	-2.24e-10	-2.6e-10	-2.45e-10	-2.3e-10
0.01804	-3.14e-10	-2.78e-10	-2.89e-10	-2.91e-10	-2.36e-10	-2.3e-10	-2.43e-10	-2.34e-10	-2.22e-10
0.01806	-3e-10	-2.67e-10	-2.78e-10	-2.84e-10	-2.41e-10	-2.36e-10	-2.27e-10	-2.28e-10	-2.15e-10
0.01808	-2.9e-10	-2.55e-10	-2.65e-10	-2.71e-10	-2.39e-10	-2.37e-10	-2.15e-10	-2.3e-10	-2.13e-10
0.0181	-2.83e-10	-2.49e-10	-2.52e-10	-2.62e-10	-2.4e-10	-2.44e-10	-2.08e-10	-2.35e-10	-2.1e-10
0.01812	-2.79e-10	-2.43e-10	-2.41e-10	-2.57e-10	-2.39e-10	-2.45e-10	-2.02e-10	-2.43e-10	-2.21e-10
0.01814	-2.79e-10	-2.38e-10	-2.33e-10	-2.53e-10	-2.31e-10	-2.42e-10	-2.05e-10	-2.47e-10	-2.29e-10
0.01816	-2.78e-10	-2.34e-10	-2.25e-10	-2.53e-10	-2.23e-10	-2.37e-10	-2.08e-10	-2.54e-10	-2.37e-10
0.01818	-2.69e-10	-2.36e-10	-2.18e-10	-2.56e-10	-2.09e-10	-2.28e-10	-2.15e-10	-2.55e-10	-2.42e-10
0.0182	-2.68e-10	-2.36e-10	-2.08e-10	-2.59e-10	-1.97e-10	-2.17e-10	-2.19e-10	-2.57e-10	-2.47e-10
0.01822	-2.68e-10	-2.38e-10	-2.03e-10	-2.53e-10	-1.87e-10	-2.06e-10	-2.25e-10	-2.54e-10	-2.46e-10
0.01824	-2.66e-10	-2.43e-10	-2e-10	-2.49e-10	-1.79e-10	-2.01e-10	-2.22e-10	-2.5e-10	-2.45e-10
0.01826	-2.69e-10	-2.43e-10	-2.02e-10	-2.41e-10	-1.69e-10	-1.98e-10	-2.19e-10	-2.44e-10	-2.43e-10
0.01828	-2.72e-10	-2.45e-10	-2.01e-10	-2.34e-10	-1.61e-10	-2e-10	-2.08e-10	-2.37e-10	-2.42e-10
0.0183	-2.75e-10	-2.45e-10	-2.07e-10	-2.23e-10	-1.59e-10	-2.09e-10	-1.99e-10	-2.23e-10	-2.3e-10
0.01832	-2.78e-10	-2.37e-10	-2.13e-10	-2.17e-10	-1.6e-10	-2.16e-10	-1.89e-10	-2.1e-10	-2.18e-10
0.01834	-2.83e-10	-2.29e-10	-2.19e-10	-2.18e-10	-1.61e-10	-2.23e-10	-1.85e-10	-2.04e-10	-2.07e-10
0.01836	-2.86e-10	-2.21e-10	-2.24e-10	-2.18e-10	-1.67e-10	-2.29e-10	-1.84e-10	-2.01e-10	-1.94e-10
0.01838	-2.82e-10	-2.11e-10	-2.3e-10	-2.16e-10	-1.75e-10	-2.3e-10	-1.82e-10	-2.02e-10	-1.83e-10
0.0184	-2.75e-10	-2.08e-10	-2.33e-10	-2.2e-10	-1.83e-10	-2.28e-10	-1.83e-10	-2.13e-10	-1.76e-10
0.01842	-2.65e-10	-2.06e-10	-2.32e-10	-2.25e-10	-1.87e-10	-2.23e-10	-1.82e-10	-2.21e-10	-1.71e-10
0.01844	-2.44e-10	-2.06e-10	-2.29e-10	-2.25e-10	-1.84e-10	-2.16e-10	-1.81e-10	-2.26e-10	-1.73e-10
0.01846	-2.2e-10	-2.02e-10	-2.24e-10	-2.19e-10	-1.86e-10	-2.06e-10	-1.77e-10	-2.34e-10	-1.75e-10
0.01848	-2.01e-10	-1.98e-10	-2.19e-10	-2.15e-10	-1.83e-10	-2.01e-10	-1.73e-10	-2.39e-10	-1.88e-10
0.0185	-1.87e-10	-1.96e-10	-2.12e-10	-2.08e-10	-1.77e-10	-1.87e-10	-1.69e-10	-2.45e-10	-1.92e-10
0.01852	-1.79e-10	-1.88e-10	-2.07e-10	-1.94e-10	-1.71e-10	-1.83e-10	-1.62e-10	-2.44e-10	-1.93e-10
0.01854	-1.81e-10	-1.88e-10	-2.04e-10	-1.89e-10	-1.65e-10	-1.8e-10	-1.61e-10	-2.42e-10	-1.91e-10
0.01856	-1.84e-10	-1.8e-10	-1.98e-10	-1.87e-10	-1.59e-10	-1.81e-10	-1.58e-10	-2.3e-10	-1.79e-10
0.01858	-1.89e-10	-1.81e-10	-1.86e-10	-1.83e-10	-1.52e-10	-1.82e-10	-1.54e-10	-2.23e-10	-1.7e-10
0.0186	-1.92e-10	-1.73e-10	-1.81e-10	-1.83e-10	-1.48e-10	-1.87e-10	-1.55e-10	-2.1e-10	-1.56e-10
0.01862	-1.92e-10	-1.71e-10	-1.71e-10	-1.87e-10	-1.47e-10	-1.85e-10	-1.52e-10	-2e-10	-1.49e-10
0.01864	-1.92e-10	-1.77e-10	-1.66e-10	-1.89e-10	-1.54e-10	-1.81e-10	-1.53e-10	-1.95e-10	-1.46e-10
0.01866	-1.97e-10	-1.81e-10	-1.64e-10	-1.89e-10	-1.56e-10	-1.71e-10	-1.48e-10	-1.83e-10	-1.44e-10
0.01868	-1.97e-10	-1.88e-10	-1.69e-10	-1.9e-10	-1.61e-10	-1.57e-10	-1.49e-10	-1.78e-10	-1.42e-10
0.0187	-2.01e-10	-1.94e-10	-1.79e-10	-1.91e-10	-1.62e-10	-1.5e-10	-1.43e-10	-1.78e-10	-1.48e-10
0.01872	-1.99e-10	-1.99e-10	-1.89e-10	-1.91e-10	-1.57e-10	-1.44e-10	-1.38e-10	-1.78e-10	-1.54e-10
0.01874	-2e-10	-1.97e-10	-1.96e-10	-1.91e-10	-1.51e-10	-1.49e-10	-1.38e-10	-1.77e-10	-1.53e-10
0.01876	-1.92e-10	-1.91e-10	-2.04e-10	-1.91e-10	-1.46e-10	-1.59e-10	-1.32e-10	-1.79e-10	-1.52e-10
0.01878	-1.92e-10	-1.83e-10	-2.03e-10	-1.89e-10	-1.41e-10	-1.71e-10	-1.35e-10	-1.79e-10	-1.48e-10
0.0188	-1.91e-10	-1.75e-10	-1.98e-10	-1.82e-10	-1.42e-10	-1.77e-10	-1.38e-10	-1.83e-10	-1.43e-10
0.01882	-1.92e-10	-1.69e-10	-1.89e-10	-1.76e-10	-1.42e-10	-1.84e-10	-1.43e-10	-1.8e-10	-1.35e-10
0.01884	-1.96e-10	-1.64e-10	-1.86e-10	-1.65e-10	-1.47e-10	-1.84e-10	-1.5e-10	-1.86e-10	-1.3e-10
0.01886	-1.96e-10	-1.59e-10	-1.78e-10	-1.52e-10	-1.54e-10	-1.82e-10	-1.54e-10	-1.83e-10	-1.31e-10
0.01888	-1.95e-10	-1.54e-10	-1.71e-10	-1.41e-10	-1.52e-10	-1.79e-10	-1.54e-10	-1.82e-10	-1.32e-10
0.0189	-1.88e-10	-1.54e-10	-1.58e-10	-1.37e-10	-1.47e-10	-1.74e-10	-1.5e-10	-1.79e-10	-1.32e-10
0.01892	-1.78e-10	-1.51e-10	-1.49e-10	-1.28e-10	-1.42e-10	-1.64e-10	-1.4e-10	-1.69e-10	-1.32e-10
0.01894	-1.66e-10	-1.53e-10	-1.44e-10	-1.29e-10	-1.37e-10	-1.56e-10	-1.32e-10	-1.6e-10	-1.35e-10
0.01896	-1.56e-10	-1.43e-10	-1.43e-10	-1.33e-10	-1.35e-10	-1.44e-10	-1.23e-10	-1.55e-10	-1.35e-10
0.01898	-1.43e-10	-1.46e-10	-1.49e-10	-1.43e-10	-1.34e-10	-1.33e-10	-1.13e-10	-1.5e-10	-1.35e-10
0.019	-1.37e-10	-1.48e-10	-1.61e-10	-1.55e-10	-1.28e-10	-1.27e-10	-1.05e-10	-1.48e-10	-1.35e-10
0.01902	-1.4e-10	-1.45e-10	-1.7e-10	-1.65e-10	-1.29e-10	-1.25e-10	-9.78e-11	-1.46e-10	-1.4e-10
0.01904	-1.41e-10	-1.5e-10	-1.8e-10	-1.71e-10	-1.26e-10	-1.29e-10	-9.28e-11	-1.48e-10	-1.42e-10
0.01906	-1.46e-10	-1.56e-10	-1.83e-10	-1.74e-10	-1.22e-10	-1.36e-10	-9.21e-11	-1.5e-10	-1.47e-10
0.01908	-1.57e-10	-1.63e-10	-1.79e-10	-1.74e-10	-1.22e-10	-1.44e-10	-9.46e-11	-1.5e-10	-1.51e-10
0.0191	-1.65e-10	-1.69e-10	-1.71e-10	-1.66e-10	-1.19e-10	-1.47e-10	-1e-10	-1.51e-10	-1.45e-10
0.01912	-1.67e-10	-1.69e-10	-1.61e-10	-1.6e-10	-1.15e-10	-1.56e-10	-1.07e-10	-1.56e-10	-1.42e-10
0.01914	-1.72e-10	-1.73e-10	-1.52e-10	-1.53e-10	-1.17e-10	-1.51e-10	-1.13e-10	-1.6e-10	-1.4e-10
0.01916	-1.68e-10	-1.72e-10	-1.41e-10	-1.5e-10	-1.11e-10	-1.49e-10	-1.19e-10	-1.66e-10	-1.33e-10
0.01918	-1.66e-10	-1.71e-10	-1.27e-10	-1.49e-10	-1.07e-10	-1.37e-10	-1.26e-10	-1.65e-10	-1.3e-10
0.0192	-1.62e-10	-1.64e-10	-1.14e-10	-1.51e-10	-1.04e-10	-1.26e-10	-1.27e-10	-1.65e-10	-1.28e-10
0.01922	-1.62e-10	-1.58e-10	-1.11e-10	-1.54e-10	-1.05e-10	-1.12e-10	-1.26e-10	-1.63e-10	-1.28e-10
0.01924	-1.66e-10	-1.49e-10	-1.11e-10	-1.53e-10	-1.12e-10	-1.09e-10	-1.26e-10	-1.61e-10	-1.28e-10
0.01926	-1.69e-10	-1.49e-10	-1.13e-10	-1.49e-10	-1.16e-10	-1.11e-10	-1.23e-10	-1.58e-10	-1.32e-10
0.01928	-1.73e-10	-1.46e-10	-1.17e-10	-1.48e-10	-1.19e-10	-1.17e-10	-1.16e-10	-1.56e-10	-1.4e-10
0.0193	-1.77e-10	-1.47e-10	-1.21e-10	-1.39e-10	-1.22e-10	-1.25e-10	-1.16e-10	-1.51e-10	-1.51e-10
0.01932	-1.77e-10	-1.45e-10	-1.29e-10	-1.34e-10	-1.23e-10	-1.35e-10	-1.14e-10	-1.46e-10	-1.58e-10
0.01934	-1.79e-10	-1.43e-10	-1.33e-10	-1.21e-10	-1.26e-10	-1.36e-10	-1.09e-10	-1.46e-10	-1.61e-10
0.01936	-1.81e-10	-1.38e-10	-1.33e-10	-1.11e-10	-1.26e-10	-1.37e-10	-1.04e-10	-1.4e-10	-1.6e-10
0.01938	-1.85e-10	-1.27e-10	-1.38e-10	-9.76e-11	-1.25e-10	-1.31e-10	-9.65e-11	-1.35e-10	-1.55e-10
0.0194	-1.84e-10	-1.21e-10	-1.35e-10	-9.57e-11	-1.23e-10	-1.29e-10	-9.46e-11	-1.3e-10	-1.5e-10
0.01942	-1.77e-10	-1.12e-10	-1.34e-10	-9.94e-11	-1.19e-10	-1.28e-10	-8.71e-11	-1.28e-10	-1.47e-10
0.01944	-1.69e-10	-1.12e-10	-1.33e-10	-1.06e-10	-1.12e-10	-1.26e-10	-8.53e-11	-1.3e-10	-1.42e-10
0.01946	-1.58e-10	-1.12e-10	-1.3e-10	-1.14e-10	-1.04e-10	-1.24e-10	-8.59e-11	-1.31e-10	-1.33e-10
0.01948	-1.51e-10	-1.24e-10	-1.25e-10	-1.23e-10	-9.42e-11	-1.19e-10	-8.65e-11	-1.4e-10	-1.28e-10
0.0195	-1.39e-10	-1.35e-10	-1.26e-10	-1.27e-10	-9.42e-11	-1.14e-10	-8.53e-11	-1.42e-10	-1.23e-10
0.01952	-1.36e-10	-1.49e-10	-1.26e-10	-1.29e-10	-9.42e-11	-1.15e-10	-8.71e-11	-1.45e-10	-1.14e-10
0.01954	-1.26e-10	-1.53e-10	-1.26e-10	-1.24e-10	-9.55e-11	-1.11e-10	-8.15e-11	-1.46e-10	-1.12e-10
0.01956	-1.21e-10	-1.53e-10	-1.26e-10	-1.22e-10	-9.61e-11	-1.06e-10	-7.9e-11	-1.46e-10	-1.11e-10
0.01958	-1.24e-10	-1.51e-10	-1.34e-10	-1.14e-10	-9.61e-11	-1.05e-10	-7.96e-11	-1.41e-10	-1.13e-10
0.0196	-1.3e-10	-1.46e-10	-1.37e-10	-1.13e-10	-9.17e-11	-1.01e-10	-8.09e-11	-1.39e-10	-1.12e-10
0.01962	-1.4e-10	-1.4e-10	-1.38e-10	-1.09e-10	-9.23e-11	-1.05e-10	-8.9e-11	-1.27e-10	-1.12e-10
0.01964	-1.49e-10	-1.33e-10	-1.38e-10	-1.11e-10	-9.3e-11	-1.06e-10	-9.46e-11	-1.17e-10	-1.13e-10
0.01966	-1.56e-10	-1.28e-10	-1.4e-10	-1.12e-10	-9.61e-11	-1.14e-10	-9.9e-11	-1.07e-10	-1.11e-10
0.01968	-1.61e-10	-1.26e-10	-1.35e-10	-1.15e-10	-1.01e-10	-1.24e-10	-9.9e-11	-9.71e-11	-1.11e-10
0.0197	-1.57e-10	-1.21e-10	-1.29e-10	-1.16e-10	-9.8e-11	-1.32e-10	-9.9e-11	-9.33e-11	-1.08e-10
0.01972	-1.46e-10	-1.2e-10	-1.21e-10	-1.24e-10	-9.55e-11	-1.38e-10	-9.71e-11	-9.21e-11	-1.1e-10
0.01974	-1.33e-10	-1.17e-10	-1.15e-10	-1.21e-10	-9.42e-11	-1.36e-10	-8.9e-11	-9.4e-11	-1.12e-10
0.01976	-1.22e-10	-1.21e-10	-1.09e-10	-1.19e-10	-8.67e-11	-1.41e-10	-9.15e-11	-1e-10	-1.12e-10
0.01978	-1.16e-10	-1.24e-10	-1.08e-10	-1.13e-10	-8.11e-11	-1.32e-10	-8.96e-11	-1.08e-10	-1.18e-10
0.0198	-1.12e-10	-1.28e-10	-1.08e-10	-1.03e-10	-7.67e-11	-1.27e-10	-8.84e-11	-1.14e-10	-1.16e-10
0.01982	-1.12e-10	-1.29e-10	-1.09e-10	-1e-10	-7.67e-11	-1.22e-10	-8.65e-11	-1.17e-10	-1.18e-10
0.01984	-1.16e-10	-1.29e-10	-1.13e-10	-1.04e-10	-7.92e-11	-1.14e-10	-8.15e-11	-1.2e-10	-1.18e-10
0.01986	-1.21e-10	-1.27e-10	-1.19e-10	-1.06e-10	-8.05e-11	-1.06e-10	-7.15e-11	-1.19e-10	-1.17e-10
0.01988	-1.26e-10	-1.19e-10	-1.21e-10	-1.1e-10	-8.55e-11	-1.01e-10	-6.46e-11	-1.18e-10	-1.2e-10
0.0199	-1.36e-10	-1.11e-10	-1.21e-10	-1.12e-10	-9.17e-11	-9.3e-11	-6.09e-11	-1.16e-10	-1.23e-10
0.01992	-1.42e-10	-1.05e-10	-1.22e-10	-1.16e-10	-9.42e-11	-8.87e-11	-5.52e-11	-1.13e-10	-1.22e-10
0.01994	-1.48e-10	-1.03e-10	-1.15e-10	-1.15e-10	-9.36e-11	-8.8e-11	-5.77e-11	-1.06e-10	-1.24e-10
0.01996	-1.52e-10	-1.08e-10	-1.12e-10	-1.17e-10	-9.67e-11	-8.99e-11	-5.84e-11	-1.03e-10	-1.18e-10
0.01998	-1.51e-10	-1.15e-10	-1.13e-10	-1.18e-10	-1e-10	-9.3e-11	-6.4e-11	-9.71e-11	-1.15e-10
0.02	-1.46e-10	-1.26e-10	-1.13e-10	-1.16e-10	-9.98e-11	-9.24e-11	-7.34e-11	-9.71e-11	-1.07e-10
0.02002	-1.44e-10	-1.34e-10	-1.16e-10	-1.11e-10	-1.02e-10	-9.62e-11	-7.96e-11	-9.65e-11	-1.02e-10
0.02004	-1.39e-10	-1.33e-10	-1.14e-10	-1.07e-10	-9.55e-11	-9.43e-11	-7.78e-11	-9.46e-11	-9.84e-11
0.02006	-1.38e-10	-1.32e-10	-1.14e-10	-1.03e-10	-9.23e-11	-8.99e-11	-7.96e-11	-9.58e-11	-9.84e-11
0.02008	-1.34e-10	-1.24e-10	-1.18e-10	-9.63e-11	-8.67e-11	-8.24e-11	-8.34e-11	-9.27e-11	-9.96e-11
0.0201	-1.3e-10	-1.13e-10	-1.14e-10	-9.63e-11	-7.98e-11	-8.37e-11	-8.4e-11	-9.08e-11	-1.05e-10
0.02012	-1.24e-10	-1.09e-10	-1.11e-10	-9.38e-11	-7.55e-11	-7.99e-11	-8.34e-11	-9.02e-11	-1.13e-10
0.02014	-1.17e-10	-1.08e-10	-1.09e-10	-9.63e-11	-7.8e-11	-8.43e-11	-8.28e-11	-8.96e-11	-1.17e-10
0.02016	-1.11e-10	-1.14e-10	-1.08e-10	-9.44e-11	-7.67e-11	-9.49e-11	-8.15e-11	-9.21e-11	-1.23e-10
0.02018	-1.01e-10	-1.23e-10	-1.04e-10	-1.01e-10	-7.36e-11	-1.04e-10	-8.15e-11	-9.33e-11	-1.24e-10
0.0202	-9.99e-11	-1.29e-10	-1.03e-10	-1.05e-10	-7.92e-11	-1.11e-10	-8.09e-11	-9.71e-11	-1.22e-10
0.02022	-9.81e-11	-1.34e-10	-1.03e-10	-1.03e-10	-7.98e-11	-1.15e-10	-7.65e-11	-9.96e-11	-1.17e-10
0.02024	-1.03e-10	-1.26e-10	-1.07e-10	-1.01e-10	-7.55e-11	-1.17e-10	-7.65e-11	-1.04e-10	-1.13e-10
0.02026	-1.11e-10	-1.14e-10	-1.13e-10	-9.82e-11	-7.3e-11	-1.08e-10	-7.4e-11	-1.01e-10	-1.08e-10
0.02028	-1.17e-10	-1e-10	-1.19e-10	-9.26e-11	-7.61e-11	-9.8e-11	-7.46e-11	-1.01e-10	-1.06e-10
0.0203	-1.22e-10	-9.26e-11	-1.23e-10	-8.88e-11	-7.61e-11	-9.3e-11	-7.53e-11	-1.03e-10	-1.03e-10
0.02032	-1.26e-10	-8.51e-11	-1.26e-10	-8.69e-11	-7.98e-11	-8.37e-11	-7.34e-11	-1.11e-10	-1.03e-10
0.02034	-1.36e-10	-9.26e-11	-1.22e-10	-8.94e-11	-8.92e-11	-8.24e-11	-7.03e-11	-1.16e-10	-9.9e-11
0.02036	-1.38e-10	-1.08e-10	-1.15e-10	-9.19e-11	-9.05e-11	-7.87e-11	-6.77e-11	-1.27e-10	-9.59e-11
0.02038	-1.39e-10	-1.18e-10	-1.03e-10	-9.19e-11	-8.92e-11	-8.05e-11	-6.21e-11	-1.31e-10	-9.53e-11
0.0204	-1.36e-10	-1.26e-10	-9.07e-11	-9.44e-11	-8.8e-11	-8.24e-11	-5.65e-11	-1.33e-10	-9.59e-11
0.02042	-1.35e-10	-1.31e-10	-8.25e-11	-9.63e-11	-8.05e-11	-8.62e-11	-5.21e-11	-1.31e-10	-9.65e-11
0.02044	-1.33e-10	-1.27e-10	-7.44e-11	-9.51e-11	-7.36e-11	-8.93e-11	-4.96e-11	-1.31e-10	-1e-10
0.02046	-1.27e-10	-1.24e-10	-7.25e-11	-1.03e-10	-6.42e-11	-8.99e-11	-5.15e-11	-1.25e-10	-1.01e-10
0.02048	-1.19e-10	-1.16e-10	-6.81e-11	-1.06e-10	-6.17e-11	-8.93e-11	-5.46e-11	-1.18e-10	-9.84e-11
0.0205	-1.16e-10	-1.08e-10	-7.19e-11	-1.1e-10	-5.92e-11	-8.05e-11	-5.77e-11	-1.14e-10	-9.96e-11
0.02052	-1.18e-10	-1.04e-10	-7.63e-11	-1.09e-10	-6.3e-11	-7.74e-11	-6.15e-11	-1.1e-10	-9.34e-11
0.02054	-1.16e-10	-1.07e-10	-7.81e-11	-1.05e-10	-6.23e-11	-6.61e-11	-7.46e-11	-1.1e-10	-8.65e-11
0.02056	-1.16e-10	-1.14e-10	-8.31e-11	-8.94e-11	-6.11e-11	-6.3e-11	-8.34e-11	-1.13e-10	-8.34e-11
0.02058	-1.15e-10	-1.2e-10	-8.88e-11	-7.82e-11	-6.86e-11	-6.24e-11	-8.59e-11	-1.13e-10	-7.96e-11
0.0206	-1.16e-10	-1.24e-10	-8.63e-11	-6.82e-11	-7.42e-11	-6.68e-11	-8.84e-11	-1.15e-10	-7.84e-11
0.02062	-1.16e-10	-1.23e-10	-9.25e-11	-6.32e-11	-8.05e-11	-7.87e-11	-7.9e-11	-1.17e-10	-8.71e-11
0.02064	-1.2e-10	-1.21e-10	-1.01e-10	-5.69e-11	-8.17e-11	-9.3e-11	-6.9e-11	-1.1e-10	-9.78e-11
0.02066	-1.26e-10	-1.12e-10	-1.09e-10	-6.13e-11	-7.98e-11	-1.08e-10	-6.4e-11	-1.03e-10	-1.13e-10
0.02068	-1.31e-10	-1.02e-10	-1.11e-10	-6.69e-11	-8.05e-11	-1.15e-10	-6.02e-11	-9.02e-11	-1.3e-10
0.0207	-1.38e-10	-9.76e-11	-1.12e-10	-7.19e-11	-7.61e-11	-1.21e-10	-5.84e-11	-7.96e-11	-1.4e-10
0.02072	-1.48e-10	-9.38e-11	-1.09e-10	-8.13e-11	-7.55e-11	-1.13e-10	-6.02e-11	-6.96e-11	-1.42e-10
0.02074	-1.47e-10	-9.32e-11	-1.04e-10	-8.51e-11	-7.92e-11	-1.05e-10	-6.4e-11	-5.83e-11	-1.4e-10
0.02076	-1.43e-10	-1.01e-10	-9.88e-11	-9.32e-11	-7.92e-11	-9.55e-11	-6.52e-11	-5.02e-11	-1.19e-10
0.02078	-1.34e-10	-1.05e-10	-1e-10	-9.63e-11	-8.23e-11	-8.12e-11	-6.84e-11	-4.46e-11	-1.07e-10
0.0208	-1.24e-10	-1.12e-10	-1.01e-10	-1.01e-10	-8.05e-11	-7.24e-11	-6.9e-11	-4.64e-11	-9.34e-11
0.02082	-1.19e-10	-1.16e-10	-1.03e-10	-1e-10	-7.55e-11	-6.24e-11	-6.65e-11	-5.64e-11	-8.28e-11
0.02084	-1.08e-10	-1.17e-10	-1.08e-10	-1.01e-10	-6.98e-11	-5.86e-11	-6.27e-11	-7.52e-11	-7.28e-11
0.02086	-1.06e-10	-1.16e-10	-1.08e-10	-9.82e-11	-5.73e-11	-5.49e-11	-5.46e-11	-9.15e-11	-7.21e-11
0.02088	-1.04e-10	-1.13e-10	-1.08e-10	-9.69e-11	-4.86e-11	-5.61e-11	-4.34e-11	-1.04e-10	-7.34e-11
0.0209	-9.87e-11	-1.09e-10	-1.09e-10	-9.13e-11	-4.04e-11	-5.99e-11	-3.52e-11	-1.15e-10	-7.46e-11
0.02092	-1.01e-10	-9.95e-11	-1.06e-10	-8.51e-11	-3.86e-11	-6.68e-11	-4.15e-11	-1.16e-10	-8.28e-11
0.02094	-9.87e-11	-9.88e-11	-1.05e-10	-8.19e-11	-4.04e-11	-7.62e-11	-3.96e-11	-1.13e-10	-8.28e-11
0.02096	-9.81e-11	-9.19e-11	-1e-10	-7.57e-11	-4.36e-11	-8.18e-11	-4.65e-11	-1.08e-10	-8.59e-11
0.02098	-1.01e-10	-8.38e-11	-9.38e-11	-7.69e-11	-5.29e-11	-9.12e-11	-5.46e-11	-1e-10	-8.71e-11
0.021	-9.87e-11	-8.13e-11	-9.5e-11	-8.19e-11	-6.05e-11	-9.12e-11	-6.46e-11	-9.02e-11	-8.53e-11
0.02102	-9.81e-11	-8.01e-11	-9.38e-11	-8.76e-11	-6.86e-11	-9.05e-11	-7.21e-11	-8.4e-11	-8.65e-11
0.02104	-9.43e-11	-7.76e-11	-9.19e-11	-9.38e-11	-7.36e-11	-8.62e-11	-7.84e-11	-7.39e-11	-8.65e-11
0.02106	-9.43e-11	-8.32e-11	-9.25e-11	-9.44e-11	-7.48e-11	-7.99e-11	-8.4e-11	-6.89e-11	-8.84e-11
0.02108	-9.62e-11	-8.19e-11	-8.5e-11	-9.69e-11	-7.61e-11	-6.93e-11	-8.28e-11	-6.46e-11	-9.21e-11
0.0211	-9.87e-11	-7.76e-11	-8.57e-11	-9.57e-11	-7.11e-11	-5.93e-11	-8.53e-11	-6.89e-11	-8.96e-11
0.02112	-9.99e-11	-7.69e-11	-8.13e-11	-9.07e-11	-6.61e-11	-5.43e-11	-7.71e-11	-7.27e-11	-9.71e-11
0.02114	-1.04e-10	-7.69e-11	-8.63e-11	-8.88e-11	-6.3e-11	-5.18e-11	-7.03e-11	-8.08e-11	-1.02e-10
0.02116	-1.06e-10	-7.88e-11	-9.44e-11	-8.82e-11	-6.17e-11	-5.49e-11	-5.96e-11	-9.08e-11	-1.05e-10
0.02118	-1.1e-10	-9.07e-11	-1.03e-10	-8.44e-11	-6.48e-11	-5.93e-11	-4.9e-11	-9.58e-11	-1.1e-10
0.0212	-1.1e-10	-9.88e-11	-1.1e-10	-8.69e-11	-6.17e-11	-6.99e-11	-3.96e-11	-9.71e-11	-1.05e-10
0.02122	-1.09e-10	-1.03e-10	-1.16e-10	-8.69e-11	-6.42e-11	-8.24e-11	-3.52e-11	-1.02e-10	-9.21e-11
0.02124	-1.02e-10	-1.03e-10	-1.14e-10	-8.82e-11	-6.42e-11	-8.87e-11	-3.21e-11	-9.9e-11	-9.09e-11
0.02126	-1.04e-10	-1.01e-10	-1.09e-10	-8.69e-11	-6.36e-11	-9.68e-11	-3.34e-11	-9.58e-11	-8.96e-11
0.02128	-9.74e-11	-9.57e-11	-1.01e-10	-8.26e-11	-6.17e-11	-9.74e-11	-3.71e-11	-9.58e-11	-8.4e-11
0.0213	-9.99e-11	-9.07e-11	-9.13e-11	-7.88e-11	-6.48e-11	-9.8e-11	-4.34e-11	-9.08e-11	-8.21e-11
0.02132	-9.56e-11	-8.51e-11	-8.38e-11	-7.76e-11	-6.67e-11	-9.55e-11	-5.27e-11	-8.96e-11	-7.96e-11
0.02134	-9.74e-11	-8.19e-11	-7.69e-11	-7.76e-11	-6.86e-11	-8.55e-11	-5.65e-11	-8.83e-11	-7.34e-11
0.02136	-9.93e-11	-8.51e-11	-7.63e-11	-7.63e-11	-7.42e-11	-7.55e-11	-6.21e-11	-8.58e-11	-6.65e-11
0.02138	-9.93e-11	-8.57e-11	-7.13e-11	-8.51e-11	-6.86e-11	-6.61e-11	-6.15e-11	-8.33e-11	-6.53e-11
0.0214	-1.03e-10	-8.76e-11	-7.06e-11	-8.63e-11	-6.61e-11	-5.49e-11	-5.96e-11	-7.65e-11	-6.34e-11
0.02142	-1.03e-10	-9.07e-11	-7.81e-11	-9.32e-11	-6.17e-11	-5.11e-11	-5.77e-11	-6.89e-11	-6.46e-11
0.02144	-1.06e-10	-9.76e-11	-9.07e-11	-9.07e-11	-5.67e-11	-4.86e-11	-4.96e-11	-6.21e-11	-6.53e-11
0.02146	-1.02e-10	-9.95e-11	-9.88e-11	-9.13e-11	-5.29e-11	-5.11e-11	-4.96e-11	-5.64e-11	-6.78e-11
0.02148	-1.04e-10	-1.01e-10	-1.12e-10	-8.44e-11	-4.98e-11	-5.43e-11	-4.71e-11	-5.39e-11	-6.96e-11
0.0215	-1.04e-10	-1e-10	-1.16e-10	-8.44e-11	-4.92e-11	-5.74e-11	-5.34e-11	-6.33e-11	-7.46e-11
0.02152	-1.03e-10	-1.05e-10	-1.13e-10	-8.63e-11	-5.29e-11	-6.74e-11	-5.4e-11	-7.33e-11	-7.65e-11
0.02154	-9.62e-11	-1.03e-10	-1e-10	-8.88e-11	-5.67e-11	-7.24e-11	-5.65e-11	-8.27e-11	-8.46e-11
0.02156	-9.37e-11	-1e-10	-8.82e-11	-9.13e-11	-5.73e-11	-7.74e-11	-5.65e-11	-8.46e-11	-8.96e-11
0.02158	-9.43e-11	-9.82e-11	-7.31e-11	-9.38e-11	-5.92e-11	-7.55e-11	-6.15e-11	-8.65e-11	-8.96e-11
0.0216	-9.68e-11	-1.03e-10	-6.44e-11	-9.07e-11	-6.23e-11	-6.8e-11	-6.15e-11	-8.4e-11	-8.96e-11
0.02162	-9.49e-11	-1.06e-10	-6.13e-11	-8.82e-11	-6.92e-11	-5.8e-11	-5.84e-11	-8.33e-11	-8.59e-11
0.02164	-1.01e-10	-1.08e-10	-6.38e-11	-8.88e-11	-7.05e-11	-4.99e-11	-5.96e-11	-7.83e-11	-8.53e-11
0.02166	-1.01e-10	-1.05e-10	-6.75e-11	-8.51e-11	-7.8e-11	-4.55e-11	-6.34e-11	-7.14e-11	-8.03e-11
0.02168	-9.99e-11	-9.82e-11	-7.5e-11	-8.63e-11	-7.8e-11	-4.11e-11	-5.71e-11	-6.27e-11	-7.34e-11
0.0217	-9.56e-11	-8.76e-11	-8.5e-11	-8.19e-11	-7.61e-11	-4.43e-11	-5.34e-11	-5.89e-11	-7.28e-11
0.02172	-9.18e-11	-7.76e-11	-9.5e-11	-8.19e-11	-6.73e-11	-5.18e-11	-5.21e-11	-5.52e-11	-6.84e-11
0.02174	-8.62e-11	-7.38e-11	-1e-10	-8.01e-11	-6.11e-11	-5.8e-11	-5.34e-11	-5.71e-11	-6.84e-11
0.02176	-8.62e-11	-7.38e-11	-1.03e-10	-7.88e-11	-5.48e-11	-6.93e-11	-5.59e-11	-5.96e-11	-6.53e-11
0.02178	-8.81e-11	-8.01e-11	-1.04e-10	-8.07e-11	-4.92e-11	-7.49e-11	-5.71e-11	-6.27e-11	-6.4e-11
0.0218	-8.68e-11	-8.76e-11	-1.01e-10	-7.57e-11	-4.54e-11	-8.43e-11	-6.27e-11	-6.14e-11	-6.96e-11
0.02182	-9.18e-11	-9.57e-11	-9.57e-11	-7.26e-11	-4.04e-11	-8.43e-11	-6.09e-11	-6.39e-11	-7.65e-11
0.02184	-9.74e-11	-1.01e-10	-9.07e-11	-7.44e-11	-3.61e-11	-8.68e-11	-6.46e-11	-6.27e-11	-8.84e-11
0.02186	-9.99e-11	-1.01e-10	-8.31e-11	-7.07e-11	-3.79e-11	-8.55e-11	-6.4e-11	-7.02e-11	-1e-10
0.02188	-9.93e-11	-9.51e-11	-8.06e-11	-6.94e-11	-3.54e-11	-8.24e-11	-6.84e-11	-7.21e-11	-1.1e-10
0.0219	-1.01e-10	-9.01e-11	-7.56e-11	-6.75e-11	-3.86e-11	-8.18e-11	-6.96e-11	-8.08e-11	-1.15e-10
0.02192	-9.93e-11	-7.88e-11	-7.13e-11	-6.38e-11	-4.92e-11	-8.18e-11	-6.84e-11	-8.96e-11	-1.1e-10
0.02194	-9.99e-11	-7.51e-11	-6.94e-11	-6.32e-11	-6.11e-11	-7.87e-11	-6.52e-11	-8.71e-11	-9.53e-11
0.02196	-9.81e-11	-6.63e-11	-6.5e-11	-6.69e-11	-6.67e-11	-7.55e-11	-6.15e-11	-8.33e-11	-8.28e-11
0.02198	-9.56e-11	-6.76e-11	-6.56e-11	-6.63e-11	-8.05e-11	-7.74e-11	-5.34e-11	-7.52e-11	-6.59e-11
0.022	-9.93e-11	-7.26e-11	-6.38e-11	-7.38e-11	-8.61e-11	-7.55e-11	-4.77e-11	-6.21e-11	-5.02e-11
0.02202	-9.43e-11	-7.88e-11	-6.19e-11	-7.63e-11	-8.42e-11	-7.18e-11	-3.96e-11	-4.96e-11	-3.9e-11
0.02204	-9.49e-11	-9.01e-11	-5.94e-11	-8.51e-11	-8.05e-11	-6.36e-11	-3.4e-11	-4.14e-11	-3.52e-11
0.02206	-9.37e-11	-9.44e-11	-6.44e-11	-9.01e-11	-7.11e-11	-5.99e-11	-2.96e-11	-3.46e-11	-4.27e-11
0.02208	-9.62e-11	-1.04e-10	-6.5e-11	-1e-10	-6.05e-11	-5.3e-11	-2.77e-11	-3.46e-11	-4.96e-11
0.0221	-9.43e-11	-1.05e-10	-7.06e-11	-9.63e-11	-4.92e-11	-4.3e-11	-3.9e-11	-3.64e-11	-6.21e-11
0.02212	-9.81e-11	-1.04e-10	-7.25e-11	-8.94e-11	-4.42e-11	-4.24e-11	-4.52e-11	-4.58e-11	-7.09e-11
0.02214	-1.01e-10	-9.95e-11	-7.94e-11	-8.32e-11	-3.42e-11	-4.3e-11	-5.09e-11	-5.96e-11	-8.28e-11
0.02216	-1.06e-10	-8.94e-11	-7.94e-11	-7.38e-11	-2.98e-11	-4.49e-11	-6.15e-11	-6.77e-11	-9.21e-11
0.02218	-1.07e-10	-8.63e-11	-7.69e-11	-6.44e-11	-2.86e-11	-5.05e-11	-6.77e-11	-7.83e-11	-9.59e-11
0.0222	-1.02e-10	-8.19e-11	-7.13e-11	-6.32e-11	-2.73e-11	-5.43e-11	-7.15e-11	-9.08e-11	-9.21e-11
0.02222	-8.68e-11	-7.94e-11	-6.69e-11	-6.38e-11	-2.61e-11	-5.68e-11	-6.96e-11	-9.46e-11	-8.65e-11
0.02224	-7.56e-11	-7.57e-11	-6.38e-11	-6.44e-11	-2.92e-11	-6.43e-11	-6.77e-11	-9.65e-11	-7.9e-11
0.02226	-6.24e-11	-7.32e-11	-5.81e-11	-6.25e-11	-3.04e-11	-6.74e-11	-6.15e-11	-9.33e-11	-6.96e-11
0.02228	-5.43e-11	-7.26e-11	-5.94e-11	-6.25e-11	-3.23e-11	-7.43e-11	-5.15e-11	-8.46e-11	-6.78e-11
0.0223	-5.12e-11	-6.76e-11	-6.06e-11	-6.25e-11	-3.86e-11	-8.43e-11	-4.59e-11	-7.83e-11	-6.53e-11
0.02232	-5.37e-11	-6.76e-11	-6.25e-11	-6.57e-11	-4.79e-11	-8.87e-11	-3.65e-11	-6.89e-11	-6.53e-11
0.02234	-6.12e-11	-6.69e-11	-6.56e-11	-7.26e-11	-5.42e-11	-8.93e-11	-3.02e-11	-6.08e-11	-7.15e-11
0.02236	-6.55e-11	-7.19e-11	-6.44e-11	-7.51e-11	-6.73e-11	-8.68e-11	-2.9e-11	-5.33e-11	-7.71e-11
0.02238	-7.37e-11	-7.32e-11	-6.44e-11	-7.88e-11	-7.61e-11	-8.05e-11	-2.77e-11	-5.21e-11	-8.34e-11
0.0224	-7.62e-11	-7.63e-11	-6.44e-11	-8.01e-11	-7.86e-11	-7.37e-11	-3.21e-11	-4.96e-11	-8.9e-11
0.02242	-7.99e-11	-8.38e-11	-7e-11	-7.94e-11	-7.8e-11	-5.68e-11	-3.96e-11	-5.02e-11	-9.15e-11
0.02244	-8.37e-11	-8.19e-11	-7.56e-11	-8.13e-11	-7.42e-11	-4.3e-11	-4.21e-11	-5.64e-11	-8.96e-11
0.02246	-8.62e-11	-8.19e-11	-7.75e-11	-7.88e-11	-6.61e-11	-2.99e-11	-4.65e-11	-6.21e-11	-7.9e-11
0.02248	-8.49e-11	-7.88e-11	-8.44e-11	-7.69e-11	-5.29e-11	-2.24e-11	-4.71e-11	-7.27e-11	-6.4e-11
0.0225	-8.74e-11	-7.82e-11	-8.44e-11	-7.82e-11	-4.23e-11	-2.24e-11	-4.59e-11	-8.33e-11	-5.09e-11
0.02252	-8.43e-11	-7.32e-11	-8.06e-11	-6.94e-11	-2.86e-11	-2.74e-11	-4.15e-11	-8.83e-11	-3.9e-11
0.02254	-8.37e-11	-7.63e-11	-7.75e-11	-6.57e-11	-1.98e-11	-4.24e-11	-3.77e-11	-9.08e-11	-3.27e-11
0.02256	-8.31e-11	-7.69e-11	-7.44e-11	-6.07e-11	-1.67e-11	-5.55e-11	-3.71e-11	-8.21e-11	-3.09e-11
0.02258	-8.06e-11	-8.26e-11	-7.06e-11	-5.5e-11	-1.92e-11	-6.61e-11	-3.34e-11	-7.27e-11	-3.59e-11
0.0226	-7.93e-11	-8.51e-11	-6.94e-11	-5.38e-11	-2.73e-11	-7.87e-11	-3.65e-11	-6.52e-11	-4.4e-11
0.02262	-7.68e-11	-9.01e-11	-7.56e-11	-5.63e-11	-3.79e-11	-8.43e-11	-3.27e-11	-6.21e-11	-5.59e-11
0.02264	-7.49e-11	-9.38e-11	-7.56e-11	-5.94e-11	-4.86e-11	-8.68e-11	-3.59e-11	-5.46e-11	-6.65e-11
0.02266	-7.18e-11	-8.88e-11	-8.19e-11	-6.32e-11	-4.98e-11	-8.3e-11	-3.77e-11	-5.52e-11	-7.46e-11
0.02268	-7.74e-11	-7.88e-11	-8.63e-11	-6.94e-11	-4.54e-11	-7.62e-11	-4.21e-11	-5.46e-11	-8.4e-11
0.0227	-7.87e-11	-7.26e-11	-8.5e-11	-7.76e-11	-3.92e-11	-5.74e-11	-4.59e-11	-6.08e-11	-8.65e-11
0.02272	-7.99e-11	-6.38e-11	-7.81e-11	-8.57e-11	-2.98e-11	-3.93e-11	-4.65e-11	-6.83e-11	-9.28e-11
0.02274	-7.24e-11	-6.13e-11	-6.94e-11	-8.51e-11	-2.98e-11	-2.55e-11	-5.09e-11	-7.08e-11	-9.21e-11
0.02276	-7.12e-11	-5.38e-11	-5.81e-11	-8.51e-11	-3.11e-11	-1.67e-11	-5.21e-11	-7.9e-11	-9.21e-11
0.02278	-6.55e-11	-5.69e-11	-5e-11	-8.26e-11	-3.36e-11	-1.74e-11	-4.84e-11	-8.21e-11	-9.03e-11
0.0228	-6.37e-11	-5.94e-11	-4.88e-11	-8.01e-11	-3.92e-11	-2.17e-11	-4.71e-11	-8.65e-11	-8.71e-11
0.02282	-6.18e-11	-6.38e-11	-5e-11	-7.51e-11	-5.04e-11	-3.55e-11	-4.52e-11	-8.46e-11	-8.09e-11
0.02284	-6.68e-11	-7.13e-11	-5.31e-11	-7.07e-11	-5.61e-11	-5.11e-11	-3.65e-11	-8.08e-11	-7.96e-11
0.02286	-7.24e-11	-7.82e-11	-5.56e-11	-6.25e-11	-5.92e-11	-6.11e-11	-3.09e-11	-7.14e-11	-7.28e-11
0.02288	-7.93e-11	-8.32e-11	-5.88e-11	-6.13e-11	-5.92e-11	-6.55e-11	-2.84e-11	-6.33e-11	-6.4e-11
0.0229	-8.24e-11	-8.82e-11	-6.25e-11	-5.69e-11	-6.11e-11	-6.68e-11	-3.46e-11	-5.46e-11	-5.96e-11
0.02292	-8.43e-11	-8.63e-11	-6.38e-11	-5.57e-11	-5.67e-11	-6.3e-11	-4.21e-11	-5.08e-11	-5.27e-11
0.02294	-8.49e-11	-8.51e-11	-6.19e-11	-5.5e-11	-5.79e-11	-6.05e-11	-4.9e-11	-5.08e-11	-4.96e-11
0.02296	-8.43e-11	-7.44e-11	-6.13e-11	-5.88e-11	-5.29e-11	-5.24e-11	-6.02e-11	-5.27e-11	-5.09e-11
0.02298	-8.62e-11	-6.76e-11	-6.06e-11	-5.94e-11	-4.98e-11	-4.99e-11	-6.9e-11	-5.08e-11	-5.02e-11
0.023	-8.49e-11	-6.38e-11	-5.44e-11	-6.75e-11	-4.48e-11	-4.43e-11	-7.21e-11	-5.02e-11	-5.27e-11
0.02302	-8.24e-11	-5.19e-11	-5.69e-11	-7.32e-11	-4.17e-11	-3.8e-11	-6.77e-11	-5.46e-11	-5.52e-11
0.02304	-7.56e-11	-4.69e-11	-5.63e-11	-7.69e-11	-3.79e-11	-2.93e-11	-6.09e-11	-6.21e-11	-6.02e-11
0.02306	-6.74e-11	-4.63e-11	-5.31e-11	-7.82e-11	-3.61e-11	-2.42e-11	-4.71e-11	-7.14e-11	-6.09e-11
0.02308	-6.37e-11	-4.82e-11	-5.19e-11	-7.82e-11	-3.79e-11	-2.24e-11	-3.65e-11	-8.08e-11	-6.53e-11
0.0231	-5.68e-11	-5.51e-11	-5.31e-11	-7.44e-11	-3.48e-11	-2.61e-11	-2.9e-11	-8.65e-11	-6.65e-11
0.02312	-5.8e-11	-6.07e-11	-5.94e-11	-7.19e-11	-3.61e-11	-3.11e-11	-2.08e-11	-8.77e-11	-6.78e-11
0.02314	-5.99e-11	-6.38e-11	-5.88e-11	-6.38e-11	-3.86e-11	-4.11e-11	-2.33e-11	-8.4e-11	-7.03e-11
0.02316	-6.43e-11	-6.57e-11	-5.75e-11	-5.94e-11	-3.79e-11	-5.11e-11	-3.52e-11	-7.52e-11	-6.65e-11
0.02318	-6.99e-11	-7.13e-11	-5.63e-11	-5.13e-11	-4.29e-11	-5.99e-11	-5.02e-11	-6.77e-11	-6.59e-11
0.0232	-6.8e-11	-6.44e-11	-6.25e-11	-4.57e-11	-4.67e-11	-6.86e-11	-5.96e-11	-5.77e-11	-6.02e-11
0.02322	-7.31e-11	-5.57e-11	-6.31e-11	-4e-11	-4.86e-11	-7.05e-11	-6.71e-11	-4.71e-11	-5.59e-11
0.02324	-7.81e-11	-4.82e-11	-5.94e-11	-4.13e-11	-4.67e-11	-6.86e-11	-7.34e-11	-3.96e-11	-5.46e-11
0.02326	-8.18e-11	-3.82e-11	-6.31e-11	-5.07e-11	-4.67e-11	-6.24e-11	-6.71e-11	-3.21e-11	-5.84e-11
0.02328	-8.81e-11	-3.63e-11	-5.94e-11	-6.07e-11	-4.61e-11	-5.55e-11	-6.21e-11	-2.83e-11	-6.4e-11
0.0233	-9.24e-11	-3.69e-11	-6.19e-11	-7.32e-11	-4.23e-11	-4.68e-11	-5.65e-11	-3.39e-11	-7.34e-11
0.02332	-9.24e-11	-4.07e-11	-5.94e-11	-8.26e-11	-3.98e-11	-4.18e-11	-4.96e-11	-4.08e-11	-8.03e-11
0.02334	-8.49e-11	-5.44e-11	-5.94e-11	-8.57e-11	-3.73e-11	-3.61e-11	-4.52e-11	-5.14e-11	-8.4e-11
0.02336	-7.24e-11	-6.57e-11	-5.31e-11	-9.01e-11	-3.48e-11	-3.3e-11	-3.9e-11	-6.58e-11	-7.9e-11
0.02338	-5.87e-11	-7.76e-11	-4.81e-11	-9.07e-11	-3.67e-11	-3.24e-11	-2.96e-11	-7.27e-11	-7.28e-11
0.0234	-4.49e-11	-8.51e-11	-4.5e-11	-8.76e-11	-3.86e-11	-3.86e-11	-2.33e-11	-8.08e-11	-7.03e-11
0.02342	-3.74e-11	-8.82e-11	-4.38e-11	-8.57e-11	-3.79e-11	-4.05e-11	-2.02e-11	-8.58e-11	-6.65e-11
0.02344	-3.3e-11	-8.38e-11	-4.88e-11	-7.76e-11	-4.17e-11	-4.61e-11	-2.15e-11	-8.83e-11	-6.27e-11
0.02346	-4.12e-11	-7.38e-11	-5.38e-11	-7.26e-11	-4.86e-11	-4.93e-11	-2.21e-11	-8.46e-11	-6.4e-11
0.02348	-5.43e-11	-6.69e-11	-6e-11	-6.57e-11	-4.92e-11	-4.86e-11	-2.46e-11	-8.4e-11	-6.15e-11
0.0235	-6.99e-11	-6.01e-11	-7.19e-11	-5.88e-11	-5.36e-11	-4.68e-11	-3.34e-11	-8.33e-11	-6.53e-11
0.02352	-8.56e-11	-4.88e-11	-7e-11	-5.88e-11	-5.42e-11	-4.3e-11	-4.02e-11	-7.9e-11	-6.34e-11
0.02354	-9.43e-11	-4.5e-11	-7e-11	-5.5e-11	-5.48e-11	-3.93e-11	-5.02e-11	-8.08e-11	-6.78e-11
0.02356	-9.74e-11	-4.69e-11	-6.63e-11	-5.25e-11	-4.98e-11	-3.55e-11	-5.84e-11	-7.96e-11	-7.21e-11
0.02358	-9.49e-11	-4.57e-11	-5.81e-11	-5.25e-11	-4.61e-11	-3.43e-11	-5.77e-11	-7.14e-11	-7.09e-11
0.0236	-8.43e-11	-4.69e-11	-5.44e-11	-5.07e-11	-3.73e-11	-3.74e-11	-5.71e-11	-7.21e-11	-7.28e-11
0.02362	-6.93e-11	-5.25e-11	-4.69e-11	-5.25e-11	-3.04e-11	-4.49e-11	-5.21e-11	-7.14e-11	-6.65e-11
0.02364	-5.74e-11	-6.07e-11	-4.44e-11	-5.75e-11	-2.48e-11	-5.3e-11	-4.34e-11	-7.21e-11	-5.59e-11
0.02366	-4.99e-11	-7.01e-11	-4.13e-11	-6.07e-11	-2.17e-11	-5.86e-11	-3.71e-11	-7.52e-11	-5.46e-11
0.02368	-4.3e-11	-7.13e-11	-4.31e-11	-7.07e-11	-1.92e-11	-6.18e-11	-2.96e-11	-7.65e-11	-5.59e-11
0.0237	-4.12e-11	-7.57e-11	-4.25e-11	-8.07e-11	-2.17e-11	-6.36e-11	-2.84e-11	-7.58e-11	-6.34e-11
0.02372	-4.74e-11	-7.07e-11	-4.56e-11	-8.88e-11	-2.54e-11	-5.86e-11	-2.65e-11	-7.71e-11	-7.4e-11
0.02374	-5.49e-11	-7.19e-11	-4.69e-11	-9.57e-11	-3.04e-11	-4.99e-11	-2.71e-11	-7.96e-11	-7.78e-11
0.02376	-6.99e-11	-7.26e-11	-5.25e-11	-9.38e-11	-3.42e-11	-3.55e-11	-2.96e-11	-7.71e-11	-8.21e-11
0.02378	-8.31e-11	-7.51e-11	-5.75e-11	-9.07e-11	-4.86e-11	-2.55e-11	-2.33e-11	-7.77e-11	-7.46e-11
0.0238	-9.12e-11	-7.63e-11	-6e-11	-7.69e-11	-5.98e-11	-1.67e-11	-2.08e-11	-7.77e-11	-6.9e-11
0.02382	-9.37e-11	-7.19e-11	-5.94e-11	-6.88e-11	-6.48e-11	-1.55e-11	-1.83e-11	-7.77e-11	-6.21e-11
0.02384	-9.31e-11	-6.57e-11	-5.63e-11	-6.13e-11	-7.3e-11	-1.74e-11	-1.27e-11	-7.21e-11	-5.46e-11
0.02386	-8.12e-11	-6.38e-11	-4.63e-11	-5.82e-11	-6.8e-11	-2.61e-11	-1.21e-11	-7.58e-11	-4.9e-11
0.02388	-7.37e-11	-6.01e-11	-3.75e-11	-5.44e-11	-6.23e-11	-3.55e-11	-2.02e-11	-7.52e-11	-4.71e-11
0.0239	-5.8e-11	-5.69e-11	-2.87e-11	-5.44e-11	-5.11e-11	-4.55e-11	-2.96e-11	-7.52e-11	-5.46e-11
0.02392	-5.24e-11	-5.38e-11	-2.75e-11	-5.63e-11	-4.54e-11	-5.74e-11	-4.4e-11	-7.71e-11	-5.34e-11
0.02394	-4.8e-11	-5.82e-11	-2.62e-11	-5.75e-11	-4.17e-11	-5.99e-11	-5.46e-11	-7.71e-11	-5.65e-11
0.02396	-4.55e-11	-5.76e-11	-3.37e-11	-6.19e-11	-3.98e-11	-6.55e-11	-6.34e-11	-7.14e-11	-6.65e-11
0.02398	-4.62e-11	-5.51e-11	-3.5e-11	-6.57e-11	-3.86e-11	-6.43e-11	-6.84e-11	-7.08e-11	-6.96e-11
0.024	-5.12e-11	-5.51e-11	-3.88e-11	-6.44e-11	-3.36e-11	-5.99e-11	-6.21e-11	-6.89e-11	-7.09e-11
0.02402	-5.24e-11	-5.94e-11	-3.62e-11	-6.94e-11	-3.48e-11	-5.68e-11	-5.4e-11	-6.77e-11	-6.59e-11
0.02404	-5.43e-11	-5.88e-11	-4.38e-11	-6.5e-11	-3.54e-11	-4.8e-11	-4.27e-11	-6.96e-11	-6.21e-11
0.02406	-5.05e-11	-6.32e-11	-4.69e-11	-6.32e-11	-3.48e-11	-4.36e-11	-3.21e-11	-7.02e-11	-5.27e-11
0.02408	-5.49e-11	-6.76e-11	-5.38e-11	-6.13e-11	-3.42e-11	-3.68e-11	-3.02e-11	-7.21e-11	-4.21e-11
0.0241	-4.87e-11	-7.44e-11	-5.44e-11	-6.13e-11	-4.23e-11	-3.11e-11	-2.77e-11	-7.08e-11	-4.02e-11
0.02412	-4.74e-11	-7.69e-11	-5.19e-11	-6.07e-11	-4.48e-11	-2.93e-11	-3.09e-11	-6.46e-11	-3.65e-11
0.02414	-4.49e-11	-7.63e-11	-5.19e-11	-5.75e-11	-4.79e-11	-2.42e-11	-3.15e-11	-6.21e-11	-4.4e-11
0.02416	-4.55e-11	-6.88e-11	-5.19e-11	-5.5e-11	-5.17e-11	-2.24e-11	-3.71e-11	-6.33e-11	-5.34e-11
0.02418	-4.3e-11	-6.32e-11	-5.44e-11	-5.38e-11	-5.48e-11	-2.3e-11	-3.77e-11	-6.27e-11	-6.4e-11
0.0242	-4.43e-11	-5.51e-11	-5.44e-11	-5.38e-11	-5.98e-11	-2.36e-11	-4.27e-11	-7.14e-11	-6.96e-11
0.02422	-5.05e-11	-4.5e-11	-5.94e-11	-5.38e-11	-6.11e-11	-2.24e-11	-4.65e-11	-7.14e-11	-7.34e-11
0.02424	-5.05e-11	-3.88e-11	-5.69e-11	-5.38e-11	-6.61e-11	-2.49e-11	-5.02e-11	-7.58e-11	-7.21e-11
0.02426	-6.3e-11	-3.88e-11	-5.44e-11	-5.69e-11	-6.55e-11	-2.55e-11	-4.96e-11	-6.71e-11	-7.03e-11
0.02428	-6.55e-11	-4.19e-11	-5.13e-11	-5.32e-11	-5.92e-11	-3.61e-11	-4.34e-11	-6.02e-11	-6.71e-11
0.0243	-6.87e-11	-4.94e-11	-4.81e-11	-5e-11	-4.48e-11	-4.24e-11	-3.9e-11	-5.14e-11	-6.21e-11
0.02432	-7.05e-11	-5.32e-11	-4.44e-11	-5.25e-11	-3.73e-11	-4.61e-11	-3.65e-11	-4.64e-11	-6.09e-11
0.02434	-7.49e-11	-6.38e-11	-4.88e-11	-5.69e-11	-3.04e-11	-5.05e-11	-3.4e-11	-4.77e-11	-5.52e-11
0.02436	-7.49e-11	-7.19e-11	-5.56e-11	-5.94e-11	-2.92e-11	-5.36e-11	-3.4e-11	-5.33e-11	-4.52e-11
0.02438	-7.43e-11	-7.38e-11	-6.31e-11	-6.69e-11	-2.92e-11	-4.86e-11	-3.27e-11	-5.33e-11	-4.65e-11
0.0244	-7.31e-11	-7.63e-11	-7e-11	-7.13e-11	-3.54e-11	-3.86e-11	-3.09e-11	-5.58e-11	-4.77e-11
0.02442	-6.74e-11	-7.26e-11	-6.81e-11	-7.76e-11	-3.73e-11	-2.8e-11	-3.9e-11	-5.89e-11	-4.84e-11
0.02444	-6.62e-11	-6.82e-11	-6.5e-11	-7.57e-11	-4.67e-11	-2.93e-11	-4.52e-11	-6.46e-11	-5.21e-11
0.02446	-6.43e-11	-6.44e-11	-5.63e-11	-7.57e-11	-4.92e-11	-2.55e-11	-5.59e-11	-6.39e-11	-5.71e-11
0.02448	-6.3e-11	-6.01e-11	-4.75e-11	-7.26e-11	-5.29e-11	-2.55e-11	-6.4e-11	-6.83e-11	-5.77e-11
0.0245	-6.12e-11	-4.94e-11	-3.69e-11	-6.69e-11	-5.29e-11	-2.49e-11	-7.09e-11	-7.21e-11	-5.9e-11
0.02452	-5.8e-11	-4.5e-11	-3.06e-11	-6.63e-11	-4.92e-11	-2.74e-11	-7.15e-11	-7.65e-11	-5.59e-11
0.02454	-5.43e-11	-4e-11	-2.31e-11	-6.32e-11	-4.42e-11	-3.36e-11	-6.65e-11	-8.08e-11	-5.65e-11
0.02456	-4.68e-11	-4.32e-11	-2.62e-11	-5.82e-11	-3.36e-11	-3.68e-11	-6.15e-11	-7.77e-11	-5.27e-11
0.02458	-4.3e-11	-5.19e-11	-2.62e-11	-5.75e-11	-2.92e-11	-4.55e-11	-5.96e-11	-7.9e-11	-4.84e-11
0.0246	-4.05e-11	-6.01e-11	-3.12e-11	-5.75e-11	-2.29e-11	-5.11e-11	-5.52e-11	-7.33e-11	-4.71e-11
0.02462	-4.55e-11	-6.38e-11	-3.88e-11	-5.88e-11	-2.23e-11	-5.43e-11	-5.21e-11	-6.21e-11	-4.84e-11
0.02464	-5.3e-11	-6.82e-11	-4.44e-11	-6.44e-11	-2.23e-11	-5.99e-11	-4.46e-11	-5.71e-11	-4.65e-11
0.02466	-6.24e-11	-6.82e-11	-5.19e-11	-6.13e-11	-3.04e-11	-5.86e-11	-4.09e-11	-5.08e-11	-4.71e-11
0.02468	-7.24e-11	-6.88e-11	-5.06e-11	-6.25e-11	-3.92e-11	-6.24e-11	-4.21e-11	-4.77e-11	-4.96e-11
0.0247	-7.93e-11	-5.88e-11	-4.5e-11	-5.88e-11	-4.23e-11	-6.68e-11	-3.77e-11	-5.02e-11	-5.34e-11
0.02472	-8.43e-11	-5.69e-11	-4.25e-11	-5.32e-11	-4.54e-11	-6.43e-11	-3.96e-11	-4.96e-11	-5.34e-11
0.02474	-8.12e-11	-4.69e-11	-3.44e-11	-4.88e-11	-4.61e-11	-6.05e-11	-3.77e-11	-5.96e-11	-5.46e-11
0.02476	-7.49e-11	-5.07e-11	-3.25e-11	-4.88e-11	-4.73e-11	-5.55e-11	-3.59e-11	-6.64e-11	-5.27e-11
0.02478	-6.37e-11	-5e-11	-3.69e-11	-5.19e-11	-4.73e-11	-5.11e-11	-3.71e-11	-7.14e-11	-5.4e-11
0.0248	-5.55e-11	-5.25e-11	-3.69e-11	-5e-11	-4.23e-11	-4.68e-11	-3.4e-11	-7.52e-11	-5.9e-11
0.02482	-4.99e-11	-5.88e-11	-4.31e-11	-5.82e-11	-3.98e-11	-4.3e-11	-3.15e-11	-7.58e-11	-5.77e-11
0.02484	-4.55e-11	-6.19e-11	-4.94e-11	-6.32e-11	-2.98e-11	-3.93e-11	-3.27e-11	-7.14e-11	-6.4e-11
0.02486	-4.24e-11	-6.26e-11	-4.88e-11	-6.25e-11	-2.29e-11	-3.93e-11	-3.84e-11	-6.83e-11	-6.21e-11
0.02488	-3.8e-11	-5.94e-11	-5e-11	-6.57e-11	-1.79e-11	-4.18e-11	-4.71e-11	-6.77e-11	-5.96e-11
0.0249	-3.99e-11	-5.51e-11	-4.94e-11	-6.25e-11	-1.86e-11	-4.55e-11	-5.46e-11	-6.64e-11	-5.27e-11
0.02492	-4.3e-11	-5.32e-11	-4.5e-11	-6.13e-11	-2.29e-11	-5.18e-11	-6.02e-11	-6.64e-11	-4.02e-11
0.02494	-4.93e-11	-5.51e-11	-3.88e-11	-6.38e-11	-3.23e-11	-5.55e-11	-5.84e-11	-6.39e-11	-3.02e-11
0.02496	-5.3e-11	-6.38e-11	-3.56e-11	-6.25e-11	-3.67e-11	-5.36e-11	-5.4e-11	-6.27e-11	-2.59e-11
0.02498	-5.8e-11	-6.19e-11	-2.81e-11	-6e-11	-4.36e-11	-5.36e-11	-4.59e-11	-5.96e-11	-2.52e-11
0.025	-5.99e-11	-6.88e-11	-3e-11	-6.07e-11	-4.73e-11	-5.24e-11	-3.52e-11	-5.83e-11	-2.65e-11
0.02502	-6.55e-11	-7.19e-11	-2.31e-11	-6.07e-11	-4.54e-11	-5.3e-11	-3.27e-11	-5.83e-11	-3.27e-11
0.02504	-6.99e-11	-7.13e-11	-2.56e-11	-5.75e-11	-4.23e-11	-4.86e-11	-3.09e-11	-5.64e-11	-3.9e-11
0.02506	-7.05e-11	-7.76e-11	-3.06e-11	-6e-11	-4.29e-11	-4.93e-11	-2.96e-11	-5.27e-11	-4.4e-11
0.02508	-7.24e-11	-6.63e-11	-3.25e-11	-5.94e-11	-4.17e-11	-4.49e-11	-2.65e-11	-5.14e-11	-4.59e-11
0.0251	-7.05e-11	-6.13e-11	-3.56e-11	-5.82e-11	-3.92e-11	-4.74e-11	-2.77e-11	-5.02e-11	-4.96e-11
0.02512	-6.24e-11	-5.44e-11	-3.88e-11	-5.82e-11	-3.48e-11	-4.11e-11	-3.02e-11	-4.58e-11	-4.9e-11
0.02514	-5.18e-11	-5.07e-11	-3.81e-11	-6.13e-11	-3.23e-11	-4.05e-11	-3.34e-11	-4.08e-11	-5.34e-11
0.02516	-4.37e-11	-4.57e-11	-4.38e-11	-6.82e-11	-2.98e-11	-4.05e-11	-3.71e-11	-4.64e-11	-4.84e-11
0.02518	-3.3e-11	-3.88e-11	-4.69e-11	-7.38e-11	-2.73e-11	-3.55e-11	-4.02e-11	-5.14e-11	-4.46e-11
0.0252	-3.18e-11	-3.75e-11	-4.69e-11	-7.19e-11	-2.98e-11	-3.68e-11	-3.77e-11	-5.64e-11	-3.84e-11
0.02522	-2.99e-11	-3.69e-11	-4.81e-11	-6.88e-11	-3.54e-11	-3.74e-11	-3.65e-11	-6.46e-11	-3.65e-11
0.02524	-3.18e-11	-3.63e-11	-4.88e-11	-6.44e-11	-3.67e-11	-4.05e-11	-3.59e-11	-6.77e-11	-3.9e-11
0.02526	-3.49e-11	-4.13e-11	-4.75e-11	-5.88e-11	-3.61e-11	-4.8e-11	-3.52e-11	-6.58e-11	-4.27e-11
0.02528	-3.93e-11	-4.19e-11	-4.25e-11	-4.69e-11	-4.29e-11	-4.74e-11	-3.65e-11	-6.52e-11	-4.59e-11
0.0253	-3.43e-11	-5.13e-11	-3.88e-11	-4.69e-11	-4.17e-11	-4.68e-11	-4.4e-11	-5.83e-11	-4.96e-11
0.02532	-3.93e-11	-5.38e-11	-3.25e-11	-4.88e-11	-4.29e-11	-4.74e-11	-5.02e-11	-5.14e-11	-5.09e-11
0.02534	-3.74e-11	-6.01e-11	-3.19e-11	-5.5e-11	-4.67e-11	-4.18e-11	-6.02e-11	-4.96e-11	-5.34e-11
0.02536	-4.18e-11	-6.57e-11	-2.94e-11	-6.94e-11	-4.73e-11	-3.55e-11	-6.34e-11	-4.83e-11	-5.09e-11
0.02538	-4.55e-11	-7.26e-11	-2.44e-11	-8.01e-11	-4.54e-11	-3.05e-11	-6.52e-11	-5.33e-11	-4.52e-11
0.0254	-5.24e-11	-7.44e-11	-2.12e-11	-8.88e-11	-4.29e-11	-2.99e-11	-6.15e-11	-5.21e-11	-4.46e-11
0.02542	-5.93e-11	-7.32e-11	-2.12e-11	-8.63e-11	-4.11e-11	-3.61e-11	-5.77e-11	-5.46e-11	-4.27e-11
0.02544	-6.87e-11	-6.51e-11	-2.12e-11	-8.63e-11	-4.04e-11	-4.05e-11	-5.71e-11	-5.58e-11	-4.27e-11
0.02546	-6.87e-11	-5.38e-11	-1.87e-11	-6.94e-11	-3.92e-11	-4.43e-11	-4.84e-11	-5.77e-11	-4.15e-11
0.02548	-6.8e-11	-4.38e-11	-2.56e-11	-5.32e-11	-3.42e-11	-4.24e-11	-4.4e-11	-5.33e-11	-4.21e-11
0.0255	-6.24e-11	-3.19e-11	-2.25e-11	-3.63e-11	-3.17e-11	-3.93e-11	-3.71e-11	-4.83e-11	-4.9e-11
0.02552	-5.18e-11	-2.75e-11	-2.56e-11	-2.82e-11	-2.67e-11	-4.11e-11	-3.15e-11	-4.77e-11	-5.15e-11
0.02554	-4.05e-11	-2.69e-11	-2.87e-11	-2.75e-11	-2.11e-11	-3.99e-11	-2.77e-11	-5.08e-11	-5.21e-11
0.02556	-3.74e-11	-2.75e-11	-3.06e-11	-3.94e-11	-1.86e-11	-3.49e-11	-2.33e-11	-5.58e-11	-5.52e-11
0.02558	-3.62e-11	-3.38e-11	-3.62e-11	-5.19e-11	-1.35e-11	-3.36e-11	-2.4e-11	-5.46e-11	-5.27e-11
0.0256	-4.12e-11	-4.75e-11	-4.63e-11	-6.44e-11	-1.35e-11	-3.3e-11	-2.65e-11	-5.46e-11	-5.21e-11
0.02562	-4.49e-11	-4.94e-11	-5.38e-11	-7.44e-11	-1.61e-11	-3.68e-11	-3.21e-11	-5.21e-11	-4.15e-11
0.02564	-4.55e-11	-5.25e-11	-6e-11	-8.01e-11	-1.86e-11	-3.74e-11	-3.4e-11	-5.39e-11	-3.71e-11
0.02566	-4.74e-11	-5.19e-11	-6.13e-11	-8.63e-11	-1.98e-11	-4.61e-11	-3.15e-11	-5.14e-11	-3.02e-11
0.02568	-4.49e-11	-4.82e-11	-5.44e-11	-8.44e-11	-2.92e-11	-5.3e-11	-2.9e-11	-5.58e-11	-2.4e-11
0.0257	-4.99e-11	-4.25e-11	-4.56e-11	-8.38e-11	-3.42e-11	-4.99e-11	-3.02e-11	-5.64e-11	-2.59e-11
0.02572	-4.43e-11	-4.5e-11	-3.31e-11	-7.57e-11	-4.54e-11	-4.99e-11	-3.34e-11	-5.77e-11	-2.77e-11
0.02574	-4.49e-11	-4.63e-11	-2.44e-11	-6.63e-11	-4.54e-11	-4.8e-11	-3.4e-11	-6.08e-11	-3.15e-11
0.02576	-4.68e-11	-4.57e-11	-1.81e-11	-6e-11	-5.36e-11	-3.99e-11	-4.02e-11	-6.27e-11	-3.9e-11
0.02578	-4.8e-11	-4.5e-11	-1.5e-11	-5.69e-11	-5.36e-11	-3.74e-11	-4.4e-11	-5.96e-11	-4.9e-11
0.0258	-4.99e-11	-4.57e-11	-1.44e-11	-5.38e-11	-5.17e-11	-3.55e-11	-4.52e-11	-5.83e-11	-5.4e-11
0.02582	-4.8e-11	-4.44e-11	-1.69e-11	-6.19e-11	-5.04e-11	-3.3e-11	-4.84e-11	-5.58e-11	-5.46e-11
0.02584	-5.24e-11	-4.19e-11	-2.25e-11	-6.94e-11	-4.73e-11	-3.55e-11	-5.21e-11	-5.58e-11	-5.52e-11
0.02586	-5.74e-11	-4e-11	-2.87e-11	-7e-11	-4.17e-11	-3.55e-11	-5.02e-11	-5.21e-11	-5.09e-11
0.02588	-6.05e-11	-3.82e-11	-4e-11	-6.63e-11	-3.67e-11	-3.61e-11	-4.65e-11	-4.58e-11	-4.4e-11
0.0259	-5.8e-11	-3.69e-11	-4.5e-11	-5.82e-11	-3.23e-11	-3.49e-11	-4.46e-11	-3.96e-11	-3.65e-11
0.02592	-5.62e-11	-3.07e-11	-4.75e-11	-4.88e-11	-2.29e-11	-3.49e-11	-3.96e-11	-3.77e-11	-3.02e-11
0.02594	-5.3e-11	-3.19e-11	-4.63e-11	-3.88e-11	-7.92e-12	-3.93e-11	-3.46e-11	-3.89e-11	-2.27e-11
0.02596	-4.62e-11	-3.63e-11	-4.19e-11	-3.5e-11	-4.17e-12	-3.93e-11	-3.09e-11	-4.08e-11	-2.4e-11
0.02598	-3.93e-11	-4.63e-11	-3.44e-11	-3.63e-11	2.08e-13	-4.36e-11	-2.33e-11	-4.33e-11	-2.77e-11
0.026	-3.62e-11	-5.51e-11	-2.37e-11	-3.82e-11	-4.17e-12	-4.36e-11	-2.71e-11	-4.83e-11	-3.09e-11
0.02602	-3.43e-11	-6.19e-11	-1.56e-11	-4.13e-11	-1.23e-11	-3.8e-11	-2.96e-11	-5.33e-11	-3.46e-11
0.02604	-3.49e-11	-6.13e-11	-1.62e-11	-4.44e-11	-2.73e-11	-3.43e-11	-3.52e-11	-5.39e-11	-3.9e-11
0.02606	-3.37e-11	-5.88e-11	-1.81e-11	-4.82e-11	-3.86e-11	-2.68e-11	-3.84e-11	-5.52e-11	-4.52e-11
0.02608	-4.05e-11	-5.51e-11	-2.56e-11	-4.94e-11	-4.36e-11	-2.86e-11	-4.02e-11	-5.39e-11	-4.77e-11
0.0261	-4.62e-11	-5.13e-11	-3.31e-11	-5.57e-11	-4.54e-11	-2.68e-11	-4.34e-11	-5.33e-11	-4.77e-11
0.02612	-5.37e-11	-4.69e-11	-4.13e-11	-6.38e-11	-4.54e-11	-3.43e-11	-3.84e-11	-5.02e-11	-4.59e-11
0.02614	-6.43e-11	-4.63e-11	-5.13e-11	-6.57e-11	-3.98e-11	-3.55e-11	-4.15e-11	-4.89e-11	-3.96e-11
0.02616	-7.12e-11	-4.69e-11	-5.5e-11	-6.69e-11	-3.61e-11	-3.99e-11	-4.15e-11	-4.71e-11	-3.77e-11
0.02618	-7.31e-11	-5.13e-11	-5.31e-11	-6.44e-11	-3.17e-11	-4.3e-11	-4.71e-11	-4.33e-11	-3.09e-11
0.0262	-7.56e-11	-5e-11	-5.38e-11	-5.57e-11	-2.67e-11	-4.8e-11	-4.96e-11	-4.39e-11	-3.65e-11
0.02622	-7.24e-11	-4.57e-11	-4.56e-11	-4.69e-11	-2.36e-11	-4.86e-11	-5.4e-11	-3.89e-11	-3.84e-11
0.02624	-7.05e-11	-3.63e-11	-4.06e-11	-3.57e-11	-2.23e-11	-4.99e-11	-5.84e-11	-3.21e-11	-4.59e-11
0.02626	-6.05e-11	-2.88e-11	-3.5e-11	-3.38e-11	-2.67e-11	-4.43e-11	-5.96e-11	-3.02e-11	-5.15e-11
0.02628	-5.3e-11	-2.13e-11	-2.69e-11	-3.19e-11	-3.67e-11	-4.24e-11	-6.15e-11	-2.64e-11	-5.52e-11
0.0263	-4.93e-11	-1.57e-11	-2.69e-11	-3.88e-11	-4.23e-11	-3.8e-11	-6.34e-11	-2.7e-11	-5.34e-11
0.02632	-4.55e-11	-1.57e-11	-3.12e-11	-4.44e-11	-4.67e-11	-3.3e-11	-6.27e-11	-2.77e-11	-5.21e-11
0.02634	-4.37e-11	-1.75e-11	-3.06e-11	-5e-11	-4.79e-11	-2.99e-11	-6.09e-11	-3.58e-11	-4.9e-11
0.02636	-4.87e-11	-1.94e-11	-4.06e-11	-5.32e-11	-4.42e-11	-3.18e-11	-5.52e-11	-4.39e-11	-4.65e-11
0.02638	-5.05e-11	-2.13e-11	-3.88e-11	-5.25e-11	-3.36e-11	-3.36e-11	-4.96e-11	-5.64e-11	-3.77e-11
0.0264	-5.37e-11	-2.63e-11	-3.75e-11	-5.75e-11	-2.67e-11	-3.24e-11	-3.84e-11	-6.71e-11	-3.34e-11
0.02642	-5.43e-11	-2.75e-11	-3.37e-11	-6e-11	-2.23e-11	-3.11e-11	-3.27e-11	-7.52e-11	-2.9e-11
0.02644	-5.12e-11	-2.88e-11	-3.19e-11	-5.82e-11	-2.23e-11	-2.8e-11	-2.71e-11	-7.71e-11	-2.96e-11
0.02646	-5.18e-11	-3.13e-11	-3.44e-11	-5.88e-11	-2.79e-11	-2.3e-11	-2.02e-11	-7.83e-11	-2.52e-11
0.02648	-4.74e-11	-3.44e-11	-3.56e-11	-5.94e-11	-2.79e-11	-2.11e-11	-2.15e-11	-6.64e-11	-3.27e-11
0.0265	-5.3e-11	-4e-11	-4e-11	-6e-11	-3.61e-11	-2.11e-11	-2.71e-11	-5.58e-11	-3.84e-11
0.02652	-5.55e-11	-4.44e-11	-4.38e-11	-6.25e-11	-3.86e-11	-2.49e-11	-2.84e-11	-4.33e-11	-4.21e-11
0.02654	-6.05e-11	-4.69e-11	-4.63e-11	-6.38e-11	-4.29e-11	-2.8e-11	-3.4e-11	-3.83e-11	-4.34e-11
0.02656	-6.74e-11	-4.69e-11	-4.56e-11	-5.94e-11	-4.17e-11	-3.68e-11	-4.34e-11	-3.96e-11	-4.34e-11
0.02658	-6.93e-11	-4.75e-11	-4.56e-11	-5.38e-11	-4.11e-11	-4.36e-11	-5.21e-11	-4.14e-11	-4.34e-11
0.0266	-6.93e-11	-4.07e-11	-4.31e-11	-4.94e-11	-3.61e-11	-5.11e-11	-5.52e-11	-4.21e-11	-4.02e-11
0.02662	-6.68e-11	-3.38e-11	-4.38e-11	-4.32e-11	-3.04e-11	-5.74e-11	-5.65e-11	-4.52e-11	-4.21e-11
0.02664	-6.55e-11	-3.13e-11	-4.38e-11	-3.82e-11	-2.92e-11	-6.3e-11	-5.34e-11	-4.39e-11	-3.9e-11
0.02666	-6.62e-11	-3.19e-11	-3.88e-11	-2.88e-11	-2.48e-11	-5.8e-11	-5.4e-11	-4.71e-11	-3.02e-11
0.02668	-6.24e-11	-2.44e-11	-3.88e-11	-2.88e-11	-2.67e-11	-5.05e-11	-4.84e-11	-4.83e-11	-2.84e-11
0.0267	-5.93e-11	-2.07e-11	-3.25e-11	-2.82e-11	-2.92e-11	-3.86e-11	-4.59e-11	-4.83e-11	-2.21e-11
0.02672	-5.43e-11	-2.44e-11	-2.56e-11	-3.63e-11	-3.36e-11	-2.8e-11	-4.71e-11	-4.27e-11	-3.02e-11
0.02674	-4.62e-11	-2.38e-11	-2.25e-11	-4e-11	-3.11e-11	-2.3e-11	-4.9e-11	-4.02e-11	-3.09e-11
0.02676	-3.55e-11	-3.19e-11	-2.37e-11	-4.94e-11	-3.04e-11	-1.86e-11	-4.65e-11	-4.14e-11	-3.84e-11
0.02678	-3.55e-11	-3.94e-11	-2.62e-11	-5.94e-11	-2.79e-11	-2.17e-11	-5.02e-11	-4.21e-11	-4.52e-11
0.0268	-3.05e-11	-4.5e-11	-3e-11	-6.69e-11	-2.04e-11	-2.24e-11	-5.15e-11	-4.27e-11	-4.96e-11
0.02682	-3.43e-11	-4.63e-11	-3.62e-11	-7.38e-11	-1.23e-11	-2.17e-11	-5.15e-11	-4.83e-11	-5.09e-11
0.02684	-4.8e-11	-4.82e-11	-4.56e-11	-7.69e-11	-1.17e-11	-2.68e-11	-5.27e-11	-5.14e-11	-5.4e-11
0.02686	-6.05e-11	-4.13e-11	-5.31e-11	-7.32e-11	-9.8e-12	-2.8e-11	-5.21e-11	-6.08e-11	-4.9e-11
0.02688	-7.31e-11	-3.5e-11	-5.63e-11	-6.07e-11	-1.29e-11	-3.05e-11	-4.96e-11	-6.08e-11	-4.34e-11
0.0269	-8.18e-11	-3.25e-11	-5.56e-11	-4.88e-11	-1.54e-11	-3.3e-11	-5.15e-11	-5.83e-11	-3.46e-11
0.02692	-8.37e-11	-2.69e-11	-5.19e-11	-3.32e-11	-2.23e-11	-3.36e-11	-5.46e-11	-5.08e-11	-3.27e-11
0.02694	-7.74e-11	-2.19e-11	-4.69e-11	-2.31e-11	-2.98e-11	-3.74e-11	-4.52e-11	-4.64e-11	-2.77e-11
0.02696	-6.55e-11	-1.94e-11	-3.94e-11	-1.56e-11	-3.11e-11	-4.36e-11	-4.27e-11	-3.83e-11	-2.9e-11
0.02698	-5.24e-11	-1.57e-11	-3.25e-11	-1.69e-11	-3.42e-11	-4.61e-11	-4.27e-11	-3.96e-11	-3.46e-11
0.027	-4.18e-11	-1.38e-11	-2.75e-11	-2.06e-11	-3.67e-11	-4.61e-11	-4.21e-11	-3.27e-11	-4.15e-11
0.02702	-3.55e-11	-1.69e-11	-2.25e-11	-2.88e-11	-3.67e-11	-3.68e-11	-4.09e-11	-3.14e-11	-4.65e-11
0.02704	-3.49e-11	-2.19e-11	-2.75e-11	-4.07e-11	-3.67e-11	-2.93e-11	-4.4e-11	-3.08e-11	-4.46e-11
0.02706	-3.8e-11	-3e-11	-3.5e-11	-4.75e-11	-3.36e-11	-1.67e-11	-4.59e-11	-2.77e-11	-4.52e-11
0.02708	-4.3e-11	-4e-11	-4.19e-11	-5.38e-11	-3.17e-11	-1.11e-11	-4.9e-11	-2.64e-11	-4.4e-11
0.0271	-5.05e-11	-4.82e-11	-4.5e-11	-5.25e-11	-2.67e-11	-1.05e-11	-5.27e-11	-2.45e-11	-4.09e-11
0.02712	-4.99e-11	-5.51e-11	-4.63e-11	-5.38e-11	-2.23e-11	-1.49e-11	-5.4e-11	-2.7e-11	-3.9e-11
0.02714	-5.24e-11	-5.51e-11	-4.75e-11	-5.13e-11	-2.04e-11	-3.05e-11	-5.59e-11	-3.33e-11	-3.52e-11
0.02716	-5.3e-11	-5.69e-11	-4.94e-11	-5e-11	-1.86e-11	-3.55e-11	-5.71e-11	-3.89e-11	-3.52e-11
0.02718	-5.55e-11	-4.75e-11	-4.5e-11	-4.75e-11	-1.48e-11	-4.49e-11	-5.46e-11	-5.14e-11	-3.52e-11
0.0272	-5.37e-11	-3.94e-11	-4.31e-11	-5.07e-11	-1.79e-11	-4.49e-11	-5.15e-11	-5.27e-11	-3.71e-11
0.02722	-5.62e-11	-2.63e-11	-4.5e-11	-5.13e-11	-1.92e-11	-4.55e-11	-4.52e-11	-6.02e-11	-3.96e-11
0.02724	-5.62e-11	-1.82e-11	-4.06e-11	-5.5e-11	-2.42e-11	-4.36e-11	-4.15e-11	-6.27e-11	-4.02e-11
0.02726	-6.18e-11	-1.57e-11	-4.13e-11	-5.5e-11	-2.79e-11	-4.18e-11	-3.96e-11	-6.33e-11	-4.15e-11
0.02728	-6.87e-11	-2e-11	-4.31e-11	-5.44e-11	-3.36e-11	-3.93e-11	-3.34e-11	-6.33e-11	-4.52e-11
0.0273	-7.37e-11	-2.32e-11	-5e-11	-5.5e-11	-4.17e-11	-3.74e-11	-3.15e-11	-5.71e-11	-4.52e-11
0.02732	-7.56e-11	-4.07e-11	-5.44e-11	-5e-11	-3.92e-11	-3.18e-11	-3.46e-11	-4.96e-11	-4.59e-11
0.02734	-8.06e-11	-5e-11	-5.88e-11	-4.88e-11	-4.04e-11	-2.61e-11	-4.09e-11	-4.14e-11	-4.96e-11
0.02736	-7.24e-11	-5.32e-11	-6e-11	-4.57e-11	-3.36e-11	-2.42e-11	-4.46e-11	-2.96e-11	-4.84e-11
0.02738	-6.68e-11	-5.32e-11	-5.56e-11	-3.63e-11	-2.36e-11	-2.42e-11	-4.84e-11	-2.27e-11	-5.21e-11
0.0274	-5.49e-11	-4.75e-11	-5.19e-11	-3.38e-11	-1.48e-11	-2.3e-11	-5.02e-11	-1.77e-11	-5.02e-11
0.02742	-4.8e-11	-3.5e-11	-4.38e-11	-2.5e-11	-7.3e-12	-3.36e-11	-5.09e-11	-1.89e-11	-4.15e-11
0.02744	-3.62e-11	-2.94e-11	-3.81e-11	-2.38e-11	-6.05e-12	-4.05e-11	-4.65e-11	-2.45e-11	-3.71e-11
0.02746	-3.24e-11	-2.07e-11	-3.25e-11	-2.69e-11	-7.92e-12	-5.05e-11	-4.65e-11	-2.83e-11	-3.09e-11
0.02748	-2.55e-11	-1.57e-11	-3.37e-11	-3.13e-11	-1.17e-11	-5.86e-11	-4.84e-11	-3.39e-11	-2.52e-11
0.0275	-2.74e-11	-1.25e-11	-3.56e-11	-3.94e-11	-1.86e-11	-5.11e-11	-4.84e-11	-4.14e-11	-2.21e-11
0.02752	-3.87e-11	-1.57e-11	-3.56e-11	-4.88e-11	-2.79e-11	-4.86e-11	-5.15e-11	-4.21e-11	-2.34e-11
0.02754	-4.3e-11	-1.69e-11	-3.94e-11	-5.19e-11	-3.17e-11	-4.05e-11	-5.21e-11	-4.39e-11	-2.71e-11
0.02756	-4.87e-11	-2.32e-11	-4.19e-11	-5.25e-11	-3.92e-11	-2.74e-11	-4.77e-11	-4.64e-11	-3.27e-11
0.02758	-5.37e-11	-2.88e-11	-4.25e-11	-5.5e-11	-3.92e-11	-2.36e-11	-4.27e-11	-4.46e-11	-4.02e-11
0.0276	-6.05e-11	-3.75e-11	-5e-11	-4.94e-11	-4.11e-11	-2.49e-11	-3.71e-11	-3.96e-11	-4.71e-11
0.02762	-6.12e-11	-4.69e-11	-5.56e-11	-4.07e-11	-3.92e-11	-2.74e-11	-3.09e-11	-3.83e-11	-4.9e-11
0.02764	-5.93e-11	-5.32e-11	-5.94e-11	-3.5e-11	-3.29e-11	-3.49e-11	-2.52e-11	-4.21e-11	-4.71e-11
0.02766	-5.99e-11	-5.25e-11	-6.5e-11	-2.94e-11	-2.92e-11	-3.61e-11	-2.02e-11	-4.71e-11	-4.4e-11
0.02768	-5.12e-11	-4.25e-11	-6.81e-11	-2.75e-11	-2.67e-11	-3.99e-11	-1.58e-11	-5.33e-11	-3.46e-11
0.0277	-4.3e-11	-3.13e-11	-6.5e-11	-2.56e-11	-1.98e-11	-4.11e-11	-1.52e-11	-5.64e-11	-2.46e-11
0.02772	-3.55e-11	-2.25e-11	-5.5e-11	-2.56e-11	-1.73e-11	-3.86e-11	-1.33e-11	-6.14e-11	-1.9e-11
0.02774	-2.55e-11	-1.32e-11	-4.25e-11	-2.75e-11	-1.1e-11	-3.55e-11	-1.77e-11	-5.77e-11	-1.96e-11
0.02776	-2.05e-11	-7.52e-12	-3.69e-11	-3.13e-11	-4.79e-12	-3.55e-11	-2.46e-11	-5.21e-11	-2.4e-11
0.02778	-1.93e-11	-1.32e-11	-3.12e-11	-3.38e-11	-2.92e-12	-3.86e-11	-2.84e-11	-4.58e-11	-3.02e-11
0.0278	-2.11e-11	-2e-11	-3e-11	-4.07e-11	-1.1e-11	-4.49e-11	-3.65e-11	-4.02e-11	-3.96e-11
0.02782	-3.12e-11	-3.07e-11	-3e-11	-4.19e-11	-9.17e-12	-5.18e-11	-4.65e-11	-3.14e-11	-3.9e-11
0.02784	-3.99e-11	-4.19e-11	-3.62e-11	-4.32e-11	-1.73e-11	-5.43e-11	-5.4e-11	-2.64e-11	-4.02e-11
0.02786	-5.24e-11	-5.38e-11	-3.81e-11	-4.57e-11	-2.61e-11	-5.43e-11	-6.65e-11	-2.2e-11	-3.9e-11
0.02788	-6.24e-11	-6.19e-11	-4.19e-11	-4.69e-11	-2.98e-11	-5.05e-11	-7.28e-11	-1.58e-11	-3.9e-11
0.0279	-6.8e-11	-6.26e-11	-4.5e-11	-5.13e-11	-3.54e-11	-4.61e-11	-7.4e-11	-1.83e-11	-3.09e-11
0.02792	-7.31e-11	-6.26e-11	-4.38e-11	-4.82e-11	-3.48e-11	-4.24e-11	-6.96e-11	-2.39e-11	-2.59e-11
0.02794	-6.99e-11	-5.63e-11	-3.94e-11	-4.25e-11	-3.17e-11	-4.36e-11	-5.84e-11	-3.27e-11	-2.52e-11
0.02796	-6.49e-11	-4.94e-11	-3.5e-11	-3.69e-11	-2.92e-11	-4.74e-11	-4.34e-11	-4.27e-11	-2.84e-11
0.02798	-5.68e-11	-4.07e-11	-2.62e-11	-3.25e-11	-2.86e-11	-4.68e-11	-2.9e-11	-4.64e-11	-2.59e-11
0.028	-4.87e-11	-2.94e-11	-2e-11	-2.88e-11	-2.86e-11	-4.43e-11	-1.21e-11	-4.71e-11	-2.9e-11
0.02802	-4.3e-11	-1.75e-11	-2.12e-11	-2.44e-11	-2.92e-11	-3.93e-11	-3.96e-12	-4.33e-11	-3.4e-11
0.02804	-3.93e-11	-1.25e-11	-1.5e-11	-2.06e-11	-2.79e-11	-3.86e-11	1.66e-12	-3.33e-11	-3.59e-11
0.02806	-3.99e-11	-6.9e-12	-2.44e-11	-1.81e-11	-2.79e-11	-3.3e-11	-2.71e-12	-2.2e-11	-4.09e-11
0.02808	-4.3e-11	-5.02e-12	-2.87e-11	-1.81e-11	-2.29e-11	-3.11e-11	-1.21e-11	-1.89e-11	-4.15e-11
0.0281	-4.93e-11	-9.4e-12	-3.75e-11	-2.44e-11	-1.98e-11	-3.68e-11	-2.77e-11	-1.83e-11	-3.71e-11
0.02812	-5.37e-11	-1.44e-11	-3.75e-11	-3e-11	-1.23e-11	-4.3e-11	-4.09e-11	-2.52e-11	-3.84e-11
0.02814	-5.99e-11	-2.25e-11	-3.25e-11	-3.13e-11	-1.29e-11	-4.43e-11	-5.34e-11	-3.64e-11	-3.34e-11
0.02816	-6.24e-11	-3.63e-11	-3.25e-11	-3.75e-11	-1.48e-11	-4.86e-11	-6.34e-11	-4.71e-11	-2.96e-11
0.02818	-6.62e-11	-4.19e-11	-2.81e-11	-4e-11	-1.61e-11	-5.43e-11	-6.52e-11	-5.58e-11	-2.34e-11
0.0282	-7.24e-11	-5.25e-11	-2.62e-11	-3.82e-11	-2.29e-11	-5.43e-11	-6.34e-11	-6.08e-11	-2.02e-11
0.02822	-7.18e-11	-5.94e-11	-3.19e-11	-3.5e-11	-2.48e-11	-5.36e-11	-6.15e-11	-5.96e-11	-1.96e-11
0.02824	-6.37e-11	-6.19e-11	-3.94e-11	-3.57e-11	-1.79e-11	-5.43e-11	-5.77e-11	-6.02e-11	-2.15e-11
0.02826	-5.8e-11	-5.88e-11	-4.69e-11	-3.57e-11	-8.55e-12	-5.3e-11	-5.27e-11	-5.21e-11	-2.21e-11
0.02828	-4.62e-11	-5.44e-11	-5.69e-11	-3.94e-11	2.08e-13	-5.3e-11	-4.59e-11	-4.39e-11	-2.15e-11
0.0283	-3.68e-11	-4.57e-11	-6.56e-11	-4.69e-11	4.59e-12	-5.18e-11	-3.71e-11	-2.96e-11	-2.34e-11
0.02832	-3.05e-11	-4e-11	-6.94e-11	-5.32e-11	6.46e-12	-5.3e-11	-3.21e-11	-2.02e-11	-2.59e-11
0.02834	-2.99e-11	-3.75e-11	-6.81e-11	-5.44e-11	-6.05e-12	-4.74e-11	-2.59e-11	-1.2e-11	-2.71e-11
0.02836	-3.24e-11	-3.82e-11	-6.38e-11	-6.13e-11	-1.1e-11	-4.05e-11	-2.21e-11	-8.91e-12	-2.9e-11
0.02838	-3.68e-11	-3.94e-11	-5.19e-11	-5.88e-11	-1.79e-11	-3.43e-11	-1.71e-11	-1.2e-11	-2.77e-11
0.0284	-4.12e-11	-4.5e-11	-4.75e-11	-5.32e-11	-1.92e-11	-2.8e-11	-1.27e-11	-1.83e-11	-3.27e-11
0.02842	-3.99e-11	-5e-11	-3.69e-11	-4.63e-11	-2.11e-11	-2.42e-11	-1.52e-11	-2.64e-11	-3.21e-11
0.02844	-4.12e-11	-4.94e-11	-3.81e-11	-3.63e-11	-2.17e-11	-2.17e-11	-2.65e-11	-3.08e-11	-3.71e-11
0.02846	-4.49e-11	-4.82e-11	-3.81e-11	-3.25e-11	-2.23e-11	-1.92e-11	-3.34e-11	-3.33e-11	-4.15e-11
0.02848	-4.12e-11	-4.38e-11	-4.38e-11	-2.19e-11	-2.67e-11	-2.24e-11	-4.27e-11	-3.39e-11	-4.65e-11
0.0285	-4.37e-11	-4.44e-11	-4.94e-11	-2.06e-11	-2.73e-11	-2.61e-11	-4.59e-11	-3.02e-11	-4.34e-11
0.02852	-4.55e-11	-3.57e-11	-5.06e-11	-2.44e-11	-3.17e-11	-2.93e-11	-4.59e-11	-2.33e-11	-4.27e-11
0.02854	-4.24e-11	-2.75e-11	-4.81e-11	-2.25e-11	-3.61e-11	-3.68e-11	-4.59e-11	-1.77e-11	-3.15e-11
0.02856	-4.74e-11	-2.13e-11	-4.69e-11	-2.44e-11	-3.67e-11	-4.74e-11	-4.46e-11	-1.2e-11	-2.52e-11
0.02858	-5.05e-11	-1.69e-11	-5e-11	-2.44e-11	-4.29e-11	-4.99e-11	-4.21e-11	-1.02e-11	-1.9e-11
0.0286	-4.62e-11	-1.19e-11	-4.75e-11	-2.19e-11	-4.73e-11	-5.93e-11	-4.34e-11	-1.58e-11	-1.77e-11
0.02862	-5.05e-11	-1.25e-11	-5.25e-11	-1.88e-11	-4.36e-11	-5.61e-11	-4.59e-11	-2.7e-11	-2.34e-11
0.02864	-5.12e-11	-1.75e-11	-5.63e-11	-1.19e-11	-4.17e-11	-5.49e-11	-4.77e-11	-3.77e-11	-2.71e-11
0.02866	-5.05e-11	-2.63e-11	-6e-11	-3.76e-12	-3.23e-11	-4.74e-11	-4.71e-11	-4.64e-11	-3.27e-11
0.02868	-4.99e-11	-3.44e-11	-6.25e-11	-3.14e-12	-2.29e-11	-4.36e-11	-4.4e-11	-4.64e-11	-3.27e-11
0.0287	-4.3e-11	-4.07e-11	-6.25e-11	-8.77e-12	-1.61e-11	-3.8e-11	-3.9e-11	-5.58e-11	-2.84e-11
0.02872	-3.87e-11	-4.75e-11	-5.94e-11	-1.44e-11	-1.1e-11	-3.86e-11	-3.77e-11	-5.33e-11	-2.77e-11
0.02874	-3.05e-11	-4.88e-11	-5.56e-11	-2.75e-11	-6.67e-12	-4.18e-11	-3.34e-11	-5.02e-11	-2.59e-11
0.02876	-2.55e-11	-5.25e-11	-4.63e-11	-4.32e-11	-3.54e-12	-4.61e-11	-2.96e-11	-4.21e-11	-2.84e-11
0.02878	-2.18e-11	-4.94e-11	-3.75e-11	-5.75e-11	-8.55e-12	-4.8e-11	-2.52e-11	-3.21e-11	-2.52e-11
0.0288	-2.68e-11	-4.63e-11	-3e-11	-6.75e-11	-1.17e-11	-5.36e-11	-2.21e-11	-1.83e-11	-2.65e-11
0.02882	-3.68e-11	-3.75e-11	-2.5e-11	-7.51e-11	-2.23e-11	-4.93e-11	-2.02e-11	-1.02e-11	-2.52e-11
0.02884	-4.18e-11	-2.75e-11	-2.87e-11	-7.63e-11	-2.86e-11	-4.8e-11	-1.96e-11	-3.29e-12	-2.21e-11
0.02886	-5.3e-11	-2.44e-11	-3.12e-11	-7.26e-11	-3.54e-11	-4.74e-11	-1.96e-11	-3.29e-12	-2.02e-11
0.02888	-5.68e-11	-2.19e-11	-3.06e-11	-6.07e-11	-3.42e-11	-4.05e-11	-2.33e-11	-7.66e-12	-2.27e-11
0.0289	-6.24e-11	-2.25e-11	-3.94e-11	-4.75e-11	-3.23e-11	-3.11e-11	-2.84e-11	-1.52e-11	-2.65e-11
0.02892	-6.24e-11	-2.38e-11	-4.56e-11	-3.5e-11	-2.98e-11	-3.36e-11	-3.34e-11	-2.2e-11	-2.34e-11
0.02894	-5.93e-11	-2.44e-11	-4.44e-11	-2.5e-11	-2.86e-11	-2.8e-11	-3.59e-11	-3.33e-11	-2.96e-11
0.02896	-5.3e-11	-2.63e-11	-3.88e-11	-1.94e-11	-2.42e-11	-2.55e-11	-4.27e-11	-4.14e-11	-2.59e-11
0.02898	-4.55e-11	-2.57e-11	-3.56e-11	-1.38e-11	-2.48e-11	-2.49e-11	-5.09e-11	-4.71e-11	-2.65e-11
0.029	-3.99e-11	-2.38e-11	-2.81e-11	-1.25e-11	-2.42e-11	-1.92e-11	-5.34e-11	-4.77e-11	-2.65e-11
0.02902	-4.05e-11	-1.88e-11	-2.75e-11	-1.13e-11	-2.23e-11	-2.49e-11	-5.21e-11	-4.71e-11	-2.21e-11
0.02904	-4.18e-11	-2e-11	-2.75e-11	-1.13e-11	-2.29e-11	-2.93e-11	-5.15e-11	-4.08e-11	-1.9e-11
0.02906	-4.18e-11	-2.07e-11	-3.62e-11	-1.25e-11	-1.92e-11	-3.99e-11	-4.84e-11	-3.33e-11	-2.4e-11
0.02908	-5.12e-11	-1.57e-11	-4.5e-11	-1.88e-11	-1.48e-11	-5.11e-11	-4.4e-11	-2.33e-11	-2.21e-11
0.0291	-5.8e-11	-1.63e-11	-5.88e-11	-1.81e-11	-1.04e-11	-5.49e-11	-3.59e-11	-1.89e-11	-3.02e-11
0.02912	-6.3e-11	-1.32e-11	-6.63e-11	-2.38e-11	-6.05e-12	-5.8e-11	-3.4e-11	-1.58e-11	-3.84e-11
0.02914	-6.55e-11	-1.19e-11	-6.19e-11	-2.38e-11	-4.17e-12	-5.68e-11	-2.77e-11	-1.14e-11	-3.84e-11
0.02916	-6.37e-11	-1.88e-11	-5.25e-11	-2.82e-11	8.33e-13	-5.49e-11	-2.52e-11	-1.64e-11	-3.96e-11
0.02918	-5.43e-11	-2.07e-11	-4.19e-11	-3.13e-11	2.08e-12	-5.18e-11	-2.65e-11	-2.02e-11	-3.84e-11
0.0292	-4.8e-11	-2.5e-11	-2.94e-11	-3.94e-11	1.46e-12	-4.68e-11	-2.71e-11	-2.08e-11	-3.77e-11
0.02922	-4.74e-11	-3.57e-11	-2.25e-11	-4.38e-11	-5.42e-12	-3.86e-11	-2.52e-11	-3.02e-11	-2.65e-11
0.02924	-3.87e-11	-3.82e-11	-2.12e-11	-4.25e-11	-9.17e-12	-3.74e-11	-2.46e-11	-3.33e-11	-1.52e-11
0.02926	-3.12e-11	-4e-11	-2.06e-11	-4e-11	-1.54e-11	-2.86e-11	-2.46e-11	-3.64e-11	-7.09e-12
0.02928	-2.8e-11	-3.88e-11	-1.94e-11	-4.07e-11	-1.79e-11	-2.42e-11	-2.4e-11	-3.64e-11	-2.72e-12
0.0293	-3.05e-11	-3.57e-11	-2.87e-11	-3.63e-11	-1.48e-11	-2.61e-11	-2.52e-11	-3.33e-11	-2.72e-12
0.02932	-3.3e-11	-3.32e-11	-3.5e-11	-3.25e-11	-1.73e-11	-2.3e-11	-3.27e-11	-3.08e-11	-6.47e-12
0.02934	-4.68e-11	-2.75e-11	-4.56e-11	-2.88e-11	-1.67e-11	-2.05e-11	-3.4e-11	-2.58e-11	-1.58e-11
0.02936	-5.62e-11	-2.69e-11	-4.88e-11	-2.31e-11	-1.86e-11	-2.42e-11	-4.4e-11	-2.83e-11	-2.84e-11
0.02938	-6.68e-11	-2.69e-11	-5.38e-11	-2.13e-11	-2.23e-11	-2.74e-11	-4.71e-11	-2.2e-11	-3.59e-11
0.0294	-6.55e-11	-3.25e-11	-5.88e-11	-1.75e-11	-2.61e-11	-3.68e-11	-4.09e-11	-2.33e-11	-4.02e-11
0.02942	-6.18e-11	-3.32e-11	-5.25e-11	-1.56e-11	-3.17e-11	-3.49e-11	-3.77e-11	-2.08e-11	-3.96e-11
0.02944	-5.3e-11	-2.82e-11	-4.56e-11	-1.88e-11	-3.54e-11	-3.99e-11	-3.02e-11	-1.89e-11	-3.09e-11
0.02946	-4.55e-11	-2.5e-11	-3.12e-11	-2.56e-11	-2.79e-11	-3.99e-11	-2.65e-11	-2.08e-11	-2.52e-11
0.02948	-4.37e-11	-1.82e-11	-2.44e-11	-3.75e-11	-1.79e-11	-3.74e-11	-2.4e-11	-1.83e-11	-2.21e-11
0.0295	-4.05e-11	-9.4e-12	-1.56e-11	-4.69e-11	-6.67e-12	-3.49e-11	-2.33e-11	-1.95e-11	-2.46e-11
0.02952	-4.43e-11	-1.07e-11	-1.5e-11	-5.63e-11	1.46e-12	-3.24e-11	-1.77e-11	-2.39e-11	-2.59e-11
0.02954	-4.55e-11	-1.38e-11	-1.75e-11	-6.32e-11	9.59e-12	-3.43e-11	-2.21e-11	-2.2e-11	-2.71e-11
0.02956	-3.93e-11	-2.63e-11	-2.56e-11	-6.07e-11	1.02e-11	-3.55e-11	-2.46e-11	-2.27e-11	-2.9e-11
0.02958	-3.74e-11	-3.57e-11	-3.12e-11	-5.44e-11	5.84e-12	-4.18e-11	-2.65e-11	-2.08e-11	-3.34e-11
0.0296	-3.3e-11	-4.19e-11	-4e-11	-4.44e-11	-4.17e-12	-4.36e-11	-3.59e-11	-1.33e-11	-3.84e-11
0.02962	-3.12e-11	-3.94e-11	-4.31e-11	-3.25e-11	-1.29e-11	-4.86e-11	-3.96e-11	-1.33e-11	-4.34e-11
0.02964	-3.12e-11	-3.69e-11	-4.38e-11	-2.13e-11	-2.17e-11	-4.99e-11	-4.21e-11	-1.2e-11	-4.4e-11
0.02966	-3.49e-11	-3.07e-11	-4.25e-11	-1.06e-11	-3.29e-11	-4.86e-11	-4.27e-11	-9.54e-12	-4.4e-11
0.02968	-4.3e-11	-2.07e-11	-4.31e-11	-4.39e-12	-4.42e-11	-4.74e-11	-3.96e-11	-1.52e-11	-3.77e-11
0.0297	-4.37e-11	-1.69e-11	-4.44e-11	-6.36e-13	-4.92e-11	-4.43e-11	-3.77e-11	-2.02e-11	-2.77e-11
0.02972	-5.12e-11	-1.25e-11	-4.63e-11	-5.64e-12	-5.54e-11	-4.24e-11	-3.34e-11	-2.77e-11	-1.65e-11
0.02974	-5.37e-11	-1.44e-11	-4.56e-11	-8.14e-12	-5.48e-11	-3.86e-11	-3.09e-11	-2.96e-11	-9.6e-12
0.02976	-5.3e-11	-1.44e-11	-4.5e-11	-1.75e-11	-5.36e-11	-3.93e-11	-2.27e-11	-3.58e-11	-3.97e-12
0.02978	-5.05e-11	-1.57e-11	-4.13e-11	-2.63e-11	-4.54e-11	-3.61e-11	-2.21e-11	-3.77e-11	-5.84e-12
0.0298	-4.93e-11	-2.19e-11	-3.88e-11	-3.32e-11	-3.54e-11	-3.68e-11	-1.96e-11	-4.52e-11	-3.34e-12
0.02982	-5.05e-11	-2.82e-11	-3.25e-11	-4.5e-11	-2.29e-11	-2.55e-11	-1.46e-11	-3.89e-11	-9.6e-12
0.02984	-4.68e-11	-3.32e-11	-3.31e-11	-5.13e-11	-1.1e-11	-2.49e-11	-1.15e-11	-3.77e-11	-1.71e-11
0.02986	-4.43e-11	-3.94e-11	-2.87e-11	-5.88e-11	-4.17e-12	-2.36e-11	-1.08e-11	-3.14e-11	-2.71e-11
0.02988	-4.55e-11	-3.57e-11	-2.75e-11	-5.75e-11	-5.42e-12	-2.42e-11	-1.15e-11	-2.64e-11	-3.52e-11
0.0299	-4.55e-11	-3.19e-11	-3e-11	-5.44e-11	-1.23e-11	-2.68e-11	-1.71e-11	-1.95e-11	-3.46e-11
0.02992	-5.05e-11	-2.57e-11	-3e-11	-4.44e-11	-2.17e-11	-3.61e-11	-2.96e-11	-2.14e-11	-3.77e-11
0.02994	-5.37e-11	-2.25e-11	-3.44e-11	-3e-11	-3.61e-11	-3.74e-11	-3.59e-11	-2.77e-11	-3.59e-11
0.02996	-5.99e-11	-2.07e-11	-4.13e-11	-2.38e-11	-4.36e-11	-4.18e-11	-4.34e-11	-3.02e-11	-2.71e-11
0.02998	-5.74e-11	-2.44e-11	-4.06e-11	-2.13e-11	-5.04e-11	-4.24e-11	-4.71e-11	-3.21e-11	-2.4e-11
0.03	-5.18e-11	-2.57e-11	-3.94e-11	-1.63e-11	-4.54e-11	-4.11e-11	-5.27e-11	-3.83e-11	-2.27e-11
0.03002	-5.37e-11	-3.38e-11	-3.75e-11	-2.38e-11	-3.79e-11	-3.74e-11	-4.96e-11	-4.02e-11	-2.09e-11
0.03004	-4.74e-11	-4.07e-11	-2.81e-11	-3.19e-11	-2.23e-11	-3.43e-11	-4.59e-11	-4.21e-11	-2.4e-11
0.03006	-4.62e-11	-4.13e-11	-2.31e-11	-3.57e-11	-1.1e-11	-3.49e-11	-4.15e-11	-4.14e-11	-2.27e-11
0.03008	-4.49e-11	-3.94e-11	-1.75e-11	-4.25e-11	-1.67e-12	-2.68e-11	-3.65e-11	-3.46e-11	-2.15e-11
0.0301	-4.49e-11	-3.63e-11	-1.56e-11	-4.13e-11	-2.29e-12	-2.8e-11	-3.09e-11	-3.02e-11	-1.84e-11
0.03012	-4.55e-11	-2.63e-11	-1.81e-11	-4.19e-11	-6.67e-12	-2.86e-11	-2.96e-11	-1.58e-11	-1.02e-11
0.03014	-4.55e-11	-2.19e-11	-2.69e-11	-3.94e-11	-1.61e-11	-3.18e-11	-2.52e-11	-8.91e-12	-6.47e-12
0.03016	-4.05e-11	-8.15e-12	-3.88e-11	-3.69e-11	-2.98e-11	-3.93e-11	-2.02e-11	-7.66e-12	-2.72e-12
0.03018	-3.87e-11	-1.9e-12	-4.56e-11	-3.32e-11	-4.23e-11	-4.8e-11	-1.65e-11	-8.29e-12	1.66e-12
0.0302	-4.37e-11	1.23e-12	-4.81e-11	-2.88e-11	-5.67e-11	-5.43e-11	-1.52e-11	-1.33e-11	3.54e-12
0.03022	-4.05e-11	6.86e-12	-4.69e-11	-2.13e-11	-5.73e-11	-5.8e-11	-1.15e-11	-1.39e-11	4.1e-13
0.03024	-4.43e-11	5.61e-12	-4.19e-11	-1.5e-11	-5.92e-11	-5.61e-11	-1.46e-11	-1.58e-11	-1.08e-11
0.03026	-4.37e-11	4.36e-12	-3.88e-11	-1.63e-11	-5.61e-11	-5.3e-11	-1.71e-11	-1.95e-11	-1.77e-11
0.03028	-4.74e-11	-5.65e-12	-3.62e-11	-1.75e-11	-4.54e-11	-4.11e-11	-1.96e-11	-1.83e-11	-2.84e-11
0.0303	-4.3e-11	-1.5e-11	-4.13e-11	-2.19e-11	-3.61e-11	-3.55e-11	-2.46e-11	-2.7e-11	-3.9e-11
0.03032	-3.99e-11	-2.25e-11	-4.31e-11	-2.63e-11	-2.61e-11	-2.55e-11	-2.15e-11	-2.7e-11	-4.4e-11
0.03034	-3.55e-11	-2.57e-11	-4e-11	-3.38e-11	-1.86e-11	-1.92e-11	-2.27e-11	-3.08e-11	-4.9e-11
0.03036	-3.24e-11	-2.94e-11	-3.81e-11	-3.57e-11	-1.67e-11	-2.24e-11	-2.02e-11	-3.02e-11	-4.21e-11
0.03038	-3.18e-11	-2.82e-11	-3.25e-11	-3.75e-11	-1.17e-11	-2.3e-11	-1.4e-11	-2.77e-11	-3.77e-11
0.0304	-3.3e-11	-3.07e-11	-2.44e-11	-3.88e-11	-1.35e-11	-3.24e-11	-1.65e-11	-2.7e-11	-2.77e-11
0.03042	-3.87e-11	-3.5e-11	-2.25e-11	-4.13e-11	-2.23e-11	-3.61e-11	-1.77e-11	-2.83e-11	-2.15e-11
0.03044	-4.68e-11	-4.13e-11	-2.31e-11	-4.25e-11	-2.42e-11	-4.3e-11	-1.83e-11	-2.7e-11	-1.58e-11
0.03046	-5.49e-11	-4.19e-11	-3e-11	-4.13e-11	-2.98e-11	-4.68e-11	-2.21e-11	-2.96e-11	-4.59e-12
0.03048	-6.3e-11	-4.13e-11	-3.88e-11	-3.82e-11	-3.23e-11	-4.99e-11	-2.59e-11	-3.21e-11	-2.15e-13
0.0305	-6.93e-11	-3.75e-11	-4.88e-11	-4.13e-11	-3.23e-11	-4.99e-11	-3.15e-11	-3.46e-11	1.66e-12
0.03052	-7.37e-11	-3.44e-11	-5.13e-11	-3.82e-11	-3.23e-11	-4.61e-11	-3.59e-11	-3.71e-11	6.04e-12
0.03054	-7.37e-11	-2.5e-11	-5.06e-11	-3.38e-11	-3.29e-11	-3.99e-11	-3.65e-11	-4.08e-11	1.66e-12
0.03056	-6.87e-11	-2.13e-11	-4.69e-11	-3.32e-11	-3.11e-11	-3.43e-11	-3.65e-11	-3.96e-11	-6.47e-12
0.03058	-6.24e-11	-1.5e-11	-4.25e-11	-3.44e-11	-3.11e-11	-3.3e-11	-3.15e-11	-3.46e-11	-1.96e-11
0.0306	-4.8e-11	-1.32e-11	-3.94e-11	-3.32e-11	-2.98e-11	-2.99e-11	-3.34e-11	-3.21e-11	-3.09e-11
0.03062	-3.55e-11	-1e-11	-3.5e-11	-2.88e-11	-2.86e-11	-3.18e-11	-2.77e-11	-2.64e-11	-3.96e-11
0.03064	-2.49e-11	-1.69e-11	-3.44e-11	-2.44e-11	-2.48e-11	-3.61e-11	-2.46e-11	-2.77e-11	-3.96e-11
0.03066	-1.68e-11	-2.32e-11	-3.69e-11	-2.31e-11	-2.04e-11	-3.55e-11	-1.96e-11	-3.33e-11	-3.27e-11
0.03068	-1.61e-11	-3.44e-11	-3.44e-11	-2.19e-11	-1.54e-11	-3.49e-11	-1.21e-11	-3.33e-11	-2.65e-11
0.0307	-1.68e-11	-3.25e-11	-3.88e-11	-2.25e-11	-1.73e-11	-3.8e-11	-1.33e-11	-3.14e-11	-1.52e-11
0.03072	-2.18e-11	-3.38e-11	-4.06e-11	-2.94e-11	-2.36e-11	-3.86e-11	-1.27e-11	-2.83e-11	-1.27e-11
0.03074	-2.74e-11	-2.75e-11	-4.06e-11	-3.25e-11	-2.73e-11	-3.36e-11	-1.33e-11	-2.27e-11	-1.21e-11
0.03076	-3.68e-11	-1.94e-11	-4.56e-11	-3.57e-11	-3.67e-11	-3.74e-11	-1.71e-11	-2.08e-11	-1.96e-11
0.03078	-4.37e-11	-1.25e-11	-4.19e-11	-3.32e-11	-4.29e-11	-3.93e-11	-2.21e-11	-1.7e-11	-2.27e-11
0.0308	-4.99e-11	-6.27e-12	-3.69e-11	-3.88e-11	-4.42e-11	-4.11e-11	-2.4e-11	-2.02e-11	-2.52e-11
0.03082	-4.8e-11	-6.9e-12	-3.5e-11	-4.13e-11	-4.54e-11	-3.8e-11	-2.52e-11	-2.33e-11	-2.46e-11
0.03084	-4.93e-11	-1.38e-11	-2.69e-11	-4.25e-11	-3.98e-11	-3.55e-11	-2.84e-11	-3.21e-11	-2.15e-11
0.03086	-4.37e-11	-1.57e-11	-2.25e-11	-4.32e-11	-3.54e-11	-2.86e-11	-3.15e-11	-3.46e-11	-2.09e-11
0.03088	-4.12e-11	-1.88e-11	-2.06e-11	-4e-11	-3.11e-11	-2.49e-11	-4.02e-11	-3.64e-11	-1.46e-11
0.0309	-2.87e-11	-2.44e-11	-1.87e-11	-3.57e-11	-2.67e-11	-2.24e-11	-4.77e-11	-3.46e-11	-1.15e-11
0.03092	-2.93e-11	-2.88e-11	-1.56e-11	-3.25e-11	-2.61e-11	-2.17e-11	-5.02e-11	-3.02e-11	-5.84e-12
0.03094	-2.74e-11	-2.75e-11	-2.06e-11	-2.94e-11	-2.54e-11	-2.42e-11	-5.09e-11	-2.64e-11	-2.15e-13
0.03096	-2.55e-11	-2.69e-11	-2e-11	-2.69e-11	-2.73e-11	-3.18e-11	-4.9e-11	-2.7e-11	7.91e-12
0.03098	-2.55e-11	-2.25e-11	-2.62e-11	-2.56e-11	-2.67e-11	-4.11e-11	-4.21e-11	-2.7e-11	1.73e-11
0.031	-2.49e-11	-2e-11	-3e-11	-2.63e-11	-2.23e-11	-4.61e-11	-3.52e-11	-2.45e-11	1.98e-11
0.03102	-2.87e-11	-1.82e-11	-3.37e-11	-2.63e-11	-1.35e-11	-5.18e-11	-2.96e-11	-2.7e-11	1.73e-11
0.03104	-2.74e-11	-2.13e-11	-3.69e-11	-2.63e-11	-1.1e-11	-5.24e-11	-2.71e-11	-2.7e-11	1.42e-11
0.03106	-3.18e-11	-2.63e-11	-3.69e-11	-2.69e-11	-1.23e-11	-4.68e-11	-2.46e-11	-2.89e-11	5.41e-12
0.03108	-3.3e-11	-3.07e-11	-3.62e-11	-2.63e-11	-1.23e-11	-4.36e-11	-2.4e-11	-2.52e-11	-2.09e-12
0.0311	-3.68e-11	-3.63e-11	-3.25e-11	-2.56e-11	-1.98e-11	-3.36e-11	-3.09e-11	-2.58e-11	-1.21e-11
0.03112	-3.99e-11	-4e-11	-3e-11	-2.69e-11	-3.11e-11	-1.8e-11	-3.15e-11	-2.02e-11	-2.27e-11
0.03114	-4.3e-11	-3.38e-11	-2.31e-11	-3.07e-11	-3.61e-11	-8.62e-12	-3.4e-11	-1.58e-11	-2.96e-11
0.03116	-4.49e-11	-3.07e-11	-2.75e-11	-3.44e-11	-4.54e-11	-1.74e-12	-3.71e-11	-7.66e-12	-3.71e-11
0.03118	-4.74e-11	-1.75e-11	-2.81e-11	-3.69e-11	-4.92e-11	-6.11e-12	-4.15e-11	-8.91e-12	-3.65e-11
0.0312	-5.12e-11	-5.65e-12	-3.31e-11	-4.19e-11	-4.73e-11	-1.05e-11	-4.02e-11	-2.66e-12	-3.46e-11
0.03122	-5.05e-11	4.36e-12	-3.69e-11	-4.5e-11	-4.36e-11	-2.36e-11	-3.52e-11	-1.08e-11	-2.84e-11
0.03124	-5.12e-11	1.37e-11	-4e-11	-4.44e-11	-4.23e-11	-3.36e-11	-2.9e-11	-1.27e-11	-2.46e-11
0.03126	-5.05e-11	1.5e-11	-4.5e-11	-4.07e-11	-4.17e-11	-4.49e-11	-2.52e-11	-1.77e-11	-2.09e-11
0.03128	-4.43e-11	9.98e-12	-4.19e-11	-3.38e-11	-3.79e-11	-5.55e-11	-2.46e-11	-2.45e-11	-1.46e-11
0.0313	-3.74e-11	3.73e-12	-3.75e-11	-3.5e-11	-3.42e-11	-6.3e-11	-2.84e-11	-2.89e-11	-1.08e-11
0.03132	-3.05e-11	-3.15e-12	-2.62e-11	-2.75e-11	-2.54e-11	-6.36e-11	-2.84e-11	-2.58e-11	-1.08e-11
0.03134	-2.49e-11	-6.9e-12	-1.69e-11	-2.69e-11	-2.42e-11	-5.8e-11	-3.15e-11	-2.64e-11	-4.59e-12
0.03136	-2.05e-11	-1.32e-11	-1.94e-11	-2.69e-11	-2.29e-11	-4.99e-11	-3.71e-11	-2.27e-11	1.66e-12
0.03138	-2.36e-11	-1.19e-11	-2e-11	-2.82e-11	-2.29e-11	-3.68e-11	-3.84e-11	-1.77e-11	4.79e-12
0.0314	-2.3e-11	-8.78e-12	-2.81e-11	-3.88e-11	-2.98e-11	-2.55e-11	-3.27e-11	-1.58e-11	2.91e-12
0.03142	-2.87e-11	-5.02e-12	-4e-11	-4.07e-11	-3.36e-11	-1.8e-11	-2.96e-11	-1.89e-11	-4.59e-12
0.03144	-3.24e-11	-2.52e-12	-5e-11	-4.75e-11	-3.98e-11	-1.55e-11	-2.46e-11	-1.89e-11	-8.97e-12
0.03146	-3.62e-11	-6.27e-12	-5.19e-11	-4.75e-11	-4.04e-11	-2.11e-11	-2.4e-11	-1.89e-11	-1.77e-11
0.03148	-4.18e-11	-1.07e-11	-4.63e-11	-4.44e-11	-3.54e-11	-3.61e-11	-1.9e-11	-2.2e-11	-1.96e-11
0.0315	-4.43e-11	-2e-11	-3.31e-11	-3.75e-11	-3.48e-11	-4.43e-11	-2.15e-11	-1.58e-11	-1.9e-11
0.03152	-4.93e-11	-2.94e-11	-2e-11	-2.69e-11	-3.11e-11	-5.05e-11	-2.59e-11	-1.39e-11	-1.84e-11
0.03154	-4.55e-11	-3.38e-11	-7.48e-12	-2.31e-11	-2.67e-11	-5.18e-11	-2.65e-11	-1.08e-11	-1.84e-11
0.03156	-4.18e-11	-3.57e-11	-3.11e-12	-1.69e-11	-2.92e-11	-4.74e-11	-3.52e-11	-7.66e-12	-1.84e-11
0.03158	-3.62e-11	-2.63e-11	2.09e-14	-1.5e-11	-2.48e-11	-3.99e-11	-4.27e-11	-8.91e-12	-1.96e-11
0.0316	-2.99e-11	-1.82e-11	-3.73e-12	-2.06e-11	-2.36e-11	-3.49e-11	-4.71e-11	-1.33e-11	-2.59e-11
0.03162	-2.24e-11	-6.9e-12	-1.31e-11	-2.88e-11	-2.17e-11	-3.3e-11	-4.84e-11	-1.02e-11	-2.71e-11
0.03164	-2.05e-11	-4.4e-12	-2.69e-11	-3.75e-11	-2.29e-11	-3.61e-11	-4.71e-11	-1.27e-11	-3.15e-11
0.03166	-1.93e-11	-5.02e-12	-3.5e-11	-3.82e-11	-2.79e-11	-3.74e-11	-4.27e-11	-1.02e-11	-2.71e-11
0.03168	-2.11e-11	-2.52e-12	-4.13e-11	-3.82e-11	-2.86e-11	-3.99e-11	-3.59e-11	-1.08e-11	-2.21e-11
0.0317	-2.49e-11	-8.15e-12	-4.44e-11	-3.69e-11	-3.11e-11	-3.18e-11	-3.02e-11	-1.02e-11	-1.84e-11
0.03172	-2.99e-11	-1e-11	-3.88e-11	-3.44e-11	-3.48e-11	-2.17e-11	-2.27e-11	-8.91e-12	-1.02e-11
0.03174	-3.49e-11	-6.9e-12	-3.75e-11	-3.13e-11	-3.48e-11	-1.24e-11	-1.52e-11	-1.14e-11	-3.97e-12
0.03176	-3.93e-11	-3.15e-12	-3.62e-11	-3.19e-11	-4.11e-11	-4.86e-12	-1.15e-11	-8.91e-12	1.04e-12
0.03178	-4.37e-11	-1.9e-12	-3.5e-11	-3.32e-11	-3.54e-11	7.65e-13	-1.08e-11	-6.41e-12	9.16e-12
0.0318	-4.68e-11	-5.65e-12	-3.88e-11	-3.63e-11	-3.29e-11	-4.24e-12	-1.65e-11	-2.04e-12	9.79e-12
0.03182	-4.55e-11	-1.07e-11	-3.81e-11	-4.19e-11	-2.98e-11	-1.36e-11	-2.4e-11	-1.41e-12	6.04e-12
0.03184	-4.8e-11	-1.38e-11	-4.13e-11	-3.88e-11	-2.61e-11	-2.8e-11	-3.21e-11	-1.41e-12	2.91e-12
0.03186	-4.24e-11	-1.75e-11	-4.13e-11	-4.07e-11	-2.36e-11	-4.43e-11	-4.15e-11	-3.91e-12	-7.09e-12
0.03188	-3.93e-11	-2.44e-11	-3.94e-11	-4.07e-11	-2.61e-11	-5.3e-11	-4.21e-11	-1.02e-11	-1.4e-11
0.0319	-3.74e-11	-2.94e-11	-3.94e-11	-3.69e-11	-2.61e-11	-5.55e-11	-4.27e-11	-1.2e-11	-2.34e-11
0.03192	-3.74e-11	-3.32e-11	-3.5e-11	-3.63e-11	-3.17e-11	-4.99e-11	-3.84e-11	-2.14e-11	-2.71e-11
0.03194	-3.87e-11	-3.32e-11	-2.81e-11	-3.25e-11	-3.36e-11	-3.8e-11	-3.21e-11	-2.7e-11	-3.15e-11
0.03196	-4.05e-11	-3.32e-11	-2.56e-11	-3e-11	-3.86e-11	-2.68e-11	-2.4e-11	-2.96e-11	-3.4e-11
0.03198	-4.43e-11	-2.69e-11	-2.37e-11	-2.82e-11	-3.73e-11	-1.36e-11	-1.71e-11	-3.52e-11	-3.52e-11
0.032	-4.62e-11	-2e-11	-2.5e-11	-2.38e-11	-3.17e-11	-1.05e-11	-1.4e-11	-3.52e-11	-3.27e-11
0.03202	-4.24e-11	-9.4e-12	-3.19e-11	-1.88e-11	-2.73e-11	-1.55e-11	-1.21e-11	-3.21e-11	-3.02e-11
0.03204	-3.74e-11	-7.52e-12	-3.44e-11	-2.06e-11	-2.54e-11	-1.99e-11	-1.4e-11	-2.52e-11	-2.02e-11
0.03206	-2.74e-11	-6.9e-12	-3.44e-11	-2.06e-11	-2.54e-11	-2.49e-11	-1.65e-11	-1.58e-11	-1.15e-11
0.03208	-2.05e-11	-3.77e-12	-3.69e-11	-2.44e-11	-2.67e-11	-2.86e-11	-1.9e-11	-5.79e-12	-2.09e-12
0.0321	-9.89e-12	-9.4e-12	-3.25e-11	-2.82e-11	-2.79e-11	-3.99e-11	-2.46e-11	4.84e-12	3.54e-12
0.03212	-6.14e-12	-1e-11	-2.44e-11	-3.19e-11	-2.67e-11	-4.3e-11	-2.4e-11	1.48e-11	6.04e-12
0.03214	-6.14e-12	-1.44e-11	-1.69e-11	-2.88e-11	-2.73e-11	-4.86e-11	-2.27e-11	2.11e-11	4.79e-12
0.03216	-8.64e-12	-2.13e-11	-1.56e-11	-2.25e-11	-2.17e-11	-4.55e-11	-2.15e-11	1.92e-11	4.16e-12
0.03218	-1.43e-11	-2.75e-11	-1.44e-11	-1.56e-11	-2.23e-11	-4.68e-11	-2.46e-11	1.23e-11	1.04e-12
0.0322	-1.99e-11	-3.07e-11	-1.56e-11	-9.39e-12	-2.42e-11	-4.61e-11	-2.15e-11	-1.41e-12	-1.47e-12
0.03222	-2.61e-11	-3.07e-11	-1.56e-11	-2.51e-12	-2.67e-11	-4.05e-11	-2.02e-11	-1.58e-11	-7.09e-12
0.03224	-3.87e-11	-2.57e-11	-2.37e-11	-1.09e-14	-3.17e-11	-3.8e-11	-1.71e-11	-2.77e-11	-5.84e-12
0.03226	-3.99e-11	-1.44e-11	-2.94e-11	-3.76e-12	-3.92e-11	-3.8e-11	-1.71e-11	-3.96e-11	-1.15e-11
0.03228	-5.05e-11	-4.4e-12	-3.5e-11	-8.14e-12	-3.98e-11	-3.36e-11	-1.08e-11	-4.33e-11	-1.27e-11
0.0323	-5.68e-11	3.73e-12	-4.13e-11	-1.56e-11	-4.17e-11	-3.24e-11	-5.21e-12	-4.08e-11	-1.58e-11
0.03232	-5.99e-11	1.06e-11	-4.38e-11	-2.5e-11	-4.29e-11	-2.99e-11	4.13e-13	-3.96e-11	-1.84e-11
0.03234	-5.68e-11	4.98e-12	-4.69e-11	-3.19e-11	-3.73e-11	-2.86e-11	1.66e-12	-3.46e-11	-1.52e-11
0.03236	-5.8e-11	2.48e-12	-4.81e-11	-3.44e-11	-3.17e-11	-2.49e-11	-2.09e-12	-2.2e-11	-5.22e-12
0.03238	-5.62e-11	-8.78e-12	-4.81e-11	-3.82e-11	-2.79e-11	-2.49e-11	-7.09e-12	-1.95e-11	2.91e-12
0.0324	-4.55e-11	-1.82e-11	-4.19e-11	-3e-11	-2.48e-11	-2.17e-11	-6.47e-12	-8.29e-12	9.16e-12
0.03242	-3.99e-11	-2.69e-11	-3.69e-11	-2.56e-11	-2.04e-11	-2.49e-11	-1.15e-11	-3.91e-12	1.6e-11
0.03244	-3.3e-11	-3.25e-11	-3.37e-11	-1.94e-11	-1.92e-11	-2.8e-11	-1.33e-11	-5.79e-12	8.54e-12
0.03246	-2.8e-11	-4.07e-11	-3.56e-11	-1.81e-11	-2.17e-11	-2.99e-11	-1.71e-11	-6.41e-12	7.29e-12
0.03248	-2.24e-11	-4.19e-11	-3.88e-11	-1.75e-11	-2.67e-11	-3.55e-11	-1.96e-11	-8.29e-12	4.1e-13
0.0325	-1.74e-11	-3.75e-11	-3.25e-11	-1.56e-11	-3.17e-11	-4.05e-11	-2.21e-11	-1.08e-11	-1.47e-12
0.03252	-2.3e-11	-2.94e-11	-2.94e-11	-1.81e-11	-3.86e-11	-4.55e-11	-2.33e-11	-1.14e-11	-1.47e-12
0.03254	-2.74e-11	-2.38e-11	-2.25e-11	-1.63e-11	-4.04e-11	-4.55e-11	-2.71e-11	-1.64e-11	-9.6e-12
0.03256	-3.43e-11	-2.32e-11	-2.31e-11	-1.94e-11	-4.04e-11	-3.86e-11	-2.77e-11	-1.95e-11	-1.21e-11
0.03258	-4.05e-11	-2e-11	-2.5e-11	-2.56e-11	-3.98e-11	-3.36e-11	-2.65e-11	-2.27e-11	-1.77e-11
0.0326	-4.43e-11	-1.82e-11	-3.44e-11	-2.63e-11	-3.86e-11	-2.36e-11	-2.77e-11	-2.58e-11	-2.15e-11
0.03262	-4.37e-11	-1.57e-11	-4.13e-11	-3.13e-11	-3.79e-11	-1.42e-11	-2.4e-11	-2.89e-11	-2.96e-11
0.03264	-3.74e-11	-1.32e-11	-4.81e-11	-3e-11	-3.61e-11	-9.87e-12	-2.59e-11	-2.89e-11	-2.65e-11
0.03266	-3.12e-11	-6.9e-12	-4.94e-11	-3.32e-11	-3.61e-11	-1.05e-11	-2.52e-11	-2.83e-11	-2.27e-11
0.03268	-2.61e-11	-6.46e-13	-4.81e-11	-2.94e-11	-3.48e-11	-1.24e-11	-2.52e-11	-2.7e-11	-2.21e-11
0.0327	-2.24e-11	-3.15e-12	-4.5e-11	-2.56e-11	-3.23e-11	-2.49e-11	-2.46e-11	-2.02e-11	-1.71e-11
0.03272	-2.43e-11	-4.4e-12	-3.81e-11	-2.38e-11	-2.86e-11	-4.24e-11	-2.27e-11	-1.77e-11	-1.52e-11
0.03274	-2.74e-11	-7.52e-12	-3.25e-11	-1.94e-11	-2.29e-11	-5.11e-11	-2.21e-11	-1.64e-11	-1.33e-11
0.03276	-2.3e-11	-1.75e-11	-3.5e-11	-1.94e-11	-1.98e-11	-5.8e-11	-2.08e-11	-1.58e-11	-1.15e-11
0.03278	-1.8e-11	-2.5e-11	-3.44e-11	-1.94e-11	-1.86e-11	-5.55e-11	-1.65e-11	-1.45e-11	-5.84e-12
0.0328	-1.86e-11	-3.38e-11	-3.69e-11	-1.94e-11	-2.11e-11	-4.8e-11	-1.27e-11	-1.58e-11	-2.72e-12
0.03282	-1.99e-11	-3.07e-11	-3.44e-11	-2.19e-11	-2.54e-11	-4.11e-11	-1.4e-11	-1.77e-11	-2.72e-12
0.03284	-2.55e-11	-3.19e-11	-3.56e-11	-2.38e-11	-3.36e-11	-3.68e-11	-1.33e-11	-1.58e-11	-2.72e-12
0.03286	-2.87e-11	-2.13e-11	-3.62e-11	-2.75e-11	-3.61e-11	-2.74e-11	-1.71e-11	-1.39e-11	-7.72e-12
0.03288	-3.99e-11	-1.32e-11	-3.62e-11	-2.69e-11	-3.86e-11	-2.3e-11	-2.33e-11	-7.66e-12	-1.08e-11
0.0329	-4.43e-11	-2.52e-12	-3.25e-11	-2.88e-11	-4.42e-11	-2.3e-11	-2.71e-11	1.09e-12	-1.21e-11
0.03292	-4.74e-11	6.23e-12	-3.12e-11	-2.31e-11	-3.86e-11	-1.92e-11	-3.09e-11	6.09e-12	-8.34e-12
0.03294	-4.74e-11	1.19e-11	-3.31e-11	-2e-11	-3.86e-11	-1.99e-11	-3.65e-11	8.6e-12	-7.09e-12
0.03296	-4.55e-11	1.56e-11	-3e-11	-1.56e-11	-3.54e-11	-1.36e-11	-3.21e-11	1.3e-11	-1.47e-12
0.03298	-4.12e-11	1.06e-11	-3.25e-11	-9.39e-12	-3.17e-11	-1.17e-11	-3.09e-11	9.85e-12	2.91e-12
0.033	-3.68e-11	5.61e-12	-3.5e-11	-3.14e-12	-2.98e-11	-1.61e-11	-2.65e-11	7.97e-12	4.1e-13
0.03302	-3.24e-11	-1.9e-12	-4.25e-11	-2.51e-12	-2.42e-11	-1.86e-11	-1.71e-11	6.72e-12	-2.09e-12
0.03304	-3.74e-11	-1.07e-11	-4.94e-11	-6.26e-12	-1.92e-11	-2.24e-11	-5.21e-12	1.72e-12	-8.34e-12
0.03306	-3.87e-11	-1.38e-11	-5.38e-11	-8.77e-12	-1.48e-11	-2.8e-11	-5.21e-12	-5.16e-12	-7.09e-12
0.03308	-4.05e-11	-1.75e-11	-5.94e-11	-1.63e-11	-1.1e-11	-3.49e-11	-2.71e-12	-1.27e-11	-1.08e-11
0.0331	-4.43e-11	-2.38e-11	-5.75e-11	-2.69e-11	-1.35e-11	-3.86e-11	-4.59e-12	-1.7e-11	-8.97e-12
0.03312	-4.62e-11	-2.44e-11	-5.81e-11	-3e-11	-9.17e-12	-3.99e-11	-1.15e-11	-2.64e-11	-2.72e-12
0.03314	-5.3e-11	-2.44e-11	-5.19e-11	-3.63e-11	-9.17e-12	-3.49e-11	-1.46e-11	-2.7e-11	-2.15e-13
0.03316	-5.68e-11	-2.38e-11	-4.56e-11	-3.69e-11	-1.79e-11	-2.8e-11	-2.15e-11	-2.02e-11	3.54e-12
0.03318	-5.49e-11	-2.19e-11	-3.81e-11	-3.69e-11	-2.23e-11	-1.92e-11	-2.59e-11	-1.58e-11	4.79e-12
0.0332	-5.12e-11	-2.32e-11	-2.94e-11	-3.57e-11	-3.42e-11	-1.36e-11	-2.02e-11	-1.27e-11	2.91e-12
0.03322	-4.49e-11	-2.38e-11	-2.56e-11	-4.07e-11	-3.67e-11	-1.36e-11	-1.9e-11	-6.41e-12	-8.41e-13
0.03324	-3.49e-11	-2.5e-11	-2.5e-11	-3.44e-11	-3.48e-11	-1.11e-11	-1.83e-11	-6.41e-12	-9.6e-12
0.03326	-2.87e-11	-2.63e-11	-2.5e-11	-3.13e-11	-2.54e-11	-1.86e-11	-1.83e-11	-8.91e-12	-1.65e-11
0.03328	-2.24e-11	-2.82e-11	-3.19e-11	-2.5e-11	-1.92e-11	-2.55e-11	-2.33e-11	-1.58e-11	-2.77e-11
0.0333	-1.74e-11	-2.19e-11	-3.69e-11	-1.75e-11	-1.04e-11	-3.18e-11	-2.4e-11	-2.2e-11	-3.4e-11
0.03332	-1.55e-11	-1.75e-11	-4.13e-11	-1.25e-11	-9.17e-12	-3.99e-11	-2.77e-11	-3.33e-11	-4.21e-11
0.03334	-1.18e-11	-1.44e-11	-4.38e-11	-1.75e-11	-1.17e-11	-3.8e-11	-3.02e-11	-3.96e-11	-4.02e-11
0.03336	-1.11e-11	-6.27e-12	-4.63e-11	-2.25e-11	-1.67e-11	-3.93e-11	-2.59e-11	-3.89e-11	-3.77e-11
0.03338	-1.55e-11	-3.15e-12	-4.75e-11	-3e-11	-2.67e-11	-3.74e-11	-2.52e-11	-3.77e-11	-2.84e-11
0.0334	-2.3e-11	-1.27e-12	-4.75e-11	-3.88e-11	-3.04e-11	-3.24e-11	-1.96e-11	-2.39e-11	-2.02e-11
0.03342	-2.99e-11	-2.09e-14	-4.75e-11	-3.94e-11	-3.23e-11	-2.49e-11	-1.77e-11	-1.02e-11	-1.02e-11
0.03344	-3.93e-11	-1.9e-12	-4.44e-11	-4.25e-11	-3.11e-11	-1.92e-11	-2.02e-11	7.97e-12	-2.72e-12
0.03346	-4.3e-11	-8.15e-12	-4.38e-11	-3.69e-11	-3.42e-11	-1.17e-11	-1.9e-11	1.99e-11	4.1e-13
0.03348	-5.05e-11	-1.25e-11	-4.13e-11	-3e-11	-3.23e-11	-1.55e-11	-2.15e-11	2.67e-11	1.04e-12
0.0335	-4.8e-11	-1.38e-11	-4e-11	-1.88e-11	-3.29e-11	-1.42e-11	-1.83e-11	2.42e-11	1.66e-12
0.03352	-4.87e-11	-1.32e-11	-3.69e-11	-5.64e-12	-3.29e-11	-1.8e-11	-1.4e-11	1.8e-11	-2.09e-12
0.03354	-4.05e-11	-1e-11	-4.13e-11	-6.36e-13	-2.48e-11	-2.68e-11	-5.21e-12	7.34e-12	-6.47e-12
0.03356	-3.62e-11	-9.4e-12	-4.63e-11	1.24e-12	-2.17e-11	-2.99e-11	1.66e-12	-7.85e-13	-1.21e-11
0.03358	-2.87e-11	-4.4e-12	-5.13e-11	-6.36e-13	-1.42e-11	-3.05e-11	8.54e-12	-8.29e-12	-1.46e-11
0.0336	-2.36e-11	1.23e-12	-5.75e-11	-6.89e-12	-9.8e-12	-2.8e-11	1.79e-11	-1.08e-11	-1.52e-11
0.03362	-1.55e-11	1.86e-12	-6.38e-11	-1.25e-11	-1.17e-11	-2.36e-11	1.67e-11	-1.64e-11	-1.84e-11
0.03364	-1.36e-11	4.98e-12	-5.69e-11	-1.19e-11	-2.11e-11	-2.42e-11	1.6e-11	-1.52e-11	-2.09e-11
0.03366	-1.18e-11	2.48e-12	-5.19e-11	-1.56e-11	-2.98e-11	-2.24e-11	9.17e-12	-2.2e-11	-1.96e-11
0.03368	-1.55e-11	-6.46e-13	-3.88e-11	-2.06e-11	-3.48e-11	-2.24e-11	-2.09e-12	-2.08e-11	-2.4e-11
0.0337	-2.18e-11	-3.15e-12	-3e-11	-2.13e-11	-4.73e-11	-2.42e-11	-1.08e-11	-2.08e-11	-2.21e-11
0.03372	-2.36e-11	-5.65e-12	-2.44e-11	-2.56e-11	-4.48e-11	-1.8e-11	-2.4e-11	-1.77e-11	-1.65e-11
0.03374	-2.61e-11	-8.15e-12	-2.56e-11	-2.63e-11	-4.36e-11	-1.42e-11	-2.52e-11	-1.58e-11	-7.72e-12
0.03376	-2.93e-11	-7.52e-12	-3.12e-11	-2.69e-11	-3.73e-11	-1.24e-11	-2.46e-11	-1.2e-11	-2.15e-13
0.03378	-3.43e-11	-9.4e-12	-3.69e-11	-2.75e-11	-3.04e-11	-7.36e-12	-2.33e-11	-1.52e-11	7.91e-12
0.0338	-4.24e-11	-1.94e-11	-4.31e-11	-3.25e-11	-2.17e-11	-6.74e-12	-1.46e-11	-2.2e-11	7.29e-12
0.03382	-4.8e-11	-2.82e-11	-4.25e-11	-3.38e-11	-1.54e-11	-1.17e-11	-7.72e-12	-2.83e-11	9.79e-12
0.03384	-4.62e-11	-3.5e-11	-4.06e-11	-3.88e-11	-1.1e-11	-1.8e-11	-2.12e-13	-2.83e-11	-2.15e-13
0.03386	-4.74e-11	-4.5e-11	-3.62e-11	-4.38e-11	-1.04e-11	-2.36e-11	1.66e-12	-2.89e-11	-8.41e-13
0.03388	-4.12e-11	-4.75e-11	-2.81e-11	-3.94e-11	-9.8e-12	-2.99e-11	-8.37e-13	-2.27e-11	-8.34e-12
0.0339	-3.55e-11	-4.07e-11	-2.62e-11	-3.75e-11	-1.23e-11	-3.43e-11	-7.72e-12	-1.08e-11	-1.08e-11
0.03392	-3.12e-11	-2.57e-11	-2.87e-11	-2.82e-11	-1.79e-11	-3.3e-11	-1.02e-11	-2.66e-12	-1.08e-11
0.03394	-2.87e-11	-1e-11	-2.87e-11	-2.19e-11	-2.04e-11	-2.99e-11	-1.21e-11	2.34e-12	-1.02e-11
0.03396	-2.55e-11	3.73e-12	-3.06e-11	-1.69e-11	-2.61e-11	-3.05e-11	-1.4e-11	7.34e-12	-1.46e-11
0.03398	-2.8e-11	1.19e-11	-3.81e-11	-1.56e-11	-2.61e-11	-2.86e-11	-1.52e-11	3.59e-12	-1.58e-11
0.034	-3.12e-11	1.56e-11	-4.63e-11	-1.25e-11	-2.54e-11	-3.18e-11	-1.4e-11	4.22e-12	-2.34e-11
0.03402	-3.74e-11	1.25e-11	-5.38e-11	-1.5e-11	-2.67e-11	-3.3e-11	-1.65e-11	-7.66e-12	-2.52e-11
0.03404	-3.87e-11	4.98e-12	-5.44e-11	-1.69e-11	-2.67e-11	-3.8e-11	-1.46e-11	-1.64e-11	-2.52e-11
0.03406	-4.24e-11	-2.09e-14	-5.69e-11	-1.63e-11	-2.79e-11	-3.68e-11	-1.33e-11	-2.96e-11	-2.15e-11
0.03408	-4.49e-11	-4.4e-12	-5.69e-11	-1.75e-11	-2.54e-11	-3.55e-11	-1.46e-11	-3.83e-11	-1.52e-11
0.0341	-4.68e-11	-3.77e-12	-4.06e-11	-1.69e-11	-2.42e-11	-2.74e-11	-1.21e-11	-3.83e-11	-7.09e-12
0.03412	-4.18e-11	-5.65e-12	-3.25e-11	-1.69e-11	-3.04e-11	-2.42e-11	-2.71e-12	-3.83e-11	-1.47e-12
0.03414	-3.43e-11	-6.27e-12	-1.81e-11	-1.88e-11	-3.23e-11	-1.67e-11	4.79e-12	-2.77e-11	-3.97e-12
0.03416	-2.55e-11	-7.52e-12	-1.56e-11	-2.06e-11	-2.79e-11	-1.05e-11	9.17e-12	-1.39e-11	-1.02e-11
0.03418	-2.05e-11	-6.9e-12	-1.5e-11	-2.5e-11	-2.73e-11	-8.62e-12	9.79e-12	-5.79e-12	-1.58e-11
0.0342	-7.39e-12	-1.07e-11	-1.94e-11	-2.56e-11	-2.36e-11	-7.36e-12	7.92e-12	1.09e-12	-2.4e-11
0.03422	-8.02e-12	-1.25e-11	-2.19e-11	-2.94e-11	-2.29e-11	-1.17e-11	6.04e-12	-5.16e-12	-3.34e-11
0.03424	-1.14e-12	-1.32e-11	-2.31e-11	-3.19e-11	-2.17e-11	-2.11e-11	2.91e-12	-1.02e-11	-4.09e-11
0.03426	-5.51e-12	-1.32e-11	-2.62e-11	-2.63e-11	-2.11e-11	-2.3e-11	-3.34e-12	-1.39e-11	-4.21e-11
0.03428	-8.64e-12	-1.13e-11	-3.12e-11	-3.07e-11	-2.29e-11	-2.86e-11	-6.47e-12	-1.77e-11	-3.59e-11
0.0343	-1.86e-11	-8.78e-12	-3.62e-11	-3.44e-11	-2.04e-11	-3.18e-11	-9.59e-12	-2.02e-11	-2.59e-11
0.03432	-2.68e-11	-5.02e-12	-3.44e-11	-3.25e-11	-1.73e-11	-3.86e-11	-6.47e-12	-2.14e-11	-1.46e-11
0.03434	-3.3e-11	-4.4e-12	-4.13e-11	-3e-11	-1.17e-11	-4.3e-11	-3.96e-12	-2.52e-11	-4.59e-12
0.03436	-3.87e-11	-4.4e-12	-4e-11	-1.88e-11	-9.17e-12	-3.8e-11	2.29e-12	-2.58e-11	1.66e-12
0.03438	-4.24e-11	-5.02e-12	-3.81e-11	-1.5e-11	-2.29e-12	-3.8e-11	-2.12e-13	-2.14e-11	6.04e-12
0.0344	-4.43e-11	-1e-11	-3.62e-11	-5.01e-12	-1.67e-12	-3.36e-11	-1.46e-12	-1.33e-11	8.54e-12
0.03442	-4.49e-11	-1.07e-11	-3.25e-11	6.14e-13	-3.54e-12	-2.55e-11	-8.37e-13	-4.54e-12	2.91e-12
0.03444	-4.49e-11	-9.4e-12	-3e-11	-6.36e-13	-6.05e-12	-2.3e-11	-3.96e-12	2.34e-12	-4.59e-12
0.03446	-4.68e-11	-1.44e-11	-3e-11	-3.76e-12	-1.04e-11	-1.92e-11	-6.47e-12	5.47e-12	-1.46e-11
0.03448	-4.43e-11	-1.44e-11	-2.94e-11	-1.25e-11	-1.61e-11	-1.61e-11	-5.21e-12	6.72e-12	-1.71e-11
0.0345	-4.62e-11	-2.19e-11	-3.25e-11	-1.75e-11	-2.42e-11	-1.17e-11	-2.12e-13	2.34e-12	-1.96e-11
0.03452	-4.68e-11	-2.07e-11	-3.25e-11	-2.69e-11	-2.61e-11	-1.11e-11	-2.71e-12	-7.85e-13	-1.84e-11
0.03454	-4.05e-11	-2.94e-11	-3.62e-11	-3.07e-11	-3.04e-11	-1.05e-11	-2.12e-13	-5.79e-12	-1.33e-11
0.03456	-3.8e-11	-3.38e-11	-3.81e-11	-3.57e-11	-2.98e-11	-1.17e-11	-5.84e-12	-8.91e-12	-8.34e-12
0.03458	-3.55e-11	-3.75e-11	-3.56e-11	-3.88e-11	-2.17e-11	-1.61e-11	-9.59e-12	-1.14e-11	-3.34e-12
0.0346	-3.37e-11	-3.88e-11	-3.62e-11	-4.25e-11	-1.35e-11	-2.24e-11	-1.15e-11	-1.58e-11	-8.41e-13
0.03462	-3.43e-11	-4.07e-11	-4.06e-11	-4.75e-11	-7.3e-12	-2.93e-11	-7.72e-12	-1.33e-11	-8.41e-13
0.03464	-3.18e-11	-3.38e-11	-3.94e-11	-4.25e-11	-1.04e-12	-3.49e-11	-7.09e-12	-1.45e-11	4.1e-13
0.03466	-3.3e-11	-3.07e-11	-4.25e-11	-2.94e-11	8.33e-13	-4.3e-11	-5.84e-12	-1.33e-11	-5.84e-12
0.03468	-2.87e-11	-3.07e-11	-4.44e-11	-2.13e-11	1.46e-12	-4.74e-11	-5.21e-12	-1.14e-11	-1.02e-11
0.0347	-2.24e-11	-2.25e-11	-4.81e-11	-1.19e-11	-4.17e-13	-5.05e-11	-8.34e-12	-8.29e-12	-1.52e-11
0.03472	-1.93e-11	-1.69e-11	-4.5e-11	-1.06e-11	-6.05e-12	-4.49e-11	-1.15e-11	-4.54e-12	-2.09e-11
0.03474	-1.61e-11	-1.82e-11	-4.56e-11	-8.77e-12	-4.17e-12	-4.43e-11	-1.65e-11	-5.79e-12	-2.21e-11
0.03476	-1.74e-11	-1.5e-11	-4.25e-11	-1.38e-11	-1.35e-11	-3.24e-11	-1.96e-11	-1.14e-11	-3.02e-11
0.03478	-1.86e-11	-8.78e-12	-3.56e-11	-2.19e-11	-1.54e-11	-2.42e-11	-2.15e-11	-1.7e-11	-2.77e-11
0.0348	-2.68e-11	-3.15e-12	-3.19e-11	-3.38e-11	-2.04e-11	-1.24e-11	-1.96e-11	-2.08e-11	-2.52e-11
0.03482	-3.37e-11	1.86e-12	-2.94e-11	-3.69e-11	-2.04e-11	-7.99e-12	-1.27e-11	-2.39e-11	-2.77e-11
0.03484	-4.3e-11	3.11e-12	-2.44e-11	-4.07e-11	-2.61e-11	-7.99e-12	-7.09e-12	-2.08e-11	-3.27e-11
0.03486	-5.43e-11	3.73e-12	-2.75e-11	-4.13e-11	-2.73e-11	-9.24e-12	-8.37e-13	-1.77e-11	-2.96e-11
0.03488	-5.3e-11	1.23e-12	-3.5e-11	-4.07e-11	-2.98e-11	-1.17e-11	5.42e-12	-7.66e-12	-2.71e-11
0.0349	-5.24e-11	-5.65e-12	-3.81e-11	-3.57e-11	-2.98e-11	-2.17e-11	4.17e-12	2.97e-12	-2.34e-11
0.03492	-5.05e-11	-1e-11	-4.56e-11	-3.07e-11	-2.67e-11	-2.99e-11	-8.37e-13	5.47e-12	-1.65e-11
0.03494	-4.3e-11	-1.44e-11	-4.63e-11	-2.94e-11	-2.92e-11	-3.36e-11	-5.21e-12	1.11e-11	-1.02e-11
0.03496	-3.18e-11	-1.38e-11	-4.75e-11	-2.82e-11	-3.23e-11	-3.68e-11	-1.58e-11	6.72e-12	-5.84e-12
0.03498	-2.24e-11	-1.38e-11	-4.44e-11	-2.19e-11	-3.48e-11	-4.18e-11	-2.65e-11	5.47e-12	-9.6e-12
0.035	-1.55e-11	-1.32e-11	-4.44e-11	-2.5e-11	-3.73e-11	-4.18e-11	-3.02e-11	-3.29e-12	-8.34e-12
0.03502	-1.49e-11	-1.57e-11	-4.19e-11	-2e-11	-3.48e-11	-3.99e-11	-3.46e-11	-1.2e-11	-8.34e-12
0.03504	-1.3e-11	-1.63e-11	-4.31e-11	-1.81e-11	-2.92e-11	-3.74e-11	-2.71e-11	-1.7e-11	-9.6e-12
0.03506	-1.24e-11	-1.69e-11	-4.06e-11	-1.88e-11	-2.29e-11	-3.61e-11	-2.33e-11	-2.27e-11	-1.02e-11
0.03508	-1.61e-11	-2.07e-11	-4.13e-11	-1.88e-11	-1.92e-11	-3.43e-11	-9.59e-12	-2.33e-11	-1.46e-11
0.0351	-1.8e-11	-2.63e-11	-3.94e-11	-2.13e-11	-2.04e-11	-3.24e-11	2.29e-12	-2.39e-11	-2.02e-11
0.03512	-2.68e-11	-2.63e-11	-3.12e-11	-2.88e-11	-1.86e-11	-3.24e-11	1.29e-11	-2.02e-11	-2.34e-11
0.03514	-3.49e-11	-2.94e-11	-2.94e-11	-3.57e-11	-1.48e-11	-2.99e-11	2.17e-11	-1.33e-11	-2.84e-11
0.03516	-4.3e-11	-2.82e-11	-2.87e-11	-4e-11	-1.29e-11	-2.74e-11	2.48e-11	-8.29e-12	-2.46e-11
0.03518	-4.99e-11	-2.63e-11	-3.12e-11	-4.5e-11	-5.42e-12	-2.61e-11	2.29e-11	-4.54e-12	-2.4e-11
0.0352	-4.68e-11	-2.25e-11	-2.94e-11	-4.69e-11	-5.42e-12	-2.17e-11	1.98e-11	-3.91e-12	-1.52e-11
0.03522	-4.55e-11	-1.44e-11	-3.88e-11	-4.57e-11	-7.3e-12	-2.17e-11	1.54e-11	-2.04e-12	-1.27e-11
0.03524	-3.68e-11	-8.78e-12	-3.12e-11	-4.32e-11	-9.17e-12	-2.24e-11	9.17e-12	-8.91e-12	-1.15e-11
0.03526	-3.12e-11	-5.02e-12	-2.94e-11	-4.25e-11	-1.92e-11	-1.74e-11	4.79e-12	-1.2e-11	-1.21e-11
0.03528	-2.68e-11	-1.27e-12	-2.12e-11	-4e-11	-2.61e-11	-1.92e-11	-2.12e-13	-1.45e-11	-1.27e-11
0.0353	-2.8e-11	6.04e-13	-1.56e-11	-3.69e-11	-3.48e-11	-1.8e-11	-7.09e-12	-2.02e-11	-1.65e-11
0.03532	-2.8e-11	-3.77e-12	-1.19e-11	-2.88e-11	-3.67e-11	-1.74e-11	-1.02e-11	-2.08e-11	-1.84e-11
0.03534	-3.12e-11	-1.19e-11	-1.19e-11	-2.19e-11	-3.42e-11	-1.36e-11	-1.52e-11	-2.64e-11	-2.02e-11
0.03536	-3.55e-11	-2.07e-11	-1.81e-11	-1.88e-11	-3.11e-11	-1.36e-11	-1.46e-11	-1.77e-11	-2.21e-11
0.03538	-3.49e-11	-2.25e-11	-2.44e-11	-1.56e-11	-2.48e-11	-1.61e-11	-1.27e-11	-1.2e-11	-2.84e-11
0.0354	-3.18e-11	-3.32e-11	-3.25e-11	-1e-11	-1.67e-11	-2.17e-11	-9.59e-12	-3.29e-12	-2.4e-11
0.03542	-2.74e-11	-3.69e-11	-3.75e-11	-8.14e-12	-1.23e-11	-2.11e-11	-8.34e-12	6.72e-12	-1.77e-11
0.03544	-2.3e-11	-3.69e-11	-5e-11	-8.14e-12	-4.79e-12	-2.8e-11	-8.97e-12	6.09e-12	-1.27e-11
0.03546	-2.05e-11	-3.69e-11	-5.44e-11	-1.19e-11	-4.17e-12	-2.99e-11	-4.59e-12	2.97e-12	-1.21e-11
0.03548	-2.36e-11	-3.25e-11	-5.44e-11	-2e-11	-2.92e-12	-2.49e-11	-3.34e-12	-2.04e-12	-1.08e-11
0.0355	-2.36e-11	-2.38e-11	-5.38e-11	-2.69e-11	-4.17e-13	-2.68e-11	-8.37e-13	-7.66e-12	-1.77e-11
0.03552	-2.61e-11	-1.38e-11	-4.69e-11	-3.5e-11	-2.92e-12	-2.49e-11	3.54e-12	-1.33e-11	-2.52e-11
0.03554	-2.99e-11	-5.02e-12	-3.94e-11	-4.32e-11	-7.3e-12	-2.86e-11	5.42e-12	-1.77e-11	-2.84e-11
0.03556	-2.99e-11	6.04e-13	-3.69e-11	-5e-11	-1.42e-11	-3.3e-11	2.91e-12	-2.14e-11	-3.15e-11
0.03558	-2.49e-11	-3.15e-12	-3.75e-11	-5e-11	-2.04e-11	-3.68e-11	4.17e-12	-2.33e-11	-2.65e-11
0.0356	-2.36e-11	-6.9e-12	-3.56e-11	-4.88e-11	-2.54e-11	-3.43e-11	1.04e-12	-2.45e-11	-2.09e-11
0.03562	-2.11e-11	-1e-11	-3e-11	-4.32e-11	-3.04e-11	-3.36e-11	-6.47e-12	-2.52e-11	-1.71e-11
0.03564	-1.93e-11	-2.13e-11	-3.56e-11	-3.32e-11	-3.29e-11	-2.93e-11	-1.83e-11	-1.89e-11	-1.84e-11
0.03566	-2.74e-11	-2.88e-11	-3.69e-11	-2.69e-11	-3.42e-11	-2.36e-11	-1.9e-11	-1.08e-11	-2.15e-11
0.03568	-3.3e-11	-3.63e-11	-3.81e-11	-2.31e-11	-3.36e-11	-1.61e-11	-1.96e-11	-5.16e-12	-3.02e-11
0.0357	-3.87e-11	-3.32e-11	-3.5e-11	-2.25e-11	-3.04e-11	-9.87e-12	-1.15e-11	4.84e-12	-3.59e-11
0.03572	-4.05e-11	-3.19e-11	-3.75e-11	-2.25e-11	-3.29e-11	-6.74e-12	-6.47e-12	9.85e-12	-3.15e-11
0.03574	-4.37e-11	-2.5e-11	-3.62e-11	-2.13e-11	-3.17e-11	-7.36e-12	4.79e-12	7.97e-12	-2.9e-11
0.03576	-3.87e-11	-1.63e-11	-3.81e-11	-1.44e-11	-2.86e-11	-9.24e-12	1.04e-11	4.84e-12	-2.59e-11
0.03578	-3.74e-11	-1.44e-11	-3.62e-11	-1.31e-11	-2.11e-11	-1.61e-11	1.54e-11	-7.85e-13	-2.52e-11
0.0358	-3.12e-11	-8.15e-12	-3.5e-11	-8.77e-12	-1.42e-11	-1.86e-11	1.6e-11	-7.66e-12	-2.59e-11
0.03582	-2.99e-11	-1.19e-11	-3.12e-11	-3.76e-12	-1.67e-12	-2.42e-11	1.6e-11	-1.02e-11	-2.96e-11
0.03584	-2.68e-11	-1.5e-11	-3.19e-11	-6.26e-12	2.08e-13	-2.61e-11	1.23e-11	-1.45e-11	-3.09e-11
0.03586	-3.05e-11	-2.32e-11	-3.75e-11	-9.39e-12	1.46e-12	-2.36e-11	1.04e-12	-1.2e-11	-3.02e-11
0.03588	-2.93e-11	-3e-11	-4.44e-11	-1.56e-11	8.33e-13	-2.68e-11	-2.09e-12	-7.66e-12	-2.65e-11
0.0359	-2.61e-11	-3.88e-11	-5.06e-11	-2.25e-11	-4.79e-12	-2.36e-11	-1.4e-11	4.66e-13	-2.34e-11
0.03592	-2.11e-11	-4.25e-11	-6.06e-11	-2.56e-11	-1.1e-11	-2.17e-11	-2.08e-11	2.97e-12	-2.02e-11
0.03594	-2.3e-11	-4.57e-11	-6.75e-11	-2.19e-11	-1.04e-11	-1.74e-11	-2.52e-11	7.34e-12	-1.46e-11
0.03596	-2.55e-11	-4.5e-11	-6.19e-11	-2.06e-11	-1.48e-11	-1.24e-11	-2.59e-11	1.72e-12	-1.52e-11
0.03598	-2.61e-11	-4.13e-11	-5.19e-11	-1.88e-11	-1.29e-11	-7.36e-12	-2.52e-11	-3.91e-12	-1.4e-11
0.036	-2.74e-11	-3.38e-11	-4e-11	-2.31e-11	-1.48e-11	-1.11e-12	-2.02e-11	-1.33e-11	-1.52e-11
0.03602	-2.68e-11	-2.5e-11	-2.37e-11	-2.56e-11	-2.04e-11	2.02e-12	-9.59e-12	-1.39e-11	-1.27e-11
0.03604	-2.68e-11	-2.32e-11	-1.31e-11	-2.75e-11	-2.61e-11	1.08e-11	-3.96e-12	-1.27e-11	-1.33e-11
0.03606	-2.49e-11	-2.19e-11	-2.48e-12	-2.88e-11	-3.17e-11	8.27e-12	-1.46e-12	-1.7e-11	-1.02e-11
0.03608	-2.87e-11	-1.88e-11	-2.48e-12	-2.5e-11	-3.86e-11	3.89e-12	1.66e-12	-1.77e-11	-1.58e-11
0.0361	-3.12e-11	-1.69e-11	-6.86e-12	-2.5e-11	-4.11e-11	-5.49e-12	6.04e-12	-1.89e-11	-1.77e-11
0.03612	-3.3e-11	-1.63e-11	-1.44e-11	-2.56e-11	-4.54e-11	-1.55e-11	7.29e-12	-2.39e-11	-2.77e-11
0.03614	-3.62e-11	-1.94e-11	-2.12e-11	-2.88e-11	-4.36e-11	-3.05e-11	1.23e-11	-2.14e-11	-3.34e-11
0.03616	-3.49e-11	-1.94e-11	-2.81e-11	-3e-11	-3.79e-11	-3.99e-11	1.23e-11	-2.02e-11	-3.65e-11
0.03618	-3.12e-11	-2.19e-11	-2.81e-11	-3.19e-11	-3.23e-11	-4.68e-11	1.67e-11	-1.45e-11	-3.84e-11
0.0362	-3.18e-11	-2.5e-11	-2.25e-11	-3.32e-11	-3.29e-11	-4.8e-11	9.17e-12	-5.16e-12	-3.09e-11
0.03622	-2.68e-11	-2.32e-11	-2.19e-11	-3.19e-11	-3.04e-11	-4.3e-11	7.29e-12	-1.59e-13	-2.34e-11
0.03624	-2.49e-11	-2.57e-11	-2.06e-11	-2.82e-11	-2.92e-11	-3.74e-11	2.91e-12	6.09e-12	-1.4e-11
0.03626	-2.43e-11	-2.5e-11	-1.94e-11	-2.5e-11	-2.48e-11	-3.05e-11	-3.96e-12	1.09e-12	-3.97e-12
0.03628	-2.18e-11	-2.13e-11	-2.12e-11	-1.88e-11	-2.29e-11	-2.42e-11	-1.65e-11	-5.16e-12	3.54e-12
0.0363	-1.86e-11	-1.88e-11	-2.31e-11	-2.06e-11	-1.79e-11	-1.8e-11	-2.08e-11	-1.02e-11	7.29e-12
0.03632	-1.18e-11	-1.44e-11	-2.62e-11	-1.69e-11	-1.86e-11	-1.55e-11	-2.9e-11	-1.45e-11	1.66e-12
0.03634	-6.76e-12	-1.5e-11	-3.12e-11	-2.19e-11	-2.04e-11	-1.05e-11	-3.02e-11	-1.77e-11	-7.09e-12
0.03636	-3.64e-12	-1.07e-11	-3.37e-11	-2e-11	-2.48e-11	-7.99e-12	-2.9e-11	-1.95e-11	-1.71e-11
0.03638	-1.76e-12	-8.78e-12	-4e-11	-2.69e-11	-2.79e-11	-1.05e-11	-1.96e-11	-1.77e-11	-2.52e-11
0.0364	-9.89e-12	-8.15e-12	-4.38e-11	-3e-11	-2.79e-11	-1.74e-11	-1.15e-11	-1.14e-11	-3.09e-11
0.03642	-1.74e-11	-5.65e-12	-4.5e-11	-3.57e-11	-2.98e-11	-2.99e-11	1.04e-12	-1.45e-11	-3.65e-11
0.03644	-2.61e-11	-3.77e-12	-4.44e-11	-3.94e-11	-3.23e-11	-3.86e-11	1.23e-11	-1.27e-11	-3.96e-11
0.03646	-3.49e-11	-4.4e-12	-4.38e-11	-4.25e-11	-3.36e-11	-4.11e-11	1.98e-11	-1.58e-11	-3.46e-11
0.03648	-4.37e-11	-6.27e-12	-4.19e-11	-4.25e-11	-2.61e-11	-4.36e-11	1.92e-11	-1.27e-11	-3.09e-11
0.0365	-5.05e-11	-8.15e-12	-4.06e-11	-4.07e-11	-2.36e-11	-3.93e-11	2.1e-11	-1.2e-11	-2.71e-11
0.03652	-5.43e-11	-1.5e-11	-3.44e-11	-3.19e-11	-2.42e-11	-3.24e-11	1.48e-11	-1.27e-11	-2.4e-11
0.03654	-5.87e-11	-1.82e-11	-2.94e-11	-2.75e-11	-2.54e-11	-2.3e-11	8.54e-12	-1.7e-11	-2.52e-11
0.03656	-5.74e-11	-1.57e-11	-2.37e-11	-2.13e-11	-2.86e-11	-7.36e-12	1.04e-12	-1.58e-11	-3.15e-11
0.03658	-5.12e-11	-1.57e-11	-1.94e-11	-1.63e-11	-3.11e-11	-1.11e-12	-4.59e-12	-1.27e-11	-2.9e-11
0.0366	-4.68e-11	-1.94e-11	-2e-11	-2e-11	-3.04e-11	2.64e-12	-1.08e-11	-1.39e-11	-2.9e-11
0.03662	-3.43e-11	-2.13e-11	-2.44e-11	-1.69e-11	-3.11e-11	1.39e-12	-1.65e-11	-1.33e-11	-2.65e-11
0.03664	-2.36e-11	-2.32e-11	-3.31e-11	-1.94e-11	-3.36e-11	-7.36e-12	-1.77e-11	-1.33e-11	-2.77e-11
0.03666	-1.55e-11	-2.5e-11	-4e-11	-1.69e-11	-3.04e-11	-1.42e-11	-1.33e-11	-1.52e-11	-2.02e-11
0.03668	-3.64e-12	-1.88e-11	-4.13e-11	-2.38e-11	-3.54e-11	-1.92e-11	-6.47e-12	-1.89e-11	-1.4e-11
0.0367	1.99e-12	-1.5e-11	-4.13e-11	-2.69e-11	-3.73e-11	-2.3e-11	4.17e-12	-2.39e-11	-4.59e-12
0.03672	7.4e-13	-1.13e-11	-3.75e-11	-3.44e-11	-3.29e-11	-2.55e-11	1.1e-11	-2.14e-11	-2.09e-12
0.03674	-1.76e-12	-6.9e-12	-3.5e-11	-3.94e-11	-2.92e-11	-2.42e-11	1.48e-11	-2.27e-11	-2.72e-12
0.03676	-1.36e-11	-5.02e-12	-3.25e-11	-4.25e-11	-1.92e-11	-2.17e-11	1.35e-11	-2.27e-11	-9.6e-12
0.03678	-2.18e-11	-8.78e-12	-2.94e-11	-4.69e-11	-1.42e-11	-1.8e-11	1.17e-11	-1.52e-11	-1.77e-11
0.0368	-3.49e-11	-1e-11	-3.56e-11	-4.69e-11	-6.05e-12	-1.74e-11	7.92e-12	-5.79e-12	-2.9e-11
0.03682	-3.99e-11	-1.94e-11	-3.75e-11	-4.19e-11	-3.54e-12	-2.17e-11	7.29e-12	-1.59e-13	-3.96e-11
0.03684	-3.74e-11	-2.44e-11	-3.62e-11	-3.63e-11	-6.67e-12	-2.42e-11	4.79e-12	1.09e-12	-4.4e-11
0.03686	-3.24e-11	-2.88e-11	-3.5e-11	-2.94e-11	-1.04e-11	-2.93e-11	9.79e-12	2.34e-12	-3.84e-11
0.03688	-2.24e-11	-3.25e-11	-3.06e-11	-2.44e-11	-2.17e-11	-2.68e-11	1.29e-11	4.66e-13	-3.4e-11
0.0369	-1.49e-11	-3.38e-11	-2.37e-11	-2.25e-11	-2.98e-11	-2.36e-11	6.04e-12	-2.04e-12	-2.77e-11
0.03692	-1.18e-11	-3.19e-11	-1.75e-11	-1.94e-11	-3.54e-11	-1.36e-11	8.54e-12	-5.16e-12	-2.34e-11
0.03694	-1.18e-11	-2.5e-11	-1.94e-11	-2.25e-11	-3.54e-11	-5.49e-12	3.54e-12	-1.33e-11	-2.34e-11
0.03696	-1.49e-11	-1.69e-11	-1.81e-11	-2.69e-11	-2.92e-11	-3.61e-12	3.54e-12	-1.45e-11	-2.59e-11
0.03698	-1.93e-11	-1.5e-11	-2.19e-11	-3.13e-11	-2.04e-11	-5.49e-12	6.04e-12	-1.64e-11	-3.27e-11
0.037	-2.36e-11	-1.19e-11	-2.19e-11	-3.5e-11	-1.35e-11	-5.49e-12	6.67e-12	-1.89e-11	-3.59e-11
0.03702	-2.99e-11	-1.25e-11	-2.87e-11	-3.69e-11	-4.79e-12	-7.99e-12	4.79e-12	-2.33e-11	-3.9e-11
0.03704	-2.8e-11	-1.38e-11	-2.81e-11	-4.25e-11	-4.17e-12	-1.3e-11	2.29e-12	-1.64e-11	-4.4e-11
0.03706	-2.74e-11	-1.94e-11	-2.94e-11	-4.38e-11	-8.55e-12	-1.99e-11	-5.21e-12	-1.52e-11	-4.9e-11
0.03708	-2.55e-11	-1.94e-11	-2.87e-11	-4.63e-11	-1.42e-11	-2.42e-11	-7.72e-12	-8.29e-12	-4.59e-11
0.0371	-2.74e-11	-1.69e-11	-3.06e-11	-4.32e-11	-2.29e-11	-2.68e-11	-2.71e-12	-5.79e-12	-4.21e-11
0.03712	-2.49e-11	-1.44e-11	-2.62e-11	-4.32e-11	-2.54e-11	-2.68e-11	-5.84e-12	2.34e-12	-3.71e-11
0.03714	-2.24e-11	-1.19e-11	-2.31e-11	-4.38e-11	-2.98e-11	-2.49e-11	-2.09e-12	-2.66e-12	-3.09e-11
0.03716	-1.8e-11	-9.4e-12	-2.06e-11	-4.19e-11	-3.17e-11	-2.05e-11	-3.96e-12	-1.41e-12	-2.27e-11
0.03718	-1.24e-11	-1e-11	-1.31e-11	-3.82e-11	-3.36e-11	-2.05e-11	-4.59e-12	-2.04e-12	-1.71e-11
0.0372	-8.64e-12	-5.65e-12	-1.5e-11	-3.13e-11	-3.04e-11	-1.24e-11	-1.4e-11	-8.29e-12	-1.08e-11
0.03722	-7.39e-12	-8.15e-12	-1.44e-11	-2.69e-11	-2.54e-11	-7.36e-12	-1.77e-11	-1.45e-11	-8.97e-12
0.03724	-1.36e-11	-1.13e-11	-1.31e-11	-1.88e-11	-2.23e-11	-4.86e-13	-1.71e-11	-1.89e-11	-7.72e-12
0.03726	-2.05e-11	-1.25e-11	-1.5e-11	-1.63e-11	-1.17e-11	1.39e-13	-1.58e-11	-2.45e-11	-2.15e-13
0.03728	-2.68e-11	-2.07e-11	-1.69e-11	-1.44e-11	-9.8e-12	-2.99e-12	-1.02e-11	-2.77e-11	4.1e-13
0.0373	-3.12e-11	-2.57e-11	-2.12e-11	-1.25e-11	-3.54e-12	-9.24e-12	-7.72e-12	-2.96e-11	3.54e-12
0.03732	-3.12e-11	-2.88e-11	-2.37e-11	-1.5e-11	2.08e-12	-1.86e-11	-4.59e-12	-2.39e-11	1.04e-12
0.03734	-3.3e-11	-2.63e-11	-2.94e-11	-2e-11	-4.17e-13	-2.42e-11	-1.46e-12	-1.89e-11	4.16e-12
0.03736	-3.37e-11	-2.25e-11	-3.75e-11	-2.19e-11	8.33e-13	-2.93e-11	-3.34e-12	-1.33e-11	-3.34e-12
0.03738	-3.43e-11	-1.69e-11	-3.81e-11	-3.13e-11	-2.92e-12	-3.05e-11	-2.09e-12	-7.04e-12	-5.84e-12
0.0374	-3.49e-11	-6.27e-12	-3.75e-11	-3.82e-11	-9.8e-12	-2.61e-11	-1.46e-12	-7.85e-13	-1.52e-11
0.03742	-3.24e-11	-1.27e-12	-3.56e-11	-4.19e-11	-1.42e-11	-2.55e-11	2.29e-12	1.09e-12	-2.09e-11
0.03744	-3.12e-11	9.36e-12	-2.75e-11	-4.44e-11	-1.67e-11	-1.8e-11	1.66e-12	-1.59e-13	-3.27e-11
0.03746	-2.74e-11	1.19e-11	-2.37e-11	-5.19e-11	-2.36e-11	-1.49e-11	1.04e-12	-3.29e-12	-4.34e-11
0.03748	-2.3e-11	1.62e-11	-2e-11	-4.38e-11	-3.36e-11	-8.62e-12	1.04e-12	-9.54e-12	-5.02e-11
0.0375	-2.24e-11	1.37e-11	-1.44e-11	-4.19e-11	-3.54e-11	-9.24e-12	4.13e-13	-1.95e-11	-5.46e-11
0.03752	-2.36e-11	9.36e-12	-1.25e-11	-4.07e-11	-3.73e-11	-9.24e-12	1.66e-12	-3.08e-11	-5.46e-11
0.03754	-2.36e-11	-2.09e-14	-9.36e-12	-3.13e-11	-3.67e-11	-1.49e-11	-8.37e-13	-3.71e-11	-4.96e-11
0.03756	-2.55e-11	-1.69e-11	-9.36e-12	-2.56e-11	-3.54e-11	-2.36e-11	-1.46e-12	-4.33e-11	-3.9e-11
0.03758	-2.8e-11	-3.07e-11	-1.19e-11	-2.38e-11	-3.23e-11	-3.55e-11	-3.34e-12	-4.39e-11	-2.84e-11
0.0376	-2.93e-11	-4.32e-11	-1.81e-11	-1.81e-11	-2.04e-11	-4.74e-11	-2.12e-13	-3.83e-11	-1.9e-11
0.03762	-3.05e-11	-5e-11	-2.94e-11	-1.63e-11	-1.54e-11	-5.43e-11	1.66e-12	-2.83e-11	-1.08e-11
0.03764	-3.18e-11	-5e-11	-3.25e-11	-1.56e-11	-4.79e-12	-5.55e-11	5.42e-12	-2.39e-11	-3.34e-12
0.03766	-3.12e-11	-4.13e-11	-4.38e-11	-1.56e-11	8.33e-13	-5.3e-11	2.29e-12	-1.27e-11	-8.41e-13
0.03768	-2.49e-11	-3.44e-11	-4.63e-11	-1.94e-11	6.46e-12	-4.3e-11	1.04e-12	-7.66e-12	1.66e-12
0.0377	-1.99e-11	-2.13e-11	-4.06e-11	-1.94e-11	5.84e-12	-3.11e-11	-8.37e-13	-8.29e-12	3.54e-12
0.03772	-1.3e-11	-8.15e-12	-3.12e-11	-2e-11	3.33e-12	-1.92e-11	-2.71e-12	-9.54e-12	1.66e-12
0.03774	-9.89e-12	-6.27e-12	-2.12e-11	-2.06e-11	-1.67e-12	-1.17e-11	-8.97e-12	-8.91e-12	-5.84e-12
0.03776	-6.14e-12	-4.4e-12	-8.73e-12	-1.56e-11	-9.17e-12	-4.24e-12	-8.34e-12	-4.54e-12	-9.6e-12
0.03778	-8.64e-12	-9.4e-12	-5.61e-12	-1.25e-11	-1.61e-11	-1.11e-12	-5.84e-12	-8.29e-12	-2.09e-11
0.0378	-1.74e-11	-1.88e-11	-3.11e-12	-8.14e-12	-1.98e-11	-1.74e-12	-8.37e-13	-5.79e-12	-2.71e-11
0.03782	-2.43e-11	-2.13e-11	-6.04e-13	-3.14e-12	-2.29e-11	-2.99e-12	1.66e-12	-4.54e-12	-3.59e-11
0.03784	-3.43e-11	-2.63e-11	-7.48e-12	-2.51e-12	-2.67e-11	-5.49e-12	7.29e-12	-2.66e-12	-4.15e-11
0.03786	-3.68e-11	-2.88e-11	-1.37e-11	-8.77e-12	-2.54e-11	-9.87e-12	6.67e-12	1.09e-12	-4.15e-11
0.03788	-3.62e-11	-3e-11	-2.56e-11	-1.38e-11	-2.79e-11	-1.42e-11	5.42e-12	-1.59e-13	-3.21e-11
0.0379	-3.24e-11	-3e-11	-3.94e-11	-2.38e-11	-2.48e-11	-2.11e-11	6.04e-12	-2.66e-12	-2.84e-11
0.03792	-2.8e-11	-3.5e-11	-5.13e-11	-3.19e-11	-2.23e-11	-2.3e-11	1.23e-11	-4.54e-12	-2.4e-11
0.03794	-2.43e-11	-4e-11	-6.06e-11	-3.82e-11	-1.35e-11	-3.05e-11	6.67e-12	-9.54e-12	-2.02e-11
0.03796	-2.43e-11	-4.32e-11	-6.38e-11	-4.19e-11	-1.04e-11	-3.43e-11	9.17e-12	-1.52e-11	-2.15e-11
0.03798	-2.49e-11	-4.19e-11	-5.88e-11	-4.07e-11	-6.05e-12	-3.43e-11	4.17e-12	-2.02e-11	-2.09e-11
0.038	-2.61e-11	-4.07e-11	-4.31e-11	-3.75e-11	-1.04e-12	-4.11e-11	4.13e-13	-2.2e-11	-2.84e-11
0.03802	-2.36e-11	-3.32e-11	-3.12e-11	-3.32e-11	-4.79e-12	-3.99e-11	-2.09e-12	-2.39e-11	-3.27e-11
0.03804	-2.18e-11	-2.57e-11	-2.06e-11	-2.94e-11	-1.04e-11	-3.49e-11	-7.09e-12	-2.52e-11	-3.4e-11
0.03806	-2.93e-11	-1.82e-11	-1.06e-11	-2.75e-11	-1.98e-11	-2.93e-11	-1.15e-11	-1.7e-11	-3.34e-11
0.03808	-3.05e-11	-9.4e-12	-1.5e-11	-2.56e-11	-2.73e-11	-2.11e-11	-1.58e-11	-1.39e-11	-3.4e-11
0.0381	-3.18e-11	-6.9e-12	-1.94e-11	-2.56e-11	-3.04e-11	-1.3e-11	-2.02e-11	-1.14e-11	-2.84e-11
0.03812	-3.3e-11	-5.65e-12	-2.69e-11	-2e-11	-3.48e-11	-1.05e-11	-2.15e-11	-1.33e-11	-2.15e-11
0.03814	-3.43e-11	-5.65e-12	-3.19e-11	-2.13e-11	-2.61e-11	-5.49e-12	-1.46e-11	-1.45e-11	-1.84e-11
0.03816	-3.49e-11	-1.25e-11	-3.44e-11	-2.44e-11	-2.67e-11	-3.61e-12	-5.84e-12	-1.27e-11	-1.58e-11
0.03818	-3.49e-11	-1.69e-11	-3e-11	-2.38e-11	-2.17e-11	-7.36e-12	-2.12e-13	-1.45e-11	-1.52e-11
0.0382	-3.05e-11	-1.69e-11	-2.62e-11	-2.63e-11	-2.04e-11	-1.3e-11	2.91e-12	-1.14e-11	-1.65e-11
0.03822	-2.61e-11	-1.38e-11	-1.5e-11	-3.19e-11	-1.61e-11	-1.99e-11	2.29e-12	-5.79e-12	-2.09e-11
0.03824	-2.55e-11	-8.15e-12	-6.86e-12	-3.25e-11	-1.42e-11	-2.86e-11	-2.71e-12	-2.66e-12	-1.9e-11
0.03826	-2.24e-11	-8.78e-12	-1.23e-12	-3.19e-11	-1.67e-11	-3.49e-11	-7.72e-12	-1.59e-13	-1.96e-11
0.03828	-2.05e-11	-6.9e-12	-1.86e-12	-3.75e-11	-1.48e-11	-3.8e-11	-1.21e-11	3.59e-12	-2.02e-11
0.0383	-1.86e-11	-5.65e-12	-6.86e-12	-3.82e-11	-1.54e-11	-3.8e-11	-8.34e-12	-1.41e-12	-2.34e-11
0.03832	-2.3e-11	-1.38e-11	-1.37e-11	-3.32e-11	-1.42e-11	-3.3e-11	-5.84e-12	-1.59e-13	-2.46e-11
0.03834	-2.49e-11	-1.69e-11	-2.31e-11	-3.19e-11	-9.8e-12	-2.86e-11	4.13e-13	-7.04e-12	-2.9e-11
0.03836	-2.36e-11	-2.32e-11	-2.69e-11	-2.88e-11	-8.55e-12	-2.55e-11	4.79e-12	-1.27e-11	-3.15e-11
0.03838	-2.8e-11	-2.38e-11	-2.81e-11	-2.75e-11	-2.29e-12	-2.36e-11	2.29e-12	-2.14e-11	-3.46e-11
0.0384	-2.74e-11	-2.63e-11	-2.94e-11	-2.38e-11	3.33e-12	-2.11e-11	-2.09e-12	-3.21e-11	-3.52e-11
0.03842	-2.74e-11	-2.13e-11	-2.56e-11	-2.19e-11	6.46e-12	-1.99e-11	-6.47e-12	-3.96e-11	-3.21e-11
0.03844	-2.43e-11	-1.63e-11	-2.75e-11	-1.69e-11	4.59e-12	-2.17e-11	-8.97e-12	-4.64e-11	-2.77e-11
0.03846	-1.74e-11	-1.44e-11	-2.31e-11	-1.31e-11	2.71e-12	-1.99e-11	-1.65e-11	-5.33e-11	-2.09e-11
0.03848	-1.93e-11	-1.5e-11	-1.87e-11	-1.25e-11	-7.3e-12	-1.86e-11	-1.52e-11	-4.96e-11	-1.84e-11
0.0385	-1.36e-11	-1.63e-11	-7.48e-12	-1.5e-11	-1.17e-11	-1.74e-11	-1.4e-11	-4.52e-11	-1.27e-11
0.03852	-1.43e-11	-1.75e-11	-1.23e-12	-1.69e-11	-1.67e-11	-1.49e-11	-1.46e-11	-2.96e-11	-1.27e-11
0.03854	-1.93e-11	-2.19e-11	5.02e-12	-2.56e-11	-2.17e-11	-1.17e-11	-1.52e-11	-2.02e-11	-1.77e-11
0.03856	-2.3e-11	-2.69e-11	7.52e-12	-3.69e-11	-1.73e-11	-1.61e-11	-1.27e-11	-1.52e-11	-2.21e-11
0.03858	-2.87e-11	-3.13e-11	6.9e-12	-4.75e-11	-1.35e-11	-1.8e-11	-1.15e-11	-1.2e-11	-2.52e-11
0.0386	-3.55e-11	-3.82e-11	5.65e-12	-5.44e-11	-6.67e-12	-2.49e-11	-1.27e-11	-8.91e-12	-3.02e-11
0.03862	-4.05e-11	-4.44e-11	-2.48e-12	-5.38e-11	-5.42e-12	-2.36e-11	-1.52e-11	-1.2e-11	-2.77e-11
0.03864	-4.74e-11	-4.75e-11	-8.11e-12	-5.13e-11	-7.92e-12	-2.42e-11	-1.71e-11	-1.83e-11	-3.15e-11
0.03866	-5.12e-11	-4.88e-11	-1.44e-11	-4.25e-11	-8.55e-12	-2.68e-11	-1.52e-11	-1.95e-11	-2.59e-11
0.03868	-5.05e-11	-4.19e-11	-1.5e-11	-3.44e-11	-1.42e-11	-2.36e-11	-7.09e-12	-2.02e-11	-2.21e-11
0.0387	-4.8e-11	-3.57e-11	-2.25e-11	-2.63e-11	-1.73e-11	-1.99e-11	3.54e-12	-2.33e-11	-1.77e-11
0.03872	-3.68e-11	-2.57e-11	-2.69e-11	-2e-11	-2.36e-11	-1.92e-11	7.29e-12	-2.52e-11	-1.46e-11
0.03874	-3.05e-11	-1.69e-11	-3.06e-11	-2.25e-11	-2.73e-11	-2.05e-11	1.48e-11	-2.2e-11	-1.15e-11
0.03876	-1.86e-11	-1.07e-11	-3.19e-11	-2.44e-11	-2.42e-11	-1.86e-11	1.42e-11	-1.83e-11	-1.21e-11
0.03878	-1.8e-11	-7.52e-12	-3.31e-11	-2.31e-11	-2.11e-11	-1.99e-11	1.17e-11	-1.89e-11	-1.08e-11
0.0388	-1.86e-11	-8.15e-12	-3.19e-11	-3.13e-11	-1.86e-11	-2.24e-11	4.79e-12	-1.14e-11	-1.02e-11
0.03882	-2.05e-11	-1.19e-11	-2.75e-11	-3.88e-11	-1.61e-11	-2.55e-11	-1.46e-12	-7.04e-12	-1.08e-11
0.03884	-2.8e-11	-1.57e-11	-2.37e-11	-3.82e-11	-1.54e-11	-2.61e-11	-6.47e-12	-4.54e-12	-1.27e-11
0.03886	-3.37e-11	-1.32e-11	-1.62e-11	-4.38e-11	-1.79e-11	-2.8e-11	-9.59e-12	-2.66e-12	-1.52e-11
0.03888	-3.93e-11	-1.38e-11	-1.62e-11	-4.19e-11	-1.98e-11	-2.24e-11	-1.02e-11	-2.04e-12	-1.71e-11
0.0389	-3.49e-11	-1.25e-11	-1.37e-11	-4.13e-11	-2.17e-11	-2.17e-11	-1.58e-11	-3.91e-12	-2.09e-11
0.03892	-2.74e-11	-1.25e-11	-2.12e-11	-3.19e-11	-1.98e-11	-2.05e-11	-1.9e-11	-6.41e-12	-2.77e-11
0.03894	-1.43e-11	-1.32e-11	-2.87e-11	-3.19e-11	-1.92e-11	-9.24e-12	-2.71e-11	-4.54e-12	-3.27e-11
0.03896	-5.11e-13	-1.69e-11	-3.94e-11	-2.94e-11	-1.17e-11	-5.49e-12	-3.02e-11	-8.29e-12	-3.52e-11
0.03898	7.62e-12	-1.69e-11	-4.44e-11	-3e-11	-2.92e-12	-4.86e-13	-2.9e-11	-1.2e-11	-3.27e-11
0.039	7.62e-12	-2.32e-11	-4.38e-11	-3.38e-11	1.46e-12	-4.86e-13	-2.21e-11	-1.64e-11	-3.46e-11
0.03902	-1.14e-12	-2.5e-11	-3.5e-11	-3.38e-11	9.59e-12	-2.36e-12	-1.08e-11	-2.2e-11	-2.96e-11
0.03904	-7.39e-12	-3.13e-11	-1.81e-11	-3.38e-11	1.52e-11	-7.36e-12	2.29e-12	-2.27e-11	-2.59e-11
0.03906	-1.68e-11	-3.13e-11	-1.86e-12	-3.19e-11	1.58e-11	-1.86e-11	1.23e-11	-2.7e-11	-1.96e-11
0.03908	-3.12e-11	-3.63e-11	1.57e-11	-3.13e-11	1.46e-11	-2.11e-11	2.17e-11	-2.83e-11	-1.46e-11
0.0391	-4.12e-11	-2.69e-11	2.38e-11	-2.88e-11	1.21e-11	-2.86e-11	2.54e-11	-2.83e-11	-1.27e-11
0.03912	-4.24e-11	-2.44e-11	2.13e-11	-2.5e-11	3.33e-12	-2.93e-11	2.48e-11	-2.52e-11	-1.02e-11
0.03914	-4.3e-11	-1.5e-11	8.78e-12	-2.5e-11	-1.04e-12	-2.74e-11	2.17e-11	-1.95e-11	-1.65e-11
0.03916	-3.99e-11	-5.02e-12	-4.36e-12	-2.25e-11	-1.04e-11	-2.3e-11	1.23e-11	-1.39e-11	-2.02e-11
0.03918	-3.37e-11	-3.15e-12	-2.12e-11	-2.5e-11	-2.04e-11	-1.92e-11	4.79e-12	-8.91e-12	-2.52e-11
0.0392	-2.74e-11	6.04e-13	-3.19e-11	-2.38e-11	-2.48e-11	-2.11e-11	-3.96e-12	-4.54e-12	-3.15e-11
0.03922	-2.24e-11	3.11e-12	-4.06e-11	-2.69e-11	-3.42e-11	-2.17e-11	-1.21e-11	-1.59e-13	-3.71e-11
0.03924	-1.68e-11	2.48e-12	-4.81e-11	-2.69e-11	-3.48e-11	-1.92e-11	-1.4e-11	-1.41e-12	-3.96e-11
0.03926	-1.93e-11	-3.77e-12	-5.13e-11	-1.88e-11	-3.79e-11	-1.8e-11	-1.65e-11	-1.59e-13	-3.84e-11
0.03928	-2.11e-11	-1.25e-11	-4.63e-11	-1.44e-11	-3.17e-11	-1.8e-11	-1.21e-11	-6.41e-12	-3.96e-11
0.0393	-2.49e-11	-1.38e-11	-4.13e-11	-4.39e-12	-2.86e-11	-1.67e-11	-2.71e-12	-9.54e-12	-3.4e-11
0.03932	-3.05e-11	-1.69e-11	-3.31e-11	-1.09e-14	-1.79e-11	-1.86e-11	4.13e-13	-1.58e-11	-2.84e-11
0.03934	-3.3e-11	-1.82e-11	-2.31e-11	3.12e-12	-6.05e-12	-1.3e-11	4.17e-12	-1.64e-11	-2.77e-11
0.03936	-3.24e-11	-1.94e-11	-1.44e-11	-7.51e-12	5.21e-12	-1.55e-11	6.67e-12	-2.02e-11	-2.77e-11
0.03938	-3.12e-11	-2.5e-11	-9.98e-12	-1.81e-11	1.02e-11	-2.24e-11	1.04e-12	-2.14e-11	-2.46e-11
0.0394	-2.24e-11	-3.07e-11	-9.98e-12	-2.69e-11	1.02e-11	-2.42e-11	4.79e-12	-2.52e-11	-1.9e-11
0.03942	-2.05e-11	-3.88e-11	-1.19e-11	-3.88e-11	1.02e-11	-2.86e-11	1.04e-12	-3.27e-11	-1.58e-11
0.03944	-1.93e-11	-3.69e-11	-1.69e-11	-4.94e-11	7.09e-12	-2.55e-11	2.91e-12	-3.52e-11	-1.33e-11
0.03946	-2.18e-11	-3.38e-11	-2.75e-11	-5.82e-11	1.46e-12	-2.17e-11	4.13e-13	-3.89e-11	-1.15e-11
0.03948	-2.74e-11	-2.38e-11	-3.44e-11	-6e-11	-5.42e-12	-1.05e-11	2.91e-12	-3.64e-11	-1.4e-11
0.0395	-3.18e-11	-1.57e-11	-3.25e-11	-5.94e-11	-1.42e-11	-1.74e-12	-2.71e-12	-3.83e-11	-1.46e-11
0.03952	-4.05e-11	-1.13e-11	-2.94e-11	-4.25e-11	-2.42e-11	-1.74e-12	-5.21e-12	-3.27e-11	-1.96e-11
0.03954	-4.87e-11	-6.27e-12	-1.94e-11	-2.88e-11	-2.67e-11	-2.36e-12	-7.72e-12	-3.27e-11	-2.84e-11
0.03956	-4.74e-11	-9.4e-12	-1.25e-11	-1.69e-11	-2.23e-11	-5.49e-12	-1.27e-11	-2.64e-11	-3.34e-11
0.03958	-4.93e-11	-9.4e-12	-4.36e-12	-9.39e-12	-1.54e-11	-1.3e-11	-1.27e-11	-2.52e-11	-4.02e-11
0.0396	-4.37e-11	-7.52e-12	6.46e-13	-3.76e-12	-6.05e-12	-1.61e-11	-1.33e-11	-1.64e-11	-4.02e-11
0.03962	-3.99e-11	-1.13e-11	-1.86e-12	-4.39e-12	2.71e-12	-2.05e-11	-1.4e-11	-1.33e-11	-3.59e-11
0.03964	-3.37e-11	-1.19e-11	-5.61e-12	-1.06e-11	1.15e-11	-2.74e-11	-1.08e-11	-5.16e-12	-3.09e-11
0.03966	-2.68e-11	-1.75e-11	-1.5e-11	-1.88e-11	1.27e-11	-2.42e-11	-1.08e-11	3.59e-12	-2.65e-11
0.03968	-1.68e-11	-1.94e-11	-1.81e-11	-1.94e-11	8.34e-12	-2.61e-11	-5.21e-12	6.72e-12	-2.34e-11
0.0397	-1.36e-11	-1.88e-11	-1.94e-11	-2.44e-11	2.08e-13	-2.36e-11	4.79e-12	5.47e-12	-2.21e-11
0.03972	-1.36e-11	-1.5e-11	-2.12e-11	-2.38e-11	-6.67e-12	-2.11e-11	1.17e-11	6.09e-12	-2.27e-11
0.03974	-8.02e-12	-9.4e-12	-2.31e-11	-2.63e-11	-1.42e-11	-1.8e-11	1.48e-11	-5.16e-12	-2.77e-11
0.03976	-1.24e-11	-8.78e-12	-2.56e-11	-2.69e-11	-1.42e-11	-1.3e-11	1.54e-11	-1.14e-11	-3.09e-11
0.03978	-1.36e-11	-2.52e-12	-2.19e-11	-2.88e-11	-1.79e-11	-9.87e-12	7.92e-12	-1.7e-11	-3.02e-11
0.0398	-2.24e-11	-1.27e-12	-1.94e-11	-2.56e-11	-1.67e-11	-1.24e-11	-8.37e-13	-2.08e-11	-3.4e-11
0.03982	-2.93e-11	-6.9e-12	-1.81e-11	-2.75e-11	-1.42e-11	-1.74e-11	-1.08e-11	-2.58e-11	-3.52e-11
0.03984	-3.62e-11	-6.9e-12	-1.37e-11	-2.69e-11	-1.35e-11	-2.8e-11	-2.08e-11	-2.64e-11	-3.34e-11
0.03986	-3.62e-11	-6.27e-12	-1.19e-11	-2.82e-11	-1.23e-11	-3.49e-11	-1.96e-11	-2.83e-11	-3.21e-11
0.03988	-3.8e-11	-9.4e-12	-1.19e-11	-3.13e-11	-1.29e-11	-3.99e-11	-1.65e-11	-2.2e-11	-3.02e-11
0.0399	-3.24e-11	-1.25e-11	-1.31e-11	-3.44e-11	-2.92e-12	-3.61e-11	-1.33e-11	-2.2e-11	-2.65e-11
0.03992	-2.74e-11	-1.69e-11	-1.31e-11	-3.25e-11	-4.17e-13	-3.49e-11	-8.34e-12	-2.33e-11	-2.77e-11
0.03994	-1.99e-11	-2.13e-11	-1.37e-11	-3.13e-11	6.46e-12	-2.55e-11	-7.09e-12	-2.52e-11	-2.15e-11
0.03996	-1.24e-11	-2.75e-11	-1.75e-11	-2.69e-11	6.46e-12	-1.99e-11	-1.02e-11	-2.33e-11	-1.65e-11
[truncated: 7,951 more rows]
